# Supplementary material for: Mettl3-dependent m6A modification attenuates the brain stress response in Drosophila
Source: Nat Commun. 2022 Sep 14;13:5387. doi: 10.1038/s41467-022-33085-3 (PMC9474545; doi:10.1038/s41467-022-33085-3)
Supplement: Supplementary file 4 — Supplementary Data 1 [file 41467_2022_33085_MOESM4_ESM.xlsx]

## Sheet: Cover Page
Supplemental Data 1: Motif Analysis
1. Motifs From SYS
2. Motifs from NEB
3. Motifs from mettl3 dependent genes
