# Supplementary material for: Mettl3-dependent m6A modification attenuates the brain stress response in Drosophila
Source: Nat Commun. 2022 Sep 14;13:5387. doi: 10.1038/s41467-022-33085-3 (PMC9474545; doi:10.1038/s41467-022-33085-3)
Supplement: Supplementary file 5 — Supplementary Data 2 [file 41467_2022_33085_MOESM5_ESM.xlsx]

## Sheet: Cover Page
Supplemental Data 2: m6A Gene Lists Determined from M6A-IP sequencing in Drosophila Heads
Sheet 1: Mettl3 Dependent m6A peak Genes
Sheet 2. Radar: Mettl3 RNAi vs Mcherry RNAi Synaptic systems antibody basal conditions
Sheet 3. Radar: Mettl3 RNAi vs Mcherry RNAi Synaptic systems antibody HS 30 min conditions
Sheet 4. Radar: Basal vs HS in Control (Mcherry RNAi) Synaptic systems antibody HS 30 min conditions

## Sheet: Mettl3-dependent
Mettl3 dependent genes (2120)
a
Abl
Ace
acj6
nAChRalpha1
mAChR-A
nAChRalpha2
aop
bru1
Argk
arr
Dll
baz
bi
BicD
capu
Pka-C1
Cp190
salr
cg
ChAT
chif
Chc
eya
crc
csw
cta
cv
cv-2
D
Dab
Ddc
Dfd
Hr3
disco
Dl
Lar
dnc
Pka-C3
dpp
dsx
e
eag
eas
ec
EcR
ed
egl
Eip74EF
Eip75B
emc
ena
E(Pc)
eyg
CG17716
Fas2
Fas3
fj
fkh
fl(2)d
Actn
flw
fog
for
FER
tj
ft
ftz-f1
fw
fz
g
Galphai
Gbeta13F
Gld
Galphao
grn
gro
h
Hsc70-3
hth
kay
klar
kni
knk
knrl
egh
dlg1
Ca-alpha1D
crp
l(2)gl
sas
dco
l(3)mbn
l(3)mbt
pho
robo2
lin
mam
Map205
mei-W68
Met
mnd
na
Atpalpha
slou
nkd
numb
opa
ort
osp
pbl
Pcl
peb
Pepck1
per
Pfk
Pgi
pk
Pkc53E
Pkc98E
pnt
Ppn
CG2841
pum
put
pwn
px
raw
rk
rst
rt
rut
S
sca
Scm
Scr
sd
sgg
Sh
Shaw
shf
shg
shi
shn
sina
skd
slgA
slo
sm
so
sog
spir
spz
sr
srp
ss
stg
Su(var)205
svp
sws
tipE
tkv
Tm1
Egfr
Treh
trp
trx
ttk
alphaTub84D
betaTub97EF
tud
ptc
tup
ush
usp
vg
vn
hid
yrt
z
bs
oc
blow
kst
5-HT1A
mts
Ser
ct
Rdl
T48
Ptp4E
Ptp99A
Ptp10D
fwd
Klp98A
RasGAP1
CrebA
me31B
Galphaq
mew
Fur1
Oct-TyrR
Gad1
slp2
aos
5-HT7
ex
pros
zfh1
zfh2
Plc21C
gl
GluRIA
TkR99D
rho
drk
N
fru
fs(1)h
retn
mdy
Su(H)
Ac76E
elB
ci
ph-p
C15
Eip78C
enc
cdi
scrt
tws
bowl
fd59A
Eip63F-1
Hnf4
gol
Top1
Mbs
ey
Shal
Rab3
yem
Sox14
trpl
Psc
robo1
Eip63E
Pabp2
Ets65A
dac
Con
hbn
CanA1
comm
hdc
hig
Lac
brat
hep
corto
Tbh
Akt1
htl
RpS19a
Sdc
cora
trn
tutl
l(2)01289
kermit
Aldh-III
dock
CG10939
simj
sqz
Ref1
Gug
l(3)05822
msn
bol
eff
heph
jar
ken
Sema1a
Sema2a
Dif
babo
Ssdp
Dop1R1
fng
fra
ine
Mad
Med
Mef2
Moe
msi
Nos
repo
rpr
twin
wts
Arp2
ana
ctp
E2f1
nmo
Pxn
Tis11
Cdc27
Sap47
Syx1A
beat-Ia
igl
mtd
nuf
shot
Bgb
CASK
cnn
Deaf1
Gycbeta100B
Calx
Rac2
Rho1
Su(Tpl)
Tie
bnl
cher
Oda
mirr
sty
Hr38
Psi
eIF4E1
Fer1HCH
glec
Pi3K68D
chn
drl
kek1
kek2
mbc
nAChRalpha3
olf186-M
otp
tty
alpha-Est8
alpha-Est9
toc
BEAF-32
CadN
Dref
Nak
NetB
nrv1
Rab11
Reg-5
RtGEF
Drip
apt
ara
lama
Sema1b
side
smg
vri
wun
fry
CaMKI
Cdk4
PTP-ER
Pdp1
Pitslre
sba
fz2
Stat92E
Pino
Dyrk2
stnB
stnA
spen
sktl
Rga
Ork1
klg
toy
sfl
mspo
loco
ko
stumps
geko
dve
crol
TM4SF
Sp1
Pdk1
JIL-1
Dad
CtBP
CLIP-190
pio
RN-tre
Pkn
Pi3K21B
KrT95D
Atet
Spred
chb
Reph
Cse1
lolal
CG1910
Pka-R2
Sin3A
Hel89B
melt
fray
caps
bon
SmD3
RhoGEF2
edl
Mnt
B4
Rbcn-3A
CG3078
CG2865
Mct1
syd
sns
foi
Fim
dnt
brk
WASp
trio
Picot
NK7.1
Mekk1
Naa30A
Bin1
flfl
PRL-1
DIP2
Oamb
GluClalpha
ari-2
CycT
bab2
Pli
moody
CG4313
CG13366
Hmt4-20
CG3588
CG3558
ZnT41F
Srpk79D
CG13920
PlexB
TBPH
Smox
CG8910
Crag
Eph
UBL3
Tip60
tyf
CBP
tna
siz
Rok
par-6
myo
gukh
Traf4
Tak1
RhoGAPp190
Rgl
Pten
Ndg
Lim1
HDAC6
Eaat2
hang
alpha-Man-IIb
tacc
Agpat2
Dyrk3
l(1)G0196
jim
fz3
Amph
Cdk5alpha
CG11970
EDTP
Tnks
goe
lili
CG1927
CG6495
CG4928
CG18659
CG6191
CG8740
CG1688
drpr
Kank
cindr
LManII
glob1
GV1
Tsp96F
MTA1-like
Ptpmeg2
kirre
kek3
jbug
CG17834
Tob
Drep2
Kap3
Usp1
Mtpalpha
CG4341
bdl
Ack
CG6424
CG30116
CG3530
CenG1A
CG18507
CG9008
ics
Atf3
x16
hfp
beat-Ic
beat-Ib
aralar1
Vha100-2
Rpn9
Rh50
Nckx30C
Lnk
Dhit
CG4587
nAChRalpha5
CG15270
CG15279
CG4168
CG33090
seq
onecut
mab-21
Smurf
Dd
hbs
ced-6
Tollo
SoxN
CG10804
Vap33
CG3556
Proc-R
CG15465
SK
SPR
AdamTS-B
CG15765
CG3726
CG5966
CG5937
Nep1
Efr
pigs
CG14442
CG14441
CG3168
CG4558
CG14431
CG12541
CG4607
CG9650
CG1677
CARPA
CG10555
CG11294
CG12075
CG15365
AP-1gamma
fend
SmydA-9
CG15247
CG15211
CG11122
CG1737
Sclp
Pits
CG11085
Tomosyn
CG1673
Pdcd4
Clic
CG15890
CG5541
CG9095
CG16952
dpr18
mthl1
CG13004
CG13003
CG13001
RhoGAP15B
wcy
CG4991
CG12991
CG6398
Frq1
wgn
CG8034
kek5
CG14200
Tao
CG14207
CG12531
Pmp70
Nep3
RhoGAP19D
Cyp6v1
ABCA
Cp110
galectin
ND-15
CG17075
CG3625
CG4297
GABA-B-R3
Rim2
Wdr62
CG4238
papi
CG9967
eys
VGlut
CG31689
daw
CG2991
Ccdc85
CG9664
CG9663
CG3277
Pgant2
CG15414
CG2818
Naprt
CG15431
fipi
CG15629
CG15628
CG3036
fusl
CG12512
DIP-eta
CG11030
rau
CG13995
retm
Rchy1
CG11319
Tsp
meng
CG17378
CG18304
Pvf2
CG4502
CG13784
Wnt6
CG5171
CG13796
CG7149
Herp
cdc14
spz3
pes
CG8668
PAPLA1
SLC5A11
Pvr
CG8086
CG31886
Mco1
CG33298
Oatp30B
jp
GlcAT-S
IP3K1
nAChRalpha6
CG13124
CG5853
Spn31A
GATAd
dpr19
CG18302
CG17124
Samuel
Pect
CG9426
CG9395
Tpr2
CG5953
beat-IIIc
Lrch
CG5758
CG10283
grnd
kon
CG10211
CG15160
MESR3
CG10383
CG10348
CG17321
Swip-1
Sidpn
CG10702
CG17549
sNPF
CG10947
CG9328
sky
CG9265
Atg18b
CG8671
Mondo
nrv3
Clamp
hrm
SCAP
chk
CG15236
Dscam1
Eaf
CG1358
LRR
CG14764
CG8726
ACC
sand
Cirl
CG13743
CG8080
Boot
Myd88
CG13739
CG13954
CG1698
oys
egr
CG2269
dmpd
KCNQ
CG12912
CAP
CG11883
CG7220
CG12341
CG12344
CG12391
Fbl6
tou
CG9005
CG9003
pyr
ths
Sln
reb
exp
CG8888
Dyb
Dh44-R2
SCCRO3
Drl-2
GLaz
CG17724
mars
CG6145
CG6329
Syngr
CG6701
CG8547
Dh44-R1
Cyp317a1
ADPS
Lap1
CG10257
ckn
pcs
unc-5
CG8180
CG8192
CG8195
tun
bdg
Cyp4aa1
SP2353
Dg
lbk
clu
mrj
CG15706
Syn2
CG4945
CG5065
Ehbp1
dpr13
CG5726
Ntan1
Mctp
CG15080
CG15096
CG15097
CG15099
sano
CG10737
Toll-7
CG11099
CG13868
CG8929
CG10543
Magi
Lapsyn
Acox57D-p
twz
CG10082
CG13501
wdp
Liprin-gamma
babos
CG6044
CG10384
nahoda
CG9812
sona
CG4797
GlyT
PPP1R15
CG3328
CG3376
Slik
CG13579
ITP
CG13594
Mmp1
CG2765
p130CAS
mthl10
CG13893
dpr20
CG12502
CG13907
tfc
CG12099
CG12004
CG13917
CG7991
CG12025
dsb
CG5687
CG1146
spz5
CG11486
Cht7
CG11537
Larp4B
ntc
CG14982
CG12605
CG11594
CG1136
CG14995
Teh2
DopEcR
slow
CG11357
RhoGEF64C
CG13707
Gdap1
CG10479
ssp6
CG13293
Best2
CG13300
SP1173
CG8519
velo
tow
CG10077
CG8641
CG14830
unc-13-4A
Snmp2
CG13685
ERR
Atg18a
BI-1
Cpsf6
CG7120
Pus7
CG6765
Tsp66E
CG5644
Slc45-1
PGRP-LA
UGP
CG4080
Tat
Jarid2
NijA
CG7888
GlcAT-P
Plod
Sugb
CG11658
CG6024
Pop2
Rh7
CrzR
Ncc69
CG10660
CG10960
Ent3
SRm160
CG10713
CG10738
CG10089
CG17364
upSET
Gbs-70E
CG9628
CG4914
CG17839
Zip71B
Reck
FucTA
CG7255
Toll-6
CG7841
RhoGAP71E
DCP2
sff
CG5830
CG5151
Agpat3
CG9674
CG13024
CG3764
Cad74A
Oatp74D
anchor
Crtc
Prestin
CG13698
AstC-R2
AstC-R1
MYPT-75D
CG3961
CG6836
CG18135
CG3808
Sfxn2
Mkp3
CG14082
Gbs-76A
Cpr76Bd
wnd
Usp32
CG7646
sNPF-R
RhoBTB
Hpd
Rcd2
CG13252
CG10508
Syx6
CG7611
Syn1
olf413
CG11367
CG7369
slif
CG1090
CG14657
dpr16
Cerk
CG14669
NPFR
Dmtn
CG15186
Fer1
thw
CG2993
CG17816
CG2747
CG9636
CG11737
CG9801
CG11768
CG8861
GstZ2
CG16779
P58IPK
CG8312
trbd
side-VII
CG8412
CG8500
FBXO11
Teh1
Leash
dpr5
CG12594
CG6959
Cad87A
ATP8B
CG4115
CG18549
Octbeta2R
CG6225
NijC
beat-Vc
beat-Va
beat-Vb
CG7381
CG7518
CG8483
CG8630
Droj2
side-IV
Task6
Adgf-C
foxo
CG12402
Afti
Pde6
CG14853
CG7530
dpr9
CG6966
Gyc88E
Fbxl7
Zip89B
CG14880
CG18622
beat-IIb
beat-IIa
Brf
Sur-8
cysu
CG5823
alt
TyrR
CG15803
CG7694
CG14301
CG7702
ChT
CG7720
Octalpha2R
CG6040
CG5835
CG6231
CG4733
CG4462
Hs6st
CG5191
Syp
CG17270
KaiR1D
Ktl
RhoGAP93B
Nelf-A
SIFaR
CG16791
CG7084
CG13856
Nrx-1
CG5346
Usp12-46
CG7029
CG17111
Cow
CG4467
EloA
CG4374
Irk2
beat-IV
CG10365
CG6356
CG5746
CG5789
REPTOR
Saf-B
sosie
CG3744
tnc
Ythdf
CG11791
Bili
CLS
CG5890
CG12290
CG6154
plum
CG6330
CG5521
CG14253
CG6051
CG5639
dsd
Tusp
Mtl
beat-VI
snu
DIP-gamma
CG11873
CG1907
CG15506
Gnpnat
CG15522
CG7896
Mgat2
AdoR
CG9747
CDase
PH4alphaEFB
CG2246
CG15544
CycG
kek6
RhoGAP100F
Syt7
Asator
mav
Sox102F
CG17883
tara
meso18E
kat80
Best1
Sulf1
Aplip1
Nhe2
MTF-1
G9a
Unc-76
CG3655
Alk
CG17193
dpr1
Prosap
luna
COX7C
dpr6
schlank
wun2
tai
scyl
rols
robo3
lilli
hoe1
Tep3
Socs36E
HDAC4
tamo
olf186-F
dlp
cpx
tral
Pax
CG18766
Gdap2
MCU
Sox21b
frc
wrd
MESK2
bchs
cbt
vir-1
pygo
Ilp6
Cka
CG32052
Spec2
Pak3
yuri
CG5938
CG17278
Pif1B
gem
CG30015
metro
CG30089
GEFmeso
RIC-3
Asap
CG30377
nord
CG30419
Usp15-31
Ugt50B3
CG30440
CG30456
CG30460
Pgant9
qless
LpR2
CG31100
ClC-a
CG31121
CG31140
CG31145
Nlg1
wge
Efa6
SKIP
CG31176
CG31183
CG31221
CG31224
CG31323
CG31324
CG31345
Unc-115a
dpr17
CG31475
pb
CG31522
CG31523
NKCC
nolo
CG31635
DIP-theta
smog
CG31663
wry
CG31690
CG31694
DIP-zeta
CG31710
RluA-1
CG31729
CG31760
fred
CG31855
CG31869
CG31871
Cda5
gw
anne
dpr10
Rbfox1
CG32066
IRSp53
SCaMC
Lmx1a
Ptip
CG32137
Coq4
Ccn
CG32204
CG32206
CG32264
CG32354
CG32365
CG32369
PVRAP
shep
CG32425
CG32432
SPoCk
Hers
be
dpr8
CG32638
CG32645
CG32647
Drak
stx
X11Lbeta
CG32683
LPCAT
Snx27
CG32767
CG32772
CG32816
CG32944
LRP1
Rtnl1
CG33143
CG33144
Hs3st-A
beat-IIIb
CG33181
Kdm4B
dpr11
Mical
CG33229
dpr7
dpr4
dpr3
Dop2R
Unc-89
Ddr
CG33543
Rim
form3
mim
CG33639
Cadps
CNMaR
lncRNA:CR33963
CG33970
Mid1
CG33995
Nup153
CG33671
CG33672
Lasp
CG6006
LpR1
CheB42c
DPCoAC
CG40498
tmod
sprt
akirin
CG33947
CG34106
side-III
side-VI
CG34120
CG34126
Nlg3
CG34132
CG34133
CG34135
CG34136
Nlg4
CG34155
Drgx
Pde11
CG34347
CG34348
CG34351
CG34353
CG34354
CG34355
bma
CG34357
shakB
Dgk
trv
Shawl
Fili
CG34370
side-V
CG34376
Pvf3
Shrm
smal
TrissinR
kmr
CG34384
dpr12
Rgk2
DIP-delta
Epac
CG34393
GramD1B
CG34396
Rgk3
CG34401
pan
NaCP60E
Not1
spri
CG34417
sif
Snoo
Myo31DF
Tab2
Invadolysin
lap
stl
mib2
side-VIII
jing
CG13272
Tpst
fne
spin
jeb
vvl
Plp
stops
mol
chinmo
nAChRalpha7
stmA
Rab26
bbg
CG41520
5-HT2A
CG42231
rdo
puc
Vrp1
gfzf
CG42235
vari
Chd1
beta-Spec
gish
CG42238
CG42240
beat-VII
Octbeta3R
futsch
mmd
Ndae1
CG42258
CG42260
OtopLc
CG42268
mnb
alpha-Man-Ia
Pde9
corn
Nedd4
ome
bun
prom
grh
cno
side-II
ATP8A
CG42324
CG42327
C3G
comm3
CG42337
Pka-R1
CG42342
DIP-beta
brp
Mob2
sqa
Pkcdelta
crb
DIP-epsilon
tal-1A
tal-2A
tal-3A
tal-AA
Nost
mtgo
CG42392
zld
CG42402
Ca-beta
Septin 4
CG42450
cwo
Tdc1
kuz
OtopLa
Dys
wtrw
drd
mtg
CG42514
CG42524
Pp2A-29B
GABA-B-R1
Ziz
qvr
dl
eIF4G2
Diap1
serp
CG42540
CG42541
Mp
2mit
Gprk1
dnr1
par-1
app
Rbp6
Atg1
Vmat
CG42588
Ubr3
CG42594
Pif1A
stj
Cad86C
Sytbeta
Atg13
Xrp1
Hr39
inaE
rgn
mgl
plx
CG42613
Cul3
conv
grp
SREBP
Ppcs
IntS6
CG13377
RhoGAP18B
slim
CG42663
rdgA
CG42668
ps
CG42671
CG42672
CG42673
CG42674
wb
Lmpt
raskol
CoRest
pdm3
CG42700
nej
tinc
tweek
nemy
CG42709
SLO2
gce
CG42741
nocte
fwe
Ank2
Trf2
kcc
LanB1
CG42747
CG42748
CG42750
pico
Bsg
Msp300
aPKC
CG42788
dpr2
sdt
osa
CG42795
TfAP-2
mid
Ire1
Ptpmeg
RASSF8
Gprk2
CG42808
Ca-Ma2d
d
Spn77Ba
Csk
CG42855
Sik3
uex
kibra
trh
CG9932
magu
Tl
bru2
CG43066
Rbp
CG43078
nrm
Mi-2
CG43102
Ect4
cic
Shab
pyd
Nuak1
dati
Myc
fzr
dtn
Vha16-1
mub
norpA
Evi5
CG43219
Gfrl
milt
cnc
lawc
CG43340
psq
DnaJ-1
cac
5-HT1B
tx
Acsl
CG43373
bin3
Dscam4
Hk
bel
dar1
CG43394
Cngl
chas
scrib
Mrp4
smash
Unr
CG11000
CG42784
CG31688
hts
Tet
hppy
Ih
mld
Vsx1
Lpin
CG43658
CG43689
Hmgcr
CG43707
sick
jvl
dally
esn
Stacl
CG43732
spoon
CG43737
cpo
CG43740
GluRIB
bru3
dysc
Slob
sli
CG43759
mwh
Sema2b
CG43783
orb2
CG43778
spg
CG43795
SNF4Agamma
Ca-alpha1T
CG43845
CG43850
ab
CG43861
CG43867
CG43897
Eip93F
how
rdx
CG17646
gpp
CG43902
hwt
Hr4
Glut1
CG43954
Fife
lncRNA:CR43958
RhoGEF3
CG44000
CG44001
Hph
CG44085
RapGAP1
CG44098
pHCl-1
Piezo
Src42A
lncRNA:CR44133
Irk1
cv-d
Cdep
Meltrin
CG44247
Snp
Trpm
l(3)neo38
Dscam2
tn
Neto
mbl
Smr
lncRNA:CR44392
yin
CG44422
rad
Bx
beat-IIIa
Su(z)2
sno
Nna1
CrebB
rdgC
ttv
rudhira
Fhos
rg
CG44837
CG44838
Dop1R2
nAChRalpha4
lncRNA:CR44999
CG45002
CG45049
CG45050
sima
AstA-R1
CG45071
Kr-h1
CTPsyn
CG45086
CG45088
stai
CG45092
kis
lncRNA:CR45109
tau
Svil
btsz
CG45263
Ten-a
unc-104
mamo
lncRNA:CR45660
Ggamma30A
CG32700
dop
chp
lncRNA:CR45939
Pak
otk2
Frl
da
PRAS40
Maf1
CG46244
ap
ltl
zf30C
VAChT
Dsp1
br
slmb
S6k
InR
lola
Duox
CG46301
Tlk
Rap2l
IP3K2
prage
Sema5c
CG46306
CG46307
CG46308
CG46310
CG46311
CG46314
CG46315
CG46318
CG46319
CG46320
Ttd14
trol
disco-r
sbb
Imp
Rab1
para
cv-c
AdamTS-A
stw
aqz
CG46385
by
cact
Dr
H
Hex-C
LanA
Gbeta76C
fbl
unc-13
wrapper
Mhcl
ThrRS
Grip
CG18262
CG4404
sbm
CG8944
CG4789
Mvb12
CG11454
Daxx
LUBEL
MICU1
CG8419
Dh31
CG17768
CG14400
CG17486
CG10465
CG15908
Sobp
CG8545
eIF3m
Cyp6a20
CG15611
BomBc1
Xxylt
CG2736
CG7370
CG7470
Cap-H2
CG14304
MICU3
Gbp3
CG11889
CG11891
CG5079
CG15546
Set1
CG17698
CG13643
NfI
mask
Stlk
CG31678
CG31715
Arv1
p24-2
LSm-4
amn
PMCA
Unc-115b
dpr21
cu
scaf6
CG43107
Pcf11
Strn-Mlck
CG44195
CG45087
Yeti
mod(mdg4)
rdgB
Rm62
qkr58E-1
Ythdc1
CG3198
CG1637
Usp2
Snx17
CG6700
CG17343
CdGAPr
CG2225
Gagr
CG14933
rho-5
Ilp1
CG30159
eIF4EHP
CG33303
Rdh
sls
CG42486
CG46321
CG46426
Grd
hb
Hsp68
Lim3
Myb
ovo
rl
Btk29A
Su(var)2-10
y
Nrt
wapl
TkR86C
B-H2
tok
noc
Wnt5
Nmdmc
Dsor1
dap
Wnt4
Trl
Awh
ktub
grim
Ppa
E23
Su(z)12
Gpo1
Pp2C1
Clk
Rbcn-3B
CG3630
wit
MED6
Syx4
CG3777
Optix
Scgdelta
CG4199
PlexA
cav
Hsc70Cb
Thd1
CG8878
cert
PCB
trbl
tio
CHES-1-like
CG2258
CG12123
CG15309
Sk1
Usp7
CtsB1
CG8924
CG13012
erm
Ncoa6
ihog
CG14535
Sirup
CG7781
CG13384
C1GalTA
CG5022
ssp3
Alp12
CG13085
CG10132
CG9422
Nop17l
Mmp2
CG8854
MESR4
CG10916
CG13532
SiaT
CG13894
CG2211
pns
Pex10
GC
CG1275
FMRFaR
fmt
Pura
Ae2
CG4328
CG13054
CG18265
Edc3
[truncated: 121 more rows]

## Sheet: Radar.mettl3RNAivscontrol.basal
chr	start	end	peak width	strand	peak name	gene (flybaseID)	logFC m6A/input	p-value	gene_name	location
3R	30539254	30539303	50	+	FBgn0082582_2	FBgn0082582	-3.91202	0.00513741	tmod	UTR5
3L	9799001	9799050	50	+	FBgn0044051	FBgn0044051	-3.55535	0.000610299	Ilp1	UTR5
2R	17265942	17266041	100	+	FBgn0265487_3	FBgn0265487	-3.53055	7.01e-08	mbl	UTR5
3R	26170896	26171392	497	+	FBgn0051323	FBgn0051323	-3.52636	7.16e-09	CG31323	UTR5
3L	9798992	9799190	199	+	FBgn0044328_2	FBgn0044328	-3.43399	4.41e-10	CG32052	UTR5
4	43129	43178	50	-	FBgn0025740	FBgn0025740	-3.4012	0.00077044	PlexB	CDS
X	8409621	8409670	50	-	FBgn0262976_2	FBgn0262976	-3.4012	0.00127532	lawc	UTR3
X	6849917	6850016	100	+	FBgn0029914_2	FBgn0029914	-3.31419	1.12e-05	CG4558	UTR5
3L	12175334	12175383	50	-	FBgn0036260_2	FBgn0036260	-3.29584	0.000903755	Rh7	UTR5
2L	3662845	3663093	249	+	FBgn0085369	FBgn0085369	-3.21888	4.43e-10	Drgx	UTR5
2R	11397283	11397332	50	-	FBgn0082585	FBgn0082585	-3.04452	0.000298606	sprt	UTR5
2R	8798689	8798738	50	+	FBgn0024189_2	FBgn0024189	-2.99573	0.000864958	sns	UTR5
2L	155513	155562	50	+	FBgn0031228	FBgn0031228	-2.99573	0.00170113	ND-15	UTR5
3L	21220447	21220591	145	+	FBgn0262855	FBgn0262855	-2.97893	1.47e-08	CG43219	UTR5
2L	10373766	10373964	199	-	FBgn0053303	FBgn0053303	-2.96674	2.61e-08	CG33303	UTR3
2R	14378394	14378492	99	+	FBgn0033932_2	FBgn0033932	-2.95751	4.13e-06	Dh44-R1	UTR5
2L	6742650	6742947	298	+	FBgn0031855	FBgn0031855	-2.94444	4.7e-13	meng	UTR5
3R	21223772	21223871	100	-	FBgn0265205	FBgn0265205	-2.92674	3.53e-06	lncRNA:CR44265	NA
X	15378666	15378715	50	-	FBgn0000028	FBgn0000028	-2.91777	0.00184241	acj6	UTR5
3R	28969830	28969879	50	-	FBgn0039617_2	FBgn0039617	-2.91777	0.000689397	DIP-gamma	UTR5
3L	5424159	5429491	5333	+	FBgn0085420	FBgn0085420	-2.91777	1.85e-15	DIP-delta	UTR5
2R	4546740	4546888	149	+	FBgn0046692	FBgn0046692	-2.90872	1.49e-09	Stlk	CDS
3L	319336	319485	150	-	FBgn0004373	FBgn0004373	-2.8622	1.25e-06	fwd	UTR5
2L	2805459	2805508	50	+	FBgn0031461	FBgn0031461	-2.83321	0.00109206	daw	UTR5
X	15297865	15299185	1321	+	FBgn0261703	FBgn0261703	-2.83321	5.28e-10	gce	UTR5
3R	18959045	18959144	100	+	FBgn0263983_2	FBgn0263983	-2.83321	7.75e-05	CG43732	UTR3
3L	14130828	14130976	149	-	FBgn0042630_3	FBgn0042630	-2.81341	1.05e-07	Sox21b	UTR5
3R	22977767	22978065	299	+	FBgn0039031_2	FBgn0039031	-2.8094	7.51e-13	Gbp3	UTR3
2L	7403147	7403196	50	+	FBgn0031907	FBgn0031907	-2.80336	0.00369136	CG5171	UTR5
2R	11790424	11790473	50	+	FBgn0033652	FBgn0033652	-2.80336	0.00127449	ths	UTR5
2L	5461688	5461787	100	+	FBgn0261963	FBgn0261963	-2.80336	3.23e-05	mid	UTR5
3R	5687020	5687269	250	+	FBgn0261261_2	FBgn0261261	-2.79728	2.29e-11	plx	UTR5
4	704902	705100	199	+	FBgn0005558_2	FBgn0005558	-2.77259	5.24e-08	ey	UTR5
3L	22274085	22274134	50	+	FBgn0025702	FBgn0025702	-2.77259	0.000301365	Srpk79D	UTR5
3R	4084132	4084181	50	+	FBgn0259821_2	FBgn0259821	-2.77259	0.00134158	CG42402	UTR5
4	427380	427577	198	+	FBgn0264794	FBgn0264794	-2.77259	7.67e-12	lncRNA:CR44024	NA
3L	161033	161082	50	+	FBgn0035101_2	FBgn0035101	-2.74084	0.00144732	p130CAS	UTR5
3L	6752354	6752552	199	-	FBgn0035713_2	FBgn0035713	-2.74084	5.92e-08	velo	UTR5
3L	23206769	23206818	50	+	FBgn0266347	FBgn0266347	-2.74084	0.00163231	nAChRalpha4	UTR5
2R	22379736	22379933	198	+	FBgn0025878	FBgn0025878	-2.72785	1.63e-10	wrapper	CDS
3R	7504753	7504950	198	-	FBgn0015577	FBgn0015577	-2.70805	5.86e-09	alpha-Est9	UTR5
3R	4297178	4297227	50	+	FBgn0041605_7	FBgn0041605	-2.70805	0.00168234	cpx	UTR3
X	5648096	5648487	392	-	FBgn0259994_6	FBgn0259994	-2.70062	2.89e-08	OtopLa	UTR5
3L	9644453	9644846	394	+	FBgn0053696_2	FBgn0053696	-2.69463	5.24e-18	CNMaR	UTR5
3R	8518263	8518312	50	+	FBgn0037592	FBgn0037592	-2.68558	0.000507111	CG11737	UTR5
3R	9865247	9865296	50	-	FBgn0037766	FBgn0037766	-2.68558	0.00208829	Teh1	CDS
2R	12780591	12780740	150	+	FBgn0003326	FBgn0003326	-2.67415	3.28e-07	sca	UTR5
2R	5519424	5519523	100	+	FBgn0050438	FBgn0050438	-2.67415	4.2e-05	Ugt50B3	UTR5
3L	21382551	21411544	28994	+	FBgn0261258	FBgn0261258	-2.66259	5.97e-20	rgn	UTR5
2L	10963456	10963555	100	-	FBgn0261871	FBgn0261871	-2.66259	8.27e-06	dpr2	UTR5
2L	20017085	20017134	50	-	FBgn0264443	FBgn0264443	-2.66259	0.00544259	CG43861	UTR5
2L	15074826	15074975	150	+	FBgn0028879	FBgn0028879	-2.65676	2.21e-07	CG15270	UTR5
3L	8912747	8913042	296	+	FBgn0035936	FBgn0035936	-2.63906	9.4e-06	Tsp66E	UTR5
X	881671	881720	50	-	FBgn0264449_2	FBgn0264449	-2.63906	0.000414917	CG43867	CDS
2R	10313941	10314089	149	+	FBgn0026403	FBgn0026403	-2.63906	2.33e-06	Ndg	UTR5
3R	7658644	7662276	3633	+	FBgn0051146	FBgn0051146	-2.63906	0.00230572	Nlg1	UTR5
3L	1649043	1649241	199	+	FBgn0025712	FBgn0025712	-2.60269	5.92e-10	CG13920	UTR5
4	695758	695956	199	-	FBgn0026199	FBgn0026199	-2.60269	1.51e-08	myo	UTR5
2L	10963955	10964004	50	-	FBgn0261871_3	FBgn0261871	-2.59027	0.00567125	dpr2	UTR5
3L	12175136	12175185	50	-	FBgn0036260	FBgn0036260	-2.584	0.000156436	Rh7	UTR5
3L	12391045	12391394	350	-	FBgn0036279_2	FBgn0036279	-2.57346	1.36e-16	Ncc69	UTR5
2L	21069566	21069664	99	-	FBgn0032910	FBgn0032910	-2.56495	1.6e-05	CG9265	UTR5
2L	7049634	7050375	742	+	FBgn0262872_3	FBgn0262872	-2.56495	0.000134121	milt	UTR5
3L	6352143	6352291	149	-	FBgn0035699_3	FBgn0035699	-2.54553	4.3e-07	CG13300	UTR5
3R	26681618	26681766	149	-	FBgn0250908_2	FBgn0250908	-2.54553	1.76e-06	beat-VII	UTR5
2R	14332416	14332614	199	+	FBgn0085408_2	FBgn0085408	-2.5416	6.74e-08	Shrm	UTR5
2R	10445152	10445400	249	+	FBgn0001122_5	FBgn0001122	-2.53897	1.1e-10	Galphao	UTR5
3R	29985614	29985663	50	+	FBgn0039728_2	FBgn0039728	-2.53897	0.00206771	CG7896	CDS
2L	10373701	10373900	200	-	FBgn0041723	FBgn0041723	-2.53897	1.59e-10	rho-5	UTR3
4	659745	659794	50	-	FBgn0051992	FBgn0051992	-2.53897	0.00197115	gw	UTR5
2R	13197985	13198084	100	-	FBgn0053182_4	FBgn0053182	-2.53897	1.12e-05	Kdm4B	UTR5
4	69825	69874	50	+	FBgn0085432_3	FBgn0085432	-2.53897	0.000532664	pan	UTR5
3R	5522830	5522879	50	-	FBgn0264427	FBgn0264427	-2.53897	0.0016482	CG43845	UTR5
2L	20667712	20667761	50	+	FBgn0266356	FBgn0266356	-2.53897	0.0016482	lncRNA:CR45004	NA
2R	16894519	16895652	1134	-	FBgn0025833_2	FBgn0025833	-2.5337	6.17e-09	CG8910	UTR5
3R	21500132	21500230	99	+	FBgn0004863	FBgn0004863	-2.48491	2.97e-05	C15	UTR5
3L	12580772	12580821	50	+	FBgn0015904	FBgn0015904	-2.48491	0.00216349	ara	UTR5
3L	12580871	12580920	50	+	FBgn0015904_2	FBgn0015904	-2.48491	0.000704904	ara	UTR5
2L	2357109	2357207	99	-	FBgn0031413	FBgn0031413	-2.48491	6.63e-05	CG9967	UTR5
3L	23210901	23210950	50	+	FBgn0266347_3	FBgn0266347	-2.48491	0.00112307	nAChRalpha4	UTR5
3L	8954063	8954262	200	-	FBgn0264307_3	FBgn0264307	-2.47092	1.19e-07	orb2	UTR5
3L	22881145	22881293	149	+	FBgn0037203	FBgn0037203	-2.46385	1.18e-06	slif	UTR5
3L	9051229	9051278	50	-	FBgn0000116	FBgn0000116	-2.45674	0.000701641	Argk	UTR5
3L	5997455	5997653	199	+	FBgn0052406	FBgn0052406	-2.44235	1.14e-09	PVRAP	UTR5
2L	10963606	10963904	299	-	FBgn0261871_2	FBgn0261871	-2.44235	2.62e-13	dpr2	UTR5
X	16063788	16063948	161	+	FBgn0030723	FBgn0030723	-2.42775	6.2e-05	dpr18	UTR5
3R	29088745	29088794	50	+	FBgn0039633_6	FBgn0039633	-2.42775	0.00252941	CG11873	UTR5
2R	21295752	21296050	299	+	FBgn0261554	FBgn0261554	-2.41293	5.39e-14	CG42672	UTR5
3R	8862909	8862958	50	-	FBgn0262614	FBgn0262614	-2.40919	0.00362066	pyd	UTR5
3L	9130216	9130415	200	-	FBgn0011206_3	FBgn0011206	-2.3979	1.24e-08	bol	UTR5
3R	4280448	4281728	1281	+	FBgn0041605	FBgn0041605	-2.3979	2.14e-16	cpx	UTR5
3L	14131027	14131125	99	-	FBgn0042630_4	FBgn0042630	-2.3979	4.51e-05	Sox21b	UTR5
X	9550640	9550789	150	-	FBgn0267253_2	FBgn0267253	-2.39088	7.83e-09	CG32700	UTR5
3R	17762191	17762339	149	-	FBgn0038542	FBgn0038542	-2.38263	8.72e-07	TyrR	UTR5
3L	15011592	15011641	50	-	FBgn0036463	FBgn0036463	-2.37955	0.00031916	Reck	UTR5
3L	14426783	14427198	416	-	FBgn0087007	FBgn0087007	-2.37955	3.85e-07	bbg	UTR5
3L	6128452	6128659	208	-	FBgn0002440_2	FBgn0002440	-2.36712	6.96e-06	l(3)mbn	UTR5
3L	6128595	6128694	100	+	FBgn0267667	FBgn0267667	-2.36085	9.14e-05	lncRNA:CR46005	NA
2R	7971805	7972003	199	-	FBgn0033244	FBgn0033244	-2.35138	5.62e-10	CG8726	UTR5
3R	4296929	4297028	100	+	FBgn0041605_6	FBgn0041605	-2.35138	2.11e-05	cpx	UTR3
3L	14205555	14207424	1870	+	FBgn0013718_3	FBgn0013718	-2.35138	0.00492319	nuf	UTR5
3R	7150820	7150869	50	-	FBgn0250732	FBgn0250732	-2.34181	0.00199579	gfzf	UTR5
2R	3066549	3066846	298	+	FBgn0260995	FBgn0260995	-2.34181	6.33e-12	dpr21	CDS
3R	22755049	22755148	100	+	FBgn0039026_4	FBgn0039026	-2.3394	3.11e-06	CG7029	UTR5
2R	21379166	21379215	50	-	FBgn0000395_4	FBgn0000395	-2.33537	0.000873332	cv-2	UTR5
2L	8204935	8205083	149	-	FBgn0031998	FBgn0031998	-2.33537	4.62e-09	SLC5A11	UTR5
X	8178799	8179048	250	+	FBgn0261873	FBgn0261873	-2.33537	5.24e-10	sdt	UTR5
2L	10205149	10205198	50	-	FBgn0032191	FBgn0032191	-2.32728	0.000455718	Snx17	UTR3
3R	16099278	16099477	200	+	FBgn0010379	FBgn0010379	-2.32239	1.46e-08	Akt1	UTR5
2L	5824054	5824153	100	+	FBgn0085410	FBgn0085410	-2.32239	4.66e-05	TrissinR	UTR5
X	12917925	12917974	50	+	FBgn0086675_3	FBgn0086675	-2.32239	0.0002623	fne	UTR5
X	7936145	7936394	250	+	FBgn0260970_2	FBgn0260970	-2.32239	9.81e-11	Ubr3	UTR5
X	246078	246177	100	+	FBgn0040372	FBgn0040372	-2.31677	2.28e-05	G9a	UTR5
3L	20184966	20185065	100	-	FBgn0261556_3	FBgn0261556	-2.31677	2.65e-05	CG42674	UTR5
3L	15098212	15098310	99	+	FBgn0266452	FBgn0266452	-2.31501	1.01e-05	CTPsyn	UTR5
3L	319536	319634	99	-	FBgn0004373_2	FBgn0004373	-2.30259	0.000114106	fwd	UTR5
2L	15075574	15075623	50	+	FBgn0028879_2	FBgn0028879	-2.30259	0.00553178	CG15270	UTR5
3L	13474441	13474589	149	-	FBgn0036369	FBgn0036369	-2.30259	1.75e-06	CG10089	UTR5
3L	18560554	18560603	50	+	FBgn0036790_2	FBgn0036790	-2.30259	0.000805157	AstC-R1	UTR5
2R	12665444	12665493	50	-	FBgn0261673	FBgn0261673	-2.30259	0.00107349	nemy	UTR5
2L	5146652	5146701	50	+	FBgn0261836_2	FBgn0261836	-2.30259	0.00218986	Msp300	UTR5
3L	21598886	21599033	148	+	FBgn0261953	FBgn0261953	-2.30259	1.17e-06	TfAP-2	UTR5
X	2973537	2973636	100	-	FBgn0003285	FBgn0003285	-2.30259	7.14e-05	rst	UTR5
2L	5146502	5146551	50	+	FBgn0261836	FBgn0261836	-2.30259	0.00567356	Msp300	UTR5
3R	7265504	7265653	150	-	FBgn0001112	FBgn0001112	-2.28238	9.88e-08	Gld	UTR5
X	12229899	12230048	150	+	FBgn0267001_7	FBgn0267001	-2.28011	1.02e-08	Ten-a	UTR5
2L	6600720	6600819	100	-	FBgn0031835	FBgn0031835	-2.27727	2.08e-05	CG11319	UTR5
3R	31622186	31622334	149	+	FBgn0039862	FBgn0039862	-2.27727	3.74e-06	kek6	UTR5
3R	14405305	14405404	100	-	FBgn0285955	FBgn0285955	-2.27727	1.49e-05	cv-c	UTR5
3R	31622385	31622533	149	+	FBgn0039862_2	FBgn0039862	-2.2736	1.11e-07	kek6	UTR5
2R	21256057	21256156	100	+	FBgn0085426_3	FBgn0085426	-2.2736	9.47e-06	Rgk3	UTR5
3R	21140789	21140988	200	+	FBgn0264357	FBgn0264357	-2.27084	2.66e-10	SNF4Agamma	UTR5
2R	22868308	22868357	50	+	FBgn0004896	FBgn0004896	-2.26868	0.00222349	fd59A	UTR5
2L	16545315	16545364	50	+	FBgn0259735	FBgn0259735	-2.26868	0.00152176	mtgo	UTR5
3L	16050736	16050785	50	-	FBgn0260635_3	FBgn0260635	-2.25129	0.000580627	Diap1	UTR5
2L	21051218	21051316	99	-	FBgn0250867_3	FBgn0250867	-2.25129	5.48e-05	CG42238	UTR5
3L	7077215	7077413	199	-	FBgn0035733	FBgn0035733	-2.24723	6.13e-11	CG8641	UTR5
2L	14849161	14851699	2539	-	FBgn0028886	FBgn0028886	-2.24543	1.3e-19	CG15279	UTR5
X	4841032	4841081	50	+	FBgn0260971_2	FBgn0260971	-2.24374	0.00471169	CG42594	UTR5
3R	17247620	17247767	148	-	FBgn0038494_2	FBgn0038494	-2.23805	7.25e-08	beat-IIb	UTR5
X	20062358	20062407	50	-	FBgn0053517_2	FBgn0053517	-2.23359	0.00147069	Dop2R	UTR5
2R	16663668	16663866	199	-	FBgn0024315_3	FBgn0024315	-2.22979	2.22e-10	Picot	UTR5
3R	17247472	17247571	100	-	FBgn0038494	FBgn0038494	-2.22848	6.01e-06	beat-IIb	CDS
3R	8864257	8864306	50	-	FBgn0262614_2	FBgn0262614	-2.22462	0.00375881	pyd	UTR5
3L	21099904	21100102	199	-	FBgn0020294_2	FBgn0020294	-2.22462	1.09e-09	ko	UTR5
2L	4793748	4793995	248	-	FBgn0031627	FBgn0031627	-2.22254	2.5e-13	fipi	UTR5
2L	3718335	3718384	50	+	FBgn0003386	FBgn0003386	-2.2192	0.000432194	Shaw	UTR5
2L	11582686	11582785	100	+	FBgn0015400_4	FBgn0015400	-2.2192	1.73e-05	kek2	UTR5
3R	12998389	12998488	100	+	FBgn0038108_2	FBgn0038108	-2.21557	6.22e-05	CG7518	UTR5
3R	14609742	14609841	100	+	FBgn0038246	FBgn0038246	-2.21557	4.63e-06	CG14853	UTR5
2R	12665594	12665643	50	-	FBgn0261673_2	FBgn0261673	-2.21557	0.00069871	nemy	UTR5
3L	12390546	12390894	349	-	FBgn0036279	FBgn0036279	-2.20827	1.12e-13	Ncc69	UTR5
3R	23248654	23248803	150	-	FBgn0039064_3	FBgn0039064	-2.20827	4.45e-08	CG4467	UTR5
4	305617	305764	148	-	FBgn0039900	FBgn0039900	-2.20226	4.63e-07	Syt7	UTR5
3L	11587473	11587522	50	-	FBgn0003292	FBgn0003292	-2.19722	0.000987807	rt	UTR5
2L	8543547	8543596	50	+	FBgn0011259	FBgn0011259	-2.19722	0.00141028	Sema1a	UTR5
2R	9944651	9944700	50	-	FBgn0011656_4	FBgn0011656	-2.19722	0.00217458	Mef2	UTR5
2L	15683081	15683130	50	-	FBgn0028863_3	FBgn0028863	-2.19722	0.00116207	CG4587	UTR5
X	5446706	5446804	99	+	FBgn0029768	FBgn0029768	-2.19722	3.6e-05	SPR	UTR5
2L	3304398	3304447	50	+	FBgn0031518	FBgn0031518	-2.19722	0.000677418	CG3277	UTR5
3L	2388148	2388347	200	+	FBgn0266696	FBgn0266696	-2.19722	2.56e-08	Svil	UTR5
X	12659511	12659608	98	+	FBgn0053963	FBgn0053963	-2.19165	4.74e-06	lncRNA:CR33963	UTR5
X	15813934	15813983	50	+	FBgn0003345_7	FBgn0003345	-2.1848	0.000563507	sd	UTR5
3R	24006348	24006497	150	-	FBgn0020647	FBgn0020647	-2.1848	9.3e-07	KrT95D	UTR5
2L	10260801	10260850	50	-	FBgn0026379_5	FBgn0026379	-2.1848	0.000254836	Pten	UTR5
2L	17445465	17445514	50	-	FBgn0260632_2	FBgn0260632	-2.1848	0.000318835	dl	UTR5
3L	2895191	2897354	2164	+	FBgn0262593_2	FBgn0262593	-2.18155	1.55e-09	Shab	UTR5
4	1230389	1230564	176	-	FBgn0027101_3	FBgn0027101	-2.17853	5.55e-07	Dyrk3	UTR5
3R	13279820	13279869	50	+	FBgn0038130	FBgn0038130	-2.17853	0.000511458	CG8630	UTR5
2L	7496008	7496107	100	-	FBgn0260486_4	FBgn0260486	-2.17853	3.56e-05	Ziz	UTR5
2L	16231921	16231970	50	+	FBgn0261999	FBgn0261999	-2.17853	0.00081746	Ca-Ma2d	UTR5
2L	7674681	7674780	100	-	FBgn0264087_2	FBgn0264087	-2.17853	8.13e-05	Slob	UTR5
2R	16552307	16552554	248	+	FBgn0034135	FBgn0034135	-2.17583	1.01e-12	Syn2	UTR5
3L	16396332	16396381	50	+	FBgn0036627	FBgn0036627	-2.17475	0.000507614	Gagr	UTR3
X	4413897	4427181	13285	+	FBgn0000179	FBgn0000179	-2.16905	0.00475819	bi	UTR5
4	833497	833596	100	-	FBgn0039938	FBgn0039938	-2.16905	2.08e-05	Sox102F	UTR5
X	17993833	17993932	100	-	FBgn0003380_19	FBgn0003380	-2.16496	0.000171629	Sh	UTR5
2R	21255958	21256007	50	+	FBgn0085426_2	FBgn0085426	-2.16496	0.000281046	Rgk3	UTR5
3R	28146930	28147708	779	+	FBgn0085383	FBgn0085383	-2.16189	1.01e-11	CG34354	UTR5
3R	18792192	18793794	1603	-	FBgn0038652	FBgn0038652	-2.15838	8.54e-21	CG7720	UTR5
3L	16712176	16712275	100	+	FBgn0000414	FBgn0000414	-2.15598	4.16e-05	Dab	UTR5
3R	29039206	29039869	664	+	FBgn0003093	FBgn0003093	-2.15176	3.56e-11	Pkc98E	UTR5
3R	29969150	29969248	99	-	FBgn0004622	FBgn0004622	-2.15176	7.37e-05	TkR99D	UTR5
X	13089739	13089887	149	-	FBgn0010303	FBgn0010303	-2.15176	2.28e-06	hep	UTR5
2R	14899416	14899515	100	+	FBgn0033982_2	FBgn0033982	-2.15176	4.27e-05	Cyp317a1	UTR5
3R	9460405	9460454	50	-	FBgn0037697	FBgn0037697	-2.15176	0.00520871	GstZ2	UTR5
3R	12848020	12848119	100	-	FBgn0038087	FBgn0038087	-2.14843	3.32e-06	beat-Va	UTR5
2R	15350180	15350279	100	+	FBgn0034013	FBgn0034013	-2.14843	7.39e-05	unc-5	UTR5
2L	5004705	5004853	149	-	FBgn0053113	FBgn0053113	-2.14398	9.36e-07	Rtnl1	UTR5
3L	18560357	18560406	50	+	FBgn0036790	FBgn0036790	-2.14007	0.00137356	AstC-R1	UTR5
3R	10972780	10972929	150	+	FBgn0083950_2	FBgn0083950	-2.14007	8.63e-06	side-VI	UTR5
3L	20248932	20248981	50	+	FBgn0265959	FBgn0265959	-2.14007	0.00543034	rdgC	UTR5
2R	16765508	16765803	296	-	FBgn0259738_2	FBgn0259738	-2.13595	8.09e-15	CG42392	UTR5
3L	11196727	11197239	513	-	FBgn0036144_2	FBgn0036144	-2.13351	3.49e-07	GlcAT-P	UTR5
4	990023	990221	199	+	FBgn0019650_2	FBgn0019650	-2.13269	4.48e-09	toy	UTR5
2L	8204950	8204999	50	+	FBgn0264950	FBgn0264950	-2.13236	0.000133025	asRNA:CR44119	NA
2L	298080	298129	50	+	FBgn0020622	FBgn0020622	-2.12823	0.00155481	Pi3K21B	UTR5
X	770094	770143	50	+	FBgn0027343	FBgn0027343	-2.12823	0.00106973	fz3	UTR5
2R	24402255	24402304	50	-	FBgn0035001_2	FBgn0035001	-2.12823	0.00129052	Slik	UTR5
3R	22978115	22978164	50	+	FBgn0039031_3	FBgn0039031	-2.12026	0.000861605	Gbp3	UTR3
2L	13547222	13547271	50	-	FBgn0023407	FBgn0023407	-2.11453	0.000390903	B4	UTR5
2L	15940074	15962287	22214	-	FBgn0028645	FBgn0028645	-2.11453	7.48e-13	beat-Ib	UTR5
4	252889	253280	392	-	FBgn0053481_2	FBgn0053481	-2.11181	5.58e-16	dpr7	UTR5
2L	19611005	19611054	50	+	FBgn0000464_9	FBgn0000464	-2.11021	0.00159633	Lar	UTR5
2R	10271952	10272001	50	+	FBgn0033504	FBgn0033504	-2.11021	0.0024722	CAP	UTR5
3L	1938461	1938708	248	-	FBgn0035293	FBgn0035293	-2.11021	5.35e-10	CG5687	UTR5
3L	6351599	6351945	347	-	FBgn0035699_2	FBgn0035699	-2.11021	6.63e-13	CG13300	UTR5
3L	6752603	6752652	50	-	FBgn0035713_3	FBgn0035713	-2.11021	0.00366951	velo	UTR5
3R	19464718	19464767	50	+	FBgn0260003_3	FBgn0260003	-2.11021	0.00136622	Dys	UTR5
3R	20437940	20437989	50	-	FBgn0262869	FBgn0262869	-2.11021	0.00490503	Gfrl	UTR5
2L	20427395	20427444	50	+	FBgn0263355_5	FBgn0263355	-2.11021	0.00235187	CG31688	UTR5
2L	9566501	9566700	200	-	FBgn0032129_4	FBgn0032129	-2.10684	6.26e-08	jp	UTR5
X	4428339	4428388	50	+	FBgn0000179_3	FBgn0000179	-2.10413	0.00112142	bi	UTR5
3L	856755	857050	296	-	FBgn0035170_2	FBgn0035170	-2.10413	5.91e-14	dpr20	UTR5
3L	17907615	17907763	149	-	FBgn0036770_3	FBgn0036770	-2.10413	5.68e-07	Prestin	UTR5
2L	14971901	14971950	50	-	FBgn0259213_3	FBgn0259213	-2.10413	0.00117835	side-II	UTR5
2R	14961768	14961817	50	-	FBgn0261854_3	FBgn0261854	-2.10413	0.00139766	aPKC	UTR5
2R	15410377	15415157	4781	+	FBgn0263980_4	FBgn0263980	-2.10413	4.91e-08	Stacl	UTR5
2L	15718223	15718272	50	-	FBgn0028863_8	FBgn0028863	-2.10006	0.00147802	CG4587	UTR5
3L	13435031	13435130	100	-	FBgn0036360_2	FBgn0036360	-2.10006	2.89e-05	CG10713	UTR5
X	10544477	10546661	2185	-	FBgn0085443_3	FBgn0085443	-2.10006	9.54e-07	spri	UTR5
3L	8063924	8064172	249	+	FBgn0262579	FBgn0262579	-2.09714	3.11e-10	Ect4	UTR5
3L	914224	914273	50	+	FBgn0264574_2	FBgn0264574	-2.09714	0.00468159	Glut1	UTR5
2R	10735672	10736667	996	+	FBgn0033544_2	FBgn0033544	-2.09495	7.68e-17	CG7220	UTR5
2R	23632908	23633107	200	+	FBgn0004795_3	FBgn0004795	-2.09186	3.28e-09	retn	UTR5
3L	17618827	17619026	200	-	FBgn0000567_4	FBgn0000567	-2.07944	4.36e-09	Eip74EF	UTR5
3R	17098663	17098762	100	-	FBgn0014141	FBgn0014141	-2.07944	1.94e-06	cher	UTR5
2R	17848195	17848244	50	+	FBgn0015522_3	FBgn0015522	-2.07944	0.000668421	olf186-M	UTR3
2L	20414701	20414750	50	-	FBgn0032857_2	FBgn0032857	-2.07944	0.000635606	CG10947	UTR5
2R	16566122	16566171	50	+	FBgn0034137	FBgn0034137	-2.07944	0.000959631	CG4945	UTR5
3R	27245101	27245150	50	-	FBgn0042111_2	FBgn0042111	-2.07944	0.00267822	CG18766	UTR5
3R	17916180	17916279	100	-	FBgn0053547_3	FBgn0053547	-2.07944	4.04e-05	Rim	UTR5
2R	21872580	21872629	50	+	FBgn0085397_2	FBgn0085397	-2.07944	0.00149043	Fili	UTR5
3R	7891381	7891529	149	+	FBgn0260005	FBgn0260005	-2.07944	2.33e-07	wtrw	UTR5
3L	3545406	3545455	50	+	FBgn0005640_4	FBgn0005640	-2.07944	0.00324662	Eip63E	UTR5
2R	24687168	24687317	150	-	FBgn0035049_3	FBgn0035049	-2.07639	5.19e-07	Mmp1	UTR5
3R	23660017	23669609	9593	-	FBgn0051145	FBgn0051145	-2.07284	2.51e-13	CG31145	UTR5
3R	26262712	26262861	150	+	FBgn0039420	FBgn0039420	-2.06939	3.4e-08	CG6154	UTR5
2L	15682981	15683030	50	-	FBgn0028863_2	FBgn0028863	-2.06686	0.000232501	CG4587	UTR5
3L	22728161	22728360	200	+	FBgn0037185	FBgn0037185	-2.06546	1.2e-08	CG11367	UTR5
4	1231953	1232052	100	+	FBgn0053653	FBgn0053653	-2.06546	2.24e-05	Cadps	UTR5
3L	18945740	18945988	249	-	FBgn0052204	FBgn0052204	-2.06205	5.72e-11	CG32204	UTR5
3R	22469927	22470176	250	+	FBgn0038975_3	FBgn0038975	-2.05645	1.01e-12	Nrx-1	UTR5
2L	16804983	16805131	149	+	FBgn0086673	FBgn0086673	-2.05645	7.92e-08	CG13272	UTR5
3L	2490616	2490665	50	+	FBgn0035346_2	FBgn0035346	-2.05573	0.000228816	CG1146	UTR5
3L	5078734	5078833	100	-	FBgn0005775_4	FBgn0005775	-2.05412	2.31e-05	Con	UTR5
2R	8798539	8798588	50	+	FBgn0024189	FBgn0024189	-2.05412	0.00069715	sns	UTR5
2L	3199530	3199678	149	-	FBgn0085422	FBgn0085422	-2.05412	2.45e-07	CG34393	UTR5
3L	8954223	8954272	50	-	FBgn0264305_3	FBgn0264305	-2.05412	0.00264534	CG43783	UTR5
3R	20978730	20978929	200	+	FBgn0013995_3	FBgn0013995	-2.05127	5.96e-09	Calx	UTR5
3R	31016627	31016775	149	-	FBgn0004573_4	FBgn0004573	-2.04769	2.19e-06	5-HT7	UTR5
X	3482074	3482272	199	-	FBgn0029663_4	FBgn0029663	-2.04769	1.21e-10	CG10804	UTR5
2R	10853561	10853760	200	-	FBgn0050015	FBgn0050015	-2.04769	4.16e-08	CG30015	UTR5
2L	14233681	14233730	50	-	FBgn0016930_2	FBgn0016930	-2.04365	0.00271476	Dyrk2	UTR5
2R	17108942	17109186	245	+	FBgn0034194	FBgn0034194	-2.04307	2.07e-10	CG15611	CDS
2R	7151003	7151052	50	+	FBgn0003090	FBgn0003090	-2.04307	0.000607304	pk	UTR5
2L	5613580	5617896	4317	-	FBgn0031725	FBgn0031725	-2.04307	1.94e-11	DIP-eta	UTR5
2L	3426670	3426719	50	-	FBgn0031530_2	FBgn0031530	-2.04122	0.00182811	Pgant2	UTR5
3L	15108643	15108787	145	-	FBgn0264702	FBgn0264702	-2.04122	0.0014956	asRNA:CR43971	NA
2L	12504158	12504807	650	-	FBgn0259176_10	FBgn0259176	-2.04022	1.68e-25	bun	UTR5
2R	13546893	13546991	99	-	FBgn0033853_3	FBgn0033853	-2.03688	0.000275234	CG6145	UTR5
2R	20316769	20316868	100	-	FBgn0034501_4	FBgn0034501	-2.03688	0.000124777	CG13868	UTR5
3L	11863170	11863418	249	-	FBgn0266100	FBgn0266100	-2.03688	9.66e-11	CG44837	UTR5
X	12633640	12633839	200	+	FBgn0030412	FBgn0030412	-2.03499	6.63e-09	Tomosyn	UTR5
3L	3337609	3337708	100	+	FBgn0004167_3	FBgn0004167	-2.03292	0.000145801	kst	UTR5
2L	19119957	19120256	300	-	FBgn0000422	FBgn0000422	-2.03039	1.1e-13	Ddc	UTR5
2R	20313240	20313586	347	-	FBgn0034501_2	FBgn0034501	-2.02882	1.96e-19	CG13868	UTR5
2R	14907567	14907666	100	-	FBgn0027596_4	FBgn0027596	-2.02815	9.12e-05	Kank	UTR5
3L	13993103	13993350	248	-	FBgn0036391	FBgn0036391	-2.02815	1.9e-13	CG17364	UTR5
2R	7098742	7098791	50	+	FBgn0263934	FBgn0263934	-2.02815	0.00539561	esn	UTR5
3R	10083729	10083778	50	+	FBgn0266414_2	FBgn0266414	-2.02815	0.000401435	lncRNA:CR45054	NA
3L	2388598	2388647	50	+	FBgn0266696_3	FBgn0266696	-2.02815	0.00234822	Svil	UTR5
3L	20260116	20260215	100	+	FBgn0265959_2	FBgn0265959	-2.02595	1.11e-05	rdgC	UTR5
3L	3806160	3806209	50	-	FBgn0052264_19	FBgn0052264	-2.02438	0.00288332	CG32264	UTR5
X	10244035	10244134	100	-	FBgn0263220_2	FBgn0263220	-2.02438	9.48e-06	Hk	UTR5
2L	13483919	13483968	50	+	FBgn0284224_5	FBgn0284224	-2.02438	0.000644657	CG46308	UTR5
2L	17385098	17385147	50	+	FBgn0020503_3	FBgn0020503	-2.02228	0.000304857	CLIP-190	UTR5
2R	23746532	23746779	248	-	FBgn0000562_3	FBgn0000562	-2.01934	3.55e-10	egl	UTR5
2R	16500377	16500475	99	+	FBgn0011260_2	FBgn0011260	-2.01934	1.25e-06	Sema2a	UTR5
X	6255338	6255437	100	-	FBgn0023458	FBgn0023458	-2.0149	3.68e-05	Rbcn-3A	UTR5
3L	11765633	11765682	50	-	FBgn0036202	FBgn0036202	-2.0149	0.00162857	CG6024	UTR5
3L	19291768	19291917	150	-	FBgn0036862_2	FBgn0036862	-2.0149	1.51e-07	Gbs-76A	UTR5
3R	24985717	24985766	50	+	FBgn0039257	FBgn0039257	-2.0149	0.000439711	tnc	UTR5
3R	28969978	28970126	149	-	FBgn0039617_3	FBgn0039617	-2.0149	1.64e-07	DIP-gamma	UTR5
X	21457540	21457688	149	-	FBgn0259245	FBgn0259245	-2.0149	6.4e-08	DIP-beta	UTR5
3R	10761498	10761597	100	-	FBgn0266372	FBgn0266372	-2.0149	0.000102941	asRNA:CR45016	NA
3L	22741943	22741992	50	+	FBgn0037188	FBgn0037188	-2.0149	0.00415878	CG7369	UTR5
3R	10133492	10134011	520	-	FBgn0004889_2	FBgn0004889	-2.0126	3.67e-08	tws	UTR5
2R	9929025	9929124	100	-	FBgn0011656	FBgn0011656	-2.00976	4.76e-06	Mef2	UTR5
3R	14031760	14032007	248	-	FBgn0264493_5	FBgn0264493	-2.00976	1.1e-12	rdx	UTR5
X	9510628	9550591	39964	-	FBgn0267253	FBgn0267253	-2.00577	2.54e-09	CG32700	UTR5
2R	18642718	18652726	10009	-	FBgn0034371	FBgn0034371	-2.00533	4.79e-10	Ntan1	UTR5
2L	18562979	18565381	2403	-	FBgn0085370_3	FBgn0085370	-2.00533	1.33e-08	Pde11	UTR5
3L	15924812	15924861	50	-	FBgn0036544_3	FBgn0036544	-2.00533	0.000429161	sff	UTR5
3R	8443589	8444038	450	-	FBgn0266801	FBgn0266801	-2.00533	9.76e-17	CG45263	UTR5
3L	5078434	5078583	150	-	FBgn0005775_3	FBgn0005775	-2.00148	9.29e-07	Con	UTR5
X	15972316	15972415	100	-	FBgn0259110_4	FBgn0259110	-2.00148	4.21e-06	mmd	UTR5
2L	2005619	2005718	100	-	FBgn0053543	FBgn0053543	-1.9972	7.11e-07	CG33543	UTR5
2R	16500228	16500326	99	+	FBgn0011260	FBgn0011260	-1.99243	6.28e-07	Sema2a	UTR5
2L	11582885	11582934	50	+	FBgn0015400_5	FBgn0015400	-1.99243	0.00100445	kek2	UTR5
2L	3144587	3144636	50	-	FBgn0015600_3	FBgn0015600	-1.99243	0.00100445	toc	UTR5
3L	3072571	3072670	100	+	FBgn0035397_2	FBgn0035397	-1.99243	2.57e-05	CG11486	UTR5
3L	9477337	9477386	50	+	FBgn0036004_3	FBgn0036004	-1.99243	0.00131479	Jarid2	UTR5
2R	12722683	12722782	100	+	FBgn0261545_6	FBgn0261545	-1.99243	5.42e-06	CG42663	UTR5
X	4676527	4677408	882	-	FBgn0262699	FBgn0262699	-1.99243	0.000152077	fzr	UTR5
2R	15890677	15890825	149	-	FBgn0264089_2	FBgn0264089	-1.99243	1.53e-06	sli	UTR5
2R	13189689	13189937	249	-	FBgn0028991_2	FBgn0028991	-1.98893	6.44e-11	seq	UTR5
3R	6792085	6792184	100	+	FBgn0000439_2	FBgn0000439	-1.98787	5.72e-05	Dfd	UTR5
3R	30766025	30766074	50	+	FBgn0004606	FBgn0004606	-1.98787	0.0021854	zfh1	UTR5
X	4617864	4617963	100	+	FBgn0003053_2	FBgn0003053	-1.98592	1.03e-05	peb	UTR5
2L	7703004	7703103	100	+	FBgn0041181_2	FBgn0041181	-1.98592	8.94e-05	Tep3	UTR5
X	3930479	3930528	50	-	FBgn0260658_6	FBgn0260658	-1.98592	0.000766012	CG42541	UTR5
2R	16765853	16765951	99	-	FBgn0259738_3	FBgn0259738	-1.985	5.2e-08	CG42392	UTR5
3L	22035103	22035251	149	+	FBgn0004514	FBgn0004514	-1.9833	5.15e-08	Oct-TyrR	UTR5
3R	28584916	28584965	50	-	FBgn0000659	FBgn0000659	-1.981	0.00374168	fkh	UTR5
2L	7038022	7038220	199	+	FBgn0262872	FBgn0262872	-1.981	4.22e-08	milt	UTR5
2L	2017595	2017793	199	+	FBgn0031384	FBgn0031384	-1.981	2.21e-08	CG4238	UTR5
2R	13189688	13190036	349	-	FBgn0033802_3	FBgn0033802	-1.97835	1.55e-14	CG17724	UTR5
2R	9413265	9413413	149	-	FBgn0016078	FBgn0016078	-1.97716	6.69e-07	wun	UTR5
4	43429	43478	50	-	FBgn0025740_2	FBgn0025740	-1.97408	0.000875608	PlexB	UTR5
X	8399040	8399089	50	+	FBgn0030034	FBgn0030034	-1.97408	0.00091831	CG10555	UTR5
3R	10885689	10885788	100	+	FBgn0037856_2	FBgn0037856	-1.97408	5.07e-05	Leash	UTR5
3R	22754949	22754998	50	+	FBgn0039026_3	FBgn0039026	-1.97408	0.00569159	CG7029	UTR5
3R	30828017	30828066	50	+	FBgn0039804	FBgn0039804	-1.97408	0.00365379	CG15544	UTR5
2R	24243453	24244666	1214	+	FBgn0050418	FBgn0050418	-1.97408	5.88e-07	nord	UTR5
2L	19918401	19918450	50	+	FBgn0263873	FBgn0263873	-1.97408	0.00091831	sick	UTR5
3L	9751289	9752885	1597	-	FBgn0259163_2	FBgn0259163	-1.97276	2.03e-15	CG42268	UTR5
2R	10364977	10365076	100	-	FBgn0261698	FBgn0261698	-1.97155	5.12e-05	SLO2	UTR5
2R	13189696	13190045	350	-	FBgn0053182_3	FBgn0053182	-1.97081	3.9e-15	Kdm4B	UTR5
2R	10234411	10234460	50	-	FBgn0000448_5	FBgn0000448	-1.96944	0.00233745	Hr3	UTR5
X	3176540	3176589	50	+	FBgn0000479	FBgn0000479	-1.96944	0.000969906	dnc	UTR5
3R	26042785	26043179	395	+	FBgn0001139_4	FBgn0001139	-1.96944	1.13e-12	gro	UTR5
3L	21034585	21034634	50	+	FBgn0026179	FBgn0026179	-1.96944	0.000828611	siz	UTR5
2L	10060914	10060963	50	+	FBgn0032178	FBgn0032178	-1.96944	0.000828611	Spn31A	UTR5
3R	4078088	4078186	99	+	FBgn0259821	FBgn0259821	-1.96944	0.000108774	CG42402	UTR5
3L	8952980	8953029	50	-	FBgn0264305	FBgn0264305	-1.96944	0.000942673	CG43783	UTR5
3R	14577367	14577416	50	+	FBgn0020299	FBgn0020299	-1.96765	0.0012578	stumps	UTR5
2L	19611105	19611154	50	+	FBgn0000464_10	FBgn0000464	-1.96611	0.000859926	Lar	UTR5
X	21338810	21338859	50	-	FBgn0015558	FBgn0015558	-1.96611	0.000467852	tty	UTR5
X	10822540	10822689	150	-	FBgn0285926_8	FBgn0285926	-1.96611	3.25e-07	Imp	UTR5
3L	14177351	14177450	100	-	FBgn0000411	FBgn0000411	-1.96361	4.76e-05	D	UTR5
3L	2629450	2629915	466	-	FBgn0011828_2	FBgn0011828	-1.96361	1.52e-06	Pxn	UTR5
X	6699558	6699607	50	+	FBgn0029895	FBgn0029895	-1.96361	0.000759796	CG14441	UTR5
3L	18502408	18502507	100	-	FBgn0036789_2	FBgn0036789	-1.96361	1.55e-05	AstC-R2	UTR5
2L	10376665	10377276	612	+	FBgn0032233_2	FBgn0032233	-1.96166	1.75e-11	dpr19	UTR5
3L	19994353	19994701	349	+	FBgn0036926	FBgn0036926	-1.96099	1.1e-18	CG7646	UTR5
2R	22513731	22513880	150	-	FBgn0003175_4	FBgn0003175	-1.95774	2.55e-07	px	UTR5
3R	4660029	4660278	250	+	FBgn0263346_3	FBgn0263346	-1.95583	1.06e-09	smash	UTR5
2L	14134574	14134823	250	+	FBgn0283651	FBgn0283651	-1.95539	1.21e-10	CG46301	UTR5
X	17723244	17734755	11512	+	FBgn0261570	FBgn0261570	-1.95382	0.00286864	raskol	UTR5
2R	1526787	1526885	99	-	FBgn0267861_2	FBgn0267861	-1.95285	0.000136382	Maf1	UTR5
3R	29556631	29556680	50	+	FBgn0000492_2	FBgn0000492	-1.94591	0.000966018	Dr	CDS
X	14825868	14826023	156	-	FBgn0003301_4	FBgn0003301	-1.94591	1.74e-05	rut	UTR5
2R	24343809	24343858	50	+	FBgn0004101_2	FBgn0004101	-1.94591	0.00129839	bs	UTR5
4	610783	611518	736	+	FBgn0025936	FBgn0025936	-1.94591	3.91e-14	Eph	UTR5
X	5966576	5966625	50	+	FBgn0029830	FBgn0029830	-1.94591	0.000971482	Grip	CDS
3R	19847360	19847508	149	+	FBgn0038735	FBgn0038735	-1.94591	5.58e-09	MICU3	CDS
3R	20780283	20780531	249	+	FBgn0038826_4	FBgn0038826	-1.94591	8.37e-10	Syp	UTR5
2L	9405935	9406034	100	-	FBgn0085395	FBgn0085395	-1.94591	4.02e-05	Shawl	UTR5
3R	18959039	18959088	50	+	FBgn0261262_3	FBgn0261262	-1.94591	0.00200689	CG42613	UTR5
2L	19605005	19605248	244	-	FBgn0266313	FBgn0266313	-1.94591	1.45e-09	lncRNA:CR44978	NA
3L	2418191	2418240	50	+	FBgn0266696_5	FBgn0266696	-1.94591	0.00116993	Svil	UTR5
3R	8026972	8027121	150	-	FBgn0037541	FBgn0037541	-1.94097	1.99e-06	CG2747	UTR5
3R	11328530	11329229	700	+	FBgn0004595	FBgn0004595	-1.93816	1.7e-29	pros	UTR5
3L	16711033	16711627	595	-	FBgn0063485_2	FBgn0063485	-1.93794	1.15e-25	Lasp	UTR5
3L	16711033	16711627	595	-	FBgn0264605_2	FBgn0264605	-1.93794	1.15e-25	CG43954	UTR5
3L	19412714	19412862	149	-	FBgn0052206_2	FBgn0052206	-1.93284	6.84e-07	CG32206	UTR5
3R	18236342	18236441	100	+	FBgn0011701_2	FBgn0011701	-1.93152	7.41e-06	repo	UTR5
2R	14953542	14958428	4887	-	FBgn0261854_2	FBgn0261854	-1.93076	2.28e-13	aPKC	UTR5
2L	13483938	13483987	50	+	FBgn0263354_7	FBgn0263354	-1.92991	0.00059738	CG42784	UTR5
X	13446201	13446250	50	+	FBgn0265416_2	FBgn0265416	-1.92991	0.00161396	Neto	UTR5
X	4530331	4530530	200	+	FBgn0029708	FBgn0029708	-1.92789	3.8e-09	CG3556	UTR5
3R	14557756	14558055	300	-	FBgn0038237_3	FBgn0038237	-1.92789	5.99e-14	Pde6	UTR5
2R	9246901	9247199	299	-	FBgn0010114	FBgn0010114	-1.92655	1.25e-16	hig	UTR5
2R	21571173	21571419	247	-	FBgn0034636	FBgn0034636	-1.92529	4.21e-12	twz	UTR5
3R	10133344	10133442	99	-	FBgn0004889	FBgn0004889	-1.92181	0.000102021	tws	UTR5
X	12659465	12660598	1134	+	FBgn0011837	FBgn0011837	-1.92181	1.06e-07	Tis11	UTR5
2R	20903266	20903364	99	-	FBgn0015524	FBgn0015524	-1.92181	0.000113542	otp	UTR5
X	14748944	14748993	50	-	FBgn0015774_3	FBgn0015774	-1.92181	0.00145488	NetB	UTR5
X	16942673	16942772	100	-	FBgn0030806	FBgn0030806	-1.92181	0.000218975	CG13001	UTR5
2L	10404908	10404957	50	-	FBgn0032240	FBgn0032240	-1.92181	0.00227108	CG17768	CDS
3L	4542165	4542263	99	+	FBgn0035558	FBgn0035558	-1.92181	2.58e-05	CG11357	UTR5
3R	14728830	14729029	200	-	FBgn0038256	FBgn0038256	-1.92181	2.8e-09	CG7530	UTR5
2L	10404908	10404957	50	-	FBgn0067622	FBgn0067622	-1.92181	0.00227108	LSm-4	CDS
2L	4694771	4694820	50	+	FBgn0085380	FBgn0085380	-1.92181	0.00111944	CG34351	UTR5
X	18813497	18813546	50	+	FBgn0259927_2	FBgn0259927	-1.92181	0.00029416	CG42450	UTR5
2R	10388423	10388622	200	-	FBgn0261698_2	FBgn0261698	-1.92181	3.81e-08	SLO2	UTR5
3R	10226527	10228711	2185	+	FBgn0261928	FBgn0261928	-1.91959	1.82e-06	CG42795	UTR5
X	15320690	15320789	100	+	FBgn0004924_4	FBgn0004924	-1.91692	8.95e-06	Top1	UTR5
2L	3294458	3294557	100	-	FBgn0031515	FBgn0031515	-1.91692	6.8e-05	CG9664	UTR5
2L	10062578	10062627	50	+	FBgn0032178_2	FBgn0032178	-1.91692	0.00204797	Spn31A	CDS
3L	2629977	2630026	50	-	FBgn0267220	FBgn0267220	-1.91482	0.000203532	lncRNA:CR45660	UTR5
2R	10057140	10057288	149	+	FBgn0262169_3	FBgn0262169	-1.91405	1.45e-07	magu	UTR5
4	56199	56248	50	-	FBgn0004859	FBgn0004859	-1.90954	0.000518062	ci	UTR5
2R	12588745	12588794	50	-	FBgn0022764_2	FBgn0022764	-1.90954	0.00106942	Sin3A	UTR5
3L	15147187	15147335	149	+	FBgn0036485	FBgn0036485	-1.90954	3.6e-08	FucTA	UTR5
3L	17488051	17488199	149	+	FBgn0036732_3	FBgn0036732	-1.90954	3.94e-07	Oatp74D	UTR5
3L	12791272	12791419	148	+	FBgn0261674_2	FBgn0261674	-1.90954	2.21e-08	CG42709	UTR5
3L	6624180	6624328	149	+	FBgn0004619_2	FBgn0004619	-1.90707	1.73e-08	GluRIA	UTR5
2L	8825943	8826241	299	+	FBgn0029123	FBgn0029123	-1.90617	2.16e-13	SoxN	UTR5
3R	18545137	18545236	100	-	FBgn0004652	FBgn0004652	-1.90424	0.000284471	fru	UTR5
X	8693571	8693620	50	-	FBgn0030058	FBgn0030058	-1.90424	0.00392496	CG11294	UTR5
2L	5724755	5724904	150	+	FBgn0031736	FBgn0031736	-1.90424	5.22e-07	CG11030	UTR5
3L	5975761	5975908	148	-	FBgn0035656	FBgn0035656	-1.90424	6.03e-07	CG10479	UTR5
3L	13940758	13940807	50	+	FBgn0052137	FBgn0052137	-1.90424	0.00139377	CG32137	UTR5
3L	21844838	21844887	50	+	FBgn0262737	FBgn0262737	-1.90424	0.000569418	mub	UTR5
2R	5726358	5726407	50	-	FBgn0267978_4	FBgn0267978	-1.90424	0.00070301	ap	UTR5
3L	14275086	14275185	100	+	FBgn0001085_3	FBgn0001085	-1.90211	1.37e-05	fz	CDS
2L	7249195	7249293	99	-	FBgn0259111_2	FBgn0259111	-1.90211	0.000119563	Ndae1	UTR5
2R	24876741	24876939	199	+	FBgn0265182	FBgn0265182	-1.90169	7.62e-10	CG44247	UTR5
3R	11803933	11804381	449	-	FBgn0051116	FBgn0051116	-1.89873	1.86e-16	ClC-a	UTR5
X	14955527	14955891	365	+	FBgn0000535	FBgn0000535	-1.89712	0.000961112	eag	UTR5
2R	10234409	10234458	50	-	FBgn0033497_6	FBgn0033497	-1.89712	0.00262776	CG12912	UTR5
3L	13940907	13940956	50	+	FBgn0052137_2	FBgn0052137	-1.89712	0.00186925	CG32137	UTR5
3R	6566434	6566582	149	-	FBgn0053202	FBgn0053202	-1.89712	1.95e-06	dpr11	UTR5
3L	3743496	3745850	2355	-	FBgn0052264_4	FBgn0052264	-1.89354	1.1e-10	CG32264	UTR5
2R	11220006	11220251	246	+	FBgn0037084	FBgn0037084	-1.89256	9.64e-13	Syx6	UTR5
3L	20816416	20816465	50	+	FBgn0259243_3	FBgn0259243	-1.89256	0.000287485	Pka-R1	UTR5
2R	20835930	20835979	50	-	FBgn0016984	FBgn0016984	-1.89085	0.0051248	sktl	UTR5
X	4679388	4679487	100	-	FBgn0262699_2	FBgn0262699	-1.89085	5.89e-05	fzr	UTR5
2L	4031477	4032542	1066	+	FBgn0000547	FBgn0000547	-1.88995	2.07e-09	ed	UTR5
X	14953455	14953504	50	-	FBgn0266094	FBgn0266094	-1.8894	0.000288739	lncRNA:CR44831	NA
3R	9739383	9739581	199	-	FBgn0037736	FBgn0037736	-1.88875	1.59e-08	side-VII	UTR5
2R	24022542	24022740	199	+	FBgn0034959_2	FBgn0034959	-1.88839	6.75e-09	Xxylt	CDS
2R	13426041	13426140	100	-	FBgn0259221_3	FBgn0259221	-1.88707	3.91e-05	ATP8A	UTR5
3R	19463601	19463650	50	+	FBgn0260003	FBgn0260003	-1.88707	0.0033663	Dys	UTR5
X	263756	263805	50	-	FBgn0261446	FBgn0261446	-1.88707	0.00214616	CG13377	UTR5
2R	18288685	18289557	873	-	FBgn0285917_2	FBgn0285917	-1.88707	0.000235823	sbb	UTR5
2L	12103951	12104050	100	+	FBgn0027081_2	FBgn0027081	-1.88273	1.08e-05	ThrRS	CDS
2R	10275736	10275785	50	+	FBgn0033504_2	FBgn0033504	-1.88273	0.000625252	CAP	UTR5
3R	23820712	23820961	250	+	FBgn0085384_2	FBgn0085384	-1.88273	5.98e-09	CG34355	UTR5
3L	21599083	21599230	148	+	FBgn0261953_2	FBgn0261953	-1.88273	2.78e-06	TfAP-2	UTR5
2R	7698704	7698802	99	-	FBgn0033212_2	FBgn0033212	-1.88137	9.95e-06	LRR	UTR5
3L	15535595	15535694	100	+	FBgn0004396	FBgn0004396	-1.88137	6.58e-05	CrebA	UTR5
X	9638282	9638980	699	-	FBgn0028341_2	FBgn0028341	-1.88031	8.15e-11	Ptpmeg2	UTR5
X	8864182	8867555	3374	+	FBgn0030065	FBgn0030065	-1.87877	8.61e-07	CG12075	UTR5
3L	17011620	17011818	199	-	FBgn0036684	FBgn0036684	-1.87877	3.5e-08	CG3764	UTR5
3L	5658163	5658212	50	+	FBgn0085447_2	FBgn0085447	-1.87877	0.0026202	sif	UTR5
2L	16817425	16820176	2752	+	FBgn0004797_4	FBgn0004797	-1.8777	2.38e-05	mdy	CDS
2R	15931786	15931885	100	-	FBgn0034049	FBgn0034049	-1.87692	2.06e-06	bdg	UTR5
3L	9051673	9051722	50	-	FBgn0000116_3	FBgn0000116	-1.8718	0.00313182	Argk	UTR5
3R	9710739	9710838	100	-	FBgn0037734	FBgn0037734	-1.8718	9.39e-05	trbd	UTR5
3L	3743097	3743146	50	-	FBgn0052264_2	FBgn0052264	-1.8718	0.00064315	CG32264	UTR5
4	91385	91434	50	+	FBgn0085432_7	FBgn0085432	-1.8718	0.00133668	pan	CDS
X	12938591	12938640	50	+	FBgn0086675_7	FBgn0086675	-1.8718	0.00038283	fne	UTR5
3R	4359933	4360131	199	+	FBgn0037238	FBgn0037238	-1.86775	1.1e-09	CG1090	UTR5
2L	21684156	21684205	50	+	FBgn0051619	FBgn0051619	-1.86587	0.00187305	nolo	UTR5
X	19347950	19348098	149	-	FBgn0086778	FBgn0086778	-1.86381	5.68e-07	nAChRalpha7	UTR5
3R	5217357	5217406	50	-	FBgn0259212_2	FBgn0259212	-1.86322	0.000644844	cno	UTR5
3R	5959356	5959455	100	-	FBgn0083949_2	FBgn0083949	-1.86214	1.83e-06	side-III	UTR5
2R	8614772	8615171	400	+	FBgn0033313	FBgn0033313	-1.86149	1.12e-14	Cirl	UTR5
2R	22244561	22244610	50	+	FBgn0020307	FBgn0020307	-1.86075	0.000813306	dve	UTR5
3L	866542	866791	250	+	FBgn0035171	FBgn0035171	-1.86075	3.48e-10	CG12502	UTR5
2R	15425392	15425591	200	+	FBgn0263980_7	FBgn0263980	-1.86075	7.69e-08	Stacl	UTR5
2R	13198135	13198237	103	-	FBgn0053182_5	FBgn0053182	-1.85958	0.00169646	Kdm4B	UTR5
2R	19826728	19826777	50	+	FBgn0034476_2	FBgn0034476	-1.85932	0.000476038	Toll-7	UTR5
3R	11542201	11542799	599	-	FBgn0053512	FBgn0053512	-1.85913	7.57e-27	dpr4	UTR5
2L	16050410	16050707	298	+	FBgn0013433_3	FBgn0013433	-1.85772	1.06e-13	beat-Ia	UTR5
X	4940553	4940602	50	+	FBgn0004368_3	FBgn0004368	-1.8563	0.000747454	Ptp4E	UTR5
2L	16816859	16816958	100	+	FBgn0004797_2	FBgn0004797	-1.8563	0.000183603	mdy	UTR5
2L	8206470	8206519	50	+	FBgn0031999	FBgn0031999	-1.8563	0.00302892	CG8419	CDS
3L	11707439	11708354	916	-	FBgn0036196	FBgn0036196	-1.8563	1.2e-12	CG11658	UTR5
2L	18546817	18546915	99	-	FBgn0085370_2	FBgn0085370	-1.8563	2.82e-05	Pde11	UTR5
3R	25907072	25907687	616	+	FBgn0250757	FBgn0250757	-1.8563	2.08e-09	CG42235	UTR5
3R	24571982	24572131	150	-	FBgn0039209_3	FBgn0039209	-1.85428	2.36e-07	REPTOR	UTR5
2R	19067205	19067254	50	+	FBgn0004168	FBgn0004168	-1.85332	0.000282817	5-HT1A	UTR5
2L	8734982	8735478	497	-	FBgn0003209	FBgn0003209	-1.85238	1.77e-18	raw	UTR5
2R	8327540	8327738	199	+	FBgn0261588	FBgn0261588	-1.85135	2.62e-10	pdm3	UTR5
3L	3765654	3767158	1505	-	FBgn0052264_13	FBgn0052264	-1.8506	2.44e-05	CG32264	CDS
X	2643411	2643460	50	+	FBgn0003371_9	FBgn0003371	-1.85003	0.00137802	sgg	UTR5
3R	14031660	14031709	50	-	FBgn0264493_4	FBgn0264493	-1.84975	0.00503352	rdx	UTR5
3R	30460637	30460883	247	+	FBgn0039774	FBgn0039774	-1.84958	1.97e-12	CDase	UTR5
3R	27436735	27436883	149	-	FBgn0016061_2	FBgn0016061	-1.84583	1.2e-06	side	UTR5
3L	6076772	6076871	100	+	FBgn0035676	FBgn0035676	-1.84583	1.06e-05	ssp6	UTR5
2L	17131321	17131469	149	+	FBgn0083942_3	FBgn0083942	-1.84583	6.89e-07	CG34106	UTR5
2L	17131321	17131469	149	+	FBgn0265607_3	FBgn0265607	-1.84583	6.89e-07	beat-IIIa	UTR5
3R	11777600	11777798	199	-	FBgn0265276	FBgn0265276	-1.84343	7.91e-10	l(3)neo38	UTR5
3R	13672269	13672617	349	-	FBgn0038165	FBgn0038165	-1.84124	4.81e-15	Task6	UTR5
2L	13993663	13993712	50	-	FBgn0003255	FBgn0003255	-1.84055	0.00065957	rk	UTR5
3L	21210413	21210660	248	+	FBgn0037060_2	FBgn0037060	-1.83923	2.79e-11	CG10508	UTR5
2R	9059324	9059877	554	-	FBgn0033368	FBgn0033368	-1.83828	3.77e-14	CG13743	UTR5
X	9682777	9682876	100	-	FBgn0261617_3	FBgn0261617	-1.83828	3.76e-05	nej	UTR5
3L	959814	959863	50	+	FBgn0264574_4	FBgn0264574	-1.83828	0.00439479	Glut1	UTR5
3R	18052586	18052635	50	-	FBgn0010389	FBgn0010389	-1.83702	0.00557475	htl	UTR5
2L	17427954	17428153	200	-	FBgn0011274_3	FBgn0011274	-1.83621	1.74e-09	Dif	UTR5
X	11924317	11924613	297	-	FBgn0030357	FBgn0030357	-1.83547	5.87e-17	Sclp	UTR5
2L	21104768	21107788	3021	+	FBgn0040297_2	FBgn0040297	-1.83387	5.13e-12	Nhe2	UTR5
3L	17618677	17618776	100	-	FBgn0000567_3	FBgn0000567	-1.83258	3.2e-05	Eip74EF	UTR5
3R	4852962	4853111	150	+	FBgn0003002	FBgn0003002	-1.83258	7.95e-06	opa	UTR5
3L	12790241	12791223	983	+	FBgn0261674	FBgn0261674	-1.83258	1.42e-06	CG42709	UTR5
2R	1526935	1527045	111	-	FBgn0267861_3	FBgn0267861	-1.83258	0.00468684	Maf1	UTR5
2L	2873693	2874091	399	-	FBgn0051694	FBgn0051694	-1.83169	2.23e-14	CG31694	UTR5
2R	1649778	1649926	149	+	FBgn0087011	FBgn0087011	-1.83023	3.54e-07	CG41520	UTR5
X	8650333	8650481	149	-	FBgn0004102	FBgn0004102	-1.82813	2.16e-07	oc	UTR5
3L	18950677	18953755	3079	+	FBgn0036834	FBgn0036834	-1.82813	6.69e-09	CG6836	UTR5
2L	21107889	21107938	50	+	FBgn0040297_3	FBgn0040297	-1.82813	0.00158643	Nhe2	UTR5
X	12546773	12546822	50	-	FBgn0264542	FBgn0264542	-1.82813	0.0026076	hwt	UTR5
X	12988665	12988764	100	+	FBgn0265597	FBgn0265597	-1.82813	2.54e-07	rad	UTR5
2R	8952637	8952686	50	+	FBgn0011300	FBgn0011300	-1.82455	0.00198329	babo	UTR5
2L	13290245	13290344	100	+	FBgn0051729	FBgn0051729	-1.82455	6.32e-05	CG31729	UTR5
3L	6111563	6111661	99	+	FBgn0005658	FBgn0005658	-1.82301	2.43e-05	Ets65A	UTR5
X	18225827	18225876	50	-	FBgn0053639_2	FBgn0053639	-1.82253	0.000250962	CG33639	UTR5
2R	15942962	15943011	50	+	FBgn0034053	FBgn0034053	-1.82161	0.000320848	Cyp4aa1	UTR5
3R	20818734	20818880	147	-	FBgn0038828	FBgn0038828	-1.82161	1.56e-09	CG17270	UTR5
3R	9493578	9493677	100	-	FBgn0037698_4	FBgn0037698	-1.82075	9.08e-05	CG16779	UTR5
2L	3301641	3303130	1490	-	FBgn0031516	FBgn0031516	-1.81916	3e-08	CG9663	UTR5
3L	8186474	8186622	149	-	FBgn0035849	FBgn0035849	-1.81916	5.66e-08	ERR	UTR5
3R	7136254	7136400	147	+	FBgn0037475	FBgn0037475	-1.81916	2.07e-06	Fer1	UTR5
X	4076141	4076190	50	+	FBgn0263772_2	FBgn0263772	-1.81916	0.000770939	CG43689	UTR5
3L	2697917	2711690	13774	-	FBgn0264606_2	FBgn0264606	-1.81916	3.07e-16	Fife	UTR5
3R	16453224	16453472	249	-	FBgn0044826_2	FBgn0044826	-1.81773	2.48e-10	Pak3	UTR5
2R	8735860	8736257	398	+	FBgn0027585	FBgn0027585	-1.81661	3.57e-16	CG8740	UTR5
X	10324170	10324219	50	-	FBgn0259170_5	FBgn0259170	-1.81645	0.000172831	alpha-Man-Ia	UTR5
3R	28047646	28049542	1897	+	FBgn0085391	FBgn0085391	-1.81633	1.37e-12	trv	UTR5
3R	28969535	28969633	99	-	FBgn0039617	FBgn0039617	-1.81529	3.31e-06	DIP-gamma	UTR5
2R	5495712	5495761	50	-	FBgn0050440	FBgn0050440	-1.81529	0.000950374	CG30440	UTR5
X	10631515	10631564	50	+	FBgn0052677_2	FBgn0052677	-1.81529	0.00245567	X11Lbeta	UTR5
3L	9586800	9586899	100	+	FBgn0261555_2	FBgn0261555	-1.81529	9.67e-06	CG42673	UTR5
2R	19032494	19032592	99	-	FBgn0263116_3	FBgn0263116	-1.81529	0.00014376	5-HT1B	UTR5
X	12868501	12868700	200	-	FBgn0259171_2	FBgn0259171	-1.81374	1.08e-09	Pde9	UTR5
3R	10388358	10388607	250	+	FBgn0259938	FBgn0259938	-1.81374	5.62e-11	cwo	UTR5
X	7936444	7936693	250	+	FBgn0260970_3	FBgn0260970	-1.81304	1.29e-13	Ubr3	UTR5
3R	24664391	24664440	50	+	FBgn0003429	FBgn0003429	-1.81238	0.00331702	slo	UTR5
2R	22311100	22311249	150	-	FBgn0034718_2	FBgn0034718	-1.81238	3.9e-07	wdp	UTR5
3L	4542313	4542461	149	+	FBgn0035558_2	FBgn0035558	-1.81238	1.84e-06	CG11357	UTR5
X	12463578	12463726	149	+	FBgn0259143	FBgn0259143	-1.81238	1.2e-06	CG42258	UTR5
X	18930635	18930783	149	+	FBgn0264090	FBgn0264090	-1.81238	4.57e-06	CG43759	UTR5
2R	9069158	9069256	99	+	FBgn0011746	FBgn0011746	-1.81011	6.92e-07	ana	UTR5
3L	3743197	3743396	200	-	FBgn0052264_3	FBgn0052264	-1.81011	2.64e-08	CG32264	UTR5
3R	20204859	20204957	99	+	FBgn0083975	FBgn0083975	-1.81011	1.57e-05	Nlg4	UTR5
2L	19034791	19034989	199	+	FBgn0086442_2	FBgn0086442	-1.81011	9.44e-09	mib2	UTR5
3L	20949267	20949463	197	-	FBgn0011591	FBgn0011591	-1.80933	6.77e-10	fng	UTR5
2R	7283714	7285754	2041	+	FBgn0003174	FBgn0003174	-1.80829	3.8e-06	pwn	UTR5
3L	22824430	22824628	199	-	FBgn0027339_2	FBgn0027339	-1.80751	1.08e-08	jim	UTR5
X	2685679	2685728	50	+	FBgn0003068	FBgn0003068	-1.8068	0.000891083	per	UTR5
2L	14233780	14234076	297	-	FBgn0016930_3	FBgn0016930	-1.80541	1.92e-11	Dyrk2	UTR5
2R	22454841	22455390	550	+	FBgn0034731	FBgn0034731	-1.8047	8.38e-24	CG10384	UTR5
X	18060072	18060121	50	-	FBgn0003380_25	FBgn0003380	-1.8045	0.000550292	Sh	UTR5
2L	4439278	4439427	150	-	FBgn0031602	FBgn0031602	-1.80359	1.87e-06	CG15431	UTR5
3L	9821777	9821876	100	+	FBgn0264489	FBgn0264489	-1.80359	6.77e-06	CG43897	UTR5
2R	15155537	15155785	249	+	FBgn0013467	FBgn0013467	-1.80281	2.58e-11	igl	UTR5
3L	9787096	9798892	11797	+	FBgn0044328	FBgn0044328	-1.80257	5.96e-12	CG32052	CDS
3R	18959538	18959637	100	+	FBgn0261262_5	FBgn0261262	-1.80245	4.05e-06	CG42613	UTR5
2L	13835912	13835961	50	+	FBgn0028509_2	FBgn0028509	-1.80212	0.000287816	CenG1A	UTR5
3L	14992339	14992487	149	+	FBgn0036461	FBgn0036461	-1.80098	2e-07	Zip71B	UTR5
2R	16186634	16186832	199	+	FBgn0034087	FBgn0034087	-1.7968	2.01e-10	clu	UTR5
3L	20619769	20619966	198	-	FBgn0001323	FBgn0001323	-1.79176	2.63e-08	knrl	UTR5
3L	7911755	7911804	50	-	FBgn0003041_4	FBgn0003041	-1.79176	0.00296698	pbl	UTR5
2R	21522970	21523069	100	+	FBgn0003731_2	FBgn0003731	-1.79176	1.25e-05	Egfr	UTR5
X	4940453	4940502	50	+	FBgn0004368_2	FBgn0004368	-1.79176	0.00184574	Ptp4E	UTR5
X	11622065	11622164	100	+	FBgn0004370	FBgn0004370	-1.79176	3.54e-05	Ptp10D	UTR5
3L	6624378	6624427	50	+	FBgn0004619_3	FBgn0004619	-1.79176	0.00497026	GluRIA	UTR5
2R	7476564	7476663	100	-	FBgn0010548_2	FBgn0010548	-1.79176	0.000101434	Aldh-III	UTR5
2L	159682	159781	100	+	FBgn0016977_5	FBgn0016977	-1.79176	6.92e-07	spen	UTR5
2R	12592768	12592817	50	-	FBgn0022764_5	FBgn0022764	-1.79176	0.00296698	Sin3A	UTR5
2L	4372217	4372266	50	+	FBgn0026319_2	FBgn0026319	-1.79176	0.000771275	Traf4	UTR5
X	1274488	1274686	199	-	FBgn0028550_5	FBgn0028550	-1.79176	1.02e-09	Atf3	UTR5
2R	19165329	19165428	100	+	FBgn0034420_2	FBgn0034420	-1.79176	4.62e-06	CG10737	UTR5
3L	3806066	3806214	149	-	FBgn0035461_2	FBgn0035461	-1.79176	5e-06	ntc	UTR5
3R	14107924	14108073	150	-	FBgn0038202	FBgn0038202	-1.79176	1.9e-07	CG12402	UTR5
3R	21292212	21293898	1687	-	FBgn0038880	FBgn0038880	-1.79176	0.00137033	SIFaR	UTR5
3R	22469727	22469826	100	+	FBgn0038975_2	FBgn0038975	-1.79176	4.21e-05	Nrx-1	UTR5
3R	27596081	27596130	50	-	FBgn0039527	FBgn0039527	-1.79176	0.000680022	CG5639	UTR5
2R	20699133	20699182	50	+	FBgn0040726_3	FBgn0040726	-1.79176	0.0018115	dpr1	UTR5
2L	16870239	16870933	695	+	FBgn0051781_2	FBgn0051781	-1.79176	4.4e-29	lncRNA:CR31781	NA
3L	17690164	17690262	99	+	FBgn0052183_2	FBgn0052183	-1.79176	4.3e-06	Ccn	UTR5
3L	19412415	19412613	199	-	FBgn0052206	FBgn0052206	-1.79176	7.31e-09	CG32206	UTR5
3R	6592984	6593231	248	-	FBgn0053202_4	FBgn0053202	-1.79176	1.4e-11	dpr11	UTR5
4	331516	331615	100	-	FBgn0259214	FBgn0259214	-1.79176	0.000195512	PMCA	UTR3
2R	13424565	13424714	150	-	FBgn0259221	FBgn0259221	-1.79176	1.48e-08	ATP8A	UTR5
3R	20253219	20253318	100	+	FBgn0262582_4	FBgn0262582	-1.79176	2.75e-05	cic	UTR5
3L	8954025	8954074	50	-	FBgn0264305_2	FBgn0264305	-1.79176	0.00515427	CG43783	UTR5
3L	292815	292914	100	+	FBgn0264707	FBgn0264707	-1.79176	1.98e-05	RhoGEF3	UTR5
3L	15566611	15566759	149	+	FBgn0267390	FBgn0267390	-1.79176	2.22e-06	dop	UTR5
3R	10167312	10170438	3127	-	FBgn0040238	FBgn0040238	-1.78654	8.09e-16	Best1	UTR5
3R	18959541	18959640	100	+	FBgn0263983_4	FBgn0263983	-1.78654	3.38e-06	CG43732	UTR5
3L	9426413	9426560	148	-	FBgn0035989_2	FBgn0035989	-1.78579	4.01e-08	Tat	UTR5
2L	19426247	19426446	200	-	FBgn0041789_2	FBgn0041789	-1.78339	2.59e-09	Pax	UTR5
3R	14625456	14625653	198	-	FBgn0003169_3	FBgn0003169	-1.78295	3.04e-07	put	UTR5
3R	12973633	12973781	149	-	FBgn0038098	FBgn0038098	-1.78129	2.73e-07	CG7381	UTR5
2L	3772646	3778938	6293	+	FBgn0004893_3	FBgn0004893	-1.77978	0.000383223	bowl	UTR5
3L	1969639	1970079	441	-	FBgn0027547	FBgn0027547	-1.77918	1.14e-20	CG1927	UTR5
2L	14409401	14409499	99	-	FBgn0004858_4	FBgn0004858	-1.77649	2.19e-05	elB	UTR5
2R	11106158	11106406	249	-	FBgn0040765_3	FBgn0040765	-1.77649	4.4e-09	luna	UTR5
2R	12593778	12593827	50	-	FBgn0266817	FBgn0266817	-1.77649	0.000994891	lncRNA:CR45279	NA
3R	19325571	19325669	99	-	FBgn0000463	FBgn0000463	-1.77495	2.01e-05	Dl	UTR5
3R	19925123	19925172	50	-	FBgn0038752	FBgn0038752	-1.77495	0.00153579	CG4462	UTR5
3L	129600	129799	200	+	FBgn0020386_2	FBgn0020386	-1.77437	1.85e-08	Pdk1	UTR5
3L	20088858	20088957	100	-	FBgn0036934	FBgn0036934	-1.77406	9.1e-06	sNPF-R	UTR5
3L	22833726	22833775	50	-	FBgn0027339_10	FBgn0027339	-1.77366	0.00098002	jim	UTR5
2L	18501305	18503828	2524	-	FBgn0032683	FBgn0032683	-1.77307	7.45e-07	kon	UTR5
3R	11804432	11804581	150	-	FBgn0051116_2	FBgn0051116	-1.77307	1.99e-06	ClC-a	UTR5
2L	11359322	11359720	399	+	FBgn0000287	FBgn0000287	-1.77196	5.73e-15	salr	UTR5
3L	16052158	16053235	1078	+	FBgn0005536_2	FBgn0005536	-1.77097	9.72e-21	Mbs	UTR5
3L	12467772	12467871	100	-	FBgn0000625	FBgn0000625	-1.77071	1.98e-05	eyg	UTR5
2L	3127790	3144537	16748	-	FBgn0015600_2	FBgn0015600	-1.77071	4e-08	toc	UTR5
2L	10334134	10334233	100	+	FBgn0032223_2	FBgn0032223	-1.77071	0.000120971	GATAd	CDS
X	6267129	6267178	50	-	FBgn0040918_5	FBgn0040918	-1.77071	0.000623928	schlank	UTR5
3L	12081432	12081581	150	-	FBgn0284221	FBgn0284221	-1.77071	2.12e-06	Sema5c	UTR5
2R	24229499	24229746	248	-	FBgn0050419	FBgn0050419	-1.76907	3.33e-13	CG30419	UTR5
2L	8740462	8740660	199	-	FBgn0003209_3	FBgn0003209	-1.76766	3.11e-10	raw	UTR5
3L	3424736	3424785	50	-	FBgn0014388_7	FBgn0014388	-1.76766	0.00305067	sty	UTR5
2L	8463896	8463945	50	-	FBgn0026718_2	FBgn0026718	-1.76766	0.00376703	Agpat2	UTR5
3R	30149259	30149407	149	-	FBgn0039747_2	FBgn0039747	-1.76766	5.65e-07	AdoR	UTR5
2L	16805181	16805230	50	+	FBgn0086673_2	FBgn0086673	-1.76766	0.000226598	CG13272	UTR5
3L	22831980	22832328	349	-	FBgn0027339_4	FBgn0027339	-1.76676	2.63e-14	jim	UTR5
3L	13228892	13229140	249	+	FBgn0023095	FBgn0023095	-1.76662	2.49e-11	caps	UTR5
3R	23781964	23782013	50	+	FBgn0015513_2	FBgn0015513	-1.76644	0.000455616	mbc	UTR5
2L	6546628	6546677	50	-	FBgn0000320_3	FBgn0000320	-1.76578	0.000365974	eya	UTR5
3L	2629965	2630014	50	-	FBgn0011828_3	FBgn0011828	-1.76578	0.000946146	Pxn	UTR5
2R	22401817	22402011	195	-	FBgn0034724	FBgn0034724	-1.76512	5.25e-11	babos	UTR5
2L	4221498	4221547	50	-	FBgn0001075	FBgn0001075	-1.76359	0.00439284	ft	UTR5
2L	18122911	18123635	725	+	FBgn0032666_3	FBgn0032666	-1.76359	4.68e-11	CG5758	UTR5
4	625638	625883	246	-	FBgn0039914_2	FBgn0039914	-1.76359	8.75e-11	mav	UTR5
3R	26106918	26107656	739	+	FBgn0051324	FBgn0051324	-1.76322	6.52e-21	CG31324	UTR5
2R	17792969	17793764	796	+	FBgn0028743	FBgn0028743	-1.76289	2.32e-32	Dhit	UTR5
3L	15952307	15952954	648	-	FBgn0000489_2	FBgn0000489	-1.76282	4.16e-28	Pka-C3	UTR5
4	989775	989923	149	+	FBgn0019650	FBgn0019650	-1.76099	3.29e-07	toy	UTR5
3L	376744	376842	99	-	FBgn0262139	FBgn0262139	-1.76099	7.53e-05	trh	UTR5
3R	10083629	10083678	50	+	FBgn0266414	FBgn0266414	-1.76099	0.00179415	lncRNA:CR45054	NA
3R	4360181	4360280	100	+	FBgn0037238_2	FBgn0037238	-1.76026	7.55e-06	CG1090	UTR5
X	5365442	5365541	100	+	FBgn0029761_5	FBgn0029761	-1.75972	6.18e-07	SK	UTR5
3R	17811591	17813616	2026	+	FBgn0261649	FBgn0261649	-1.7595	2.68e-12	tinc	UTR5
3R	11335176	11335525	350	+	FBgn0004595_6	FBgn0004595	-1.75918	1.83e-17	pros	UTR5
2R	5782612	5782661	50	-	FBgn0025693	FBgn0025693	-1.75786	0.0044258	ZnT41F	UTR5
2R	9806578	9806825	248	-	FBgn0027589_2	FBgn0027589	-1.75786	1.22e-10	CG1688	UTR5
X	3099826	3099875	50	+	FBgn0028369_2	FBgn0028369	-1.75786	0.000322009	kirre	UTR5
3R	25614353	25614451	99	+	FBgn0039346_2	FBgn0039346	-1.75786	6.22e-05	CG5079	UTR3
2L	16973191	16973440	250	+	FBgn0053179	FBgn0053179	-1.75786	1.83e-09	beat-IIIb	UTR5
X	20062258	20062307	50	-	FBgn0053517	FBgn0053517	-1.75786	0.00177334	Dop2R	UTR5
3R	7638835	7638884	50	-	FBgn0083963	FBgn0083963	-1.75786	0.000659846	Nlg3	UTR5
2R	6788591	6788690	100	-	FBgn0085421_2	FBgn0085421	-1.75786	4.17e-06	Epac	UTR5
2L	16685457	16685606	150	+	FBgn0261278	FBgn0261278	-1.75786	5.94e-06	grp	UTR5
X	4076240	4076289	50	+	FBgn0263772_3	FBgn0263772	-1.75786	0.000489515	CG43689	UTR5
3R	14696945	14697242	298	-	FBgn0265140_2	FBgn0265140	-1.75661	1.37e-13	Meltrin	UTR5
2R	10056892	10057090	199	+	FBgn0262169_2	FBgn0262169	-1.7552	4.53e-11	magu	UTR5
2R	7885684	7885882	199	-	FBgn0085390_2	FBgn0085390	-1.75485	6.18e-09	Dgk	UTR5
3R	11335026	11335125	100	+	FBgn0004595_5	FBgn0004595	-1.75472	9.72e-07	pros	UTR5
2R	24427940	24428337	398	-	FBgn0259210	FBgn0259210	-1.75435	1.18e-14	prom	UTR5
X	2049921	2049970	50	-	FBgn0025631	FBgn0025631	-1.75402	0.00256314	moody	UTR5
3R	5958906	5959055	150	-	FBgn0083949	FBgn0083949	-1.75402	6.77e-07	side-III	UTR5
2R	23979149	23980093	945	+	FBgn0005612	FBgn0005612	-1.75389	1.93e-35	Sox14	UTR5
2R	8666212	8670744	4533	+	FBgn0263120	FBgn0263120	-1.75369	2.01e-09	Acsl	UTR5
2L	20387572	20399368	11797	-	FBgn0032857	FBgn0032857	-1.75354	1.67e-11	CG10947	UTR5
3R	9341941	9342437	497	+	FBgn0266410	FBgn0266410	-1.75254	6.88e-26	CG45050	UTR5
3R	24485527	24485726	200	+	FBgn0000039	FBgn0000039	-1.75175	2.27e-07	nAChRalpha2	UTR5
3L	6942905	6942954	50	+	FBgn0035719	FBgn0035719	-1.7492	0.000682518	tow	UTR5
3R	9739681	9739780	100	-	FBgn0037736_2	FBgn0037736	-1.7492	7.1e-05	side-VII	UTR5
3R	10885590	10885639	50	+	FBgn0037856	FBgn0037856	-1.7492	0.00305855	Leash	UTR5
4	90437	90586	150	+	FBgn0085432_5	FBgn0085432	-1.7492	7.52e-07	pan	UTR5
X	5594454	5594503	50	+	FBgn0263511	FBgn0263511	-1.7492	0.00275426	Vsx1	UTR5
2L	20028015	20054110	26096	+	FBgn0032840	FBgn0032840	-1.74731	3.99e-15	sNPF	UTR5
3R	31725787	31726414	628	+	FBgn0003870_3	FBgn0003870	-1.7463	2.88e-05	ttk	UTR5
X	12918588	12918737	150	+	FBgn0086675_4	FBgn0086675	-1.74557	3.99e-07	fne	UTR5
2R	10853756	10853805	50	+	FBgn0266629	FBgn0266629	-1.74524	0.000629675	asRNA:CR45136	NA
3L	13902538	13902737	200	-	FBgn0264006_4	FBgn0264006	-1.74436	2.35e-08	dysc	UTR5
X	17015129	17018329	3201	-	FBgn0266354	FBgn0266354	-1.74436	3.91e-13	CG45002	UTR5
2R	14768120	14769373	1254	-	FBgn0020767_2	FBgn0020767	-1.74344	6.51e-17	Spred	UTR5
2R	14378542	14378591	50	+	FBgn0033932_3	FBgn0033932	-1.74297	0.000945307	Dh44-R1	UTR5
3L	22136587	22136636	50	+	FBgn0037153_3	FBgn0037153	-1.74297	0.0011165	olf413	UTR5
3R	15870049	15875642	5594	-	FBgn0051183	FBgn0051183	-1.74297	4.63e-09	CG31183	UTR5
3R	17921377	17921426	50	+	FBgn0263995_7	FBgn0263995	-1.74297	0.00424874	cpo	UTR5
2L	221729	221778	50	-	FBgn0266557	FBgn0266557	-1.74297	0.000985371	kis	UTR5
2R	14031737	14038128	6392	+	FBgn0002643	FBgn0002643	-1.7415	8.9e-11	mam	UTR5
3R	20593189	20593486	298	+	FBgn0023097	FBgn0023097	-1.74084	1.79e-11	bon	UTR5
2L	3772497	3772596	100	+	FBgn0004893_2	FBgn0004893	-1.74047	0.000128084	bowl	UTR5
X	3762668	3762767	100	+	FBgn0283657_5	FBgn0283657	-1.74047	1.74e-05	Tlk	CDS
3R	31210333	31210382	50	-	FBgn0267435	FBgn0267435	-1.73973	0.0035085	chp	UTR5
X	14955942	14956091	150	+	FBgn0000535_2	FBgn0000535	-1.73912	6.27e-07	eag	UTR5
3R	5502603	5502652	50	-	FBgn0051547	FBgn0051547	-1.73827	0.000274636	NKCC	UTR5
3R	26230545	26230643	99	+	FBgn0039419	FBgn0039419	-1.73727	0.000157095	CG12290	UTR5
3L	13902937	13903186	250	-	FBgn0264006_6	FBgn0264006	-1.73727	2.38e-11	dysc	UTR5
3R	14625307	14625406	100	-	FBgn0003169_2	FBgn0003169	-1.73619	1.8e-06	put	UTR5
2L	18880915	18880964	50	-	FBgn0003896	FBgn0003896	-1.7346	0.00275506	tup	UTR5
X	4688523	4688572	50	+	FBgn0011760	FBgn0011760	-1.7346	0.00130374	ctp	UTR5
3L	3424637	3424686	50	-	FBgn0014388_6	FBgn0014388	-1.7346	0.00165244	sty	UTR5
3L	131972	132071	100	+	FBgn0020386_3	FBgn0020386	-1.7346	8.55e-05	Pdk1	UTR5
3L	8525492	8525590	99	+	FBgn0024236	FBgn0024236	-1.7346	1.62e-05	foi	UTR5
X	6012835	6012983	149	-	FBgn0029003	FBgn0029003	-1.7346	3.72e-07	mab-21	UTR5
3R	29927403	29927452	50	+	FBgn0039723	FBgn0039723	-1.7346	0.00277224	CG15522	UTR5
3R	4479058	4479107	50	-	FBgn0051523	FBgn0051523	-1.7346	0.001921	CG31523	UTR5
2R	22614428	22614477	50	+	FBgn0053143	FBgn0053143	-1.7346	0.00101612	CG33143	UTR5
3R	13762025	13762074	50	+	FBgn0085412_4	FBgn0085412	-1.7346	0.001921	kmr	UTR3
2L	11843576	11843966	391	+	FBgn0259989_2	FBgn0259989	-1.7346	5.11e-18	CG42486	UTR3
X	8216322	8216371	50	+	FBgn0261873_4	FBgn0261873	-1.7346	0.00151289	sdt	UTR5
3R	23865654	23890002	24349	-	FBgn0025574	FBgn0025574	-1.73409	7.29e-17	Pli	UTR5
X	16599689	16599738	50	+	FBgn0061200_3	FBgn0061200	-1.73039	0.00179844	Nup153	UTR5
3L	15893846	15898865	5020	-	FBgn0264908	FBgn0264908	-1.73039	2.87e-07	pHCl-1	UTR5
3L	4557421	4557719	299	+	FBgn0260657	FBgn0260657	-1.72988	2.9e-13	CG42540	UTR5
3L	19232345	19232493	149	-	FBgn0016797_4	FBgn0016797	-1.72924	4.57e-07	fz2	UTR5
3R	19627595	19627694	100	-	FBgn0038720_4	FBgn0038720	-1.72924	2.66e-06	CG6231	UTR5
2R	9745042	9745240	199	-	FBgn0259678_2	FBgn0259678	-1.72924	4.18e-10	sqa	UTR5
2R	15727579	15727628	50	+	FBgn0050089	FBgn0050089	-1.72839	0.00150247	CG30089	UTR5
X	10890603	10890702	100	-	FBgn0017561	FBgn0017561	-1.72722	3.83e-05	Ork1	UTR5
3L	2488951	2489000	50	+	FBgn0035346	FBgn0035346	-1.72722	0.00274282	CG1146	UTR5
3L	914124	914173	50	+	FBgn0264574	FBgn0264574	-1.72722	0.000965987	Glut1	UTR5
2L	19606769	19606818	50	+	FBgn0267964_2	FBgn0267964	-1.72722	0.000922272	CG46244	UTR5
3L	8766578	8777043	10466	+	FBgn0266084_2	FBgn0266084	-1.72551	0.000107824	Fhos	UTR5
3L	4975868	4976116	249	-	FBgn0005775_2	FBgn0005775	-1.72507	1.32e-12	Con	UTR5
2R	9744943	9744992	50	-	FBgn0259678	FBgn0259678	-1.72507	0.00217464	sqa	UTR5
2L	2857214	2859660	2447	+	FBgn0031474	FBgn0031474	-1.72462	1.26e-16	CG2991	UTR5
2R	8736308	8736406	99	+	FBgn0027585_2	FBgn0027585	-1.72277	7.83e-06	CG8740	UTR5
2L	9698082	9698131	50	-	FBgn0000273	FBgn0000273	-1.72144	0.000965982	Pka-C1	UTR5
3L	2490812	2491140	329	+	FBgn0035346_3	FBgn0035346	-1.72144	1.29e-08	CG1146	UTR5
3R	7505000	7505049	50	-	FBgn0015577_2	FBgn0015577	-1.72136	0.000360231	alpha-Est9	UTR5
3R	12096150	12096398	249	+	FBgn0051361_3	FBgn0051361	-1.71979	8.68e-12	dpr17	UTR5
X	12988963	12989211	249	+	FBgn0265597_3	FBgn0265597	-1.71956	4.02e-12	rad	UTR5
2R	12588944	12589043	100	-	FBgn0022764_4	FBgn0022764	-1.7193	0.000109702	Sin3A	UTR5
3R	31936728	31936777	50	-	FBgn0011224_2	FBgn0011224	-1.71765	0.00175152	heph	UTR5
2R	17708857	17709056	200	-	FBgn0028494	FBgn0028494	-1.71765	2.07e-08	CG6424	UTR5
3R	4295932	4296031	100	+	FBgn0041605_5	FBgn0041605	-1.71765	3.8e-05	cpx	UTR3
X	13139498	13139547	50	+	FBgn0052645	FBgn0052645	-1.71765	0.00134488	CG32645	UTR5
3R	21618773	21619122	350	-	FBgn0283499_3	FBgn0283499	-1.71765	1.62e-11	InR	UTR5
2L	19419957	19423493	3537	-	FBgn0041789	FBgn0041789	-1.71605	1.17e-17	Pax	UTR5
2L	306134	306233	100	+	FBgn0004611_2	FBgn0004611	-1.71298	0.000168918	Plc21C	UTR5
X	9682627	9682726	100	-	FBgn0261617_2	FBgn0261617	-1.71298	6.49e-05	nej	UTR5
X	13563873	13564321	449	+	FBgn0284227	FBgn0284227	-1.7123	2.13e-16	CG46311	UTR5
3L	15034113	15034162	50	-	FBgn0261090	FBgn0261090	-1.71172	0.000786608	Sytbeta	UTR5
3R	21949364	21960790	11427	+	FBgn0264490_2	FBgn0264490	-1.71151	1.3e-11	Eip93F	UTR5
2L	6774485	6774583	99	+	FBgn0031858_2	FBgn0031858	-1.71131	3.4e-05	CG17378	UTR5
3R	5414577	5416782	2206	+	FBgn0037326	FBgn0037326	-1.71107	7.72e-17	CG14669	UTR5
2L	3373223	3373372	150	-	FBgn0085423_3	FBgn0085423	-1.71079	1.46e-07	GramD1B	UTR5
3R	24030730	24031228	499	-	FBgn0020647_2	FBgn0020647	-1.70979	1.22e-19	KrT95D	UTR5
X	2194639	2198679	4041	+	FBgn0023549	FBgn0023549	-1.70959	1.76e-23	Mct1	UTR5
3R	30387585	30387634	50	-	FBgn0015222	FBgn0015222	-1.70928	8.83e-05	Fer1HCH	UTR5
3R	23733413	23733462	50	-	FBgn0028691	FBgn0028691	-1.70907	0.00127461	Rpn9	UTR5
2R	10192196	10192344	149	-	FBgn0033494_2	FBgn0033494	-1.70907	1.07e-07	KCNQ	UTR5
2R	7722190	7722589	400	-	FBgn0042135	FBgn0042135	-1.70603	9.13e-21	Gdap2	UTR5
2L	13835713	13835762	50	+	FBgn0028509	FBgn0028509	-1.70475	0.0025827	CenG1A	UTR5
2L	16000938	16001185	248	+	FBgn0028644_2	FBgn0028644	-1.70475	2.69e-09	beat-Ic	UTR5
X	17075257	17075356	100	-	FBgn0030812_2	FBgn0030812	-1.70475	0.000118596	wcy	UTR5
2L	18695203	18695352	150	-	FBgn0032699	FBgn0032699	-1.70475	1.52e-05	CG10383	UTR5
3R	21223804	21223853	50	+	FBgn0038872	FBgn0038872	-1.70475	0.00428327	Nelf-A	UTR5
3L	14130629	14130678	50	-	FBgn0042630	FBgn0042630	-1.70475	0.00111281	Sox21b	UTR5
X	14322325	14322424	100	+	FBgn0052600	FBgn0052600	-1.70475	2.94e-05	dpr8	UTR5
2R	10798511	10798659	149	-	FBgn0053144_5	FBgn0053144	-1.70475	2.09e-07	CG33144	UTR5
3L	5743937	5743986	50	+	FBgn0085447_14	FBgn0085447	-1.70475	0.000718042	sif	UTR3
3R	25661902	25661998	97	-	FBgn0266735	FBgn0266735	-1.70475	3.74e-05	asRNA:CR45208	NA
2L	21104667	21114598	9932	+	FBgn0284223	FBgn0284223	-1.70475	6.63e-15	CG46307	UTR5
3L	5743937	5743986	50	+	FBgn0284236_8	FBgn0284236	-1.70475	0.000718042	CG46320	UTR3
3L	21240393	21240442	50	+	FBgn0004865	FBgn0004865	-1.7035	0.00038889	Eip78C	UTR5
2L	8127050	8127396	347	+	FBgn0031988	FBgn0031988	-1.69995	3.27e-14	CG8668	UTR5
3R	29461818	29461867	50	+	FBgn0004369_4	FBgn0004369	-1.69978	0.000524385	Ptp99A	UTR5
2R	5804811	5805009	199	+	FBgn0085414	FBgn0085414	-1.69893	1.6e-09	dpr12	UTR5
X	11493685	11493784	100	+	FBgn0052666_3	FBgn0052666	-1.69807	4.98e-06	Drak	UTR5
2L	6253223	6253272	50	+	FBgn0053531	FBgn0053531	-1.69773	0.000529446	Ddr	UTR5
4	606951	607050	100	-	FBgn0028996	FBgn0028996	-1.69645	3.13e-05	onecut	UTR5
2L	19935402	19935501	100	+	FBgn0263873_2	FBgn0263873	-1.69645	2.4e-06	sick	UTR5
2R	23977006	23977255	250	-	FBgn0034948_2	FBgn0034948	-1.69578	7.04e-09	PPP1R15	UTR5
2L	21309653	21309752	100	-	FBgn0032940_4	FBgn0032940	-1.6946	0.000243907	Mondo	UTR5
3R	29659885	29659934	50	-	FBgn0266137_2	FBgn0266137	-1.6946	0.00102924	Dop1R2	UTR5
3L	5810433	5810831	399	-	FBgn0283472	FBgn0283472	-1.69436	1.57e-17	S6k	UTR5
3R	31252361	31252410	50	-	FBgn0051005_3	FBgn0051005	-1.69332	0.00221496	qless	UTR5
3R	4768321	4768420	100	-	FBgn0264907_2	FBgn0264907	-1.69332	1.76e-05	CG44098	UTR5
2R	6632183	6632282	100	-	FBgn0262736	FBgn0262736	-1.69219	2.1e-05	Vha16-1	UTR5
2R	14981460	14981607	148	+	FBgn0033988_2	FBgn0033988	-1.69213	2.96e-08	pcs	UTR5
2L	15552773	15552822	50	+	FBgn0028370	FBgn0028370	-1.69168	0.000274288	kek3	UTR5
2L	20857130	20857179	50	-	FBgn0032896	FBgn0032896	-1.69168	0.0011746	CG14400	CDS
3L	857100	857149	50	-	FBgn0035170_3	FBgn0035170	-1.69168	0.0011746	dpr20	UTR5
3R	24836757	24836952	196	+	FBgn0039232	FBgn0039232	-1.69168	8.01e-08	sosie	UTR5
3R	23820613	23820662	50	+	FBgn0085384	FBgn0085384	-1.69168	0.00133967	CG34355	UTR5
3L	8578504	8578553	50	+	FBgn0262508_2	FBgn0262508	-1.69168	0.0022841	CG43078	UTR5
3L	8952967	8953066	100	-	FBgn0264307_2	FBgn0264307	-1.69168	0.000216693	orb2	UTR5
2L	10506681	10506730	50	+	FBgn0265155	FBgn0265155	-1.69168	0.00481978	asRNA:CR44224	NA
2L	8529191	8529339	149	+	FBgn0028394	FBgn0028394	-1.69066	1.79e-08	CG17834	UTR5
3R	30547007	30547106	100	+	FBgn0082582_4	FBgn0082582	-1.6905	2.64e-05	tmod	UTR5
3R	18122266	18122315	50	+	FBgn0003499	FBgn0003499	-1.6864	0.00447845	sr	UTR5
2L	13415531	13415580	50	+	FBgn0263354	FBgn0263354	-1.6864	0.00564058	CG42784	UTR5
3L	3742948	3743046	99	-	FBgn0052264	FBgn0052264	-1.68434	3.11e-05	CG32264	UTR5
X	16091147	16091346	200	-	FBgn0028397_3	FBgn0028397	-1.68416	1.64e-09	Tob	UTR5
2L	11843568	11843963	396	+	FBgn0040968	FBgn0040968	-1.68256	2.88e-18	CG14933	UTR3
X	1342156	1342355	200	+	FBgn0024362	FBgn0024362	-1.68176	1.13e-08	Naa30A	UTR5
X	12616416	12616465	50	+	FBgn0030408	FBgn0030408	-1.68176	0.00190288	CG11085	UTR5
2L	17131123	17131172	50	+	FBgn0083942	FBgn0083942	-1.68176	0.000269016	CG34106	UTR5
3L	3472596	3472645	50	+	FBgn0259224	FBgn0259224	-1.68176	0.00131475	CG42324	UTR5
3L	15099313	15099408	96	-	FBgn0264704	FBgn0264704	-1.68176	3.99e-05	lncRNA:CR43973	NA
2L	17131123	17131172	50	+	FBgn0265607	FBgn0265607	-1.68176	0.000269016	beat-IIIa	UTR5
3L	12693839	12693937	99	+	FBgn0014343	FBgn0014343	-1.67964	2.49e-05	mirr	UTR5
3R	14609892	14609990	99	+	FBgn0038246_2	FBgn0038246	-1.67896	8.94e-06	CG14853	UTR5
3R	14741682	14741731	50	+	FBgn0263929	FBgn0263929	-1.67843	0.0014181	jvl	UTR5
X	7826247	7826494	248	+	FBgn0029962	FBgn0029962	-1.67825	1.25e-12	CARPA	UTR5
2R	24455342	24455391	50	+	FBgn0035010	FBgn0035010	-1.67765	0.00368663	CG13579	UTR5
3R	17775604	17775703	100	-	FBgn0262562	FBgn0262562	-1.67669	9.07e-05	CG43102	UTR5
2L	8257353	8257502	150	-	FBgn0032010_3	FBgn0032010	-1.67613	1.17e-08	CG8086	UTR5
3L	18765322	18765371	50	-	FBgn0001078	FBgn0001078	-1.67398	0.00246136	ftz-f1	UTR5
3L	7911606	7911655	50	-	FBgn0003041_3	FBgn0003041	-1.67398	0.00358996	pbl	UTR5
3R	31016527	31016576	50	-	FBgn0004573_3	FBgn0004573	-1.67398	0.00237882	5-HT7	UTR5
2L	162665	162714	50	+	FBgn0016977_7	FBgn0016977	-1.67398	0.00157664	spen	UTR5
X	6699658	6699707	50	+	FBgn0029895_2	FBgn0029895	-1.67398	0.00311184	CG14441	UTR5
2L	750702	750751	50	+	FBgn0031275	FBgn0031275	-1.67398	0.000740045	GABA-B-R3	UTR5
3L	13451019	13451068	50	+	FBgn0036368	FBgn0036368	-1.67398	0.00439442	CG10738	UTR5
3L	19532842	19532891	50	+	FBgn0036881	FBgn0036881	-1.67398	0.00253185	Cpr76Bd	UTR5
3R	9739880	9739929	50	-	FBgn0037736_3	FBgn0037736	-1.67398	0.00311184	side-VII	UTR5
3R	10284666	10284715	50	+	FBgn0262617_3	FBgn0262617	-1.67398	0.00311184	Nuak1	UTR5
2R	21522470	21522819	350	+	FBgn0003731	FBgn0003731	-1.67398	3.61e-14	Egfr	UTR5
3L	2629301	2629400	100	-	FBgn0011828	FBgn0011828	-1.67398	1.3e-05	Pxn	UTR5
3R	10827627	10827726	100	+	FBgn0261053_2	FBgn0261053	-1.67398	5.24e-05	Cad86C	UTR5
2R	10388672	10395138	6467	-	FBgn0261698_3	FBgn0261698	-1.67398	1.28e-05	SLO2	UTR5
3R	14724062	14724111	50	-	FBgn0262127_2	FBgn0262127	-1.67398	0.00177521	kibra	UTR5
2L	21238309	21238508	200	+	FBgn0261239	FBgn0261239	-1.67196	2.31e-07	Hr39	UTR5
X	8142131	8142229	99	-	FBgn0025800	FBgn0025800	-1.67186	2.77e-05	Smox	UTR5
2L	19605296	19605490	195	-	FBgn0266313_2	FBgn0266313	-1.67147	8.2e-09	lncRNA:CR44978	NA
X	9030753	9030802	50	+	FBgn0259734_3	FBgn0259734	-1.67113	0.000344997	Nost	UTR5
3L	20317534	20317632	99	+	FBgn0262057_2	FBgn0262057	-1.66886	6.48e-06	Spn77Ba	UTR5
3R	18620368	18620417	50	-	FBgn0038629	FBgn0038629	-1.66771	0.00436026	CG14304	CDS
X	19887343	19887491	149	-	FBgn0086782	FBgn0086782	-1.66771	5.32e-07	amn	CDS
3R	14696548	14696895	348	-	FBgn0265140	FBgn0265140	-1.66771	1.01e-14	Meltrin	UTR5
2L	8149229	8149278	50	+	FBgn0263256_2	FBgn0263256	-1.66771	0.000214936	CG43394	UTR5
2R	22122164	22122213	50	-	FBgn0243516	FBgn0243516	-1.66731	0.00022009	Vrp1	UTR5
2R	19229472	19229571	100	+	FBgn0010434	FBgn0010434	-1.66648	1.06e-05	cora	UTR5
2R	14173942	14173991	50	+	FBgn0000289_2	FBgn0000289	-1.66572	0.0012266	cg	UTR5
X	15320540	15320589	50	+	FBgn0004924_3	FBgn0004924	-1.66501	0.00502138	Top1	UTR5
2L	14041374	14041473	100	+	FBgn0028875_2	FBgn0028875	-1.66501	1.63e-05	nAChRalpha5	UTR5
2L	6774189	6774386	198	+	FBgn0031858	FBgn0031858	-1.66501	8.79e-09	CG17378	UTR5
3L	12853794	12853992	199	+	FBgn0036319	FBgn0036319	-1.66501	6.06e-08	Ent3	UTR5
2L	5825050	5825099	50	+	FBgn0085410_2	FBgn0085410	-1.66501	0.00310946	TrissinR	UTR5
2R	9578759	9578808	50	-	FBgn0085436_2	FBgn0085436	-1.66501	0.00331251	Not1	UTR5
2R	11100016	11105957	5942	-	FBgn0040765	FBgn0040765	-1.66393	4e-07	luna	UTR5
2L	5306076	5307623	1548	+	FBgn0016076_3	FBgn0016076	-1.66314	7.59e-07	vri	CDS
2L	15554656	15554755	100	+	FBgn0028370_3	FBgn0028370	-1.66314	1.97e-06	kek3	UTR5
3R	23733374	23733720	347	+	FBgn0263782	FBgn0263782	-1.66298	1.61e-14	Hmgcr	UTR5
X	12938740	12939138	399	+	FBgn0086675_8	FBgn0086675	-1.66289	7.8e-16	fne	UTR5
3L	7979196	7979295	100	+	FBgn0011817_2	FBgn0011817	-1.66278	5.24e-05	nmo	UTR5
3L	1689047	1689295	249	+	FBgn0035260	FBgn0035260	-1.66255	3.06e-10	CG7991	UTR5
3R	22448198	22448296	99	+	FBgn0085405	FBgn0085405	-1.66255	8.53e-06	CG34376	UTR5
X	15870233	15870430	198	+	FBgn0030701	FBgn0030701	-1.6614	1.62e-07	CG16952	UTR5
2L	13415479	13415528	50	+	FBgn0264432	FBgn0264432	-1.66073	0.00519692	CG43850	UTR5
3R	18573141	18573488	348	+	FBgn0023083	FBgn0023083	-1.66057	3.12e-15	fray	UTR5
2L	7659227	7659475	249	-	FBgn0264087	FBgn0264087	-1.66024	1.04e-09	Slob	UTR5
2L	9177435	9177583	149	+	FBgn0041092_3	FBgn0041092	-1.65999	1.56e-08	tai	UTR5
3R	20895738	20896281	544	-	FBgn0038839	FBgn0038839	-1.65951	5.7e-26	Ktl	UTR3
3L	20540218	20540367	150	-	FBgn0037012_2	FBgn0037012	-1.65823	5.75e-07	Rcd2	UTR5
3R	12547379	12548080	702	-	FBgn0250910	FBgn0250910	-1.65823	2.54e-22	Octbeta3R	UTR5
2R	12705222	12705370	149	+	FBgn0261545	FBgn0261545	-1.65823	3.48e-07	CG42663	UTR5
2R	5726259	5726308	50	-	FBgn0267978_3	FBgn0267978	-1.65823	0.00174529	ap	UTR5
2L	431526	431575	50	+	FBgn0004583	FBgn0004583	-1.65823	0.00387665	ex	UTR5
2R	11599627	11604904	5278	-	FBgn0033636	FBgn0033636	-1.65823	7.69e-07	tou	UTR5
2L	1256716	1256765	50	+	FBgn0041097_2	FBgn0041097	-1.65823	0.00387665	robo3	UTR5
3L	17690065	17690114	50	+	FBgn0052183	FBgn0052183	-1.65823	0.00238075	Ccn	UTR5
2R	16763317	16765970	2654	-	FBgn0267002_2	FBgn0267002	-1.65729	1.58e-20	unc-104	UTR5
2R	24964779	24965026	248	-	FBgn0035087	FBgn0035087	-1.65624	1.37e-12	CG2765	UTR5
3R	25752118	25752975	858	-	FBgn0066101	FBgn0066101	-1.65345	6.83e-10	LpR1	UTR5
X	22995914	23004598	8685	-	FBgn0016975	FBgn0016975	-1.65292	0.00227566	stnB	UTR5
X	22995914	23004598	8685	-	FBgn0016976	FBgn0016976	-1.65292	0.00227566	stnA	UTR5
3R	29659040	29659089	50	-	FBgn0266137	FBgn0266137	-1.65292	0.000233829	Dop1R2	UTR5
2R	18356548	18356597	50	-	FBgn0285917_6	FBgn0285917	-1.65292	0.00159852	sbb	UTR5
3R	13735614	13744823	9210	+	FBgn0085412_2	FBgn0085412	-1.65292	0.00488344	kmr	UTR5
3L	7665964	7695555	29592	-	FBgn0265084_2	FBgn0265084	-1.65152	3.46e-08	CG44195	CDS
3L	16712325	16712474	150	+	FBgn0000414_2	FBgn0000414	-1.6514	7.06e-07	Dab	UTR5
2R	7735223	7735372	150	-	FBgn0042135_3	FBgn0042135	-1.6514	1.77e-05	Gdap2	UTR5
2R	15890926	15891075	150	-	FBgn0264089_3	FBgn0264089	-1.6514	1.04e-06	sli	UTR5
3R	29619114	29619311	198	+	FBgn0039674	FBgn0039674	-1.65122	5.02e-10	CG1907	UTR5
3L	14622992	14626848	3857	+	FBgn0036433_2	FBgn0036433	-1.65068	0.000372471	CG9628	UTR5
3R	23723381	23723678	298	+	FBgn0039109	FBgn0039109	-1.65035	2.31e-10	CG10365	UTR5
X	2448019	2448268	250	+	FBgn0004050	FBgn0004050	-1.65026	1.94e-11	z	UTR5
2L	12498684	12504107	5424	-	FBgn0259176_9	FBgn0259176	-1.65026	3.37e-10	bun	UTR5
3L	14622845	14622943	99	+	FBgn0036433	FBgn0036433	-1.64953	0.000166244	CG9628	UTR5
X	3836465	3836514	50	+	FBgn0000542_2	FBgn0000542	-1.64866	0.000424002	ec	UTR5
2L	5879350	5879399	50	-	FBgn0031745_2	FBgn0031745	-1.64866	0.000762244	rau	UTR5
2R	10233414	10233513	100	-	FBgn0033497_3	FBgn0033497	-1.64866	4.16e-05	CG12912	UTR5
2R	22354430	22354678	249	-	FBgn0034720_3	FBgn0034720	-1.64866	2.63e-11	Liprin-gamma	UTR5
3L	5272829	5273227	399	-	FBgn0052423_8	FBgn0052423	-1.64718	2.86e-17	shep	UTR5
2R	10569276	10569852	577	+	FBgn0263102_3	FBgn0263102	-1.64718	2.38e-06	psq	UTR5
2L	6455580	6455879	300	-	FBgn0031814	FBgn0031814	-1.64702	1.15e-16	retm	UTR5
3R	9234499	9234598	100	-	FBgn0003165_9	FBgn0003165	-1.64625	1.79e-05	pum	UTR5
3L	23206969	23207018	50	+	FBgn0266347_2	FBgn0266347	-1.64625	0.000711474	nAChRalpha4	UTR5
2L	3837090	3837139	50	+	FBgn0004567_2	FBgn0004567	-1.64516	0.000793329	slp2	UTR5
3L	10365304	10365353	50	+	FBgn0267668_4	FBgn0267668	-1.64516	0.000661398	lncRNA:CR46006	NA
2R	9578509	9578608	100	-	FBgn0085436	FBgn0085436	-1.64412	0.000301894	Not1	UTR5
2R	8156208	8156356	149	-	FBgn0010504	FBgn0010504	-1.644	6.67e-08	kermit	UTR5
2R	10276435	10276484	50	+	FBgn0033504_6	FBgn0033504	-1.64384	0.00397165	CAP	UTR5
X	14748645	14748694	50	-	FBgn0015774	FBgn0015774	-1.64363	0.0011234	NetB	UTR5
3R	5217008	5217207	200	-	FBgn0259212	FBgn0259212	-1.64363	3.95e-09	cno	UTR5
3R	18573236	18573333	98	+	FBgn0038627_2	FBgn0038627	-1.64334	1.16e-05	CG7694	UTR5
3R	29919990	29920239	250	-	FBgn0003861	FBgn0003861	-1.64282	5.91e-09	trp	UTR5
X	7999326	7999375	50	+	FBgn0010329	FBgn0010329	-1.64223	0.00193407	Tbh	UTR5
3L	1639761	1639959	199	+	FBgn0013753	FBgn0013753	-1.64223	2.5e-09	Bgb	UTR5
2R	16579746	16579795	50	+	FBgn0016131	FBgn0016131	-1.64223	0.0024229	Cdk4	UTR5
2L	7334797	7334846	50	+	FBgn0031902_3	FBgn0031902	-1.64223	0.00301916	Wnt6	UTR5
2R	15565603	15565652	50	-	FBgn0034032	FBgn0034032	-1.64223	0.00217259	CG8195	UTR5
3R	10761559	10761608	50	+	FBgn0037831	FBgn0037831	-1.64223	0.00199812	Cap-H2	CDS
3L	8576908	8576957	50	+	FBgn0262508	FBgn0262508	-1.64223	0.00422046	CG43078	UTR5
2L	7810405	7810454	50	-	FBgn0031952_2	FBgn0031952	-1.64094	0.0052311	cdc14	UTR5
X	13563973	13564171	199	+	FBgn0086674_2	FBgn0086674	-1.64094	5.54e-08	Tpst	UTR5
2L	5236984	5237233	250	-	FBgn0003716	FBgn0003716	-1.64053	4.38e-12	tkv	UTR5
2L	2222134	2222741	608	+	FBgn0031401	FBgn0031401	-1.64053	2.6e-09	papi	UTR5
2R	16150173	16150470	298	+	FBgn0034083	FBgn0034083	-1.63974	1.2e-13	lbk	UTR5
3L	4025613	4025761	149	-	FBgn0035484	FBgn0035484	-1.63974	2.98e-06	CG11594	UTR5
3R	14108123	14108172	50	-	FBgn0038202_2	FBgn0038202	-1.63974	0.00284775	CG12402	UTR5
X	17075158	17075207	50	-	FBgn0030812	FBgn0030812	-1.63974	0.00240967	wcy	UTR5
2L	18731481	18731579	99	-	FBgn0032707_2	FBgn0032707	-1.63974	0.000148769	CG10348	UTR5
3R	14369439	14369488	50	-	FBgn0024321_2	FBgn0024321	-1.639	0.000318707	NK7.1	UTR5
2R	19423597	19423696	100	-	FBgn0263391	FBgn0263391	-1.63843	2.66e-06	hts	UTR5
2R	7151253	7151302	50	+	FBgn0003090_2	FBgn0003090	-1.63761	0.00142032	pk	UTR5
2R	21076862	21077060	199	+	FBgn0003748	FBgn0003748	-1.63761	2.14e-08	Treh	UTR5
2R	12529551	12529600	50	+	FBgn0011592_2	FBgn0011592	-1.63761	0.000676699	fra	UTR5
X	619482	619531	50	-	FBgn0025633	FBgn0025633	-1.63761	0.00215693	CG13366	UTR5
3R	15804397	15804446	50	+	FBgn0026616	FBgn0026616	-1.63761	0.00441804	alpha-Man-IIb	UTR5
X	9631085	9638231	7147	-	FBgn0028341	FBgn0028341	-1.63761	0.00142032	Ptpmeg2	UTR5
3R	22720653	22721050	398	-	FBgn0051151_3	FBgn0051151	-1.63761	9.81e-16	wge	UTR5
3L	8079497	8079546	50	+	FBgn0262579_5	FBgn0262579	-1.63761	0.00205911	Ect4	CDS
2L	7674830	7674879	50	-	FBgn0264087_3	FBgn0264087	-1.63761	0.00142032	Slob	UTR5
3R	14481166	14481215	50	-	FBgn0285955_3	FBgn0285955	-1.63761	0.00377018	cv-c	UTR5
2R	16634899	16637942	3044	-	FBgn0040505	FBgn0040505	-1.63745	1.76e-12	Alk	UTR5
2R	17027290	17028722	1433	+	FBgn0023172	FBgn0023172	-1.63576	1.86e-05	RhoGEF2	UTR5
2L	6920012	6920160	149	-	FBgn0028554	FBgn0028554	-1.63576	7.55e-08	x16	UTR5
3R	15095134	15095233	100	-	FBgn0038286	FBgn0038286	-1.63565	0.000194557	CG6966	UTR5
2R	22037625	22039460	1836	-	FBgn0085399_2	FBgn0085399	-1.63519	4.76e-10	CG34370	UTR5
2L	267207	267256	50	-	FBgn0031239_3	FBgn0031239	-1.63413	0.00133059	CG17075	UTR5
2R	10125087	10125285	199	+	FBgn0050011_3	FBgn0050011	-1.63413	2.64e-08	gem	UTR5
3L	5659595	5659644	50	+	FBgn0085447_4	FBgn0085447	-1.63413	0.000494608	sif	UTR5
2R	11230014	11232466	2453	-	FBgn0050021	FBgn0050021	-1.63359	1.25e-14	metro	UTR5
3L	5665153	5665402	250	+	FBgn0085447_8	FBgn0085447	-1.63339	6.6e-12	sif	UTR5
X	6600162	6600310	149	+	FBgn0029881	FBgn0029881	-1.63297	1.25e-07	pigs	UTR5
3R	30560051	30560150	100	-	FBgn0083991	FBgn0083991	-1.63236	5.04e-05	CG34155	UTR5
2L	8257204	8257303	100	-	FBgn0032010_2	FBgn0032010	-1.63225	1.3e-05	CG8086	UTR5
2R	17715835	17716183	349	-	FBgn0284231	FBgn0284231	-1.63213	1.84e-16	CG46315	UTR5
3R	22899482	22899580	99	+	FBgn0017590_2	FBgn0017590	-1.63208	0.000216537	klg	UTR5
3L	3787739	3787888	150	-	FBgn0052264_16	FBgn0052264	-1.63142	3.02e-06	CG32264	UTR5
3L	5664171	5664220	50	+	FBgn0284236	FBgn0284236	-1.63142	0.00124356	CG46320	UTR5
3R	21349352	21349551	200	-	FBgn0038881_2	FBgn0038881	-1.63083	1.7e-08	CG16791	UTR5
3L	7979346	7980414	1069	+	FBgn0011817_3	FBgn0011817	-1.63064	2.97e-14	nmo	UTR5
2L	14972101	14972250	150	-	FBgn0259213_4	FBgn0259213	-1.63027	6.87e-07	side-II	UTR5
2L	3149260	3152507	3248	-	FBgn0011648	FBgn0011648	-1.62924	1.04e-05	Mad	UTR5
2R	4619322	4619371	50	+	FBgn0032997	FBgn0032997	-1.62924	0.00072567	CG17486	CDS
2L	7495808	7495857	50	-	FBgn0260486_2	FBgn0260486	-1.62924	0.00378034	Ziz	UTR5
X	3762518	3762617	100	+	FBgn0283657_4	FBgn0283657	-1.62924	0.000142982	Tlk	CDS
X	9210299	9210495	197	-	FBgn0030102	FBgn0030102	-1.62831	5.33e-10	SmydA-9	UTR5
X	12918787	12919185	399	+	FBgn0086675_5	FBgn0086675	-1.62787	1.92e-18	fne	UTR5
3R	18052885	18052934	50	-	FBgn0010389_3	FBgn0010389	-1.62746	0.000591864	htl	UTR5
X	5446905	5446954	50	+	FBgn0029768_2	FBgn0029768	-1.62746	0.000813353	SPR	UTR5
2L	10333934	10334033	100	+	FBgn0032223	FBgn0032223	-1.62746	0.000124362	GATAd	UTR5
3L	14002327	14002376	50	+	FBgn0036398	FBgn0036398	-1.62746	0.000608651	upSET	UTR5
3R	12778379	12783167	4789	-	FBgn0038084_2	FBgn0038084	-1.62746	4.6e-06	beat-Vc	UTR5
3R	12848270	12848369	100	-	FBgn0038087_2	FBgn0038087	-1.62746	2.26e-05	beat-Va	UTR5
3R	28418607	28418855	249	+	FBgn0039584_2	FBgn0039584	-1.62746	1.23e-10	beat-VI	UTR5
3R	9532614	9532762	149	-	FBgn0000244	FBgn0000244	-1.62693	2.9e-07	by	CDS
2L	19606878	19606927	50	+	FBgn0000464_6	FBgn0000464	-1.62597	0.00204884	Lar	UTR5
2R	4671952	4672001	50	+	FBgn0040005	FBgn0040005	-1.62597	0.00252878	CG17883	UTR5
3L	12804767	12805066	300	-	FBgn0260945_2	FBgn0260945	-1.62597	5.31e-12	Atg1	UTR5
2L	6083099	6083197	99	+	FBgn0266450_3	FBgn0266450	-1.62519	2.35e-05	Kr-h1	UTR5
3R	8799835	8799934	100	-	FBgn0046874_4	FBgn0046874	-1.62442	1.24e-07	Pif1B	UTR5
3R	8799835	8799934	100	-	FBgn0261015_5	FBgn0261015	-1.62442	1.21e-07	Pif1A	UTR5
3R	19847558	19850032	2475	+	FBgn0038735_2	FBgn0038735	-1.62414	1.4e-05	MICU3	CDS
2R	21301997	21302196	200	+	FBgn0261554_2	FBgn0261554	-1.62362	8.9e-09	CG42672	UTR5
X	10158633	10158682	50	+	FBgn0264503_2	FBgn0264503	-1.62362	0.00117141	CG43902	UTR5
3R	8181345	8181394	50	-	FBgn0001138_2	FBgn0001138	-1.62268	0.00280298	grn	UTR5
X	15319529	15319728	200	+	FBgn0004924	FBgn0004924	-1.62226	1.94e-11	Top1	UTR5
2L	10761166	10761463	298	+	FBgn0027550	FBgn0027550	-1.62186	1.83e-10	CG6495	UTR5
2L	8156671	8156720	50	-	FBgn0031990	FBgn0031990	-1.62113	0.000536172	PAPLA1	UTR5
3L	3963959	3964771	813	-	FBgn0035481_3	FBgn0035481	-1.62084	7.39e-12	CG12605	UTR5
2L	21380199	21380347	149	+	FBgn0032946	FBgn0032946	-1.62084	8.63e-08	nrv3	UTR5
3L	21099805	21099854	50	-	FBgn0020294	FBgn0020294	-1.62049	0.00300191	ko	UTR5
3R	14369637	14369686	50	-	FBgn0024321_3	FBgn0024321	-1.62049	0.00182848	NK7.1	UTR5
X	9109604	9109753	150	+	FBgn0030089	FBgn0030089	-1.62049	1.02e-07	AP-1gamma	UTR5
3L	21176233	21176282	50	+	FBgn0021760_3	FBgn0021760	-1.61939	0.0011942	chb	UTR5
2L	8529439	8535816	6378	+	FBgn0028394_2	FBgn0028394	-1.61892	9.28e-09	CG17834	UTR5
X	9579690	9579937	248	-	FBgn0052699	FBgn0052699	-1.61839	2.32e-12	LPCAT	UTR5
2R	11712461	11712510	50	+	FBgn0033649_2	FBgn0033649	-1.6181	0.00469499	pyr	UTR5
2R	8156208	8156555	348	-	FBgn0263593_2	FBgn0263593	-1.6181	2.11e-16	Lpin	UTR5
2R	10192047	10192146	100	-	FBgn0033494	FBgn0033494	-1.61797	3.86e-05	KCNQ	UTR5
2R	10233663	10233811	149	-	FBgn0033497_4	FBgn0033497	-1.61741	1.19e-06	CG12912	UTR3
3R	26441467	26441516	50	+	FBgn0263118_2	FBgn0263118	-1.61741	0.000636557	tx	UTR5
2R	6828406	6829537	1132	+	FBgn0033108	FBgn0033108	-1.61682	1.21e-13	CG15236	UTR5
2L	6109788	6109887	100	+	FBgn0266521_2	FBgn0266521	-1.61514	6.31e-05	stai	UTR5
2L	159382	159481	100	+	FBgn0016977_3	FBgn0016977	-1.6132	3.12e-05	spen	UTR5
2L	8699121	8699369	249	-	FBgn0004914_2	FBgn0004914	-1.61225	6.05e-12	Hnf4	UTR5
2L	10755927	10756275	349	-	FBgn0032297_4	FBgn0032297	-1.61187	2.33e-18	CG17124	UTR5
2R	10233414	10233463	50	-	FBgn0000448_2	FBgn0000448	-1.60944	0.000845344	Hr3	UTR5
3R	21556836	21556885	50	-	FBgn0002941	FBgn0002941	-1.60944	0.00132395	slou	UTR5
2L	9437717	9437766	50	+	FBgn0002973_2	FBgn0002973	-1.60944	0.00154231	numb	UTR5
X	13256944	13256993	50	-	FBgn0004456	FBgn0004456	-1.60944	0.00253901	mew	UTR5
3R	29122780	29122829	50	-	FBgn0005596	FBgn0005596	-1.60944	0.00340163	yem	UTR5
3R	24101600	24101699	100	-	FBgn0013343	FBgn0013343	-1.60944	1.51e-05	Syx1A	UTR3
3R	20593536	20593585	50	+	FBgn0023097_2	FBgn0023097	-1.60944	0.000369365	bon	UTR5
X	4117143	4117192	50	-	FBgn0026080	FBgn0026080	-1.60944	0.00232712	Tip60	UTR5
3L	21048657	21048706	50	+	FBgn0026179_2	FBgn0026179	-1.60944	0.00156123	siz	UTR5
2L	10260702	10260751	50	-	FBgn0026379_4	FBgn0026379	-1.60944	0.00140217	Pten	UTR5
2L	7182333	7182482	150	+	FBgn0031893	FBgn0031893	-1.60944	1.41e-06	MICU1	CDS
2L	19069453	19069552	100	-	FBgn0032752_3	FBgn0032752	-1.60944	5.48e-05	CG10702	UTR5
3L	160933	160982	50	+	FBgn0035101	FBgn0035101	-1.60944	0.00192227	p130CAS	UTR5
3L	603459	603658	200	-	FBgn0035146	FBgn0035146	-1.60944	4.82e-08	CG13893	UTR5
3L	8315157	8315453	297	-	FBgn0035872	FBgn0035872	-1.60944	6.27e-12	Cpsf6	UTR5
3L	21770186	21770285	100	-	FBgn0037130	FBgn0037130	-1.60944	2.49e-06	Syn1	UTR5
3R	6187463	6187512	50	+	FBgn0037408	FBgn0037408	-1.60944	0.00246911	NPFR	UTR5
3R	7224973	7225022	50	+	FBgn0037487	FBgn0037487	-1.60944	0.00289465	thw	UTR5
3R	7867917	7868016	100	-	FBgn0037525	FBgn0037525	-1.60944	7.51e-05	CG17816	UTR3
3R	16368007	16368056	50	-	FBgn0038422	FBgn0038422	-1.60944	0.00132395	CG14880	UTR5
3R	17534438	17534537	100	-	FBgn0038515_2	FBgn0038515	-1.60944	5.88e-05	CG5823	UTR5
2R	4672051	4672149	99	+	FBgn0040005_2	FBgn0040005	-1.60944	1.34e-05	CG17883	UTR5
3R	31252262	31252311	50	-	FBgn0051005_2	FBgn0051005	-1.60944	0.00201692	qless	UTR5
3R	31252460	31252509	50	-	FBgn0051005_4	FBgn0051005	-1.60944	0.00562824	qless	UTR5
2L	3989668	3989717	50	-	FBgn0051774_2	FBgn0051774	-1.60944	0.000656652	fred	UTR5
2L	10662230	10662328	99	+	FBgn0051871_2	FBgn0051871	-1.60944	0.000260039	CG31871	UTR5
3L	14028873	14028922	50	-	FBgn0052133	FBgn0052133	-1.60944	0.0009979	Ptip	UTR5
3R	24101655	24101704	50	-	FBgn0053100_3	FBgn0053100	-1.60944	0.000665712	eIF4EHP	UTR3
X	18225727	18225776	50	-	FBgn0053639	FBgn0053639	-1.60944	0.00024845	CG33639	UTR5
2L	4694870	4694919	50	+	FBgn0085380_2	FBgn0085380	-1.60944	0.00546432	CG34351	UTR5
2R	21872480	21872529	50	+	FBgn0085397	FBgn0085397	-1.60944	0.002408	Fili	UTR5
2R	9578858	9578957	100	-	FBgn0085436_3	FBgn0085436	-1.60944	7.48e-05	Not1	UTR5
2R	12118143	12118392	250	-	FBgn0086677	FBgn0086677	-1.60944	1.62e-12	jeb	UTR5
3L	17530379	17530814	436	+	FBgn0259174	FBgn0259174	-1.60944	0.00187545	Nedd4	UTR5
3L	21193067	21193116	50	-	FBgn0259239_2	FBgn0259239	-1.60944	0.00313088	CG42337	UTR5
3L	20816515	20816564	50	+	FBgn0259243_4	FBgn0259243	-1.60944	0.000671759	Pka-R1	UTR5
X	16694385	16694628	244	-	FBgn0259923_2	FBgn0259923	-1.60944	0.00251896	2022-09-04	UTR5
3R	18958889	18958988	100	+	FBgn0261262_2	FBgn0261262	-1.60944	5.32e-05	CG42613	UTR3
2L	16888690	16888838	149	+	FBgn0261671	FBgn0261671	-1.60944	7.5e-07	tweek	UTR5
3L	6400787	6400836	50	+	FBgn0261801	FBgn0261801	-1.60944	0.00112841	CG42747	UTR5
X	11454037	11454336	300	-	FBgn0262740_3	FBgn0262740	-1.60944	1.62e-13	Evi5	UTR5
2R	7628831	7628980	150	+	FBgn0263077	FBgn0263077	-1.60944	6.17e-07	CG43340	UTR5
X	1575232	1575281	50	+	FBgn0283451	FBgn0283451	-1.60944	0.00240078	br	UTR5
2R	10125089	10125337	249	+	FBgn0284235_3	FBgn0284235	-1.60944	9.96e-10	CG46319	UTR5
3L	7369893	7369991	99	+	FBgn0082598	FBgn0082598	-1.60885	2.86e-07	akirin	UTR5
3L	6998992	6999672	681	+	FBgn0260660	FBgn0260660	-1.60748	0.000653603	Mp	UTR5
X	13755009	13755307	299	-	FBgn0030520_2	FBgn0030520	-1.60598	3.2e-14	Pdcd4	UTR5
2L	21382087	21382235	149	+	FBgn0032946_2	FBgn0032946	-1.60439	9.62e-07	nrv3	UTR5
3R	30190809	30191055	247	-	FBgn0039754	FBgn0039754	-1.60289	1.68e-11	CG9747	UTR5
2L	3371309	3371358	50	-	FBgn0085423	FBgn0085423	-1.60252	0.000162232	GramD1B	UTR5
3L	18626157	18626878	722	+	FBgn0036801_2	FBgn0036801	-1.60227	4.49e-07	MYPT-75D	UTR5
X	8891562	8891611	50	-	FBgn0011661_2	FBgn0011661	-1.602	0.00492269	Moe	UTR5
3R	23251662	23251859	198	+	FBgn0039066	FBgn0039066	-1.602	8.73e-10	EloA	UTR5
3R	20957817	20958116	300	+	FBgn0002921	FBgn0002921	-1.60138	6.97e-13	Atpalpha	UTR5
3R	31979574	31980508	935	-	FBgn0011224_7	FBgn0011224	-1.60107	1.75e-05	heph	UTR5
3R	27274844	27275256	413	+	FBgn0046247	FBgn0046247	-1.60099	1.17e-10	CG5938	UTR5
X	6849819	6849868	50	+	FBgn0029914	FBgn0029914	-1.60098	0.000267295	CG4558	UTR5
2L	1256467	1256665	199	+	FBgn0041097	FBgn0041097	-1.60089	4.69e-09	robo3	UTR5
3R	13674393	13674492	100	-	FBgn0038165_3	FBgn0038165	-1.60031	4.17e-06	Task6	UTR5
2R	5782711	5782809	99	-	FBgn0025693_2	FBgn0025693	-1.59987	1.41e-05	ZnT41F	UTR5
3L	20860408	20881760	21353	-	FBgn0052432_3	FBgn0052432	-1.59971	3.77e-07	CG32432	UTR5
4	1230614	1230663	50	-	FBgn0027101_4	FBgn0027101	-1.59939	0.000523395	Dyrk3	UTR5
3L	7854629	7854778	150	-	FBgn0016694_12	FBgn0016694	-1.5993	5.75e-09	Pdp1	UTR5
3R	9487087	9493527	6441	-	FBgn0037698_3	FBgn0037698	-1.59826	8.22e-11	CG16779	UTR5
3R	17919932	17919981	50	+	FBgn0263995	FBgn0263995	-1.59826	0.0035356	cpo	UTR5
2L	7799566	7799812	247	-	FBgn0031950	FBgn0031950	-1.5976	1.61e-11	Herp	UTR5
2R	22060999	22061342	344	+	FBgn0265192	FBgn0265192	-1.5976	3.65e-15	Snp	UTR5
3R	10125417	10125614	198	-	FBgn0001321_2	FBgn0001321	-1.59724	9.74e-08	knk	UTR5
X	22487230	22487528	299	+	FBgn0027279	FBgn0027279	-1.59705	4.44e-14	l(1)G0196	UTR5
2L	21684711	21684760	50	+	FBgn0051619_3	FBgn0051619	-1.59686	0.00040434	nolo	UTR5
3L	11136099	11136148	50	+	FBgn0052082	FBgn0052082	-1.59601	0.000643547	IRSp53	UTR5
2L	16351996	16352094	99	-	FBgn0087041	FBgn0087041	-1.59601	1.71e-05	CG42231	UTR5
3L	12814304	12814353	50	+	FBgn0260965	FBgn0260965	-1.59601	0.00199137	CG42588	UTR5
3L	1558137	1558385	249	-	FBgn0035232	FBgn0035232	-1.59555	9.68e-13	CG12099	UTR5
2R	24581745	24581844	100	+	FBgn0020521_4	FBgn0020521	-1.59525	1.84e-07	pio	UTR5
2L	2874141	2874439	299	-	FBgn0051694_2	FBgn0051694	-1.59524	5.03e-13	CG31694	UTR5
3R	24263229	24263278	50	-	FBgn0011225	FBgn0011225	-1.59505	0.000694201	jar	UTR5
2L	8163173	8163321	149	+	FBgn0264953	FBgn0264953	-1.59505	4.66e-06	Piezo	UTR5
3L	20695132	20695230	99	-	FBgn0001320_2	FBgn0001320	-1.5947	8.21e-06	kni	UTR5
3L	5354728	5354777	50	-	FBgn0016031	FBgn0016031	-1.59393	0.00113424	lama	UTR5
2R	9292204	9292253	50	+	FBgn0028408_3	FBgn0028408	-1.59393	0.000920447	Drep2	UTR5
3R	22469527	22469676	150	+	FBgn0038975	FBgn0038975	-1.59393	4.12e-06	Nrx-1	UTR5
2L	18122565	18122663	99	+	FBgn0032666_2	FBgn0032666	-1.59324	2.42e-05	CG5758	UTR5
3R	24572232	24572430	199	-	FBgn0039209_4	FBgn0039209	-1.59298	4.2e-10	REPTOR	UTR5
2R	11198381	11198430	50	+	FBgn0003396_3	FBgn0003396	-1.59263	0.000631665	shn	UTR5
X	22487160	22487458	299	+	FBgn0031191	FBgn0031191	-1.59234	2.31e-14	Cp110	UTR5
3L	19045053	19045251	199	-	FBgn0002945_4	FBgn0002945	-1.59215	3.17e-07	nkd	UTR5
2R	13827086	13827333	248	+	FBgn0033872_2	FBgn0033872	-1.59205	4.57e-09	CG6329	UTR5
3R	18198999	18199545	547	-	FBgn0011481_3	FBgn0011481	-1.59189	6.95e-20	Ssdp	UTR5
3R	29229458	29230353	896	+	FBgn0028476	FBgn0028476	-1.59109	1.02e-06	Usp1	UTR5
2L	2735956	2736054	99	+	FBgn0031449	FBgn0031449	-1.59109	4.78e-05	CG31689	UTR5
3R	29063945	29064044	100	+	FBgn0039633	FBgn0039633	-1.59109	0.0001243	CG11873	UTR5
2R	10416797	10416846	50	-	FBgn0261698_4	FBgn0261698	-1.59109	0.00116518	SLO2	UTR5
X	17966536	17966635	100	-	FBgn0003380_13	FBgn0003380	-1.58924	1.98e-05	Sh	UTR5
2R	9092501	9092599	99	-	FBgn0033373	FBgn0033373	-1.58924	2.06e-05	CG8080	UTR5
3R	23557560	23557609	50	+	FBgn0039089	FBgn0039089	-1.58924	0.000954684	beat-IV	UTR5
X	12732049	12732198	150	-	FBgn0265523_5	FBgn0265523	-1.58924	1.54e-07	Smr	UTR5
3L	17603011	17603210	200	-	FBgn0000567_2	FBgn0000567	-1.58871	2.76e-09	Eip74EF	UTR5
X	3929932	3929981	50	-	FBgn0260658_3	FBgn0260658	-1.58816	0.00257502	CG42541	UTR5
2L	5305777	5306026	250	+	FBgn0016076_2	FBgn0016076	-1.58778	1.99e-11	vri	UTR5
2R	24162539	24166429	3891	+	FBgn0034985	FBgn0034985	-1.58778	2.51e-10	CG3328	UTR5
3L	224047	224193	147	+	FBgn0053229_2	FBgn0053229	-1.58778	7.52e-09	CG33229	UTR5
3R	6791886	6792034	149	+	FBgn0000439	FBgn0000439	-1.58697	4.92e-07	Dfd	UTR5
3L	3337210	3337259	50	+	FBgn0004167_2	FBgn0004167	-1.58697	0.00144733	kst	UTR5
2L	12351806	12351855	50	+	FBgn0262475	FBgn0262475	-1.58697	0.00384852	bru2	UTR5
4	43629	43728	100	-	FBgn0025740_3	FBgn0025740	-1.58697	2.22e-06	PlexB	UTR5
3R	24664590	24664639	50	+	FBgn0003429_2	FBgn0003429	-1.58632	0.00114132	slo	UTR5
3R	30601390	30601489	100	-	FBgn0039790_2	FBgn0039790	-1.58617	5.89e-06	CG2246	UTR5
2R	10233663	10233812	150	-	FBgn0000448_3	FBgn0000448	-1.58609	2.19e-06	Hr3	UTR3
2L	14040320	14040369	50	+	FBgn0028875	FBgn0028875	-1.58563	0.000585498	nAChRalpha5	UTR5
2L	18485767	18485916	150	+	FBgn0032682_2	FBgn0032682	-1.58515	3.38e-08	grnd	UTR5
3L	9854937	9855036	100	-	FBgn0004390	FBgn0004390	-1.58412	2.01e-05	RasGAP1	UTR5
3R	31151504	31151686	183	+	FBgn0013973_3	FBgn0013973	-1.58412	0.00159078	Gycbeta100B	CDS
2L	2401184	2401233	50	+	FBgn0031424_2	FBgn0031424	-1.58412	0.00157271	VGlut	UTR5
3R	25038664	25038713	50	-	FBgn0039261	FBgn0039261	-1.58412	0.00243718	Ythdf	UTR5
2L	3373074	3373173	100	-	FBgn0085423_2	FBgn0085423	-1.58412	5.88e-06	GramD1B	UTR5
X	16146980	16147379	400	-	FBgn0285879	FBgn0285879	-1.58412	5.02e-16	disco-r	UTR5
3L	19871238	19871287	50	+	FBgn0036913	FBgn0036913	-1.583	0.000387927	Usp32	UTR5
2R	14378146	14378195	50	+	FBgn0033932	FBgn0033932	-1.58241	0.00488168	Dh44-R1	UTR5
2L	10838624	10838772	149	-	FBgn0032305	FBgn0032305	-1.58215	4.46e-08	CG6700	UTR3
3R	18573139	18573188	50	+	FBgn0038627	FBgn0038627	-1.58179	0.0001916	CG7694	UTR5
2L	18152072	18152269	198	-	FBgn0041184_2	FBgn0041184	-1.58179	3.23e-08	Socs36E	UTR5
X	16599789	16599887	99	+	FBgn0061200_4	FBgn0061200	-1.58091	3.21e-05	Nup153	UTR5
2R	20960710	20960759	50	-	FBgn0008636	FBgn0008636	-1.58045	0.00202148	hbn	UTR5
2R	16150817	16150966	150	+	FBgn0034083_4	FBgn0034083	-1.58045	3.84e-07	lbk	UTR5
2L	9071016	9071115	100	-	FBgn0051708_3	FBgn0051708	-1.58045	8.91e-06	DIP-zeta	UTR5
X	10627886	10630320	2435	+	FBgn0052677	FBgn0052677	-1.58045	8.94e-11	X11Lbeta	UTR5
X	13211376	13211475	100	-	FBgn0265630_3	FBgn0265630	-1.58045	9.79e-06	sno	UTR5
X	6266532	6266731	200	-	FBgn0040918	FBgn0040918	-1.58024	1.09e-08	schlank	UTR5
3R	24894358	24894556	199	-	FBgn0051121_3	FBgn0051121	-1.57949	5.55e-10	CG31121	UTR5
3R	22751048	22751146	99	+	FBgn0039025	FBgn0039025	-1.57898	2.4e-06	Usp12-46	UTR5
2L	12821690	12821789	100	-	FBgn0015399_3	FBgn0015399	-1.57819	2.66e-05	kek1	UTR5
2L	2006214	2006263	50	-	FBgn0053543_3	FBgn0053543	-1.57819	0.00293362	CG33543	UTR5
2R	14173743	14173891	149	+	FBgn0000289	FBgn0000289	-1.57769	8.8e-07	cg	UTR5
3R	24562886	24571782	8897	-	FBgn0039209	FBgn0039209	-1.57769	8.93e-21	REPTOR	UTR5
X	13211227	13211276	50	-	FBgn0265630_2	FBgn0265630	-1.57769	0.00408109	sno	UTR5
2R	20327320	20327616	297	+	FBgn0034504	FBgn0034504	-1.57735	2.44e-11	CG8929	UTR5
3L	18106051	18106100	50	-	FBgn0036773_3	FBgn0036773	-1.57642	0.0009177	CG13698	UTR5
X	6737954	6739936	1983	-	FBgn0029896_4	FBgn0029896	-1.57634	2.64e-23	CG3168	UTR5
2L	5907269	5908343	1075	+	FBgn0043362	FBgn0043362	-1.57554	0.00389041	bchs	UTR5
3R	20252870	20252919	50	+	FBgn0262582	FBgn0262582	-1.57554	0.00119958	cic	UTR5
4	557706	557755	50	-	FBgn0264618	FBgn0264618	-1.57554	0.00308037	lncRNA:CR43958	UTR5
X	16333711	16333760	50	+	FBgn0278608	FBgn0278608	-1.57554	0.000743594	Dsp1	UTR5
2R	10276136	10276235	100	+	FBgn0033504_4	FBgn0033504	-1.57554	0.000101845	CAP	UTR5
2L	6546827	6546926	100	-	FBgn0000320_4	FBgn0000320	-1.57421	8e-06	eya	UTR5
3R	11329680	11329929	250	+	FBgn0004595_4	FBgn0004595	-1.57351	6.96e-11	pros	UTR5
4	607250	607299	50	-	FBgn0028996_2	FBgn0028996	-1.57351	0.000462255	onecut	UTR5
2L	13461826	13461875	50	+	FBgn0263354_3	FBgn0263354	-1.57351	0.00217118	CG42784	UTR5
3R	15131777	15131876	100	-	FBgn0261859_2	FBgn0261859	-1.57288	5.8e-07	CG42788	UTR5
3R	29789366	29789415	50	+	FBgn0001297_5	FBgn0001297	-1.5724	0.00178472	kay	UTR5
3L	6624477	6624576	100	+	FBgn0004619_4	FBgn0004619	-1.5724	6.21e-05	GluRIA	UTR5
2L	10260602	10260651	50	-	FBgn0026379_3	FBgn0026379	-1.5724	0.00441796	Pten	UTR5
3R	25856254	25856353	100	+	FBgn0039380	FBgn0039380	-1.5724	1.56e-05	CG5890	UTR5
2L	8149080	8149129	50	+	FBgn0263256	FBgn0263256	-1.5724	0.00174773	CG43394	UTR5
2R	22592718	22592816	99	-	FBgn0260866_3	FBgn0260866	-1.57152	8.21e-07	dnr1	UTR5
3R	27272011	27272060	50	-	FBgn0002441_2	FBgn0002441	-1.57122	0.00253499	l(3)mbt	UTR5
2R	7989669	7991762	2094	-	FBgn0033246_2	FBgn0033246	-1.57122	0.000109376	ACC	UTR5
3L	9461549	9461975	427	+	FBgn0266101	FBgn0266101	-1.5706	1.31e-05	CG44838	UTR5
X	21374270	21374417	148	-	FBgn0267171	FBgn0267171	-1.5706	6.85e-08	asRNA:CR45611	NA
3R	30453452	30453501	50	-	FBgn0028646_2	FBgn0028646	-1.57022	0.00247729	aralar1	UTR5
3L	21025483	21025532	50	-	FBgn0003415_2	FBgn0003415	-1.57008	0.0019911	skd	UTR5
3L	3825644	3828525	2882	+	FBgn0064227	FBgn0064227	-1.56949	9.71e-12	Rdh	UTR3
2R	22561916	22561965	50	-	FBgn0003175_9	FBgn0003175	-1.56862	0.00100806	px	UTR5
3R	5287115	5287264	150	-	FBgn0013576_3	FBgn0013576	-1.56862	9.17e-07	mtd	UTR5
2L	5879252	5879301	50	-	FBgn0031745	FBgn0031745	-1.56862	0.00212271	rau	UTR5
2L	9908384	9908433	50	-	FBgn0032156_5	FBgn0032156	-1.56862	0.00212271	CG13124	UTR5
2R	20316621	20316670	50	-	FBgn0034501_3	FBgn0034501	-1.56862	0.000265988	CG13868	UTR5
3L	13036871	13036920	50	+	FBgn0036340	FBgn0036340	-1.56862	0.00167034	SRm160	UTR5
3R	31311604	31311752	149	+	FBgn0085376	FBgn0085376	-1.56862	2.23e-06	CG34347	UTR5
X	15175949	15175998	50	+	FBgn0263994_2	FBgn0263994	-1.56862	0.000617218	CG43737	UTR5
2R	23910688	23911504	817	+	FBgn0261794	FBgn0261794	-1.56847	4.28e-13	kcc	UTR5
2R	22404226	22404420	195	+	FBgn0034725	FBgn0034725	-1.56759	9.07e-11	CG6044	UTR5
3R	20978432	20978531	100	+	FBgn0013995	FBgn0013995	-1.56718	0.000124999	Calx	UTR5
2R	19462623	19463022	400	+	FBgn0260934_2	FBgn0260934	-1.56688	2.53e-11	par-1	UTR5
2L	16484623	16484721	99	-	FBgn0005677	FBgn0005677	-1.56609	2.48e-06	dac	CDS
3L	7189483	7189732	250	-	FBgn0265296_2	FBgn0265296	-1.56595	4.35e-10	Dscam2	UTR5
2L	22982063	22982358	296	+	FBgn0000384_2	FBgn0000384	-1.56588	1.43e-11	cta	CDS
2L	2886128	2886177	50	+	FBgn0041111	FBgn0041111	-1.56564	0.00346314	lilli	UTR5
3R	14023825	14023874	50	-	FBgn0264493_3	FBgn0264493	-1.56564	0.000840533	rdx	UTR5
2R	10276635	10276684	50	+	FBgn0033504_8	FBgn0033504	-1.56523	0.000983476	CAP	UTR5
X	16216501	16216550	50	-	FBgn0000459_2	FBgn0000459	-1.56398	0.00109296	disco	UTR5
3R	9236844	9236893	50	-	FBgn0003165_10	FBgn0003165	-1.56398	0.00313439	pum	UTR5
3R	31975518	31975567	50	-	FBgn0011224_5	FBgn0011224	-1.56398	0.00109296	heph	UTR5
3R	24220832	24220881	50	-	FBgn0011725	FBgn0011725	-1.56398	0.00152357	twin	UTR5
2L	13423245	13423294	50	+	FBgn0263354_2	FBgn0263354	-1.56398	0.00109296	CG42784	UTR5
2L	242643	242792	150	-	FBgn0266557_2	FBgn0266557	-1.56398	2.47e-06	kis	UTR5
3R	12079713	12079812	100	-	FBgn0037989	FBgn0037989	-1.56323	1.12e-05	ATP8B	UTR5
2R	11651418	11651616	199	-	FBgn0033639_2	FBgn0033639	-1.56292	4.76e-09	CG9003	UTR5
3R	20309943	20310241	299	+	FBgn0261550_2	FBgn0261550	-1.56228	1.46e-13	CG42668	UTR5
X	10874161	10874210	50	-	FBgn0030245	FBgn0030245	-1.56219	0.00535913	CG1637	UTR3
3R	25050311	25050360	50	+	FBgn0039266	FBgn0039266	-1.56219	0.000682633	CG11791	UTR5
3R	16338362	16338510	149	-	FBgn0040271_3	FBgn0040271	-1.56025	2.46e-07	Sulf1	UTR5
2L	11210728	11211920	1193	+	FBgn0264442	FBgn0264442	-1.56025	3.66e-10	ab	UTR5
3L	2895067	2895141	75	+	FBgn0262593	FBgn0262593	-1.55965	0.00196232	Shab	UTR5
3R	31210432	31210531	100	-	FBgn0267435_2	FBgn0267435	-1.55921	5.41e-05	chp	UTR5
X	12905670	12905868	199	-	FBgn0030432	FBgn0030432	-1.55883	4.51e-08	CG4404	CDS
X	11390186	11390235	50	+	FBgn0001624_5	FBgn0001624	-1.55814	0.00193662	dlg1	UTR5
3R	23295155	23311997	16843	-	FBgn0003118	FBgn0003118	-1.55814	5.52e-05	pnt	UTR5
X	18039473	18039522	50	-	FBgn0003380_20	FBgn0003380	-1.55814	0.000257167	Sh	UTR5
3R	30800304	30800353	50	-	FBgn0011739	FBgn0011739	-1.55814	0.000451543	wts	UTR5
2L	14334257	14334306	50	+	FBgn0028916	FBgn0028916	-1.55814	0.00418049	CG33090	UTR5
2R	17593039	17593188	150	+	FBgn0029006_2	FBgn0029006	-1.55814	1.1e-06	Smurf	UTR5
2R	10617811	10619914	2104	+	FBgn0033538_2	FBgn0033538	-1.55814	0.00083988	CG11883	UTR5
3L	15013963	15014012	50	-	FBgn0036463_2	FBgn0036463	-1.55814	0.00574665	Reck	UTR5
2R	13574208	13574257	50	-	FBgn0261990	FBgn0261990	-1.55814	0.00165667	CG42808	UTR5
3R	18958897	18958995	99	+	FBgn0263983	FBgn0263983	-1.55814	8.16e-05	CG43732	UTR3
3L	13803251	13803350	100	-	FBgn0264001_7	FBgn0264001	-1.55814	8.99e-05	bru3	UTR5
3R	28845570	28845769	200	+	FBgn0264324_2	FBgn0264324	-1.55814	1.16e-08	spg	UTR5
2L	19611095	19611194	100	+	FBgn0267964_5	FBgn0267964	-1.55814	0.000116792	CG46244	UTR5
2L	2827919	2830148	2230	-	FBgn0283531_2	FBgn0283531	-1.55814	5.72e-05	Duox	UTR5
3L	16799724	16799922	199	-	FBgn0036663	FBgn0036663	-1.55795	7.5e-08	CG9674	UTR5
3L	21064014	21064063	50	+	FBgn0026179_4	FBgn0026179	-1.55645	0.00276603	siz	UTR5
3R	24284055	24284452	398	+	FBgn0039178	FBgn0039178	-1.55601	5.53e-18	CG6356	UTR5
3R	26681518	26681567	50	-	FBgn0250908	FBgn0250908	-1.55585	0.000499053	beat-VII	UTR5
2R	11174075	11174124	50	+	FBgn0003396	FBgn0003396	-1.55463	0.000878891	shn	UTR5
X	13284936	13285084	149	-	FBgn0041210_3	FBgn0041210	-1.55387	7.57e-09	HDAC4	UTR5
X	21374684	21374782	99	+	FBgn0003423_2	FBgn0003423	-1.55335	2.85e-05	slgA	UTR5
2L	16817009	16817126	118	+	FBgn0004797_3	FBgn0004797	-1.55335	0.00233228	mdy	UTR5
4	334880	342964	8085	-	FBgn0259214_2	FBgn0259214	-1.55287	1.6e-11	PMCA	CDS
2L	13219576	13219873	298	-	FBgn0032485_2	FBgn0032485	-1.55279	1.11e-12	CG9426	UTR5
3R	20006362	20006411	50	-	FBgn0038755_2	FBgn0038755	-1.55269	0.000420127	Hs6st	CDS
X	4841281	4841380	100	+	FBgn0260971_4	FBgn0260971	-1.55228	5.73e-06	CG42594	UTR5
2L	9495623	9495772	150	+	FBgn0032120	FBgn0032120	-1.55181	2.65e-07	CG33298	UTR5
X	14748745	14748794	50	-	FBgn0015774_2	FBgn0015774	-1.55181	0.00383457	NetB	UTR5
X	8060030	8060129	100	-	FBgn0004656_3	FBgn0004656	-1.55154	4.38e-06	fs(1)h	UTR5
X	3862549	3862598	50	-	FBgn0019661	FBgn0019661	-1.55105	0.00567405	lncRNA:roX1	NA
3L	5658063	5658112	50	+	FBgn0085447	FBgn0085447	-1.55105	0.0026543	sif	UTR5
2R	14907268	14907367	100	-	FBgn0027596_3	FBgn0027596	-1.5506	9.27e-05	Kank	UTR5
3L	15235918	15235967	50	+	FBgn0029114	FBgn0029114	-1.5506	0.0018802	Tollo	UTR5
2R	16230232	16230331	100	-	FBgn0034093	FBgn0034093	-1.5506	7.61e-05	CG15706	UTR5
3R	6189042	6189091	50	+	FBgn0037408_2	FBgn0037408	-1.5506	0.00253856	NPFR	UTR5
3L	3806061	3806110	50	-	FBgn0052264_18	FBgn0052264	-1.5506	0.0018802	CG32264	UTR5
X	9473164	9473263	100	-	FBgn0261260_5	FBgn0261260	-1.5506	0.000136209	mgl	UTR5
3L	21844987	21845136	150	+	FBgn0262737_2	FBgn0262737	-1.54962	2e-07	mub	UTR5
3R	18052685	18052734	50	-	FBgn0010389_2	FBgn0010389	-1.54933	0.00126273	htl	UTR5
3L	7311989	7312846	858	-	FBgn0035756	FBgn0035756	-1.54923	6.99e-15	unc-13-4A	UTR5
3R	30601242	30601340	99	-	FBgn0039790	FBgn0039790	-1.54923	2.23e-05	CG2246	UTR5
3L	7665940	7666222	283	-	FBgn0261788	FBgn0261788	-1.5492	9.48e-06	Ank2	CDS
3R	19088086	19088234	149	-	FBgn0004876_3	FBgn0004876	-1.54912	2.23e-07	cdi	UTR5
3L	19045350	19045399	50	-	FBgn0002945_5	FBgn0002945	-1.54881	0.00447586	nkd	UTR5
X	19783200	19783249	50	-	FBgn0259789	FBgn0259789	-1.54881	0.00376088	zld	UTR5
X	2920025	2920123	99	+	FBgn0025643	FBgn0025643	-1.54853	2.22e-05	CG3588	UTR5
2R	11198731	11198780	50	+	FBgn0003396_5	FBgn0003396	-1.54835	0.00196845	shn	UTR5
3L	20730790	20737156	6367	+	FBgn0037016_2	FBgn0037016	-1.54835	5.42e-05	CG13252	UTR5
2R	10117743	10117792	50	+	FBgn0033486	FBgn0033486	-1.54814	0.00148478	dmpd	UTR5
X	3720057	3720206	150	+	FBgn0283657	FBgn0283657	-1.54774	2.92e-06	Tlk	UTR5
3R	31975917	31979523	3607	-	FBgn0011224_6	FBgn0011224	-1.54756	0.000680076	heph	UTR5
2R	17715875	17716174	300	-	FBgn0028494_2	FBgn0028494	-1.54756	4.07e-14	CG6424	UTR5
3L	341191	341240	50	-	FBgn0035132_2	FBgn0035132	-1.54756	0.00208399	mthl10	UTR5
3L	376892	376941	50	-	FBgn0262139_2	FBgn0262139	-1.54756	0.00341185	trh	UTR5
X	6220057	6220255	199	+	FBgn0029849	FBgn0029849	-1.54722	4.82e-09	Efr	UTR5
3R	21855867	21856066	200	-	FBgn0015229	FBgn0015229	-1.54626	1.75e-08	glec	UTR5
2L	8210880	8211074	195	-	FBgn0003607	FBgn0003607	-1.54592	3.13e-09	Su(var)205	UTR5
X	9730048	9730097	50	+	FBgn0020378_3	FBgn0020378	-1.54592	0.00167948	Sp1	UTR5
2L	740991	741040	50	-	FBgn0026438	FBgn0026438	-1.54592	0.000781845	Eaat2	UTR5
3L	23740231	23740477	247	+	FBgn0040056	FBgn0040056	-1.54592	1.07e-09	CG17698	CDS
3R	18659210	18659259	50	-	FBgn0051224_2	FBgn0051224	-1.54592	0.000865136	CG31224	UTR5
2L	9066747	9070917	4171	-	FBgn0051708_2	FBgn0051708	-1.54592	7.52e-05	DIP-zeta	UTR5
2R	15922069	15922118	50	-	FBgn0264089_7	FBgn0264089	-1.54592	0.000492066	sli	UTR5
X	3099578	3099726	149	+	FBgn0028369	FBgn0028369	-1.54559	3.7e-06	kirre	UTR5
2R	9414588	9414637	50	+	FBgn0041087	FBgn0041087	-1.5452	0.00528812	wun2	UTR5
X	8365665	8366820	1156	-	FBgn0015519_2	FBgn0015519	-1.5449	4.13e-05	nAChRalpha3	UTR5
2L	15016830	15016929	100	+	FBgn0260446_4	FBgn0260446	-1.5449	1.32e-05	GABA-B-R1	UTR5
X	8179548	8181111	1564	+	FBgn0261873_3	FBgn0261873	-1.5449	2e-05	sdt	UTR5
2R	6233542	6233641	100	+	FBgn0263144_4	FBgn0263144	-1.5449	4.8e-05	bin3	UTR5
3R	5612719	5612817	99	-	FBgn0017550_2	FBgn0017550	-1.54481	5.77e-05	Rga	UTR5
2R	16924705	16925226	522	+	FBgn0003091	FBgn0003091	-1.54443	2.98e-13	Pkc53E	UTR5
3R	23471929	23471978	50	-	FBgn0039078_3	FBgn0039078	-1.5442	0.000554328	CG4374	UTR5
2L	9521409	9523325	1917	+	FBgn0032123_2	FBgn0032123	-1.5442	8.27e-09	Oatp30B	UTR5
2L	3895676	3895925	250	-	FBgn0000256	FBgn0000256	-1.54299	5.95e-11	capu	UTR5
3R	23963230	23965994	2765	+	FBgn0051140	FBgn0051140	-1.54299	6.47e-11	CG31140	UTR5
2L	9066549	9066648	100	-	FBgn0051708	FBgn0051708	-1.54299	9.42e-06	DIP-zeta	UTR5
3R	20713649	20713698	50	-	FBgn0024944_2	FBgn0024944	-1.54223	0.00105697	Oamb	UTR5
3R	24456559	24456608	50	-	FBgn0000036_2	FBgn0000036	-1.54045	0.00191454	nAChRalpha1	UTR5
2R	21624198	21624297	100	-	FBgn0016641_3	FBgn0016641	-1.54045	1.95e-05	PTP-ER	UTR5
2R	8798839	8798988	150	+	FBgn0024189_3	FBgn0024189	-1.54045	4.93e-06	sns	UTR5
3L	13919752	13919901	150	-	FBgn0026376_2	FBgn0026376	-1.54045	2.06e-07	Rgl	UTR5
X	7065706	7065903	198	-	FBgn0029930	FBgn0029930	-1.54045	2.77e-08	CG12541	UTR5
3L	9975049	9975098	50	+	FBgn0040823_2	FBgn0040823	-1.54045	0.00334416	dpr6	UTR5
3L	9975595	9975694	100	+	FBgn0040823_4	FBgn0040823	-1.54045	8.23e-05	dpr6	UTR5
3R	6741219	6741317	99	-	FBgn0051481	FBgn0051481	-1.54045	4.74e-05	pb	UTR5
2R	13189596	13189645	50	-	FBgn0053182_2	FBgn0053182	-1.54045	0.00361188	Kdm4B	UTR5
3R	5686154	5686870	717	+	FBgn0261261	FBgn0261261	-1.54045	5.33e-09	plx	UTR5
X	19851410	19851459	50	-	FBgn0261811_2	FBgn0261811	-1.54045	0.0031409	pico	UTR5
2L	7530465	7530514	50	-	FBgn0264895_4	FBgn0264895	-1.54045	0.00128701	RapGAP1	UTR5
3R	8477468	8477517	50	-	FBgn0266801_5	FBgn0266801	-1.53974	0.00313643	CG45263	UTR5
3R	27988188	27988335	148	-	FBgn0003890	FBgn0003890	-1.53907	1.04e-07	betaTub97EF	UTR5
2L	18731829	18731878	50	-	FBgn0032707_4	FBgn0032707	-1.5384	0.000944005	CG10348	UTR5
3R	31622584	31622682	99	+	FBgn0039862_3	FBgn0039862	-1.5381	9.55e-06	kek6	UTR5
3L	11136249	11150932	14684	+	FBgn0052082_2	FBgn0052082	-1.53798	2.89e-05	IRSp53	UTR5
3L	7370042	7370345	304	+	FBgn0082598_2	FBgn0082598	-1.53761	2.72e-07	akirin	UTR5
3L	16854244	16854293	50	+	FBgn0003410_3	FBgn0003410	-1.53733	0.000546058	sina	UTR5
X	9729798	9729947	150	+	FBgn0020378_2	FBgn0020378	-1.53733	4.36e-06	Sp1	UTR5
3L	16543222	16543271	50	-	FBgn0263131_2	FBgn0263131	-1.53733	0.00135035	CG43373	UTR5
3R	8660067	8660414	348	-	FBgn0263231	FBgn0263231	-1.53634	7.31e-16	bel	UTR5
3R	27069824	27070021	198	-	FBgn0003495_3	FBgn0003495	-1.53623	6.21e-10	spz	UTR5
2L	12821840	12822737	898	-	FBgn0015399_4	FBgn0015399	-1.53623	7.7e-36	kek1	UTR5
3L	5665340	5665389	50	+	FBgn0284236_6	FBgn0284236	-1.53567	0.000234559	CG46320	UTR5
2L	3627519	3627568	50	-	FBgn0000721	FBgn0000721	-1.53533	0.00244156	for	UTR5
X	5420471	5420619	149	-	FBgn0263987	FBgn0263987	-1.53471	4.92e-07	spoon	UTR5
2L	9877354	9877702	349	-	FBgn0032151_4	FBgn0032151	-1.53427	9.15e-16	nAChRalpha6	UTR5
X	6727043	6727092	50	-	FBgn0029896_2	FBgn0029896	-1.53393	0.00206226	CG3168	UTR5
3R	10972581	10972680	100	+	FBgn0083950	FBgn0083950	-1.53393	8.07e-05	side-VI	UTR5
3L	2820164	2820263	100	-	FBgn0263392	FBgn0263392	-1.5329	0.000178263	Tet	UTR5
3L	2871730	2871829	100	-	FBgn0263392_4	FBgn0263392	-1.5329	0.000192137	Tet	UTR5
2L	10388253	10388351	99	+	FBgn0267821	FBgn0267821	-1.5329	3.26e-05	da	UTR5
2L	1077171	1077319	149	-	FBgn0003310_3	FBgn0003310	-1.53248	1.87e-07	S	UTR5
X	16834875	16835024	150	-	FBgn0284222	FBgn0284222	-1.53248	4.13e-06	CG46306	UTR5
3L	22035401	22035450	50	+	FBgn0004514_2	FBgn0004514	-1.53148	0.000368317	Oct-TyrR	UTR5
2L	4334063	4334112	50	+	FBgn0020762_2	FBgn0020762	-1.53148	0.000626537	Atet	UTR5
2R	14935709	14935758	50	+	FBgn0033984	FBgn0033984	-1.53148	0.00536971	Lap1	UTR5
3L	340943	341042	100	-	FBgn0035132	FBgn0035132	-1.53148	3.96e-05	mthl10	UTR5
3R	22781942	22782091	150	+	FBgn0039026_6	FBgn0039026	-1.53148	6.24e-07	CG7029	UTR5
2R	18718164	18718816	653	+	FBgn0053147	FBgn0053147	-1.53148	3.23e-21	Hs3st-A	UTR5
3L	14672889	14672938	50	+	FBgn0259175	FBgn0259175	-1.53148	0.00406498	ome	UTR5
2R	12025125	12025174	50	-	FBgn0267728	FBgn0267728	-1.53148	0.00302347	otk2	UTR5
3L	21879748	21888639	8892	+	FBgn0262737_5	FBgn0262737	-1.53101	1.03e-07	mub	UTR5
3R	16337916	16338312	397	-	FBgn0040271_2	FBgn0040271	-1.53075	5.97e-16	Sulf1	UTR5
2L	20797764	20797862	99	+	FBgn0032886	FBgn0032886	-1.53019	0.000153409	CG9328	UTR5
3R	23921610	23922973	1364	-	FBgn0016754_2	FBgn0016754	-1.5294	1.88e-11	sba	UTR5
2L	17389406	17398657	9252	+	FBgn0020503_6	FBgn0020503	-1.52841	2.95e-10	CLIP-190	UTR5
2L	21096969	21097065	97	+	FBgn0083972	FBgn0083972	-1.52794	1.3e-05	CG34136	UTR5
2L	743586	744145	560	-	FBgn0026438_2	FBgn0026438	-1.52753	9.54e-05	Eaat2	UTR5
3R	9157789	9157838	50	-	FBgn0003165_4	FBgn0003165	-1.52748	0.00285629	pum	UTR5
2L	9616890	9616939	50	+	FBgn0032135	FBgn0032135	-1.5265	0.00162181	GlcAT-S	UTR5
3L	19044358	19044407	50	-	FBgn0002945_2	FBgn0002945	-1.52606	0.00117571	nkd	UTR5
2L	4475187	4476725	1539	-	FBgn0011603	FBgn0011603	-1.52606	1.18e-09	ine	UTR5
2R	13897622	13897671	50	-	FBgn0013733_4	FBgn0013733	-1.52606	0.00275041	shot	UTR5
3R	5647257	5647306	50	-	FBgn0027951	FBgn0027951	-1.52606	0.0013396	MTA1-like	UTR5
3R	13280017	13280066	50	+	FBgn0038130_3	FBgn0038130	-1.52606	0.00151323	CG8630	UTR5
X	3373208	3373356	149	+	FBgn0266350	FBgn0266350	-1.52606	7.85e-06	lncRNA:CR44999	UTR5
3L	2429165	2429264	100	+	FBgn0266696_7	FBgn0266696	-1.52581	1.97e-05	Svil	UTR5
3L	12842957	12843006	50	-	FBgn0036316_2	FBgn0036316	-1.52535	0.0004388	CG10960	UTR5
3L	11096937	11097036	100	+	FBgn0083068_3	FBgn0083068	-1.52529	4.72e-05	CG33947	UTR5
2L	14688891	14689090	200	-	FBgn0003016_3	FBgn0003016	-1.52444	4.7e-10	osp	UTR5
2R	13821846	13822044	199	-	FBgn0000662	FBgn0000662	-1.5235	1.85e-07	fl(2)d	UTR5
3R	10613573	10614172	600	-	FBgn0001235_3	FBgn0001235	-1.5235	5.79e-23	hth	UTR5
3R	14557557	14557705	149	-	FBgn0038237_2	FBgn0038237	-1.52313	1.34e-08	Pde6	UTR5
3L	17011968	17012067	100	-	FBgn0036684_2	FBgn0036684	-1.52147	3.32e-05	CG3764	UTR5
X	15813834	15813883	50	+	FBgn0003345_6	FBgn0003345	-1.52103	0.000838625	sd	UTR5
3R	10037872	10042845	4974	-	FBgn0053208_2	FBgn0053208	-1.52103	1.61e-05	Mical	UTR5
2L	6646699	6646897	199	-	FBgn0051635	FBgn0051635	-1.52061	2.16e-09	CG31635	UTR5
4	704803	704852	50	+	FBgn0005558	FBgn0005558	-1.51983	0.00171565	ey	UTR5
3L	9675175	9675224	50	-	FBgn0016081	FBgn0016081	-1.51983	0.00378732	fry	UTR5
2L	2993044	2993243	200	+	FBgn0025681	FBgn0025681	-1.51983	3.07e-09	CG3558	UTR5
2L	7810305	7810354	50	-	FBgn0031952	FBgn0031952	-1.51983	0.000789544	cdc14	UTR5
2L	21071354	21071452	99	-	FBgn0032910_5	FBgn0032910	-1.51983	0.000160037	CG9265	UTR5
3L	12628232	12628281	50	+	FBgn0052111	FBgn0052111	-1.51983	0.00323419	lncRNA:CR32111	NA
3L	15079241	15079290	50	-	FBgn0086690	FBgn0086690	-1.51983	0.00255622	Plp	UTR5
3R	20449597	20449646	50	-	FBgn0262869_3	FBgn0262869	-1.51983	0.00280768	Gfrl	UTR5
X	4076041	4076090	50	+	FBgn0263772	FBgn0263772	-1.51983	0.003418	CG43689	UTR5
X	13089987	13090185	199	-	FBgn0010303_2	FBgn0010303	-1.51878	7.61e-10	hep	UTR5
2R	22561060	22561109	50	-	FBgn0003175_8	FBgn0003175	-1.51847	0.00121786	px	UTR5
3R	14740511	14740758	248	-	FBgn0011217_2	FBgn0011217	-1.51815	1.12e-10	eff	UTR5
3L	19818324	19818573	250	+	FBgn0013799	FBgn0013799	-1.51787	2.56e-11	Deaf1	UTR5
3R	18659061	18659110	50	-	FBgn0051224	FBgn0051224	-1.51787	0.00206787	CG31224	UTR5
3L	12266692	12266741	50	-	FBgn0260941_3	FBgn0260941	-1.51787	0.0016548	app	UTR5
3R	11500229	11500327	99	+	FBgn0037908	FBgn0037908	-1.51787	2.77e-05	dpr5	UTR5
X	8409322	8410532	1211	+	FBgn0261793	FBgn0261793	-1.51768	3.53e-16	Trf2	UTR5
3L	3370993	3371042	50	-	FBgn0027616_2	FBgn0027616	-1.51754	0.000622119	Ythdc1	UTR3
2L	20713843	20713942	100	-	FBgn0014859_2	FBgn0014859	-1.51732	6.7e-05	Hr38	UTR5
3L	12515109	12515158	50	+	FBgn0041775	FBgn0041775	-1.51721	0.000272259	tral	UTR5
2R	10276535	10276584	50	+	FBgn0033504_7	FBgn0033504	-1.51706	0.00321664	CAP	UTR5
3R	7187044	7187242	199	+	FBgn0086372	FBgn0086372	-1.51706	4.87e-09	lap	UTR5
X	10243886	10243985	100	-	FBgn0263220	FBgn0263220	-1.51691	1.4e-05	Hk	UTR5
3R	13983146	13983294	149	-	FBgn0264493_2	FBgn0264493	-1.51691	9.92e-07	rdx	UTR5
3R	27656598	27656747	150	-	FBgn0266579_2	FBgn0266579	-1.51675	2.01e-06	tau	UTR5
2L	6535942	6535991	50	-	FBgn0000320	FBgn0000320	-1.51635	0.00291915	eya	UTR5
3R	21362213	21362262	50	-	FBgn0002781	FBgn0002781	-1.51635	0.00291915	mod(mdg4)	UTR3
2R	6740224	6740273	50	-	FBgn0010482	FBgn0010482	-1.51635	0.00164926	l(2)01289	CDS
3R	5153689	5153787	99	+	FBgn0037295_2	FBgn0037295	-1.51635	0.000172716	dpr16	UTR5
2L	21684306	21684610	305	+	FBgn0051619_2	FBgn0051619	-1.51635	9.76e-05	nolo	UTR5
3L	12264804	12264853	50	-	FBgn0260941	FBgn0260941	-1.51635	0.000592203	app	UTR5
3R	26441663	26441712	50	+	FBgn0263118_3	FBgn0263118	-1.51635	0.00209619	tx	UTR5
X	10244534	10254055	9522	-	FBgn0263220_6	FBgn0263220	-1.51635	0.000103069	Hk	UTR5
2R	15921870	15921919	50	-	FBgn0264089_5	FBgn0264089	-1.51635	0.00209619	sli	UTR5
2L	7530316	7530365	50	-	FBgn0264895_3	FBgn0264895	-1.51635	0.00228987	RapGAP1	UTR5
X	1831869	1831918	50	+	FBgn0283741_5	FBgn0283741	-1.51635	0.00228987	prage	UTR5
2R	7585084	7585433	350	-	FBgn0004133	FBgn0004133	-1.51535	3.17e-13	blow	UTR5
3L	3984095	3984194	100	+	FBgn0004880_2	FBgn0004880	-1.51413	0.000102954	scrt	UTR5
2L	16496905	16497004	100	+	FBgn0032586_2	FBgn0032586	-1.51413	0.000118271	Tpr2	UTR5
3R	4297477	4298174	698	+	FBgn0041605_9	FBgn0041605	-1.51276	2.23e-31	cpx	UTR3
2L	8544574	8544673	100	+	FBgn0011259_2	FBgn0011259	-1.51259	8.34e-05	Sema1a	UTR5
3R	24590724	24590823	100	+	FBgn0263490_2	FBgn0263490	-1.51217	4.42e-06	mld	CDS
2L	3159545	3159594	50	-	FBgn0011648_2	FBgn0011648	-1.51146	0.000891391	Mad	UTR5
2R	22808306	22808404	99	+	FBgn0086408_2	FBgn0086408	-1.51146	0.000367738	stl	UTR5
3L	1576749	1576848	100	+	FBgn0035237	FBgn0035237	-1.50991	5.57e-05	CG13917	UTR5
3R	27069676	27069775	100	-	FBgn0003495_2	FBgn0003495	-1.50953	0.000279619	spz	UTR5
3R	6407305	6407454	150	+	FBgn0264495_3	FBgn0264495	-1.5089	4.25e-07	gpp	UTR5
3R	30546467	30546566	100	+	FBgn0082582_3	FBgn0082582	-1.50879	5.6e-06	tmod	UTR5
3L	20317288	20317435	148	+	FBgn0262057	FBgn0262057	-1.50876	6.94e-09	Spn77Ba	UTR5
2R	9753747	9755731	1985	+	FBgn0005614	FBgn0005614	-1.50862	1.8e-12	trpl	UTR5
X	14266417	14266566	150	+	FBgn0002917	FBgn0002917	-1.50851	6.04e-06	na	UTR5
3L	4531797	4531946	150	-	FBgn0014073_2	FBgn0014073	-1.50834	6.38e-06	Tie	UTR5
X	11493385	11493484	100	+	FBgn0052666_2	FBgn0052666	-1.5079	2.8e-05	Drak	UTR5
3R	16453523	16453572	50	-	FBgn0044826_3	FBgn0044826	-1.50725	0.000959948	Pak3	UTR5
3L	9125185	9125284	100	-	FBgn0011206_2	FBgn0011206	-1.50666	3.78e-06	bol	UTR5
3R	16274322	16274671	350	+	FBgn0250823_4	FBgn0250823	-1.50617	3e-15	gish	UTR5
2L	16257308	16257556	249	-	FBgn0024734	FBgn0024734	-1.5061	1.07e-11	PRL-1	UTR5
2L	7730613	7730761	149	-	FBgn0031939	FBgn0031939	-1.50569	3.61e-07	CG13796	UTR5
3L	18060503	18060552	50	-	FBgn0000568_5	FBgn0000568	-1.50408	0.00234146	Eip75B	UTR5
3R	16402291	16402340	50	-	FBgn0003513	FBgn0003513	-1.50408	0.00244208	ss	UTR5
3R	31016377	31016426	50	-	FBgn0004573_2	FBgn0004573	-1.50408	0.00170329	5-HT7	UTR5
3R	31039967	31040016	50	+	FBgn0010015	FBgn0010015	-1.50408	0.00329459	CanA1	UTR5
3L	13114419	13114567	149	+	FBgn0010452	FBgn0010452	-1.50408	2.2e-06	trn	UTR5
2L	472101	472200	100	-	FBgn0031258_4	FBgn0031258	-1.50408	4.23e-05	CG4297	UTR5
2L	5335798	5335946	149	-	FBgn0031702	FBgn0031702	-1.50408	4.16e-07	fusl	UTR5
2R	10234558	10234607	50	-	FBgn0033497_7	FBgn0033497	-1.50408	0.000860253	CG12912	UTR5
2R	21139001	21139050	50	-	FBgn0034590	FBgn0034590	-1.50408	0.00193125	Magi	UTR5
3R	14326391	14326440	50	-	FBgn0038223	FBgn0038223	-1.50408	0.00107239	Afti	UTR5
3R	14326490	14326539	50	-	FBgn0038223_2	FBgn0038223	-1.50408	0.00143139	Afti	UTR5
3L	223949	223998	50	+	FBgn0053229	FBgn0053229	-1.50408	0.00136942	CG33229	UTR5
4	90736	90835	100	+	FBgn0085432_6	FBgn0085432	-1.50408	4.6e-05	pan	UTR5
3L	5658263	5658414	152	+	FBgn0085447_3	FBgn0085447	-1.50408	4.73e-05	sif	UTR5
2L	14963268	14971750	8483	-	FBgn0259213_2	FBgn0259213	-1.50408	1.22e-12	side-II	UTR5
X	10244185	10244234	50	-	FBgn0263220_3	FBgn0263220	-1.50408	0.00361247	Hk	UTR5
3L	8827953	8828202	250	+	FBgn0263930_3	FBgn0263930	-1.50408	2.21e-10	dally	UTR5
2R	15424992	15425091	100	+	FBgn0263980_5	FBgn0263980	-1.50408	6.58e-05	Stacl	UTR5
2R	10541409	10541458	50	-	FBgn0283521_3	FBgn0283521	-1.50408	0.00113433	lola	UTR5
3R	23174070	23174168	99	+	FBgn0284226	FBgn0284226	-1.50408	0.000109687	CG46310	UTR5
X	12433107	12433156	50	+	FBgn0259680	FBgn0259680	-1.50408	0.00511706	Pkcdelta	UTR5
2L	19606869	19606918	50	+	FBgn0267964_3	FBgn0267964	-1.50408	0.00545024	CG46244	UTR5
2L	18483965	18484413	449	-	FBgn0032681_2	FBgn0032681	-1.50206	3.12e-17	CG10283	UTR5
3R	12449491	12449540	50	+	FBgn0038053	FBgn0038053	-1.50024	0.00230881	CG18549	UTR5
2L	15552872	15554606	1735	+	FBgn0028370_2	FBgn0028370	-1.49877	1.39e-05	kek3	UTR5
3R	4910851	4910950	100	+	FBgn0265082_3	FBgn0265082	-1.49877	6.62e-06	Cdep	UTR5
2R	17592841	17592989	149	+	FBgn0029006	FBgn0029006	-1.49851	5.18e-07	Smurf	UTR5
2L	267108	267157	50	-	FBgn0031239_2	FBgn0031239	-1.49821	0.00101047	CG17075	UTR5
2R	21302247	21302345	99	+	FBgn0261554_3	FBgn0261554	-1.49821	5.93e-05	CG42672	UTR5
X	16334108	16334157	50	+	FBgn0278608_3	FBgn0278608	-1.49821	0.000589569	Dsp1	UTR5
2L	13355024	13355073	50	-	FBgn0032506	FBgn0032506	-1.49752	0.00179378	CG9395	UTR5
X	8179248	8179497	250	+	FBgn0261873_2	FBgn0261873	-1.49752	7.08e-10	sdt	UTR5
3L	6624081	6624130	50	+	FBgn0004619	FBgn0004619	-1.49696	0.00016285	GluRIA	UTR5
3L	10664839	10664938	100	+	FBgn0010762	FBgn0010762	-1.49664	8.34e-05	simj	UTR5
3L	1019024	1022777	3754	-	FBgn0024277	FBgn0024277	-1.49664	3.02e-13	trio	UTR5
2L	4813157	4813255	99	+	FBgn0031630_2	FBgn0031630	-1.49549	0.000133326	CG15629	UTR5
3R	16274223	16274272	50	+	FBgn0250823_3	FBgn0250823	-1.49478	0.00044848	gish	UTR5
3L	13902288	13902437	150	-	FBgn0264006_3	FBgn0264006	-1.49451	4.42e-08	dysc	UTR5
2L	5009322	5009670	349	-	FBgn0053113_2	FBgn0053113	-1.49407	1.36e-15	Rtnl1	UTR5
2R	9958410	9958658	249	-	FBgn0011656_6	FBgn0011656	-1.49393	1.4e-10	Mef2	UTR5
2R	9283919	9284018	100	-	FBgn0020621_3	FBgn0020621	-1.49358	0.000174339	Pkn	UTR5
2R	12593703	12593998	296	+	FBgn0027356	FBgn0027356	-1.49327	1.94e-13	Amph	UTR5
2L	10838822	10838871	50	-	FBgn0032305_2	FBgn0032305	-1.49312	0.00354143	CG6700	UTR3
3L	7434645	7434794	150	-	FBgn0014011_2	FBgn0014011	-1.4929	5.51e-07	Rac2	UTR5
3L	1569230	1569526	297	+	FBgn0035236	FBgn0035236	-1.4929	5.67e-13	CG12004	UTR5
X	10286733	10286882	150	-	FBgn0259170_2	FBgn0259170	-1.4929	3.38e-06	alpha-Man-Ia	CDS
3R	20253519	20253817	299	+	FBgn0262582_5	FBgn0262582	-1.4929	9.2e-12	cic	UTR5
2R	17823651	17823700	50	+	FBgn0259211_4	FBgn0259211	-1.49252	0.00230331	grh	UTR5
3L	14275235	14275284	50	+	FBgn0001085_4	FBgn0001085	-1.49165	0.00377565	fz	CDS
2L	19362879	19362928	50	-	FBgn0024245	FBgn0024245	-1.49165	0.00229361	dnt	UTR5
X	19164876	19164975	100	-	FBgn0261461_3	FBgn0261461	-1.49165	8.2e-05	RhoGAP18B	UTR5
2L	8110504	8110553	50	+	FBgn0261822_5	FBgn0261822	-1.49165	0.00271489	Bsg	UTR3
3L	22961324	22961373	50	+	FBgn0267322	FBgn0267322	-1.49165	0.00281908	lncRNA:CR45758	NA
3L	1730711	1730810	100	-	FBgn0027594	FBgn0027594	-1.49117	3.42e-05	drpr	UTR5
3L	7519541	7519689	149	+	FBgn0268063_3	FBgn0268063	-1.49065	1.06e-08	ltl	UTR5
3L	12832369	12832418	50	-	FBgn0036316	FBgn0036316	-1.49043	0.00118024	CG10960	UTR5
3R	11868811	11869010	200	-	FBgn0037956	FBgn0037956	-1.49026	1.96e-08	CG6959	UTR5
X	14824851	14825818	968	-	FBgn0003301_3	FBgn0003301	-1.49009	8.36e-07	rut	UTR5
3L	6496327	6496376	50	+	FBgn0020251_5	FBgn0020251	-1.49009	0.000724058	sfl	UTR5
X	4909251	4909399	149	+	FBgn0052772	FBgn0052772	-1.49009	2.57e-06	CG32772	UTR5
3L	4082618	4085779	3162	-	FBgn0004516	FBgn0004516	-1.48989	1.24e-17	Gad1	UTR5
2L	13879032	13879529	498	+	FBgn0028509_4	FBgn0028509	-1.48948	3.73e-24	CenG1A	UTR5
3L	8421467	8421959	493	-	FBgn0052354	FBgn0052354	-1.48948	2.7e-20	CG32354	UTR5
3L	14053579	14053873	295	-	FBgn0267736_2	FBgn0267736	-1.48948	0.00313011	asRNA:CR46067	NA
X	8409273	8409471	199	-	FBgn0262976	FBgn0262976	-1.48915	5.98e-10	lawc	UTR3
2L	8709263	8709362	100	-	FBgn0004914_6	FBgn0004914	-1.48808	1.8e-05	Hnf4	UTR5
3L	3545905	3545954	50	+	FBgn0005640_5	FBgn0005640	-1.48808	0.00459938	Eip63E	UTR5
2L	1911985	1912034	50	+	FBgn0031374_3	FBgn0031374	-1.48808	0.00235289	Wdr62	UTR5
3R	19147413	19147512	100	-	FBgn0261285	FBgn0261285	-1.48808	2.47e-05	Ppcs	UTR5
3R	21141239	21153322	12084	+	FBgn0264357_3	FBgn0264357	-1.48808	0.000108868	SNF4Agamma	UTR5
2R	10052859	10052908	50	-	FBgn0265343	FBgn0265343	-1.48808	0.00119222	asRNA:CR44297	NA
X	13445953	13446002	50	+	FBgn0265416	FBgn0265416	-1.48808	0.00481737	Neto	UTR5
2R	12118543	12118841	299	-	FBgn0086677_3	FBgn0086677	-1.48763	2.18e-14	jeb	UTR5
X	12633890	12633939	50	+	FBgn0030412_2	FBgn0030412	-1.48684	0.00060545	Tomosyn	UTR5
X	18534782	18534930	149	+	FBgn0265598	FBgn0265598	-1.48684	7.25e-07	Bx	UTR5
X	17939015	17939263	249	-	FBgn0003380_6	FBgn0003380	-1.48638	2.61e-09	Sh	UTR3
2R	12437395	12437494	100	+	FBgn0033739	FBgn0033739	-1.48638	8.44e-06	Dyb	UTR5
3L	3417076	3417175	100	-	FBgn0014388	FBgn0014388	-1.48539	0.000183628	sty	UTR5
X	5365292	5365391	100	+	FBgn0029761_4	FBgn0029761	-1.48539	3.06e-06	SK	UTR5
X	11350906	11351005	100	+	FBgn0030293	FBgn0030293	-1.48539	0.000108616	CG1737	UTR5
2R	19032295	19032344	50	-	FBgn0263116	FBgn0263116	-1.48539	0.00145389	5-HT1B	UTR5
2L	9177185	9177234	50	+	FBgn0041092	FBgn0041092	-1.48449	0.00422378	tai	UTR5
2R	20698983	20699082	100	+	FBgn0040726_2	FBgn0040726	-1.48427	2.93e-06	dpr1	UTR5
2L	14041524	14041573	50	+	FBgn0028875_3	FBgn0028875	-1.48427	0.000448073	nAChRalpha5	UTR5
2L	3421585	3422843	1259	-	FBgn0031530	FBgn0031530	-1.48393	7.47e-09	Pgant2	UTR5
2L	10260353	10260552	200	-	FBgn0026379_2	FBgn0026379	-1.48367	3.57e-09	Pten	UTR5
2R	17100340	17102561	2222	+	FBgn0050456	FBgn0050456	-1.48367	9.09e-05	CG30456	UTR5
3R	13813258	13813357	100	+	FBgn0259730	FBgn0259730	-1.48361	1.38e-05	tal-1A	UTR5
3R	13813258	13813357	100	+	FBgn0259731	FBgn0259731	-1.48361	1.38e-05	tal-2A	UTR5
3R	13813258	13813357	100	+	FBgn0259732	FBgn0259732	-1.48361	1.38e-05	tal-3A	UTR5
3R	13813258	13813357	100	+	FBgn0259733	FBgn0259733	-1.48361	1.38e-05	tal-AA	UTR5
3R	9705020	9705317	298	-	FBgn0051352_2	FBgn0051352	-1.48358	1.15e-10	Unc-115a	UTR5
3R	23112382	23112730	349	-	FBgn0039054	FBgn0039054	-1.48332	5.99e-13	Cow	UTR5
X	5819029	5819078	50	+	FBgn0029814	FBgn0029814	-1.48184	0.0024161	CG15765	UTR5
2R	9929325	9929374	50	-	FBgn0011656_3	FBgn0011656	-1.4816	0.00138629	Mef2	UTR5
3R	30809113	30809212	100	+	FBgn0027598_3	FBgn0027598	-1.4816	3.64e-05	cindr	UTR5
2R	10813111	10813160	50	-	FBgn0033550	FBgn0033550	-1.4816	0.00290309	CG12341	UTR5
2R	14933188	14933237	50	-	FBgn0033983	FBgn0033983	-1.4816	0.00185763	ADPS	UTR5
2R	10874572	10874621	50	-	FBgn0050015_6	FBgn0050015	-1.4816	0.00214872	CG30015	UTR5
2L	6648716	6648765	50	-	FBgn0051635_4	FBgn0051635	-1.4816	0.00439395	CG31635	UTR5
2R	6502504	6502553	50	+	FBgn0086655	FBgn0086655	-1.4816	0.00109852	jing	UTR5
3L	20197718	20197867	150	-	FBgn0261556_4	FBgn0261556	-1.4816	2.1e-06	CG42674	UTR5
X	4322726	4322825	100	+	FBgn0262738	FBgn0262738	-1.4816	1.37e-05	norpA	UTR5
3R	5612915	5613063	149	-	FBgn0017550_3	FBgn0017550	-1.48135	5.26e-08	Rga	UTR5
X	15805845	15805894	50	+	FBgn0003345_3	FBgn0003345	-1.48094	0.00130116	sd	UTR5
2L	10837412	10837461	50	-	FBgn0011676	FBgn0011676	-1.4803	0.00341884	Nos	UTR5
3L	7189384	7189433	50	-	FBgn0265296	FBgn0265296	-1.47963	0.00119008	Dscam2	UTR5
3L	6943004	6944630	1627	+	FBgn0035719_2	FBgn0035719	-1.47929	8.57e-12	tow	UTR5
X	21323511	21323959	449	-	FBgn0029067	FBgn0029067	-1.47908	1.66e-18	Dd	UTR5
2L	20798009	20798498	490	+	FBgn0032886_2	FBgn0032886	-1.47908	3.03e-17	CG9328	UTR5
3R	15151870	15151969	100	+	FBgn0038295	FBgn0038295	-1.47908	4.74e-05	Gyc88E	UTR5
2L	13461824	13461873	50	+	FBgn0284224	FBgn0284224	-1.47908	0.00219978	CG46308	UTR5
2L	2005768	2006115	348	-	FBgn0053543_2	FBgn0053543	-1.47841	2.27e-16	CG33543	UTR5
3R	18931174	18931373	200	+	FBgn0261262	FBgn0261262	-1.47841	7.98e-10	CG42613	UTR5
2R	8091844	8091893	50	+	FBgn0033257	FBgn0033257	-1.4781	0.00342955	sand	UTR5
3L	915652	915751	100	+	FBgn0264574_3	FBgn0264574	-1.4781	0.000184792	Glut1	UTR5
2R	5805158	5805355	198	+	FBgn0085414_3	FBgn0085414	-1.47773	6.73e-09	dpr12	UTR5
2L	12142830	12145221	2392	+	FBgn0051760	FBgn0051760	-1.47727	1.87e-11	CG31760	UTR5
X	18534981	18535228	248	+	FBgn0265598_2	FBgn0265598	-1.47727	2.46e-09	Bx	UTR5
2L	16352029	16352128	100	-	FBgn0000307	FBgn0000307	-1.47689	1.22e-05	chif	UTR5
3R	9157289	9157388	100	-	FBgn0003165_2	FBgn0003165	-1.47591	1.63e-05	pum	UTR5
3R	6849683	6849732	50	-	FBgn0003339	FBgn0003339	-1.47591	0.00216964	Scr	UTR5
3R	20978631	20978680	50	+	FBgn0013995_2	FBgn0013995	-1.47591	0.00188411	Calx	UTR5
3R	18743295	18743344	50	-	FBgn0024329_4	FBgn0024329	-1.47591	0.000602654	Mekk1	UTR5
X	16087248	16087297	50	-	FBgn0028397_2	FBgn0028397	-1.47591	0.00183531	Tob	UTR5
3R	12998539	12998588	50	+	FBgn0038108_3	FBgn0038108	-1.47591	0.00321136	CG7518	UTR5
3R	14853679	14853778	100	-	FBgn0266756_4	FBgn0266756	-1.47591	0.000206316	btsz	UTR5
2R	19067304	19067502	199	+	FBgn0004168_2	FBgn0004168	-1.47535	2.54e-09	5-HT1A	UTR5
3L	7804488	7804687	200	-	FBgn0052369	FBgn0052369	-1.47515	6.59e-09	CG32369	UTR5
3R	31747693	31747792	100	+	FBgn0022349	FBgn0022349	-1.47485	5.27e-05	CG1910	UTR5
3R	15901263	15901312	50	-	FBgn0027657_2	FBgn0027657	-1.47485	0.000334927	glob1	UTR5
3R	24101455	24101604	150	-	FBgn0053100_2	FBgn0053100	-1.47364	1.84e-06	eIF4EHP	UTR3
3L	7911506	7911555	50	-	FBgn0003041_2	FBgn0003041	-1.47331	0.0018279	pbl	UTR5
2R	25084150	25084248	99	-	FBgn0004919	FBgn0004919	-1.47331	5.13e-05	gol	UTR5
2L	10506680	10506729	50	-	FBgn0086347	FBgn0086347	-1.47331	0.00249186	Myo31DF	UTR5
3L	12264904	12265634	731	-	FBgn0260941_2	FBgn0260941	-1.47331	0.00246345	app	UTR5
X	11981019	11983877	2859	-	FBgn0263111_2	FBgn0263111	-1.47331	1.08e-07	cac	UTR5
3L	13664489	13664837	349	-	FBgn0264001_2	FBgn0264001	-1.47331	1.35e-14	bru3	UTR5
2L	13420500	13420597	98	+	FBgn0264432_4	FBgn0264432	-1.47331	5.63e-05	CG43850	UTR3
2R	18991186	18991235	50	+	FBgn0265356	FBgn0265356	-1.47331	0.00569349	tn	UTR5
X	18155419	18155717	299	+	FBgn0030897	FBgn0030897	-1.47286	2.67e-13	Frq1	UTR5
3L	1902706	1910048	7343	-	FBgn0035290_2	FBgn0035290	-1.47182	4.46e-07	dsb	UTR5
3R	25687073	25687122	50	-	FBgn0039360_2	FBgn0039360	-1.47182	0.00417125	CLS	UTR5
3R	20557520	20557618	99	-	FBgn0067783	FBgn0067783	-1.47182	3.31e-06	DPCoAC	UTR5
2R	22736887	22736986	100	-	FBgn0028371_2	FBgn0028371	-1.47113	0.000147517	jbug	UTR5
X	6226045	6226094	50	+	FBgn0262730_2	FBgn0262730	-1.47085	0.00448605	dtn	UTR5
3R	28845320	28845519	200	+	FBgn0264324	FBgn0264324	-1.47085	4.16e-07	spg	UTR5
2R	10111214	10111462	249	+	FBgn0003071_2	FBgn0003071	-1.47049	4.26e-12	Pfk	UTR5
X	13821960	13822307	348	-	FBgn0030529	FBgn0030529	-1.47041	4.38e-15	Clic	UTR5
3R	27558797	27558846	50	-	FBgn0004387_2	FBgn0004387	-1.47018	0.00308824	Klp98A	UTR5
2R	20236284	20236679	396	+	FBgn0034485	FBgn0034485	-1.47018	8.71e-17	CG11099	UTR5
2L	1880342	1880541	200	-	FBgn0051663_2	FBgn0051663	-1.46991	3.42e-08	CG31663	UTR5
2R	16566847	16566946	100	+	FBgn0034137_2	FBgn0034137	-1.46899	5.2e-05	CG4945	UTR5
2R	5981943	5982390	448	+	FBgn0264959	FBgn0264959	-1.46863	2.19e-17	Src42A	UTR5
2L	5342087	5342185	99	-	FBgn0031703	FBgn0031703	-1.46808	3.34e-05	CG12512	UTR5
2R	7698355	7698603	249	-	FBgn0033212	FBgn0033212	-1.46738	4.12e-11	LRR	UTR5
3L	9051377	9051426	50	-	FBgn0000116_2	FBgn0000116	-1.46634	0.00170901	Argk	UTR5
2L	19600891	19606627	5737	+	FBgn0000464_3	FBgn0000464	-1.46634	0.000151063	Lar	UTR5
3L	20620115	20620214	100	-	FBgn0001323_2	FBgn0001323	-1.46634	1.75e-05	knrl	UTR5
3R	32068092	32068141	50	-	FBgn0002645	FBgn0002645	-1.46634	0.00061385	Map205	UTR5
3R	29479419	29479468	50	+	FBgn0004369_5	FBgn0004369	-1.46634	0.00215676	Ptp99A	UTR5
3R	19828558	19828756	199	-	FBgn0014135_4	FBgn0014135	-1.46634	1.58e-09	bnl	UTR5
2L	9967031	9967080	50	-	FBgn0015664_2	FBgn0015664	-1.46634	0.00375526	Dref	UTR5
2R	13990459	13990558	100	-	FBgn0020620_3	FBgn0020620	-1.46634	9.05e-06	RN-tre	UTR5
X	4117722	4117771	50	+	FBgn0026083	FBgn0026083	-1.46634	0.00429691	tyf	UTR5
2R	13180002	13181030	1029	-	FBgn0028991	FBgn0028991	-1.46634	5.67e-06	seq	UTR5
2R	18783349	18783398	50	+	FBgn0034391	FBgn0034391	-1.46634	0.00424384	CG15080	UTR5
3L	5142153	5142202	50	+	FBgn0035587	FBgn0035587	-1.46634	0.00149935	Gdap1	UTR5
3L	13036970	13037019	50	+	FBgn0036340_2	FBgn0036340	-1.46634	0.00277477	SRm160	UTR5
3R	11721932	11722130	199	+	FBgn0037941_2	FBgn0037941	-1.46634	2.85e-08	CG12594	UTR5
3R	12916156	12916304	149	+	FBgn0038092	FBgn0038092	-1.46634	3.08e-06	beat-Vb	UTR5
2L	5652148	5658510	6363	-	FBgn0051646	FBgn0051646	-1.46634	4e-06	DIP-theta	UTR5
3L	6790457	6790556	100	+	FBgn0086680_3	FBgn0086680	-1.46634	1.37e-06	vvl	UTR5
3L	11562134	11562233	100	-	FBgn0259481_3	FBgn0259481	-1.46634	5.38e-05	Mob2	UTR5
X	5084619	5084718	100	-	FBgn0052767_5	FBgn0052767	-1.46532	5.74e-05	CG32767	UTR5
3R	10145261	10145409	149	+	FBgn0086359_3	FBgn0086359	-1.46466	7.61e-07	Invadolysin	UTR5
X	4940652	4940751	100	+	FBgn0004368_4	FBgn0004368	-1.46397	2.32e-05	Ptp4E	CDS
3R	24271134	24271183	50	-	FBgn0011225_4	FBgn0011225	-1.46326	0.00274789	jar	UTR5
3R	13434489	13434587	99	-	FBgn0004049_2	FBgn0004049	-1.46283	2.46e-05	yrt	UTR5
2R	10048421	10048569	149	-	FBgn0033476_2	FBgn0033476	-1.46283	1.47e-07	oys	UTR5
3L	2388448	2388497	50	+	FBgn0266696_2	FBgn0266696	-1.46283	0.004691	Svil	UTR5
2R	23746433	23746482	50	-	FBgn0000562_2	FBgn0000562	-1.46211	0.00218053	egl	UTR5
3L	6703373	6703471	99	-	FBgn0035710_2	FBgn0035710	-1.4618	7.09e-06	SP1173	UTR5
3L	3829054	3829103	50	+	FBgn0004875	FBgn0004875	-1.46152	0.00152036	enc	UTR5
2L	11066850	11066899	50	-	FBgn0032330_5	FBgn0032330	-1.46152	0.00101459	Samuel	UTR5
3R	28418308	28418556	249	+	FBgn0039584	FBgn0039584	-1.46152	2.18e-11	beat-VI	UTR5
2L	9191668	9191767	100	+	FBgn0041092_4	FBgn0041092	-1.46152	9.32e-06	tai	UTR5
2L	2677784	2677983	200	+	FBgn0051690	FBgn0051690	-1.46152	1.66e-08	CG31690	UTR5
3L	7713287	7713336	50	-	FBgn0261788_2	FBgn0261788	-1.46152	0.000757361	Ank2	UTR5
3R	6407005	6407254	250	+	FBgn0264495_2	FBgn0264495	-1.4612	7.14e-12	gpp	UTR5
3L	21529075	21529283	209	-	FBgn0052442	FBgn0052442	-1.46102	1.37e-06	Arv1	CDS
2L	7219141	7219388	248	-	FBgn0031897_2	FBgn0031897	-1.46073	7.61e-12	CG13784	UTR5
2R	13167789	13167983	195	-	FBgn0033799_2	FBgn0033799	-1.4604	2.03e-10	GLaz	UTR5
2L	20675328	20675377	50	-	FBgn0051678	FBgn0051678	-1.4604	0.00313337	CG31678	CDS
3L	19794133	19794295	163	+	FBgn0261283_2	FBgn0261283	-1.46008	3.04e-05	SREBP	UTR5
3R	14367250	14367498	249	-	FBgn0024321	FBgn0024321	-1.45905	3.85e-12	NK7.1	UTR5
X	4909548	4909597	50	+	FBgn0052772_2	FBgn0052772	-1.45893	0.00160024	CG32772	UTR5
2L	3655383	3655582	200	-	FBgn0000721_4	FBgn0000721	-1.45862	3.47e-09	for	UTR5
X	14276968	14277017	50	+	FBgn0002917_4	FBgn0002917	-1.45862	0.0046083	na	UTR3
2R	16867515	16867714	200	-	FBgn0014870	FBgn0014870	-1.45862	1.19e-08	Psi	UTR5
2R	16221124	16221743	620	-	FBgn0034091_3	FBgn0034091	-1.45862	1.15e-05	mrj	UTR5
3R	4557968	4558017	50	-	FBgn0085386_3	FBgn0085386	-1.45862	0.00127512	CG34357	UTR5
2R	15921720	15921769	50	-	FBgn0264089_4	FBgn0264089	-1.45862	0.00137286	sli	UTR5
2L	15200161	15200210	50	-	FBgn0028888	FBgn0028888	-1.45799	0.00178854	CG4168	UTR5
3L	19044755	19044953	199	-	FBgn0002945_3	FBgn0002945	-1.45775	1.99e-07	nkd	UTR5
3L	22824679	22824728	50	-	FBgn0027339_3	FBgn0027339	-1.45668	0.00206564	jim	UTR5
2R	11632116	11632165	50	-	FBgn0033638_3	FBgn0033638	-1.45653	0.00259147	CG9005	UTR5
2L	1928294	1928393	100	+	FBgn0031374_8	FBgn0031374	-1.45616	0.000214031	Wdr62	UTR5
X	17886773	17887172	400	-	FBgn0259168_9	FBgn0259168	-1.45593	1.11e-16	mnb	UTR5
2R	10234560	10236999	2440	-	FBgn0000448_6	FBgn0000448	-1.45529	0.00145317	Hr3	UTR5
3L	15304355	15304404	50	+	FBgn0036493	FBgn0036493	-1.45529	0.00266957	CG7255	UTR5
3L	21210314	21210363	50	+	FBgn0037060	FBgn0037060	-1.45529	0.00501483	CG10508	UTR5
3R	19891085	19892594	1510	+	FBgn0038744	FBgn0038744	-1.45529	5.71e-11	CG4733	UTR5
4	92034	92083	50	+	FBgn0085432_8	FBgn0085432	-1.45529	0.000899789	pan	CDS
X	4840883	4840982	100	+	FBgn0260971	FBgn0260971	-1.45529	0.000221603	CG42594	UTR5
4	395257	395406	150	-	FBgn0262636	FBgn0262636	-1.45529	9.37e-06	dati	UTR5
2R	19032394	19032443	50	-	FBgn0263116_2	FBgn0263116	-1.45529	0.00331008	5-HT1B	UTR5
3R	4910602	4910651	50	+	FBgn0265082	FBgn0265082	-1.45529	0.00459066	Cdep	UTR5
2R	5413794	5413943	150	+	FBgn0286203	FBgn0286203	-1.45529	1.67e-07	stw	UTR5
2L	13551460	13551609	150	+	FBgn0259984_4	FBgn0259984	-1.45473	9.27e-07	kuz	UTR5
3L	20620264	20620511	248	-	FBgn0001323_3	FBgn0001323	-1.45456	3.71e-09	knrl	UTR5
X	10286933	10307967	21035	-	FBgn0259170_3	FBgn0259170	-1.45395	2.69e-18	alpha-Man-Ia	UTR5
3R	16502820	16513456	10637	+	FBgn0259244	FBgn0259244	-1.45368	2.38e-35	CG42342	UTR5
X	15834204	15834253	50	-	FBgn0000319	FBgn0000319	-1.45343	0.00352883	Chc	UTR5
2L	4284295	4284742	448	+	FBgn0010473	FBgn0010473	-1.45343	0.000555978	tutl	UTR5
3R	9867822	9868070	249	-	FBgn0037766_4	FBgn0037766	-1.45343	3.84e-09	Teh1	UTR5
3R	8250546	8252077	1532	+	FBgn0260386	FBgn0260386	-1.45343	0.00141363	mtg	UTR5
3L	13902787	13902886	100	-	FBgn0264006_5	FBgn0264006	-1.45323	1.03e-05	dysc	UTR5
2R	17444791	17444889	99	-	FBgn0027506_2	FBgn0027506	-1.45225	0.000122437	EDTP	UTR5
4	659844	659893	50	-	FBgn0051992_2	FBgn0051992	-1.45225	0.00293022	gw	UTR5
2L	13483819	13483868	50	+	FBgn0284224_4	FBgn0284224	-1.45225	0.00112745	CG46308	UTR5
2R	22896373	22896472	100	+	FBgn0034797_2	FBgn0034797	-1.45121	0.000250456	nahoda	UTR5
2R	19631209	19631308	100	-	FBgn0003435_3	FBgn0003435	-1.45083	3.28e-05	sm	UTR5
3R	19164655	19164704	50	+	FBgn0010768	FBgn0010768	-1.45083	0.00131535	sqz	UTR5
2R	18783449	18783548	100	+	FBgn0034391_2	FBgn0034391	-1.45083	0.000109207	CG15080	UTR5
3R	11869061	11869110	50	-	FBgn0037956_2	FBgn0037956	-1.45043	0.00247343	CG6959	UTR5
3R	6001916	6002114	199	-	FBgn0003261	FBgn0003261	-1.44986	8.53e-11	Rm62	UTR3
X	2641174	2641323	150	+	FBgn0003371_4	FBgn0003371	-1.44959	7.61e-07	sgg	UTR5
X	13736031	13736229	199	-	FBgn0001087_2	FBgn0001087	-1.44927	1.5e-08	g	UTR5
X	6726745	6726993	249	-	FBgn0029896	FBgn0029896	-1.44927	1.65e-10	CG3168	UTR5
3L	7134864	7134962	99	+	FBgn0023001_2	FBgn0023001	-1.4491	1.53e-05	melt	UTR5
3L	1033895	1033994	100	-	FBgn0024277_3	FBgn0024277	-1.4491	9.66e-05	trio	UTR5
2L	16168406	16169534	1129	+	FBgn0001991	FBgn0001991	-1.44881	4.77e-08	Ca-alpha1D	UTR5
2L	13779867	13780115	249	-	FBgn0028540	FBgn0028540	-1.44881	1.93e-10	CG9008	UTR5
X	8502395	8502544	150	+	FBgn0053181	FBgn0053181	-1.4487	1.7e-07	CG33181	UTR5
3L	21025084	21025432	349	-	FBgn0003415	FBgn0003415	-1.44851	1.9e-13	skd	UTR5
3R	8179847	8181244	1398	-	FBgn0001138	FBgn0001138	-1.44692	0.00495917	grn	UTR5
3L	6217773	6217822	50	-	FBgn0002526	FBgn0002526	-1.44692	0.00239333	LanA	CDS
X	14266616	14267613	998	+	FBgn0002917_2	FBgn0002917	-1.44692	1.49e-05	na	UTR5
2R	16503550	16503599	50	+	FBgn0011260_3	FBgn0011260	-1.44692	0.00472965	Sema2a	CDS
2R	16658914	16658963	50	-	FBgn0024315	FBgn0024315	-1.44692	0.000303493	Picot	UTR5
X	2042233	2042282	50	+	FBgn0025632	FBgn0025632	-1.44692	0.000220726	CG4313	UTR5
3R	24813715	24813863	149	-	FBgn0027539	FBgn0027539	-1.44692	9.31e-08	lili	UTR5
2R	13542390	13542538	149	-	FBgn0033853	FBgn0033853	-1.44692	5.35e-07	CG6145	CDS
3R	24101804	24101952	149	-	FBgn0053100_4	FBgn0053100	-1.44692	1.38e-06	eIF4EHP	UTR3
2L	12483404	12483453	50	-	FBgn0259176_8	FBgn0259176	-1.44692	0.000636106	bun	UTR5
2R	19464383	19464482	100	+	FBgn0260934_3	FBgn0260934	-1.44692	2.13e-06	par-1	UTR5
3L	8071513	8071661	149	+	FBgn0262579_3	FBgn0262579	-1.44692	7.31e-07	Ect4	UTR5
2R	15972900	15972949	50	-	FBgn0265045_2	FBgn0265045	-1.44692	0.00141695	Strn-Mlck	CDS
2R	16772323	16772472	150	-	FBgn0267002_3	FBgn0267002	-1.44664	3.52e-08	unc-104	UTR5
X	19605248	19605543	296	+	FBgn0031037	FBgn0031037	-1.44589	1.62e-13	CG14207	UTR5
3R	29983723	29983822	100	+	FBgn0039728	FBgn0039728	-1.44589	2.41e-05	CG7896	UTR5
X	11806918	11807067	150	-	FBgn0001218_2	FBgn0001218	-1.44521	5.75e-07	Hsc70-3	UTR5
2L	19606669	19606718	50	+	FBgn0267964	FBgn0267964	-1.44513	0.00174007	CG46244	UTR5
3R	32068292	32068391	100	-	FBgn0002645_3	FBgn0002645	-1.44431	6.42e-06	Map205	UTR5
3R	16282095	16282144	50	+	FBgn0250823_6	FBgn0250823	-1.44428	0.000804736	gish	UTR5
2L	7976988	7977037	50	-	FBgn0085450_2	FBgn0085450	-1.44411	0.00227356	Snoo	UTR5
2R	14771342	14771391	50	+	FBgn0015602	FBgn0015602	-1.44345	0.00110174	BEAF-32	UTR5
2L	159132	159231	100	+	FBgn0016977	FBgn0016977	-1.44345	6.84e-06	spen	UTR5
2R	9516830	9517229	400	+	FBgn0259246_4	FBgn0259246	-1.44345	1.19e-15	brp	UTR5
3L	3546055	3546104	50	+	FBgn0005640_6	FBgn0005640	-1.44316	0.0037374	Eip63E	CDS
X	6803344	6803543	200	-	FBgn0259228_4	FBgn0259228	-1.44316	2.21e-09	C3G	UTR5
2L	8698971	8699070	100	-	FBgn0004914	FBgn0004914	-1.44299	1.23e-05	Hnf4	UTR5
X	11351105	11351203	99	+	FBgn0030293_2	FBgn0030293	-1.44299	2.28e-05	CG1737	UTR5
2L	305985	306084	100	+	FBgn0004611	FBgn0004611	-1.44238	5.02e-06	Plc21C	UTR5
3L	9644256	9644355	100	+	FBgn0053696	FBgn0053696	-1.44238	6.2e-06	CNMaR	UTR5
X	15125902	15126050	149	+	FBgn0260006	FBgn0260006	-1.44238	2.14e-06	drd	UTR5
X	10158533	10158582	50	+	FBgn0264503	FBgn0264503	-1.44238	0.00209092	CG43902	UTR5
3R	12594838	12594937	100	-	FBgn0038063_10	FBgn0038063	-1.44238	0.000143564	Octbeta2R	UTR5
2R	15849003	15849451	449	+	FBgn0034046_3	FBgn0034046	-1.44177	2.05e-19	tun	UTR5
3L	4102545	4102594	50	-	FBgn0035497_5	FBgn0035497	-1.44175	0.00523707	CG14995	UTR5
3L	3143008	3143307	300	-	FBgn0035400_2	FBgn0035400	-1.44156	8.47e-13	CG11537	UTR5
2R	11452293	11452342	50	+	FBgn0000581	FBgn0000581	-1.44121	0.000360375	E(Pc)	UTR5
3R	5279725	5279774	50	-	FBgn0013576	FBgn0013576	-1.44036	0.00346007	mtd	UTR5
2L	17385297	17385446	150	+	FBgn0020503_5	FBgn0020503	-1.44036	6.47e-07	CLIP-190	UTR5
3R	27608328	27608427	100	+	FBgn0039530	FBgn0039530	-1.44036	7.66e-05	Tusp	UTR5
X	19866850	19866899	50	+	FBgn0052529	FBgn0052529	-1.44036	0.00203795	Hers	UTR5
3L	2878859	2878908	50	-	FBgn0263392_7	FBgn0263392	-1.44036	0.00463046	Tet	UTR5
3R	17920031	17920080	50	+	FBgn0263995_2	FBgn0263995	-1.44036	0.00071443	cpo	UTR5
X	2544658	2544757	100	-	FBgn0284408_2	FBgn0284408	-1.44036	4.31e-06	trol	UTR5
X	13285185	13285582	398	-	FBgn0041210_4	FBgn0041210	-1.44001	6.28e-17	HDAC4	UTR5
2R	12168781	12168929	149	+	FBgn0023167	FBgn0023167	-1.43972	7.11e-08	SmD3	UTR5
X	2080660	2080759	100	+	FBgn0040395	FBgn0040395	-1.43881	1.4e-06	Unc-76	UTR5
3L	5355227	5355276	50	-	FBgn0016031_3	FBgn0016031	-1.43848	0.00493987	lama	UTR5
X	3099926	3099975	50	+	FBgn0028369_3	FBgn0028369	-1.43848	0.0013154	kirre	UTR5
3R	4556834	4556883	50	-	FBgn0085386_2	FBgn0085386	-1.43848	0.00461705	CG34357	UTR5
2L	4694969	4705504	10536	+	FBgn0085380_3	FBgn0085380	-1.43759	0.000580152	CG34351	UTR5
2R	11632215	11632414	200	-	FBgn0033638_4	FBgn0033638	-1.4373	6.63e-08	CG9005	UTR5
2L	291023	291746	724	-	FBgn0031245_2	FBgn0031245	-1.43707	5.53e-07	CG3625	UTR5
X	12732399	12741971	9573	-	FBgn0265523_7	FBgn0265523	-1.43707	4.53e-12	Smr	UTR5
2R	9274773	9274872	100	-	FBgn0020621_2	FBgn0020621	-1.43673	0.00011114	Pkn	UTR5
3L	4189699	4189798	100	+	FBgn0003710_3	FBgn0003710	-1.43623	1.87e-06	tipE	UTR5
2R	12612840	12614171	1332	+	FBgn0266487	FBgn0266487	-1.43617	4.06e-23	CG45086	UTR5
2R	14277426	14277775	350	+	FBgn0263397_5	FBgn0263397	-1.43606	7.89e-16	Ih	UTR5
3R	7163008	7164606	1599	+	FBgn0002306	FBgn0002306	-1.43508	1.85e-15	sas	UTR5
3L	3933470	3933569	100	-	FBgn0004910_3	FBgn0004910	-1.43508	0.00015182	Eip63F-1	UTR5
2L	19158677	19158726	50	+	FBgn0010300	FBgn0010300	-1.43508	0.00194768	brat	UTR5
3L	132222	132271	50	+	FBgn0020386_4	FBgn0020386	-1.43508	0.00110762	Pdk1	UTR5
3L	13925036	13925135	100	-	FBgn0026376_4	FBgn0026376	-1.43508	3.44e-05	Rgl	UTR5
2L	74300	74349	50	+	FBgn0031213_4	FBgn0031213	-1.43508	0.00419981	galectin	UTR5
2R	6993964	6994013	50	+	FBgn0050159	FBgn0050159	-1.43508	0.00464985	CG30159	UTR3
2L	17131222	17131271	50	+	FBgn0083942_2	FBgn0083942	-1.43508	0.00230561	CG34106	UTR5
X	11340122	11340221	100	+	FBgn0085377	FBgn0085377	-1.43508	2.25e-05	CG34348	UTR5
X	8925265	8925414	150	+	FBgn0261549_2	FBgn0261549	-1.43508	7.21e-08	rdgA	UTR5
2L	17131222	17131271	50	+	FBgn0265607_2	FBgn0265607	-1.43508	0.00230561	beat-IIIa	UTR5
X	3720356	3720405	50	+	FBgn0283657_2	FBgn0283657	-1.43508	0.0035242	Tlk	UTR5
2R	6035744	6036190	447	-	FBgn0033052	FBgn0033052	-1.43508	1.64e-16	SCAP	UTR5
2L	12460803	12460902	100	-	FBgn0259176_2	FBgn0259176	-1.43497	2.92e-05	bun	UTR5
X	17831124	17831271	148	+	FBgn0030870_2	FBgn0030870	-1.43448	2.84e-07	CG6398	UTR5
2R	7955488	7955734	247	-	FBgn0033236	FBgn0033236	-1.43251	2.09e-11	CG14764	UTR5
2R	18947609	18947707	99	+	FBgn0034408_2	FBgn0034408	-1.43239	1.17e-05	sano	UTR5
2L	17472816	17472915	100	-	FBgn0000183_5	FBgn0000183	-1.4321	3.35e-05	BicD	UTR5
X	11374211	11374260	50	+	FBgn0001624_3	FBgn0001624	-1.4321	0.000376614	dlg1	UTR5
2L	7196841	7204214	7374	-	FBgn0031896	FBgn0031896	-1.43161	3.14e-12	CG4502	UTR5
X	13783764	13783962	199	+	FBgn0261244	FBgn0261244	-1.43144	4.06e-10	inaE	UTR5
3R	7966762	7966811	50	-	FBgn0000504_4	FBgn0000504	-1.43075	0.00383743	dsx	UTR5
2R	7419648	7419747	100	+	FBgn0003460	FBgn0003460	-1.43075	5.88e-05	so	UTR5
2L	16000589	16000887	299	+	FBgn0028644	FBgn0028644	-1.43075	2.35e-11	beat-Ic	UTR5
3L	16163705	16163853	149	-	FBgn0036576	FBgn0036576	-1.43075	3.27e-07	CG5151	UTR5
X	20828668	20828767	100	-	FBgn0085387_2	FBgn0085387	-1.43075	3.76e-05	shakB	UTR5
X	4841132	4841181	50	+	FBgn0260971_3	FBgn0260971	-1.43075	0.00383743	CG42594	UTR5
X	3373259	3373358	100	+	FBgn0262656	FBgn0262656	-1.43075	0.00019047	Myc	UTR5
3R	5362057	5368158	6102	-	FBgn0037315	FBgn0037315	-1.43037	7.7e-12	Cerk	UTR5
2L	6600969	6601018	50	-	FBgn0031835_2	FBgn0031835	-1.42978	0.00141643	CG11319	UTR5
2L	15075674	15075723	50	+	FBgn0028879_3	FBgn0028879	-1.42947	0.00132311	CG15270	CDS
2R	15011645	15011744	100	+	FBgn0029082_2	FBgn0029082	-1.42885	7.31e-05	hbs	UTR5
2R	15614050	15614149	100	+	FBgn0260429_2	FBgn0260429	-1.42849	8.52e-05	CG42524	UTR5
2R	13501880	13502078	199	+	FBgn0033845	FBgn0033845	-1.42751	2.41e-10	mars	UTR5
2L	2451460	2451509	50	+	FBgn0000490	FBgn0000490	-1.42712	0.00537293	dpp	UTR5
2R	16659014	16659063	50	-	FBgn0024315_2	FBgn0024315	-1.42712	0.000517557	Picot	UTR5
3L	11054331	11055561	1231	+	FBgn0036116_2	FBgn0036116	-1.42712	0.00311441	CG7888	UTR5
3L	19136689	19136787	99	-	FBgn0036851	FBgn0036851	-1.42712	0.000119642	CG14082	UTR5
3R	18669635	18671221	1587	+	FBgn0038638	FBgn0038638	-1.42712	1.57e-06	CG7702	UTR5
3L	15064829	15064927	99	-	FBgn0261090_3	FBgn0261090	-1.42712	5.47e-05	Sytbeta	UTR5
3R	23200542	23200641	100	-	FBgn0262975	FBgn0262975	-1.42712	4.83e-05	cnc	UTR5
2L	21220324	21220373	50	-	FBgn0032935	FBgn0032935	-1.42652	0.00151859	Atg18b	UTR5
3L	8308742	8308791	50	-	FBgn0035871	FBgn0035871	-1.42646	0.00063747	BI-1	UTR5
2R	10125935	10126880	946	+	FBgn0284235_5	FBgn0284235	-1.42526	1.51e-39	CG46319	UTR5
2R	24684707	24685055	349	-	FBgn0035049_2	FBgn0035049	-1.42442	3.61e-15	Mmp1	UTR5
2L	6647472	6647521	50	-	FBgn0051635_2	FBgn0051635	-1.42403	0.00186449	CG31635	UTR5
3R	4556735	4556784	50	-	FBgn0085386	FBgn0085386	-1.42403	0.000966718	CG34357	UTR5
2L	14041623	14041722	100	+	FBgn0028875_4	FBgn0028875	-1.42403	2.82e-05	nAChRalpha5	UTR5
X	10772976	10773074	99	+	FBgn0030234_3	FBgn0030234	-1.42347	2.31e-05	CG15211	CDS
2R	16609267	16609316	50	+	FBgn0034145	FBgn0034145	-1.42311	0.00265246	CG5065	UTR5
2L	7885600	7885649	50	+	FBgn0083968	FBgn0083968	-1.42266	0.000318426	CG34132	UTR5
2R	10052590	10052639	50	+	FBgn0262169	FBgn0262169	-1.42266	0.000176661	magu	UTR5
2R	11442555	11442752	198	+	FBgn0260499	FBgn0260499	-1.42233	2.46e-08	qvr	UTR5
X	15421616	15440603	18988	-	FBgn0263257	FBgn0263257	-1.42163	2.64e-05	Cngl	UTR5
2L	8463701	8463750	50	-	FBgn0026718	FBgn0026718	-1.42139	0.0007797	Agpat2	UTR5
3L	3370895	3370944	50	-	FBgn0027616	FBgn0027616	-1.42139	0.00121186	Ythdc1	UTR3
X	19353280	19353479	200	+	FBgn0031016	FBgn0031016	-1.42139	2.23e-08	kek5	UTR5
2L	1912234	1913257	1024	+	FBgn0031374_4	FBgn0031374	-1.42139	0.000800423	Wdr62	UTR5
2R	17989977	18007056	17080	-	FBgn0034286	FBgn0034286	-1.42139	0.00431415	dpr13	CDS
3L	6550937	6550986	50	+	FBgn0042185	FBgn0042185	-1.42139	0.000641119	MCU	UTR5
3R	27656399	27656548	150	-	FBgn0266579	FBgn0266579	-1.42071	1.28e-06	tau	UTR5
3L	9583617	9586700	3084	+	FBgn0261555	FBgn0261555	-1.42043	3.22e-06	CG42673	UTR5
3L	18765472	18765621	150	-	FBgn0001078_2	FBgn0001078	-1.41982	2.1e-06	ftz-f1	UTR5
4	69426	69475	50	+	FBgn0085432	FBgn0085432	-1.41952	0.000262157	pan	UTR5
X	22854150	22854199	50	-	FBgn0000719_2	FBgn0000719	-1.41908	0.000896891	fog	UTR5
3L	3424487	3424536	50	-	FBgn0014388_5	FBgn0014388	-1.41908	0.00330159	sty	UTR5
X	9067586	9067685	100	-	FBgn0030077	FBgn0030077	-1.41908	0.000134142	CG15365	UTR5
3L	3071183	3071281	99	+	FBgn0035397	FBgn0035397	-1.41908	3.1e-06	CG11486	UTR5
2R	7637079	7637505	427	+	FBgn0263077_2	FBgn0263077	-1.41908	4.85e-07	CG43340	UTR5
2R	12612839	12613918	1080	+	FBgn0004435	FBgn0004435	-1.41804	9.61e-16	Galphaq	UTR5
2R	21379315	21379364	50	-	FBgn0000395_5	FBgn0000395	-1.41707	0.00299662	cv-2	UTR5
2R	13623243	13623292	50	+	FBgn0000633_2	FBgn0000633	-1.41707	0.00271793	CG17716	UTR5
3L	9130615	9130664	50	-	FBgn0011206_4	FBgn0011206	-1.41707	0.00299662	bol	UTR5
X	4708115	4708164	50	+	FBgn0029723_2	FBgn0029723	-1.41707	0.00084192	Proc-R	UTR5
2R	10732792	10735425	2634	+	FBgn0033544	FBgn0033544	-1.41707	0.00140561	CG7220	UTR5
3L	6704909	6705105	197	+	FBgn0035711	FBgn0035711	-1.41707	1.33e-07	CG8519	UTR5
2R	10584042	10610567	26526	+	FBgn0263102_6	FBgn0263102	-1.41707	0.000118353	psq	UTR5
2R	13845910	13846206	297	-	FBgn0033876	FBgn0033876	-1.41615	1.75e-14	Syngr	UTR5
3L	18641486	18641634	149	+	FBgn0036801_4	FBgn0036801	-1.41615	1.6e-07	MYPT-75D	UTR5
X	18535279	18535377	99	+	FBgn0265598_3	FBgn0265598	-1.41585	0.000147551	Bx	UTR5
2L	8088336	8088677	342	+	FBgn0261822_3	FBgn0261822	-1.41562	1.28e-09	Bsg	UTR5
3R	31060613	31060662	50	-	FBgn0002413	FBgn0002413	-1.41528	0.00273362	dco	UTR5
3R	22299151	22299200	50	+	FBgn0038938_2	FBgn0038938	-1.41528	0.000588915	CG7084	UTR5
2L	13484038	13484087	50	+	FBgn0263354_8	FBgn0263354	-1.41528	0.000588915	CG42784	UTR5
X	22468350	22468548	199	+	FBgn0031187_2	FBgn0031187	-1.41495	1.65e-08	Usp2	UTR3
X	16333860	16334058	199	+	FBgn0278608_2	FBgn0278608	-1.41495	1.66e-08	Dsp1	UTR5
2R	20424586	20429481	4896	+	FBgn0086604_2	FBgn0086604	-1.41487	3e-07	side-VIII	UTR5
3R	19416002	19416150	149	+	FBgn0051221_3	FBgn0051221	-1.41431	1.47e-08	CG31221	UTR5
2R	16102786	16102835	50	+	FBgn0014020	FBgn0014020	-1.4142	0.00521719	Rho1	UTR5
2L	18271489	18271737	249	-	FBgn0261804_2	FBgn0261804	-1.41413	1.24e-11	CG42750	UTR5
3R	18122465	18122514	50	+	FBgn0003499_2	FBgn0003499	-1.41369	0.0056099	sr	UTR5
X	7196907	7196956	50	+	FBgn0029939	FBgn0029939	-1.41369	0.00465605	CG9650	UTR5
X	16641167	16641216	50	+	FBgn0030766_2	FBgn0030766	-1.41369	0.00465605	mthl1	UTR5
2R	10206598	10206647	50	-	FBgn0033497	FBgn0033497	-1.41369	0.00250519	CG12912	UTR3
3L	21770252	21770301	50	+	FBgn0037133	FBgn0037133	-1.41369	0.00263961	CG7370	CDS
3L	9927585	9927634	50	+	FBgn0085385	FBgn0085385	-1.41369	0.00465605	bma	UTR5
3R	28146866	28146962	97	-	FBgn0267747	FBgn0267747	-1.41369	7.82e-05	lncRNA:CR46078	NA
3L	15108724	15108822	99	+	FBgn0266441	FBgn0266441	-1.41227	7.25e-05	CG45071	UTR5
3R	12360056	12360202	147	+	FBgn0038017	FBgn0038017	-1.41161	5.83e-08	CG4115	UTR5
X	11374112	11374161	50	+	FBgn0001624_2	FBgn0001624	-1.41125	0.00296653	dlg1	UTR5
3L	18139646	18139695	50	+	FBgn0020300	FBgn0020300	-1.41099	0.000919373	geko	UTR5
2R	12588845	12588894	50	-	FBgn0022764_3	FBgn0022764	-1.41099	0.00223048	Sin3A	UTR5
3L	16385800	16385859	60	-	FBgn0036623_2	FBgn0036623	-1.41099	0.000295492	Agpat3	UTR5
X	4939178	4939277	100	+	FBgn0004368	FBgn0004368	-1.41064	3.9e-05	Ptp4E	UTR5
3L	19939386	19939435	50	+	FBgn0004852	FBgn0004852	-1.41059	0.00023338	Ac76E	UTR5
2R	12168157	12170960	2804	-	FBgn0014184	FBgn0014184	-1.41045	1.77e-08	Oda	CDS
3R	13450640	13450838	199	+	FBgn0038156	FBgn0038156	-1.41039	3.05e-08	side-IV	UTR5
3R	25718578	25719955	1378	-	FBgn0051092_2	FBgn0051092	-1.4102	0.000981052	LpR2	UTR5
3L	1174554	1177076	2523	-	FBgn0025525	FBgn0025525	-1.41005	3.01e-06	bab2	UTR5
3L	19235224	19235323	100	-	FBgn0016797_6	FBgn0016797	-1.40998	1.92e-05	fz2	UTR5
2R	13806242	13806341	100	+	FBgn0261041	FBgn0261041	-1.40941	4.51e-05	stj	UTR5
3R	28540025	28540124	100	-	FBgn0003137	FBgn0003137	-1.40877	3.65e-05	Ppn	UTR5
3L	11092745	11093143	399	-	FBgn0020412_2	FBgn0020412	-1.40877	8.88e-17	JIL-1	UTR5
3R	9157639	9157688	50	-	FBgn0003165_3	FBgn0003165	-1.40841	0.00207054	pum	UTR5
3R	12548130	12548179	50	-	FBgn0250910_2	FBgn0250910	-1.40827	0.00041299	Octbeta3R	UTR5
2L	8735528	8735676	149	-	FBgn0003209_2	FBgn0003209	-1.4078	2.87e-07	raw	UTR5
3R	27437383	27437432	50	-	FBgn0016061_5	FBgn0016061	-1.4075	0.000182086	side	UTR5
3R	23821012	23821061	50	+	FBgn0085384_3	FBgn0085384	-1.4075	0.000461163	CG34355	UTR5
X	7284865	7285397	533	-	FBgn0029941	FBgn0029941	-1.40691	0.00110466	CG1677	UTR5
X	16943390	16943689	300	+	FBgn0030808	FBgn0030808	-1.40691	1.61e-11	RhoGAP15B	UTR5
2R	24638439	24638538	100	-	FBgn0035041_2	FBgn0035041	-1.40691	7.16e-06	CG13594	UTR5
3R	19464569	19464668	100	+	FBgn0260003_2	FBgn0260003	-1.40691	5.83e-05	Dys	UTR5
X	10244434	10244483	50	-	FBgn0263220_5	FBgn0263220	-1.40691	0.00185713	Hk	UTR5
3R	23066914	23067062	149	-	FBgn0039048_2	FBgn0039048	-1.4065	5.4e-07	CG17111	UTR5
3R	13434836	13434934	99	-	FBgn0004049_4	FBgn0004049	-1.40636	5.58e-06	yrt	UTR5
3L	9336212	9336361	150	+	FBgn0035975	FBgn0035975	-1.40636	3.68e-06	PGRP-LA	UTR5
X	13776944	13777392	449	+	FBgn0003218	FBgn0003218	-1.40628	3.92e-21	rdgB	UTR3
2R	11429246	11429495	250	-	FBgn0015872_2	FBgn0015872	-1.4061	1.69e-11	Drip	UTR5
2R	18007505	18007604	100	-	FBgn0034286_4	FBgn0034286	-1.4061	4.45e-05	dpr13	UTR5
3R	18739991	18740040	50	-	FBgn0024329_2	FBgn0024329	-1.40534	0.00124102	Mekk1	UTR5
3R	31168907	31168956	50	-	FBgn0086704	FBgn0086704	-1.40534	0.00287701	stops	UTR5
2L	22134508	22134607	100	+	FBgn0261802	FBgn0261802	-1.40534	8.41e-05	CG42748	UTR5
2L	18731232	18731331	100	-	FBgn0032707	FBgn0032707	-1.40464	2.83e-05	CG10348	UTR5
3L	603809	603958	150	-	FBgn0035146_2	FBgn0035146	-1.40399	1.06e-06	CG13893	UTR5
2R	24133452	24133501	50	-	FBgn0041582_2	FBgn0041582	-1.40371	0.00346514	tamo	UTR5
3L	16866728	16866877	150	+	FBgn0261565_2	FBgn0261565	-1.40359	2.87e-06	Lmpt	UTR5
X	15440904	15440953	50	-	FBgn0263257_3	FBgn0263257	-1.4031	0.00015014	Cngl	UTR5
3L	19793984	19794083	100	+	FBgn0261283	FBgn0261283	-1.40286	5.75e-05	SREBP	UTR5
3L	16164004	16164053	50	-	FBgn0036576_2	FBgn0036576	-1.40282	0.000780182	CG5151	UTR5
3L	14130729	14130778	50	-	FBgn0042630_2	FBgn0042630	-1.40282	0.000914288	Sox21b	UTR5
X	12897128	12897277	150	-	FBgn0259171_3	FBgn0259171	-1.40282	2.16e-06	Pde9	UTR5
2R	6680144	6680341	198	-	FBgn0259977	FBgn0259977	-1.40282	4.52e-09	Tdc1	UTR5
X	7936046	7936095	50	+	FBgn0260970	FBgn0260970	-1.40282	0.00150247	Ubr3	UTR5
3L	16865345	16866577	1233	+	FBgn0261565	FBgn0261565	-1.40282	1.36e-07	Lmpt	UTR5
3L	20386522	20386571	50	+	FBgn0011205	FBgn0011205	-1.4018	0.000965341	fbl	CDS
3R	6351095	6351144	50	+	FBgn0267698	FBgn0267698	-1.4018	0.0019811	Pak	UTR5
3R	18298333	18298531	199	-	FBgn0010877_2	FBgn0010877	-1.4018	7.15e-08	l(3)05822	UTR5
2L	16169585	16169634	50	+	FBgn0001991_2	FBgn0001991	-1.40148	0.00294375	Ca-alpha1D	UTR5
2L	12818746	12818845	100	-	FBgn0015399	FBgn0015399	-1.40133	5.77e-06	kek1	UTR3
3R	22751244	22766635	15392	+	FBgn0039025_2	FBgn0039025	-1.40124	2.5e-08	Usp12-46	UTR5
2L	8545224	8563778	18555	+	FBgn0011259_4	FBgn0011259	-1.40089	0.00300475	Sema1a	UTR5
X	3930380	3930429	50	-	FBgn0260658_5	FBgn0260658	-1.40089	0.00201834	CG42541	UTR5
2R	14713126	14713572	447	-	FBgn0020269	FBgn0020269	-1.40082	8.83e-18	mspo	UTR5
3L	19063214	19063508	295	+	FBgn0036843	FBgn0036843	-1.40054	3.61e-13	Sfxn2	UTR5
2R	6221106	6229593	8488	+	FBgn0263144_2	FBgn0263144	-1.40024	9.87e-11	bin3	CDS
2L	7879356	7879454	99	-	FBgn0031959	FBgn0031959	-1.40009	1.75e-05	spz3	UTR5
2R	10833952	10834101	150	-	FBgn0033558	FBgn0033558	-1.40009	0.00121333	CG12344	UTR5
2L	17384949	17385048	100	+	FBgn0020503_2	FBgn0020503	-1.39972	1.56e-05	CLIP-190	UTR5
2R	14278623	14279221	599	+	FBgn0263397_7	FBgn0263397	-1.39958	3.01e-21	Ih	UTR5
2R	23581294	23581443	150	+	FBgn0015903	FBgn0015903	-1.39937	5.22e-06	apt	UTR5
3R	14558105	14558254	150	-	FBgn0038237_4	FBgn0038237	-1.39937	2.08e-07	Pde6	UTR5
3R	20779235	20779284	50	+	FBgn0038826_2	FBgn0038826	-1.39937	0.00373388	Syp	UTR5
X	5089747	5089846	100	+	FBgn0029746_5	FBgn0029746	-1.39872	2.05e-05	CG15465	UTR5
X	1409818	1410016	199	+	FBgn0259108_2	FBgn0259108	-1.39872	4.3e-08	futsch	UTR5
X	5089747	5089846	100	+	FBgn0266098_5	FBgn0266098	-1.39872	2.05e-05	rg	UTR5
3R	31936828	31937026	199	-	FBgn0011224_3	FBgn0011224	-1.39813	9.81e-08	heph	UTR5
2L	17385198	17385247	50	+	FBgn0020503_4	FBgn0020503	-1.39813	0.000496205	CLIP-190	UTR5
2R	17394936	17403896	8961	+	FBgn0010620_2	FBgn0010620	-1.39777	2.02e-05	CG10939	UTR5
3L	13919502	13919701	200	-	FBgn0026376	FBgn0026376	-1.39759	2.81e-09	Rgl	UTR5
3R	24543765	24543864	100	-	FBgn0039207	FBgn0039207	-1.39624	0.000119384	CG5789	UTR5
X	1413809	1413958	150	+	FBgn0259108_5	FBgn0259108	-1.39586	1.75e-07	futsch	UTR5
2L	4915252	4915351	100	-	FBgn0041150_2	FBgn0041150	-1.39551	2.22e-05	hoe1	UTR5
2R	6829637	6829835	199	+	FBgn0033108_2	FBgn0033108	-1.39525	1.49e-10	CG15236	UTR5
3L	18641932	18642080	149	+	FBgn0036801_7	FBgn0036801	-1.39488	1.05e-07	MYPT-75D	UTR5
3L	5354828	5355077	250	-	FBgn0016031_2	FBgn0016031	-1.39473	6.02e-11	lama	UTR5
2L	15679243	15679649	407	-	FBgn0028863	FBgn0028863	-1.39321	4.81e-07	CG4587	UTR5
3R	29377846	29383075	5230	+	FBgn0004369_2	FBgn0004369	-1.39268	1.34e-13	Ptp99A	UTR5
X	16876195	16876344	150	-	FBgn0030798_2	FBgn0030798	-1.39268	1.15e-07	CG13003	UTR5
3R	25519379	25519428	50	+	FBgn0011666	FBgn0011666	-1.39196	0.00258383	msi	UTR5
2R	17394642	17394740	99	+	FBgn0010620	FBgn0010620	-1.39091	8.91e-07	CG10939	UTR5
3L	4187825	4187874	50	-	FBgn0035505	FBgn0035505	-1.39075	0.000372626	Teh2	UTR5
2L	12421684	12423390	1707	-	FBgn0043841	FBgn0043841	-1.39067	6.05e-12	vir-1	UTR5
3R	8817527	8817576	50	-	FBgn0286516_4	FBgn0286516	-1.38955	0.00236959	aqz	UTR3
2L	16491590	16491988	399	+	FBgn0032586	FBgn0032586	-1.3893	7.96e-18	Tpr2	UTR5
X	5341245	5341444	200	+	FBgn0029761_2	FBgn0029761	-1.38861	3.75e-09	SK	UTR5
3L	881169	881715	547	-	FBgn0035173_3	FBgn0035173	-1.38728	8.21e-23	CG13907	UTR5
2R	6131164	6131213	50	-	FBgn0000546	FBgn0000546	-1.38629	0.00287962	EcR	UTR5
2R	6156298	6156397	100	-	FBgn0000546_4	FBgn0000546	-1.38629	5.12e-05	EcR	UTR5
3L	17576020	17576069	50	-	FBgn0000567	FBgn0000567	-1.38629	0.00312946	Eip74EF	UTR5
X	12003765	12003864	100	-	FBgn0001083_3	FBgn0001083	-1.38629	8.95e-05	fw	UTR5
3R	23345571	23345620	50	-	FBgn0003118_2	FBgn0003118	-1.38629	0.00391949	pnt	UTR5
2R	11174175	11174224	50	+	FBgn0003396_2	FBgn0003396	-1.38629	0.00138057	shn	UTR5
3R	24668507	24668556	50	+	FBgn0003429_3	FBgn0003429	-1.38629	0.00461602	slo	UTR5
3R	12281545	12281594	50	+	FBgn0003651_2	FBgn0003651	-1.38629	0.00254534	svp	UTR5
2L	490895	490944	50	+	FBgn0003963	FBgn0003963	-1.38629	0.00198381	ush	UTR5
2R	12886629	12886678	50	+	FBgn0003975_2	FBgn0003975	-1.38629	0.00174698	vg	UTR5
3R	10139525	10139623	99	-	FBgn0004889_4	FBgn0004889	-1.38629	3.09e-05	tws	UTR5
2R	20960810	20960859	50	-	FBgn0008636_2	FBgn0008636	-1.38629	0.00223001	hbn	UTR5
2L	826168	826217	50	+	FBgn0010583_2	FBgn0010583	-1.38629	0.00137785	dock	UTR5
2L	11582087	11582236	150	+	FBgn0015400	FBgn0015400	-1.38629	1.31e-06	kek2	UTR5
X	7308139	7308188	50	+	FBgn0024250_2	FBgn0024250	-1.38629	0.00477088	brk	UTR5
X	7308338	7308387	50	+	FBgn0024250_3	FBgn0024250	-1.38629	0.00302837	brk	UTR5
3L	1034526	1034625	100	-	FBgn0024277_4	FBgn0024277	-1.38629	2.92e-05	trio	UTR5
2L	4372069	4372167	99	+	FBgn0026319	FBgn0026319	-1.38629	3.39e-06	Traf4	UTR5
2L	471803	471901	99	-	FBgn0031258_3	FBgn0031258	-1.38629	5.15e-05	CG4297	UTR5
2L	8257104	8257153	50	-	FBgn0032010	FBgn0032010	-1.38629	0.00133954	CG8086	UTR5
2L	9877753	9877902	150	-	FBgn0032151_5	FBgn0032151	-1.38629	1.53e-07	nAChRalpha6	UTR5
2L	21308907	21308956	50	-	FBgn0032940	FBgn0032940	-1.38629	0.000516581	Mondo	UTR5
2L	21309802	21309951	150	-	FBgn0032940_5	FBgn0032940	-1.38629	4.12e-06	Mondo	UTR5
2R	6715743	6715842	100	-	FBgn0033095_8	FBgn0033095	-1.38629	2.37e-05	chk	UTR5
2R	11712658	11712905	248	+	FBgn0033649_3	FBgn0033649	-1.38629	9.51e-11	pyr	UTR5
2R	14942545	14942594	50	+	FBgn0033985	FBgn0033985	-1.38629	0.00259188	CG10257	UTR5
3L	17487951	17488000	50	+	FBgn0036732_2	FBgn0036732	-1.38629	0.00152732	Oatp74D	UTR5
3R	12079863	12079912	50	-	FBgn0037989_2	FBgn0037989	-1.38629	0.00138518	ATP8B	UTR5
3R	13452277	13452376	100	+	FBgn0038156_2	FBgn0038156	-1.38629	5.74e-05	side-IV	UTR5
3R	17248013	17248062	50	-	FBgn0038494_5	FBgn0038494	-1.38629	0.00169992	beat-IIb	UTR5
3R	17762390	17762439	50	-	FBgn0038542_2	FBgn0038542	-1.38629	0.00503384	TyrR	UTR5
3R	22755199	22755248	50	+	FBgn0039026_5	FBgn0039026	-1.38629	0.00221324	CG7029	UTR5
2L	13296496	13296694	199	+	FBgn0051729_3	FBgn0051729	-1.38629	9.26e-08	CG31729	UTR5
3L	22749494	22749692	199	+	FBgn0052451	FBgn0052451	-1.38629	4.75e-08	SPoCk	UTR5
2L	18571772	18571821	50	-	FBgn0085370_4	FBgn0085370	-1.38629	0.00247217	Pde11	UTR5
2R	21255859	21255908	50	+	FBgn0085426	FBgn0085426	-1.38629	0.00154711	Rgk3	UTR5
2L	21051019	21051068	50	-	FBgn0250867_2	FBgn0250867	-1.38629	0.00461602	CG42238	UTR5
2L	12461202	12461251	50	-	FBgn0259176_4	FBgn0259176	-1.38629	0.00344267	bun	UTR5
3L	21192918	21192967	50	-	FBgn0259239	FBgn0259239	-1.38629	0.00348251	CG42337	UTR5
X	13785742	13785891	150	+	FBgn0261244_3	FBgn0261244	-1.38629	4.76e-07	inaE	UTR5
2L	16685657	16685706	50	+	FBgn0261278_2	FBgn0261278	-1.38629	0.000529166	grp	UTR5
3R	15374735	15374784	50	+	FBgn0262483	FBgn0262483	-1.38629	0.000303276	Rbp	UTR5
3L	2871930	2871979	50	-	FBgn0263392_5	FBgn0263392	-1.38629	0.00169992	Tet	UTR5
X	17506910	17506959	50	-	FBgn0263706_4	FBgn0263706	-1.38629	0.000201536	CG43658	UTR5
2R	15425292	15425341	50	+	FBgn0263980_6	FBgn0263980	-1.38629	0.00167969	Stacl	UTR5
X	840658	840707	50	-	FBgn0264449	FBgn0264449	-1.38629	0.00213471	CG43867	UTR5
X	3868196	3868245	50	-	FBgn0265575	FBgn0265575	-1.38629	0.00101483	yin	UTR5
X	13211526	13211575	50	-	FBgn0265630_4	FBgn0265630	-1.38629	0.00556784	sno	UTR5
2L	73537	73586	50	-	FBgn0266322_3	FBgn0266322	-1.38629	0.00169992	asRNA:CR44987	NA
2R	6715743	6715842	100	-	FBgn0266525_8	FBgn0266525	-1.38629	2.37e-05	CG45092	UTR5
X	12229749	12229798	50	+	FBgn0267001_6	FBgn0267001	-1.38629	0.00114588	Ten-a	UTR5
2R	10206598	10206647	50	-	FBgn0284237	FBgn0284237	-1.38629	0.00254534	CG46321	UTR3
X	10805462	10806483	1022	-	FBgn0285926_4	FBgn0285926	-1.38629	0.00308196	Imp	UTR5
3L	22570659	22570708	50	-	FBgn0286028	FBgn0286028	-1.38629	0.00337957	lncRNA:CR46348	NA
X	3574585	3574634	50	+	FBgn0266429	FBgn0266429	-1.38629	0.00476838	AstA-R1	UTR5
3R	7809218	7809366	149	-	FBgn0037521_2	FBgn0037521	-1.38572	4.66e-08	CG2993	UTR5
2L	6786363	6786811	449	-	FBgn0015776	FBgn0015776	-1.38328	1.06e-19	nrv1	UTR5
X	10772829	10772878	50	+	FBgn0030234_2	FBgn0030234	-1.38304	0.00345018	CG15211	UTR5
3R	15935447	15936042	596	+	FBgn0013334	FBgn0013334	-1.38284	7.15e-23	Sap47	UTR5
2L	20311467	20311516	50	+	FBgn0003475	FBgn0003475	-1.38266	0.00178509	spir	UTR5
2L	7810554	7810653	100	-	FBgn0031952_3	FBgn0031952	-1.38238	0.000105715	cdc14	UTR5
3L	12515307	12515406	100	+	FBgn0041775_2	FBgn0041775	-1.38197	2e-05	tral	UTR5
3R	5334981	5335733	753	-	FBgn0013576_7	FBgn0013576	-1.38128	1.27e-05	mtd	UTR5
2L	7157247	7157346	100	-	FBgn0085407_3	FBgn0085407	-1.3812	2.45e-05	Pvf3	UTR5
3R	13154585	13155638	1054	-	FBgn0266578	FBgn0266578	-1.38107	6.22e-12	lncRNA:CR45109	UTR5
X	13564222	13564271	50	+	FBgn0086674_3	FBgn0086674	-1.38096	0.00195211	Tpst	UTR5
2R	19423747	19423846	100	-	FBgn0263391_2	FBgn0263391	-1.3806	3.42e-06	hts	UTR5
3L	13798369	13798468	100	-	FBgn0264001_6	FBgn0264001	-1.38032	6.68e-06	bru3	UTR5
3R	24894210	24894309	100	-	FBgn0051121_2	FBgn0051121	-1.37992	6.11e-05	CG31121	UTR5
2R	17679165	17679214	50	-	FBgn0016059	FBgn0016059	-1.37986	0.000195044	Sema1b	UTR5
3R	23066816	23066865	50	-	FBgn0039048	FBgn0039048	-1.37986	0.00121845	CG17111	UTR5
2L	1880143	1880192	50	-	FBgn0051663	FBgn0051663	-1.37969	0.00125527	CG31663	UTR5
3L	21319565	21319664	100	+	FBgn0086913_4	FBgn0086913	-1.37969	2.13e-05	Rab26	UTR5
3L	9829784	9829932	149	+	FBgn0264489_3	FBgn0264489	-1.37933	1.62e-06	CG43897	UTR5
2L	6083396	6083445	50	+	FBgn0266450_5	FBgn0266450	-1.37913	0.000596225	Kr-h1	UTR5
2R	7885933	7885982	50	-	FBgn0085390_3	FBgn0085390	-1.37845	0.000701167	Dgk	UTR5
2L	11843563	11843661	99	+	FBgn0286929	FBgn0286929	-1.37845	6.72e-07	CG46426	UTR3
3R	10388857	10389006	150	+	FBgn0259938_3	FBgn0259938	-1.37764	8.96e-07	cwo	UTR5
3L	7253946	7263036	9091	-	FBgn0035755_2	FBgn0035755	-1.37733	4.24e-05	CG14830	UTR5
3L	10660817	10660866	50	-	FBgn0052066_3	FBgn0052066	-1.37699	0.000465894	CG32066	UTR5
2R	15921969	15922018	50	-	FBgn0264089_6	FBgn0264089	-1.37699	0.00226429	sli	UTR5
2L	21069715	21069764	50	-	FBgn0032910_2	FBgn0032910	-1.37663	0.000555284	CG9265	UTR5
2R	22896224	22896322	99	+	FBgn0034797	FBgn0034797	-1.37638	1.56e-05	nahoda	UTR5
3R	13017187	13017236	50	+	FBgn0020496_2	FBgn0020496	-1.37624	0.003548	CtBP	UTR5
3L	17621874	17622023	150	+	FBgn0036741	FBgn0036741	-1.37624	4.22e-07	anchor	UTR5
2R	7620349	7620662	314	-	FBgn0033196_4	FBgn0033196	-1.37604	7.82e-09	CG1358	UTR5
2R	18611032	18611081	50	-	FBgn0050115_4	FBgn0050115	-1.37582	0.000871999	GEFmeso	UTR5
2R	1649976	1650124	149	+	FBgn0087011_2	FBgn0087011	-1.37582	1.69e-06	CG41520	CDS
2R	10276335	10276384	50	+	FBgn0033504_5	FBgn0033504	-1.37552	0.00456085	CAP	UTR5
3L	14632749	14632798	50	+	FBgn0041604	FBgn0041604	-1.37537	0.000662721	dlp	UTR5
3R	9234199	9234248	50	-	FBgn0003165_7	FBgn0003165	-1.3746	0.00121645	pum	UTR5
3L	14274839	14274987	149	+	FBgn0001085_2	FBgn0001085	-1.37446	2.09e-06	fz	UTR5
2L	18845629	18845827	199	+	FBgn0032719_3	FBgn0032719	-1.37422	2.69e-10	CG17321	UTR5
2L	5335997	5336095	99	-	FBgn0031702_2	FBgn0031702	-1.37402	2.77e-06	fusl	UTR5
2R	6971239	6971587	349	-	FBgn0053558	FBgn0053558	-1.37392	1.04e-15	mim	UTR5
2L	16888703	16888801	99	+	FBgn0265542	FBgn0265542	-1.37372	5.03e-05	lncRNA:CR44392	UTR5
X	19297222	19297618	397	-	FBgn0031011	FBgn0031011	-1.37339	6e-17	CG8034	UTR5
2R	10125930	10126872	943	+	FBgn0050011_5	FBgn0050011	-1.37313	1.78e-39	gem	UTR5
2L	21665249	21665298	50	-	FBgn0032957_2	FBgn0032957	-1.37305	0.00116672	CG2225	UTR3
X	15333706	15333805	100	+	FBgn0026428_2	FBgn0026428	-1.37244	1.74e-05	HDAC6	UTR5
3R	27192000	27192049	50	-	FBgn0004197	FBgn0004197	-1.37148	0.00119537	Ser	UTR5
2L	19069529	19069578	50	+	FBgn0032751	FBgn0032751	-1.37148	0.000861026	CG17343	UTR3
X	8232621	8232770	150	+	FBgn0261873_5	FBgn0261873	-1.37148	1.89e-06	sdt	CDS
2R	24063198	24063493	296	+	FBgn0283666	FBgn0283666	-1.37148	4.65e-13	Rap2l	UTR5
3R	18959339	18959487	149	+	FBgn0261262_4	FBgn0261262	-1.37103	6.13e-07	CG42613	UTR3
3R	23781815	23781914	100	+	FBgn0015513	FBgn0015513	-1.37055	4.24e-05	mbc	UTR5
3R	15475594	15475693	100	-	FBgn0286071_2	FBgn0286071	-1.37055	4.98e-05	AdamTS-A	UTR5
3R	23220495	23220644	150	-	FBgn0262975_2	FBgn0262975	-1.37033	3.03e-07	cnc	UTR5
2L	18271788	18275621	3834	-	FBgn0261804_3	FBgn0261804	-1.36971	1.47e-13	CG42750	UTR5
2R	10087661	10090584	2924	+	FBgn0033484	FBgn0033484	-1.36961	1.25e-08	CG2269	UTR5
2L	16485600	16485699	100	-	FBgn0005677_3	FBgn0005677	-1.36949	1.18e-05	dac	UTR5
3R	20783136	20783185	50	+	FBgn0038826_6	FBgn0038826	-1.369	0.00163322	Syp	UTR5
3R	22784500	22784549	50	+	FBgn0039026_7	FBgn0039026	-1.36859	0.00109841	CG7029	UTR5
2R	15482391	15482587	197	-	FBgn0034021	FBgn0034021	-1.36849	5.53e-08	CG8180	UTR5
3R	21233018	21236978	3961	-	FBgn0000527	FBgn0000527	-1.36846	3.36e-05	e	UTR5
2L	10310708	10310757	50	-	FBgn0027491	FBgn0027491	-1.36828	0.00224758	Cdk5alpha	UTR5
2R	9350724	9350972	249	-	FBgn0033403_4	FBgn0033403	-1.36756	8.11e-11	CG13739	UTR5
2R	16150718	16150767	50	+	FBgn0034083_3	FBgn0034083	-1.3673	0.000144934	lbk	UTR5
2R	10125384	10125880	497	+	FBgn0050011_4	FBgn0050011	-1.36708	2.14e-22	gem	UTR5
2R	10125388	10125885	498	+	FBgn0284235_4	FBgn0284235	-1.36706	1.24e-22	CG46319	UTR5
2L	6536042	6536091	50	-	FBgn0000320_2	FBgn0000320	-1.36688	0.00114695	eya	UTR5
2R	21480245	21481127	883	-	FBgn0010415_2	FBgn0010415	-1.36688	2.94e-11	Sdc	UTR5
3L	22277755	22277804	50	+	FBgn0025702_2	FBgn0025702	-1.36688	0.00137516	Srpk79D	UTR5
3R	15076259	15077156	898	-	FBgn0038282	FBgn0038282	-1.36688	9.83e-07	dpr9	UTR5
3R	19621041	19621090	50	-	FBgn0038720_3	FBgn0038720	-1.36688	0.00364392	CG6231	UTR5
2R	12722584	12722633	50	+	FBgn0261545_5	FBgn0261545	-1.36688	0.00230751	CG42663	UTR5
2L	8545024	8545073	50	+	FBgn0011259_3	FBgn0011259	-1.36609	0.00305473	Sema1a	UTR5
2R	1521579	1521628	50	-	FBgn0267861	FBgn0267861	-1.36609	0.000445158	Maf1	UTR5
3L	14805186	14805484	299	+	FBgn0036454	FBgn0036454	-1.36549	1.19e-12	CG17839	UTR5
2L	7827798	7828093	296	+	FBgn0004177	FBgn0004177	-1.3654	1.8e-14	mts	UTR5
X	17993533	17993582	50	-	FBgn0003380_18	FBgn0003380	-1.36524	0.00157008	Sh	UTR5
3R	15804497	15804546	50	+	FBgn0026616_2	FBgn0026616	-1.36524	0.000321073	alpha-Man-IIb	UTR5
3L	8512810	8513007	198	+	FBgn0035901	FBgn0035901	-1.36524	3.65e-07	Pus7	UTR5
3R	24231818	24231967	150	+	FBgn0043884_2	FBgn0043884	-1.36524	3.38e-06	mask	CDS
3L	2879059	2879108	50	-	FBgn0263392_8	FBgn0263392	-1.36524	0.00179377	Tet	UTR5
X	3721467	3721566	100	+	FBgn0283657_3	FBgn0283657	-1.36524	8.1e-05	Tlk	UTR5
2L	7219686	7219983	298	-	FBgn0031897_4	FBgn0031897	-1.36492	1.42e-11	CG13784	UTR5
2R	19142030	19142279	250	+	FBgn0000578_2	FBgn0000578	-1.36432	1.46e-09	ena	UTR5
3R	26881984	26882033	50	+	FBgn0004359_2	FBgn0004359	-1.36432	0.000146853	T48	UTR5
3R	26441270	26441319	50	+	FBgn0263118	FBgn0263118	-1.3633	0.00206761	tx	UTR5
3L	14053712	14053761	50	+	FBgn0267795_3	FBgn0267795	-1.36316	0.00113505	Frl	UTR5
[truncated: 3,469 more rows]

## Sheet: Radar.mettl3RNAivscontrol.HS
chr	start	end	peak width	strand	peak name	gene (flybaseID)	logFC m6A/input	p-value	gene_name	location
4	427380	427626	247	+	FBgn0264794	FBgn0264794	-3.78419	7.24e-13	lncRNA:CR44024	NA
2L	12818547	12818596	50	-	FBgn0015399	FBgn0015399	-3.58352	0.000515353	kek1	UTR3
X	18014304	18014403	100	-	FBgn0003380_10	FBgn0003380	-3.46574	2.33e-05	Sh	UTR5
2L	20867994	20868043	50	+	FBgn0051675	FBgn0051675	-3.29584	0.0013811	CG31675	UTR5
2R	17265942	17266041	100	+	FBgn0265487_3	FBgn0265487	-3.08453	8.57e-07	mbl	UTR5
3L	3001815	3001914	100	+	FBgn0035385	FBgn0035385	-3.04452	5.67e-06	FMRFaR	UTR5
3R	14481315	14481414	100	-	FBgn0285955_3	FBgn0285955	-2.99573	2.18e-05	cv-c	UTR5
3R	9460554	9460603	50	-	FBgn0037697_2	FBgn0037697	-2.97893	0.000832187	GstZ2	UTR5
2R	24455441	24455540	100	+	FBgn0035010	FBgn0035010	-2.94444	7.76e-06	CG13579	UTR5
3R	6741268	6741467	200	-	FBgn0051481	FBgn0051481	-2.94444	8.41e-09	pb	UTR5
2L	11859269	11859318	50	-	FBgn0264815	FBgn0264815	-2.89037	0.000426842	Pde1c	CDS
3L	14426833	14426882	50	-	FBgn0087007	FBgn0087007	-2.87168	0.00044124	bbg	UTR5
X	7696534	7696583	50	-	FBgn0029504_2	FBgn0029504	-2.83321	0.000464575	CHES-1-like	UTR5
2R	25167807	25167856	50	+	FBgn0054038	FBgn0054038	-2.81341	0.00129367	CG34038	UTR5
X	12732249	12741971	9723	-	FBgn0265523_4	FBgn0265523	-2.79321	7.3e-20	Smr	UTR5
2L	10060964	10062627	1664	+	FBgn0032178	FBgn0032178	-2.77259	8.62e-05	Spn31A	CDS
3R	25614255	25614451	197	+	FBgn0039346_2	FBgn0039346	-2.71753	8.14e-10	CG5079	UTR3
3R	18052586	18052784	199	-	FBgn0010389	FBgn0010389	-2.70805	1.71e-10	htl	UTR5
3R	28744242	28744291	50	-	FBgn0039595_2	FBgn0039595	-2.70805	0.00034117	AstA-R2	UTR5
3R	15803116	15803165	50	+	FBgn0038365	FBgn0038365	-2.66259	0.00200706	CG9593	CDS
2L	19083125	19083174	50	-	FBgn0002023	FBgn0002023	-2.61496	0.00228896	Lim3	UTR5
3L	15034064	15034162	99	-	FBgn0261090	FBgn0261090	-2.58669	5.97e-07	Sytbeta	UTR5
2L	2805459	2805508	50	+	FBgn0031461	FBgn0031461	-2.584	0.000366719	daw	UTR5
3L	21220447	21220496	50	+	FBgn0262855	FBgn0262855	-2.57452	0.000218099	CG43219	UTR5
2R	12780591	12780990	400	+	FBgn0003326	FBgn0003326	-2.56495	4.77e-17	sca	UTR5
X	10890603	10890752	150	-	FBgn0017561	FBgn0017561	-2.56495	1.72e-08	Ork1	UTR5
2L	10753540	10753739	200	-	FBgn0032297_2	FBgn0032297	-2.56495	5.77e-11	CG17124	UTR5
3L	21382751	21383000	250	+	FBgn0261258_2	FBgn0261258	-2.56495	1.17e-10	rgn	UTR5
X	22657470	22657519	50	+	FBgn0266348	FBgn0266348	-2.56495	0.00253134	lncRNA:CR44997	NA
2L	19426333	19426382	50	+	FBgn0032779	FBgn0032779	-2.53897	0.000611957	Alp12	UTR5
3R	25881129	25881327	199	-	FBgn0027865	FBgn0027865	-2.53143	1.11e-09	Tsp96F	UTR5
3R	12595427	12595476	50	-	FBgn0038063_3	FBgn0038063	-2.51231	0.000605093	Octbeta2R	UTR5
2R	7098642	7098691	50	+	FBgn0263934	FBgn0263934	-2.51231	0.000978305	esn	UTR5
2R	14378493	14378591	99	+	FBgn0033932_3	FBgn0033932	-2.48491	1.1e-05	Dh44-R1	UTR5
3L	21382551	21382700	150	+	FBgn0261258	FBgn0261258	-2.4773	1.08e-09	rgn	UTR5
3L	6400787	6400836	50	+	FBgn0261801	FBgn0261801	-2.4681	0.000563795	CG42747	UTR5
3R	12973830	12974323	494	-	FBgn0038098_3	FBgn0038098	-2.45674	0.00177471	CG7381	UTR5
3L	9799001	9799050	50	+	FBgn0044051	FBgn0044051	-2.45674	0.000631037	Ilp1	UTR3
2L	8463652	8463750	99	-	FBgn0026718	FBgn0026718	-2.45316	1.34e-05	Agpat2	UTR5
3R	9493428	9493677	250	-	FBgn0037698_3	FBgn0037698	-2.43361	3.26e-14	CG16779	UTR5
3R	11335026	11335375	350	+	FBgn0004595_6	FBgn0004595	-2.43285	7.88e-18	pros	UTR5
3R	21223754	21223903	150	+	FBgn0038872	FBgn0038872	-2.42775	1.84e-06	Nelf-A	UTR5
4	659645	659893	249	-	FBgn0051992	FBgn0051992	-2.42775	7.35e-11	gw	UTR5
3R	22977767	22978164	398	+	FBgn0039031_2	FBgn0039031	-2.42447	3.64e-18	Gbp3	UTR3
3L	698945	698994	50	-	FBgn0035157	FBgn0035157	-2.3979	0.00230346	CG13894	UTR5
3R	23471380	23471429	50	-	FBgn0039078	FBgn0039078	-2.3979	0.00053026	CG4374	UTR5
3R	7195265	7195314	50	+	FBgn0086372_2	FBgn0086372	-2.3979	0.000823441	lap	UTR3
X	15972266	15972465	200	-	FBgn0259110_4	FBgn0259110	-2.3979	8.84e-10	mmd	UTR5
3L	3846353	3846402	50	+	FBgn0013751	FBgn0013751	-2.3979	0.00266318	Awh	UTR5
3R	19147363	19147512	150	-	FBgn0261285_2	FBgn0261285	-2.37158	1.15e-07	Ppcs	UTR5
3R	28584816	28584915	100	-	FBgn0000659	FBgn0000659	-2.36712	5.31e-05	fkh	UTR5
2R	24243502	24244716	1215	+	FBgn0050418	FBgn0050418	-2.36712	1.51e-07	nord	UTR5
X	12897078	12897127	50	-	FBgn0259171_3	FBgn0259171	-2.36712	0.000836349	Pde9	UTR5
2R	12996800	12997160	361	+	FBgn0265623_2	FBgn0265623	-2.36712	0.000197643	Su(z)2	UTR5
2R	22592570	22592668	99	-	FBgn0260866	FBgn0260866	-2.36428	5.85e-06	dnr1	UTR5
3R	12095174	12095801	628	+	FBgn0051361_2	FBgn0051361	-2.36085	6.94e-15	dpr17	UTR5
3R	20253020	20253218	199	+	FBgn0262582_3	FBgn0262582	-2.35138	2.29e-09	cic	UTR5
2L	13415623	13415672	50	+	FBgn0264432_2	FBgn0264432	-2.35138	0.0034844	CG43850	UTR5
2R	16831145	16831194	50	+	FBgn0263659_2	FBgn0263659	-2.34181	0.00069433	lncRNA:CR43650	NA
X	15941325	15941423	99	+	FBgn0030710	FBgn0030710	-2.33537	3.31e-05	CG8924	UTR5
4	305567	305764	198	-	FBgn0039900	FBgn0039900	-2.33537	1.34e-09	Syt7	UTR5
3L	12391045	12391244	200	-	FBgn0036279_2	FBgn0036279	-2.33076	2.53e-09	Ncc69	UTR5
3R	8578355	8578404	50	+	FBgn0261929	FBgn0261929	-2.32728	0.00364646	5-HT2B	UTR5
X	3574734	3574783	50	+	FBgn0266429	FBgn0266429	-2.32239	0.000488672	AstA-R1	UTR5
2L	19606619	19606918	300	+	FBgn0267964	FBgn0267964	-2.31677	9.62e-14	CG46244	UTR5
3L	3743147	3743246	100	-	FBgn0052264_2	FBgn0052264	-2.31363	4.86e-06	CG32264	UTR5
3L	5997455	5997554	100	+	FBgn0052406_2	FBgn0052406	-2.31254	1.11e-05	PVRAP	UTR5
3R	20714528	20714577	50	-	FBgn0024944_3	FBgn0024944	-2.30259	0.00121002	Oamb	UTR5
2L	13642210	13642259	50	-	FBgn0028546_2	FBgn0028546	-2.30259	0.000345342	ics	UTR5
3L	17012068	17012117	50	-	FBgn0036684_3	FBgn0036684	-2.30259	0.000703711	CG3764	UTR5
2R	16500228	16500475	248	+	FBgn0011260	FBgn0011260	-2.2882	3.39e-10	Sema2a	UTR5
2L	2017793	2017842	50	+	FBgn0031384_3	FBgn0031384	-2.27727	0.00193773	CG4238	CDS
3R	10284666	10284715	50	+	FBgn0262617_2	FBgn0262617	-2.27727	0.00089141	Nuak1	UTR5
3L	6998893	6999822	930	+	FBgn0260660	FBgn0260660	-2.2736	3.85e-15	Mp	UTR5
2L	9070967	9071115	149	-	FBgn0051708_5	FBgn0051708	-2.26868	2.61e-07	DIP-zeta	UTR5
2R	15424892	15424941	50	+	FBgn0263980_5	FBgn0263980	-2.26868	0.000669776	Stacl	UTR5
2R	15942913	15945277	2365	+	FBgn0034053	FBgn0034053	-2.26176	4.76e-11	Cyp4aa1	CDS
3L	376991	377040	50	-	FBgn0262139_2	FBgn0262139	-2.26176	0.000674585	trh	UTR5
3R	29659885	29659934	50	-	FBgn0266137_4	FBgn0266137	-2.26176	0.000212772	Dop1R2	UTR5
3L	319436	319535	100	-	FBgn0004373	FBgn0004373	-2.25129	2.17e-05	fwd	UTR5
3L	12580772	12580871	100	+	FBgn0015904	FBgn0015904	-2.24071	1.53e-05	ara	UTR5
2L	19896127	19896226	100	+	FBgn0263873	FBgn0263873	-2.24071	1.97e-05	sick	UTR5
2R	18814720	18814769	50	-	FBgn0034394	FBgn0034394	-2.23868	0.00239358	CG15096	UTR5
2L	10373766	10373865	100	-	FBgn0053303	FBgn0053303	-2.23683	9.03e-06	CG33303	UTR5
2L	3304150	3304248	99	+	FBgn0031518	FBgn0031518	-2.22462	2.42e-05	CG3277	UTR5
2R	24693990	24694089	100	-	FBgn0035050	FBgn0035050	-2.22462	2.34e-05	SiaT	UTR5
X	10308666	10323621	14956	-	FBgn0259170_4	FBgn0259170	-2.22462	3.99e-22	alpha-Man-Ia	UTR5
X	13304205	13304254	50	+	FBgn0266376	FBgn0266376	-2.22462	0.000898893	lncRNA:CR45018	NA
2R	12028085	12028134	50	+	FBgn0260012	FBgn0260012	-2.2192	0.000778809	pds5	UTR5
2L	9071080	9071129	50	+	FBgn0265676	FBgn0265676	-2.2192	0.000448259	lncRNA:CR44483	NA
2R	9092501	9092746	246	-	FBgn0033373	FBgn0033373	-2.21102	5.55e-11	CG8080	UTR5
3L	12390645	12390994	350	-	FBgn0036279	FBgn0036279	-2.19722	2.18e-16	Ncc69	UTR5
2L	21684561	21684760	200	+	FBgn0051619	FBgn0051619	-2.19722	3.18e-09	nolo	UTR5
X	9682627	9682726	100	-	FBgn0261617	FBgn0261617	-2.19722	3.31e-05	nej	UTR5
2R	5726309	5726358	50	-	FBgn0267978_2	FBgn0267978	-2.19722	0.000868954	ap	UTR5
3R	23248704	23248853	150	-	FBgn0039064_5	FBgn0039064	-2.18926	2.34e-07	CG4467	UTR5
2L	3989568	3991613	2046	-	FBgn0051774	FBgn0051774	-2.17998	3.67e-13	fred	UTR5
2R	22379736	22380904	1169	+	FBgn0025878	FBgn0025878	-2.17929	7.76e-15	wrapper	CDS
2R	10364777	10364826	50	-	FBgn0261698	FBgn0261698	-2.16905	0.00192109	SLO2	UTR5
2R	7098792	7098841	50	+	FBgn0263934_2	FBgn0263934	-2.16905	0.00313329	esn	UTR5
2R	8327540	8327738	199	+	FBgn0261588	FBgn0261588	-2.16645	8.47e-12	pdm3	UTR5
3R	11335426	11335525	100	+	FBgn0004595_7	FBgn0004595	-2.16465	8.73e-06	pros	UTR5
2L	16817009	16817126	118	+	FBgn0004797_2	FBgn0004797	-2.15948	0.00187712	mdy	UTR5
3R	10885590	10885688	99	+	FBgn0037856	FBgn0037856	-2.15176	4.39e-06	Leash	UTR5
2R	15350180	15350528	349	+	FBgn0034013_2	FBgn0034013	-2.14739	3.18e-16	unc-5	UTR5
2R	10445201	10445300	100	+	FBgn0001122_3	FBgn0001122	-2.14696	5.53e-07	Galphao	UTR5
3R	23345571	23345620	50	-	FBgn0003118_3	FBgn0003118	-2.14007	0.00259123	pnt	UTR5
2L	3790692	3790741	50	+	FBgn0031571	FBgn0031571	-2.14007	0.00178579	bark	CDS
2R	5351824	5351873	50	+	FBgn0033019	FBgn0033019	-2.14007	0.00137356	CG10395	UTR3
X	5083022	5084718	1697	-	FBgn0052767_4	FBgn0052767	-2.14007	2.06e-08	CG32767	UTR5
3R	29659338	29659835	498	-	FBgn0266137_3	FBgn0266137	-2.14007	1.94e-05	Dop1R2	UTR5
4	607151	607349	199	-	FBgn0028996_3	FBgn0028996	-2.13553	8.83e-09	onecut	UTR5
2L	5824851	5824950	100	+	FBgn0085410	FBgn0085410	-2.13351	2.67e-06	TrissinR	UTR5
X	20623176	20623325	150	-	FBgn0083981	FBgn0083981	-2.12823	4.97e-08	RunxA	UTR5
3L	3743496	3745850	2355	-	FBgn0052264_4	FBgn0052264	-2.12596	2.74e-12	CG32264	UTR5
3L	5752091	5752140	50	-	FBgn0263106_2	FBgn0263106	-2.12431	0.00131761	DnaJ-1	UTR5
2L	19363128	19363177	50	-	FBgn0024245_3	FBgn0024245	-2.12026	0.00165871	dnt	UTR5
2L	15962090	15962337	248	-	FBgn0028645_2	FBgn0028645	-2.12026	1.85e-11	beat-Ib	UTR5
3R	9739383	9739531	149	-	FBgn0037736	FBgn0037736	-2.11718	2.33e-08	side-VII	UTR5
3L	12175185	12175284	100	-	FBgn0036260_3	FBgn0036260	-2.11453	2.88e-06	Rh7	UTR5
3L	22274035	22274184	150	+	FBgn0025702	FBgn0025702	-2.11223	1.99e-07	Srpk79D	UTR5
2R	6035694	6036041	348	-	FBgn0033052	FBgn0033052	-2.11021	9.34e-14	SCAP	UTR5
3L	3742898	3743096	199	-	FBgn0052264	FBgn0052264	-2.11021	1.91e-09	CG32264	UTR5
4	43325	43374	50	+	FBgn0266617	FBgn0266617	-2.11021	0.00028981	asRNA:CR45124	NA
2L	6742700	6742947	248	+	FBgn0031855	FBgn0031855	-2.10587	1.7e-13	meng	UTR5
X	12616366	12616514	149	+	FBgn0030408	FBgn0030408	-2.10413	3.13e-07	CG11085	UTR5
2L	10260254	10260651	398	-	FBgn0026379	FBgn0026379	-2.10006	9.17e-17	Pten	UTR5
3L	17012168	17012316	149	-	FBgn0036684_4	FBgn0036684	-2.10006	6.92e-07	CG3764	UTR5
3L	18945740	18945889	150	-	FBgn0052204	FBgn0052204	-2.09909	2.32e-07	CG32204	UTR5
3L	21220542	21220733	192	+	FBgn0262855_2	FBgn0262855	-2.09828	1.28e-11	CG43219	UTR5
3R	18545137	18545336	200	-	FBgn0004652	FBgn0004652	-2.09495	3.65e-09	fru	UTR5
X	12917776	12918836	1061	+	FBgn0086675_2	FBgn0086675	-2.09355	1.71e-22	fne	UTR5
3L	17557639	17557738	100	-	FBgn0025455_2	FBgn0025455	-2.09323	6.07e-06	CycT	UTR5
2L	5724855	5724904	50	+	FBgn0031736	FBgn0031736	-2.09323	0.000204771	CG11030	UTR5
3L	22881195	22881244	50	+	FBgn0037203	FBgn0037203	-2.09323	0.000231941	slif	UTR5
4	252987	253280	294	-	FBgn0053481_2	FBgn0053481	-2.09109	2.27e-14	dpr7	UTR5
3R	6849683	6849732	50	-	FBgn0003339_2	FBgn0003339	-2.07944	0.00130023	Scr	UTR5
3L	20103679	20103777	99	-	FBgn0036935	FBgn0036935	-2.07944	5.66e-06	CG14186	UTR5
3L	12329282	12329381	100	+	FBgn0052105	FBgn0052105	-2.07944	5.68e-05	Lmx1a	UTR5
2R	12665444	12665493	50	-	FBgn0261673	FBgn0261673	-2.07944	0.00362411	nemy	UTR5
3L	8953975	8954024	50	-	FBgn0264305_2	FBgn0264305	-2.07944	0.000532989	CG43783	UTR5
2R	10853595	10853706	112	+	FBgn0266629	FBgn0266629	-2.07944	6.98e-05	asRNA:CR45136	NA
X	10822440	10822639	200	-	FBgn0285926_4	FBgn0285926	-2.07944	1.87e-09	Imp	UTR5
2R	9682816	9682865	50	-	FBgn0033438	FBgn0033438	-2.07944	0.00324662	Mmp2	CDS
3L	6705203	6705252	50	+	FBgn0035711_2	FBgn0035711	-2.07944	0.00164728	CG8519	UTR5
3L	9751289	9751537	249	-	FBgn0259163	FBgn0259163	-2.06727	4.66e-10	CG42268	UTR5
3R	24985717	24985766	50	+	FBgn0039257	FBgn0039257	-2.06142	0.00209995	tnc	UTR5
2L	155513	155562	50	+	FBgn0031228	FBgn0031228	-2.06002	0.000379888	ND-15	UTR5
2L	7659476	7659525	50	-	FBgn0264087_2	FBgn0264087	-2.05839	0.000558452	Slob	UTR5
X	13446052	13446151	100	+	FBgn0265416	FBgn0265416	-2.05839	2.53e-05	Neto	UTR5
4	557506	557555	50	-	FBgn0026869	FBgn0026869	-2.05412	0.00118448	Thd1	UTR5
3R	14609692	14609791	100	+	FBgn0038246	FBgn0038246	-2.04979	4.03e-06	CG14853	UTR5
2R	6131115	6131213	99	-	FBgn0000546	FBgn0000546	-2.04769	1.89e-05	EcR	UTR5
3R	8179847	8181344	1498	-	FBgn0001138_2	FBgn0001138	-2.04769	1.45e-06	grn	UTR5
3L	1921606	1921655	50	+	FBgn0261723	FBgn0261723	-2.04769	0.00164119	Dbx	CDS
2L	19607018	19610745	3728	+	FBgn0267964_2	FBgn0267964	-2.0441	1.21e-10	CG46244	UTR5
2R	21547069	21547168	100	+	FBgn0003731_5	FBgn0003731	-2.04307	1.37e-05	Egfr	UTR5
2R	20902919	20902968	50	-	FBgn0015524	FBgn0015524	-2.04307	0.00162126	otp	UTR5
X	19164726	19164825	100	-	FBgn0261461_2	FBgn0261461	-2.04307	1.55e-05	RhoGAP18B	UTR5
2L	5617698	5617747	50	-	FBgn0031725	FBgn0031725	-2.04198	0.000129464	DIP-eta	UTR5
3L	21770252	21770398	147	+	FBgn0037133	FBgn0037133	-2.04122	7.42e-07	CG7370	CDS
2R	20327320	20327616	297	+	FBgn0034504	FBgn0034504	-2.0405	2.52e-14	CG8929	UTR5
3L	6128595	6128644	50	+	FBgn0267667	FBgn0267667	-2.03688	0.000854441	lncRNA:CR46005	NA
3R	18792093	18793646	1554	-	FBgn0038652_2	FBgn0038652	-2.02961	4.28e-23	CG7720	UTR5
2R	16612366	16612415	50	+	FBgn0034145_3	FBgn0034145	-2.02815	0.00234822	CG5065	UTR5
3L	18502359	18502408	50	-	FBgn0036789_2	FBgn0036789	-2.02815	0.00214767	AstC-R2	UTR5
3R	14731210	14731259	50	-	FBgn0038256_2	FBgn0038256	-2.02815	0.00111905	CG7530	UTR5
3L	19232345	19232394	50	-	FBgn0016797_3	FBgn0016797	-2.0149	0.00204824	fz2	UTR5
3L	22961275	22961570	296	+	FBgn0267322	FBgn0267322	-2.0149	1.82e-12	lncRNA:CR45758	NA
3L	17618677	17618876	200	-	FBgn0000567_7	FBgn0000567	-2.0149	2.55e-08	Eip74EF	UTR5
2L	19606628	19606827	200	+	FBgn0000464_3	FBgn0000464	-2.00882	7e-10	Lar	UTR5
3R	28146866	28146962	97	-	FBgn0267747	FBgn0267747	-2.00533	1.29e-06	lncRNA:CR46078	NA
2L	10334084	10334133	50	+	FBgn0032223_2	FBgn0032223	-2.00373	0.000242546	GATAd	CDS
3R	4768321	4768420	100	-	FBgn0264907_2	FBgn0264907	-2.00271	3.1e-06	CG44098	UTR5
3L	22035302	22035450	149	+	FBgn0004514_2	FBgn0004514	-2.00148	1.27e-07	Oct-TyrR	UTR5
3R	31016527	31016576	50	-	FBgn0004573_2	FBgn0004573	-2.00148	0.000572194	5-HT7	UTR5
3R	25185226	25185325	100	+	FBgn0039286	FBgn0039286	-2.00148	4.45e-05	dan	UTR5
2L	19896277	19902018	5742	+	FBgn0263873_2	FBgn0263873	-2.00148	8.83e-05	sick	UTR5
2L	20016986	20017084	99	-	FBgn0264443_2	FBgn0264443	-1.9981	9.34e-06	CG43861	UTR5
X	12732099	12732198	100	-	FBgn0265523_3	FBgn0265523	-1.99655	8.6e-05	Smr	UTR5
2R	23396431	23396580	150	-	FBgn0028497	FBgn0028497	-1.99243	4.3e-07	CG3530	UTR5
2R	19423996	19424045	50	-	FBgn0263391_3	FBgn0263391	-1.99243	0.00171076	hts	UTR5
3L	7077215	7077314	100	-	FBgn0035733	FBgn0035733	-1.98707	5.86e-07	CG8641	UTR5
2R	14899466	14899564	99	+	FBgn0033982	FBgn0033982	-1.98592	2.06e-05	Cyp317a1	CDS
3R	9460405	9460454	50	-	FBgn0037697	FBgn0037697	-1.98413	0.000208098	GstZ2	UTR5
3L	14130679	14130877	199	-	FBgn0042630	FBgn0042630	-1.98303	2.33e-09	Sox21b	UTR5
2R	20313141	20313586	446	-	FBgn0034501	FBgn0034501	-1.98171	8.28e-23	CG13868	UTR5
X	4617914	4618013	100	+	FBgn0003053	FBgn0003053	-1.981	1.71e-05	peb	UTR5
2R	23633008	23633107	100	+	FBgn0004795_2	FBgn0004795	-1.97408	2.21e-05	retn	UTR5
3R	22626464	22626513	50	-	FBgn0020278	FBgn0020278	-1.97408	0.00257717	loco	UTR5
2L	18943712	18943811	100	-	FBgn0032723	FBgn0032723	-1.97408	4.41e-05	ssp3	UTR5
X	19545219	19545268	50	-	FBgn0052532	FBgn0052532	-1.97408	0.00091831	CG32532	UTR5
2L	22019457	22019506	50	+	FBgn0053987	FBgn0053987	-1.96944	0.000766135	lncRNA:CR33987	UTR5
X	8805656	8805754	99	-	FBgn0026411_4	FBgn0026411	-1.96166	5.89e-06	Lim1	UTR5
2L	15264494	15264642	149	-	FBgn0045842_2	FBgn0045842	-1.96009	1.37e-07	yuri	UTR5
3L	9130166	9130265	100	-	FBgn0011206_2	FBgn0011206	-1.95881	4.74e-05	bol	UTR5
3R	20437890	20449447	11558	-	FBgn0262869	FBgn0262869	-1.95774	2.19e-12	Gfrl	UTR5
3L	5424208	5429491	5284	+	FBgn0085420	FBgn0085420	-1.9548	6.84e-17	DIP-delta	UTR5
2L	19605150	19605490	341	-	FBgn0266313_2	FBgn0266313	-1.94987	2.96e-19	lncRNA:CR44978	NA
3R	24456609	24456708	100	-	FBgn0000036	FBgn0000036	-1.94591	4.12e-05	nAChRalpha1	UTR5
3L	9051229	9051376	148	-	FBgn0000116	FBgn0000116	-1.94591	2.04e-07	Argk	UTR5
3L	18764624	18764673	50	-	FBgn0001078	FBgn0001078	-1.94591	0.00159398	ftz-f1	UTR5
3R	27271861	27271910	50	-	FBgn0002441	FBgn0002441	-1.94591	0.00106566	l(3)mbt	UTR5
2R	15011745	15011794	50	+	FBgn0029082_2	FBgn0029082	-1.94591	0.000506222	hbs	UTR5
2L	6948660	6948709	50	-	FBgn0031872	FBgn0031872	-1.94591	0.000535935	ihog	UTR5
2L	21069516	21069664	149	-	FBgn0032910	FBgn0032910	-1.94591	4.57e-08	CG9265	UTR5
3L	1265976	1266025	50	+	FBgn0035199	FBgn0035199	-1.94591	0.000986333	tfc	UTR5
3L	15011691	15011740	50	-	FBgn0036463	FBgn0036463	-1.94591	0.00200689	Reck	UTR5
3L	15336891	15337140	250	+	FBgn0036494	FBgn0036494	-1.94591	4.72e-11	Toll-6	UTR5
3R	14107825	14108122	298	-	FBgn0038202	FBgn0038202	-1.94591	1.62e-13	CG12402	UTR5
3L	14028823	14028872	50	-	FBgn0052133	FBgn0052133	-1.94591	0.0020661	Ptip	UTR5
X	10244335	10254055	9721	-	FBgn0263220_3	FBgn0263220	-1.94591	1.12e-12	Hk	UTR5
2R	1526886	1526935	50	-	FBgn0267861_2	FBgn0267861	-1.94591	0.000842713	Maf1	UTR5
2R	16894371	16895652	1282	-	FBgn0025833	FBgn0025833	-1.93747	1.59e-14	CG8910	UTR5
3L	8954074	8954173	100	-	FBgn0264305_3	FBgn0264305	-1.93694	5.27e-06	CG43783	UTR5
3R	7504654	7505049	396	-	FBgn0015577	FBgn0015577	-1.93634	1.55e-18	alpha-Est9	UTR5
2L	15074826	15074975	150	+	FBgn0028879	FBgn0028879	-1.93583	4.41e-08	CG15270	UTR5
3L	13474441	13474540	100	-	FBgn0036369	FBgn0036369	-1.93486	2.25e-06	CG10089	UTR5
X	6012785	6012933	149	-	FBgn0029003	FBgn0029003	-1.92991	8.68e-07	mab-21	UTR5
3L	1938510	1938609	100	-	FBgn0035293	FBgn0035293	-1.92789	4.43e-05	CG5687	UTR5
2R	9929075	9929124	50	-	FBgn0011656_2	FBgn0011656	-1.92624	7.02e-05	Mef2	UTR5
X	11806869	11807067	199	-	FBgn0001218_2	FBgn0001218	-1.92529	4.5e-08	Hsc70-3	UTR5
3L	20248932	20248981	50	+	FBgn0265959	FBgn0265959	-1.92529	0.000876603	rdgC	UTR5
3L	14191320	14191418	99	+	FBgn0013718_2	FBgn0013718	-1.92181	7.73e-06	nuf	UTR5
3L	19386117	19412514	26398	-	FBgn0052206	FBgn0052206	-1.92181	5.9e-07	CG32206	UTR5
3L	22833527	22833775	249	-	FBgn0027339_4	FBgn0027339	-1.91817	1.76e-12	jim	UTR5
X	22854349	22854398	50	-	FBgn0000719_3	FBgn0000719	-1.91692	0.00109781	fog	UTR5
2R	21102076	21102125	50	+	FBgn0015721	FBgn0015721	-1.91692	0.00165034	ktub	UTR5
3L	4071519	4071568	50	-	FBgn0024179_2	FBgn0024179	-1.91692	0.00311028	wit	UTR5
3L	11040532	11040581	50	-	FBgn0263776	FBgn0263776	-1.91692	0.00165034	CG43693	CDS
2R	5782612	5782760	149	-	FBgn0025693_2	FBgn0025693	-1.91365	3.59e-07	ZnT41F	UTR5
3L	6624081	6624526	446	+	FBgn0004619	FBgn0004619	-1.91312	3.57e-21	GluRIA	UTR5
3L	3370895	3371042	148	-	FBgn0027616	FBgn0027616	-1.91082	6.87e-08	Ythdc1	UTR3
X	4427281	4427330	50	+	FBgn0000179_4	FBgn0000179	-1.90954	0.00108483	bi	UTR5
2R	17844266	17844365	100	+	FBgn0041585	FBgn0041585	-1.90954	1.13e-05	olf186-F	UTR5
4	90786	90885	100	+	FBgn0085432_6	FBgn0085432	-1.90211	5.81e-06	pan	UTR5
4	334780	335028	249	-	FBgn0259214	FBgn0259214	-1.90146	1.03e-13	PMCA	UTR3
3R	11328530	11329279	750	+	FBgn0004595	FBgn0004595	-1.89939	2.38e-39	pros	UTR5
3L	14275136	14275235	100	+	FBgn0001085_4	FBgn0001085	-1.89712	4.96e-06	fz	CDS
2R	13542440	13545381	2942	-	FBgn0033853	FBgn0033853	-1.89712	1.97e-08	CG6145	UTR5
2L	9177185	9177533	349	+	FBgn0041092	FBgn0041092	-1.89712	6.31e-16	tai	UTR5
3L	20816317	20816465	149	+	FBgn0259243_2	FBgn0259243	-1.89712	8.6e-10	Pka-R1	UTR5
2L	12351806	12351855	50	+	FBgn0262475	FBgn0262475	-1.89712	0.0021271	bru2	UTR5
2R	10234409	10234458	50	-	FBgn0033497	FBgn0033497	-1.89354	0.000343894	CG12912	UTR5
3L	21240393	21240791	399	+	FBgn0004865	FBgn0004865	-1.89286	2.09e-15	Eip78C	UTR5
3R	12848070	12848119	50	-	FBgn0038087	FBgn0038087	-1.89256	6.7e-05	beat-Va	UTR5
3R	30460637	30460833	197	+	FBgn0039774	FBgn0039774	-1.89184	1.34e-10	CDase	UTR5
2L	20016887	20016936	50	-	FBgn0264443	FBgn0264443	-1.89085	0.000569687	CG43861	UTR5
2R	14332565	14332664	100	+	FBgn0085408_2	FBgn0085408	-1.89034	1.97e-06	Shrm	UTR5
2R	11220006	11220202	197	+	FBgn0037084	FBgn0037084	-1.88777	2.86e-11	Syx6	UTR5
3R	19325819	19325868	50	-	FBgn0000463_2	FBgn0000463	-1.88707	0.00116156	Dl	UTR5
3R	29969150	29969348	199	-	FBgn0004622	FBgn0004622	-1.88707	9.88e-11	TkR99D	UTR5
3R	22299052	22299101	50	+	FBgn0038938_2	FBgn0038938	-1.88707	0.00296197	CG7084	UTR5
3L	14130927	14131026	100	-	FBgn0042630_2	FBgn0042630	-1.88707	9.08e-06	Sox21b	UTR5
X	5966527	5966625	99	+	FBgn0029830	FBgn0029830	-1.88454	1.51e-05	Grip	CDS
2R	10234411	10234460	50	-	FBgn0000448	FBgn0000448	-1.88273	0.000325005	Hr3	UTR5
2R	19349881	19356276	6396	-	FBgn0264753	FBgn0264753	-1.88273	3e-05	Rgk1	UTR5
2R	9069257	9069404	148	+	FBgn0011746_2	FBgn0011746	-1.88162	9.01e-09	ana	CDS
X	21323960	21324009	50	-	FBgn0029067_2	FBgn0029067	-1.88031	0.000525623	Dd	UTR5
X	3099727	3099875	149	+	FBgn0028369_2	FBgn0028369	-1.87962	1.07e-08	kirre	UTR5
2L	16973391	16973540	150	+	FBgn0053179_2	FBgn0053179	-1.87877	5.46e-09	beat-IIIb	UTR5
3L	6352292	6352341	50	-	FBgn0035699_6	FBgn0035699	-1.8777	0.000891465	CG13300	UTR5
3L	6352143	6352192	50	-	FBgn0035699_5	FBgn0035699	-1.87632	0.000195088	CG13300	UTR5
3L	21599033	21599132	100	+	FBgn0261953_2	FBgn0261953	-1.87632	5.21e-05	TfAP-2	UTR5
X	12659511	12659608	98	+	FBgn0053963	FBgn0053963	-1.87514	6.05e-06	lncRNA:CR33963	UTR5
2R	24022591	24022690	100	+	FBgn0034959_2	FBgn0034959	-1.87344	1.62e-06	Xxylt	CDS
3L	5997604	5997653	50	+	FBgn0052406_3	FBgn0052406	-1.8718	0.000576454	PVRAP	UTR5
2R	22808157	22808256	100	+	FBgn0086408	FBgn0086408	-1.8718	1.19e-05	stl	UTR5
4	557507	557556	50	-	FBgn0264618	FBgn0264618	-1.8718	0.00249005	lncRNA:CR43958	UTR5
2R	4546740	4546987	248	+	FBgn0046692	FBgn0046692	-1.87029	7.28e-12	Stlk	CDS
2R	16552307	16552604	298	+	FBgn0034135	FBgn0034135	-1.86859	4.34e-14	Syn2	UTR5
2L	14134674	14134823	150	+	FBgn0283651_2	FBgn0283651	-1.86752	1.34e-08	CG46301	UTR5
X	16063788	16064047	260	+	FBgn0030723	FBgn0030723	-1.86727	2.87e-09	dpr18	UTR5
3L	11863121	11863418	298	-	FBgn0266100	FBgn0266100	-1.86642	3.64e-14	CG44837	UTR5
2L	10376715	10377276	562	+	FBgn0032233_2	FBgn0032233	-1.86587	6.88e-11	dpr19	UTR5
3R	17762091	17762289	199	-	FBgn0038542	FBgn0038542	-1.86322	4.42e-09	TyrR	UTR5
2L	9405935	9406034	100	-	FBgn0085395	FBgn0085395	-1.86322	8.26e-05	Shawl	UTR5
X	1274488	1274686	199	-	FBgn0028550_3	FBgn0028550	-1.86253	4.67e-09	Atf3	UTR5
2L	6600720	6601018	299	-	FBgn0031835	FBgn0031835	-1.86075	4.75e-13	CG11319	UTR5
3R	17402167	17402216	50	-	FBgn0038504	FBgn0038504	-1.86075	0.00103309	Sur-8	UTR5
2R	10444449	10445151	703	+	FBgn0001122_2	FBgn0001122	-1.8589	0.000413131	Galphao	UTR5
X	7065606	7065755	150	-	FBgn0029930	FBgn0029930	-1.85828	3.04e-08	CG12541	UTR5
2R	9682965	9683312	348	-	FBgn0033438_2	FBgn0033438	-1.8568	1.93e-14	Mmp2	UTR5
2L	2365494	2365543	50	+	FBgn0261647	FBgn0261647	-1.8563	0.00133409	Axud1	UTR5
2R	15921770	15921819	50	-	FBgn0264089_4	FBgn0264089	-1.8563	0.000313787	sli	UTR5
3R	20593536	20593685	150	+	FBgn0023097_3	FBgn0023097	-1.85238	1.76e-07	bon	UTR5
3L	9763992	9764041	50	+	FBgn0036043	FBgn0036043	-1.85238	0.00332246	Ae2	UTR5
3R	14558105	14558254	150	-	FBgn0038237_4	FBgn0038237	-1.85238	4.64e-09	Pde6	UTR5
X	1831469	1831518	50	+	FBgn0283741_4	FBgn0283741	-1.85238	0.00332246	prage	UTR5
2L	3199530	3199629	100	-	FBgn0085422	FBgn0085422	-1.84892	4.59e-06	CG34393	UTR5
3R	12560927	12561075	149	-	FBgn0038063	FBgn0038063	-1.84845	6.79e-08	Octbeta2R	UTR5
2L	22019456	22019555	100	+	FBgn0028979	FBgn0028979	-1.84583	9.97e-05	tio	UTR5
2R	13079440	13079489	50	-	FBgn0033791_2	FBgn0033791	-1.84583	0.00135318	Drl-2	UTR5
3R	16242968	16243116	149	+	FBgn0040071_2	FBgn0040071	-1.84583	1.14e-06	tara	UTR5
3R	11542152	11542899	748	-	FBgn0053512	FBgn0053512	-1.84583	1.55e-32	dpr4	UTR5
3L	8064123	8064372	250	+	FBgn0262579_2	FBgn0262579	-1.84583	1.8e-10	Ect4	UTR5
3R	20818734	20818880	147	-	FBgn0038828	FBgn0038828	-1.84305	2.95e-07	CG17270	UTR5
X	15972566	15972615	50	-	FBgn0259110_5	FBgn0259110	-1.84253	0.000249723	mmd	UTR5
X	2743783	2743832	50	-	FBgn0024980	FBgn0024980	-1.84177	0.000445665	Syx4	UTR5
2R	15972600	15972749	150	-	FBgn0265045_3	FBgn0265045	-1.84177	3.54e-07	Strn-Mlck	CDS
2L	4793896	4793995	100	-	FBgn0031627_2	FBgn0031627	-1.84143	2e-05	fipi	UTR5
2R	24229499	24229746	248	-	FBgn0050419	FBgn0050419	-1.84143	3.99e-11	CG30419	UTR5
2R	9246851	9247199	349	-	FBgn0010114	FBgn0010114	-1.84026	8.47e-15	hig	UTR5
3L	21210314	21210660	347	+	FBgn0037060	FBgn0037060	-1.83828	2.15e-16	CG10508	UTR5
2R	3066549	3066797	249	+	FBgn0260995	FBgn0260995	-1.83621	3.43e-09	dpr21	CDS
3L	12081532	12081581	50	-	FBgn0284221	FBgn0284221	-1.83621	0.00153878	Sema5c	UTR5
2R	22401769	22402011	243	-	FBgn0034724_2	FBgn0034724	-1.83533	1.02e-16	babos	UTR5
X	7337402	7337500	99	+	FBgn0026144	FBgn0026144	-1.83258	7.57e-05	CBP	UTR5
3R	26262712	26268379	5668	+	FBgn0039420	FBgn0039420	-1.83258	4.99e-13	CG6154	UTR5
2R	22808355	22808454	100	+	FBgn0086408_2	FBgn0086408	-1.83258	1.4e-05	stl	UTR5
3R	21949314	21949850	537	+	FBgn0264490	FBgn0264490	-1.83023	2.94e-13	Eip93F	UTR5
3R	24485478	24485676	199	+	FBgn0000039	FBgn0000039	-1.82979	7.12e-12	nAChRalpha2	UTR5
3R	27418977	27436534	17558	-	FBgn0016061	FBgn0016061	-1.82813	2.1e-13	side	UTR5
X	20788047	20788096	50	-	FBgn0085387_2	FBgn0085387	-1.82566	0.000344534	shakB	UTR5
3R	11329830	11332900	3071	+	FBgn0004595_5	FBgn0004595	-1.82455	7.26e-07	pros	UTR5
X	18366958	18367007	50	+	FBgn0265784_2	FBgn0265784	-1.82455	0.000627724	CrebB	UTR5
2R	21295901	21295950	50	+	FBgn0261554_2	FBgn0261554	-1.82301	0.000126361	CG42672	UTR5
3R	5279675	5279824	150	-	FBgn0013576	FBgn0013576	-1.82161	1.48e-06	mtd	UTR5
3L	23206869	23210950	4082	+	FBgn0266347_2	FBgn0266347	-1.82075	4e-10	nAChRalpha4	UTR5
2L	19426382	19426480	99	+	FBgn0032780	FBgn0032780	-1.81916	4.56e-05	CG13085	UTR5
3L	161033	161082	50	+	FBgn0035101	FBgn0035101	-1.81916	0.00132912	p130CAS	UTR5
3R	11500033	11500082	50	+	FBgn0037908	FBgn0037908	-1.81916	0.00211593	dpr5	UTR5
4	395357	395406	50	-	FBgn0262636	FBgn0262636	-1.81916	0.00121238	dati	UTR5
X	13703596	13703945	350	+	FBgn0265726	FBgn0265726	-1.81813	4.68e-19	Nna1	UTR5
3R	5314280	5323524	9245	-	FBgn0013576_2	FBgn0013576	-1.81529	1.78e-11	mtd	UTR5
3L	9798992	9799190	199	+	FBgn0044328_2	FBgn0044328	-1.81529	1.88e-10	CG32052	UTR5
2L	18562929	18562978	50	-	FBgn0085370_3	FBgn0085370	-1.81529	0.00167676	Pde11	UTR5
3R	21556886	21556935	50	-	FBgn0002941	FBgn0002941	-1.81238	0.000682762	slou	UTR5
3L	4071420	4071469	50	-	FBgn0024179	FBgn0024179	-1.81238	0.000683701	wit	UTR5
2R	12722435	12722484	50	+	FBgn0261545_4	FBgn0261545	-1.81238	0.000729796	CG42663	UTR5
X	141902	141951	50	-	FBgn0267029	FBgn0267029	-1.81238	0.00102054	lncRNA:CR45473	NA
3L	8438489	8439086	598	-	FBgn0263352	FBgn0263352	-1.81011	1.77e-24	Unr	UTR5
3R	9710839	9710987	149	-	FBgn0037734_2	FBgn0037734	-1.80751	1.24e-07	trbd	UTR5
2L	9070868	9070917	50	-	FBgn0051708_4	FBgn0051708	-1.80555	0.000483699	DIP-zeta	UTR5
3R	14405255	14405354	100	-	FBgn0285955	FBgn0285955	-1.80555	4.58e-06	cv-c	UTR5
2R	15727629	15727678	50	+	FBgn0050089_2	FBgn0050089	-1.8045	0.000465647	CG30089	UTR5
X	8142081	8142229	149	-	FBgn0025800	FBgn0025800	-1.80403	2.94e-08	Smox	UTR5
3L	14177351	14177450	100	-	FBgn0000411	FBgn0000411	-1.80281	4.22e-05	D	UTR5
2L	19604908	19605102	195	-	FBgn0266313	FBgn0266313	-1.80212	8.21e-09	lncRNA:CR44978	NA
X	294763	294912	150	-	FBgn0040370	FBgn0040370	-1.80152	2.21e-06	CG13375	UTR5
X	12546723	12546872	150	-	FBgn0264542	FBgn0264542	-1.80152	8.57e-09	hwt	UTR5
3L	9787096	9798892	11797	+	FBgn0044328	FBgn0044328	-1.80006	2.11e-14	CG32052	CDS
2R	22561060	22561915	856	-	FBgn0003175_6	FBgn0003175	-1.79176	5.53e-05	px	UTR5
X	15804818	15804917	100	+	FBgn0003345	FBgn0003345	-1.79176	5.81e-05	sd	UTR5
3L	16766221	16766320	100	+	FBgn0004108_2	FBgn0004108	-1.79176	2.3e-05	Nrt	UTR5
2L	8463798	8463847	50	-	FBgn0026718_2	FBgn0026718	-1.79176	0.00082821	Agpat2	UTR5
2R	22871436	22871485	50	+	FBgn0034788	FBgn0034788	-1.79176	0.00354252	CG13532	UTR5
3R	17762340	17762389	50	-	FBgn0038542_2	FBgn0038542	-1.79176	0.000357414	TyrR	UTR5
3R	22469877	22469926	50	+	FBgn0038975_3	FBgn0038975	-1.79176	0.000591826	Nrx-1	UTR5
3R	23239719	23239768	50	-	FBgn0039064	FBgn0039064	-1.79176	0.00310488	CG4467	UTR5
3L	9975148	9975247	100	+	FBgn0040823_3	FBgn0040823	-1.79176	2.23e-05	dpr6	UTR5
2L	9066698	9066747	50	-	FBgn0051708_3	FBgn0051708	-1.79176	0.00151238	DIP-zeta	UTR5
3L	21432917	21432966	50	+	FBgn0053288	FBgn0053288	-1.79176	0.000467625	CG33288	CDS
2R	6502504	6502553	50	+	FBgn0086655	FBgn0086655	-1.79176	0.000287536	jing	UTR5
3L	15632442	15632491	50	-	FBgn0259236	FBgn0259236	-1.79176	0.000943324	comm3	UTR5
2L	16602083	16603920	1838	+	FBgn0259735	FBgn0259735	-1.79176	3.1e-05	mtgo	UTR5
3R	18959541	18959640	100	+	FBgn0263983_2	FBgn0263983	-1.79176	1.35e-07	CG43732	UTR3
2L	11896620	11896669	50	-	FBgn0264815_3	FBgn0264815	-1.79176	0.00082821	Pde1c	UTR5
3R	23174421	23174470	50	+	FBgn0265042_2	FBgn0265042	-1.79176	0.00279771	Irk1	UTR5
X	3929932	3930230	299	-	FBgn0260658_2	FBgn0260658	-1.78685	2.88e-14	CG42541	UTR5
2R	24964730	24964977	248	-	FBgn0035087	FBgn0035087	-1.7868	1.62e-10	CG2765	UTR5
3L	8248768	8248867	100	+	FBgn0263219_2	FBgn0263219	-1.78557	1.62e-05	Dscam4	UTR5
2L	19190490	19190736	247	+	FBgn0015380	FBgn0015380	-1.78379	5.5e-11	drl	UTR5
X	12938690	12939138	449	+	FBgn0086675_5	FBgn0086675	-1.78279	1.86e-19	fne	UTR5
3R	18959538	18959637	100	+	FBgn0261262_3	FBgn0261262	-1.78246	3.86e-07	CG42613	UTR5
X	13784212	13785891	1680	+	FBgn0261244_2	FBgn0261244	-1.78219	6.74e-12	inaE	UTR5
2L	21104718	21107788	3071	+	FBgn0040297	FBgn0040297	-1.7815	2.39e-15	Nhe2	UTR5
2R	1072113	1072162	50	+	FBgn0003256	FBgn0003256	-1.77978	0.000315302	rl	UTR5
2L	13415479	13415576	98	+	FBgn0264432	FBgn0264432	-1.77978	1.41e-05	CG43850	UTR5
3L	6942905	6944531	1627	+	FBgn0035719	FBgn0035719	-1.77886	7.02e-14	tow	UTR5
3R	27244805	27245101	297	-	FBgn0042111_2	FBgn0042111	-1.77777	8.58e-06	CG18766	UTR5
2L	7084488	7084537	50	-	FBgn0031888	FBgn0031888	-1.77649	0.000975462	Pvf2	UTR5
2L	14971901	14971950	50	-	FBgn0259213_4	FBgn0259213	-1.77649	0.00038123	side-II	UTR5
3R	14026883	14031610	4728	-	FBgn0264493_5	FBgn0264493	-1.77307	3.17e-05	rdx	UTR5
2R	9092556	9092605	50	-	FBgn0033374	FBgn0033374	-1.77071	0.00138638	Boot	UTR5
3L	12056260	12056309	50	-	FBgn0041096_3	FBgn0041096	-1.77071	0.000687431	rols	UTR5
3L	20185066	20185115	50	-	FBgn0261556_3	FBgn0261556	-1.77071	0.000835732	CG42674	UTR5
2R	23042302	23042400	99	-	FBgn0261705_2	FBgn0261705	-1.77071	2.23e-05	CG42741	UTR5
2L	21104716	21114598	9883	+	FBgn0284223	FBgn0284223	-1.76978	2.17e-15	CG46307	UTR5
2L	14851551	14851600	50	-	FBgn0028886_3	FBgn0028886	-1.76766	0.000388735	CG15279	UTR5
2L	8384753	8384802	50	+	FBgn0032036	FBgn0032036	-1.76766	0.00316121	CG13384	UTR5
3L	22136289	22136388	100	+	FBgn0037153_2	FBgn0037153	-1.76766	1.5e-05	olf413	UTR5
2R	15890677	15890825	149	-	FBgn0264089	FBgn0264089	-1.76676	1.88e-07	sli	UTR5
X	4530381	4530530	150	+	FBgn0029708	FBgn0029708	-1.76644	2.51e-08	CG3556	UTR5
X	8399090	8399139	50	+	FBgn0030034	FBgn0030034	-1.76578	0.000451584	CG10555	UTR5
X	7704807	7704856	50	-	FBgn0029504_3	FBgn0029504	-1.76359	0.00324426	CHES-1-like	UTR5
2L	267108	267256	149	-	FBgn0031239_2	FBgn0031239	-1.76359	1.84e-08	CG17075	UTR5
2R	18761858	18761957	100	+	FBgn0034389	FBgn0034389	-1.76359	1.76e-05	Mctp	UTR5
2R	10388373	10388522	150	-	FBgn0261698_3	FBgn0261698	-1.76359	3.48e-08	SLO2	UTR5
3R	21223772	21223921	150	-	FBgn0265205	FBgn0265205	-1.76359	8.19e-08	lncRNA:CR44265	NA
3L	11938724	11938773	50	-	FBgn0266100_2	FBgn0266100	-1.76359	0.00159607	CG44837	UTR5
2L	2005619	2006115	497	-	FBgn0053543	FBgn0053543	-1.76315	4.59e-25	CG33543	UTR5
3R	24101600	24101748	149	-	FBgn0013343	FBgn0013343	-1.76277	8.83e-07	Syx1A	UTR3
2R	24402255	24402304	50	-	FBgn0035001	FBgn0035001	-1.75786	0.000799496	Slik	UTR5
2L	1880192	1880341	150	-	FBgn0051663_2	FBgn0051663	-1.75786	1.63e-07	CG31663	UTR5
2L	19034841	19034890	50	+	FBgn0086442_2	FBgn0086442	-1.75667	0.00025757	mib2	UTR5
X	9510579	9550689	40111	-	FBgn0267253	FBgn0267253	-1.75604	2.41e-16	CG32700	UTR5
3L	7979246	7979445	200	+	FBgn0011817_2	FBgn0011817	-1.75587	2.26e-11	nmo	UTR5
3R	14369439	14369488	50	-	FBgn0024321_2	FBgn0024321	-1.75539	0.000285945	NK7.1	UTR5
4	43379	43578	200	-	FBgn0025740	FBgn0025740	-1.75539	2.91e-09	PlexB	UTR5
2L	14263426	14263475	50	+	FBgn0261563	FBgn0261563	-1.75539	0.000395773	wb	UTR5
X	19887343	19887491	149	-	FBgn0086782	FBgn0086782	-1.75462	3.1e-07	amn	CDS
3R	7265504	7265553	50	-	FBgn0001112	FBgn0001112	-1.75402	0.00198267	Gld	UTR5
3L	3806111	3806160	50	-	FBgn0052264_18	FBgn0052264	-1.75402	0.000637922	CG32264	UTR5
2L	3663094	3663143	50	+	FBgn0085369_3	FBgn0085369	-1.75402	0.000914129	Drgx	UTR5
2L	19119957	19120256	300	-	FBgn0000422	FBgn0000422	-1.75254	3.92e-17	Ddc	UTR5
3L	5078784	5078833	50	-	FBgn0005775_4	FBgn0005775	-1.75254	0.00029009	Con	UTR5
3L	12814304	12814353	50	+	FBgn0260965	FBgn0260965	-1.75254	0.00042345	CG42588	UTR5
3R	29556484	29556582	99	+	FBgn0000492	FBgn0000492	-1.75175	1.78e-05	Dr	UTR5
3R	12449443	12449540	98	+	FBgn0038053_2	FBgn0038053	-1.75175	7.64e-06	CG18549	UTR5
2R	9806727	9806776	50	-	FBgn0027589_3	FBgn0027589	-1.75127	0.000369436	CG1688	UTR5
X	16751712	16751761	50	-	FBgn0027528_2	FBgn0027528	-1.7492	0.000730062	goe	UTR5
3L	4542264	4542461	198	+	FBgn0035558_2	FBgn0035558	-1.7492	4.98e-09	CG11357	UTR5
4	833945	834144	200	-	FBgn0039938_4	FBgn0039938	-1.7492	1.6e-08	Sox102F	UTR5
2R	6610648	6610747	100	+	FBgn0086655_2	FBgn0086655	-1.7492	1.38e-05	jing	UTR5
3R	13674393	13674542	150	-	FBgn0038165_4	FBgn0038165	-1.74691	7.09e-08	Task6	UTR5
2R	5726557	5726705	149	-	FBgn0267978_3	FBgn0267978	-1.74691	2.96e-07	ap	UTR5
3L	18488949	18502308	13360	-	FBgn0036789	FBgn0036789	-1.7463	5.5e-06	AstC-R2	UTR5
3R	6848346	6848395	50	-	FBgn0003339	FBgn0003339	-1.74524	0.000629675	Scr	UTR5
4	695758	696005	248	-	FBgn0026199	FBgn0026199	-1.74524	7.63e-11	myo	UTR5
2L	12460953	12461151	199	-	FBgn0259176_2	FBgn0259176	-1.74524	3.02e-09	bun	UTR5
3L	5751993	5752042	50	-	FBgn0263106	FBgn0263106	-1.74505	0.00300174	DnaJ-1	UTR5
2R	9059324	9059877	554	-	FBgn0033368	FBgn0033368	-1.74388	3.09e-14	CG13743	UTR5
2R	7377644	7381599	3956	-	FBgn0033159	FBgn0033159	-1.74297	4.63e-09	Dscam1	UTR5
X	21457589	21457638	50	-	FBgn0259245_2	FBgn0259245	-1.74297	0.000723661	DIP-beta	UTR5
X	5089947	5090046	100	+	FBgn0266098_3	FBgn0266098	-1.74297	5.94e-06	rg	UTR5
X	11924317	11924613	297	-	FBgn0030357	FBgn0030357	-1.74205	8.39e-19	Sclp	UTR5
2L	16973191	16973340	150	+	FBgn0053179	FBgn0053179	-1.74073	2.22e-09	beat-IIIb	UTR5
3R	24006448	24006547	100	-	FBgn0020647_2	FBgn0020647	-1.74047	3.54e-06	KrT95D	UTR5
2R	12722534	12722583	50	+	FBgn0261545_5	FBgn0261545	-1.74047	0.000494632	CG42663	UTR5
3L	5659545	5659644	100	+	FBgn0085447_3	FBgn0085447	-1.73912	5.66e-05	sif	UTR5
2L	1928045	1928294	250	+	FBgn0031374_7	FBgn0031374	-1.73827	5e-13	Wdr62	UTR5
X	6849819	6849966	148	+	FBgn0029914	FBgn0029914	-1.73727	2.01e-10	CG4558	UTR5
X	15972665	15973159	495	-	FBgn0259110_6	FBgn0259110	-1.73695	3.15e-22	mmd	UTR5
X	5089946	5090045	100	+	FBgn0029746_3	FBgn0029746	-1.7367	5.98e-06	CG15465	UTR5
2L	4284793	4284892	100	+	FBgn0010473_2	FBgn0010473	-1.7346	7.74e-06	tutl	UTR5
2L	19426432	19426481	50	+	FBgn0032779_2	FBgn0032779	-1.7346	0.001921	Alp12	UTR5
3L	2490616	2490714	99	+	FBgn0035346_3	FBgn0035346	-1.7346	1.99e-05	CG1146	UTR5
3L	16396332	16396381	50	+	FBgn0036627	FBgn0036627	-1.7346	0.00226415	Gagr	UTR3
3L	17487801	17487850	50	+	FBgn0036732_2	FBgn0036732	-1.7346	0.00130374	Oatp74D	UTR5
3R	21153572	21153621	50	+	FBgn0264357_3	FBgn0264357	-1.7346	0.0015801	SNF4Agamma	UTR5
3L	7804388	7809375	4988	-	FBgn0052369	FBgn0052369	-1.73292	1.29e-31	CG32369	UTR5
X	8442249	8442298	50	-	FBgn0030039	FBgn0030039	-1.73039	0.000756694	CG12123	UTR5
3L	4108585	4108634	50	+	FBgn0028484_2	FBgn0028484	-1.72924	0.000627642	Ack	UTR5
2R	16829145	16829294	150	+	FBgn0263659	FBgn0263659	-1.72924	8.09e-08	lncRNA:CR43650	NA
3R	9341941	9342487	547	+	FBgn0266410	FBgn0266410	-1.72851	3.42e-28	CG45050	UTR5
2L	10761166	10761364	199	+	FBgn0027550	FBgn0027550	-1.72804	1.21e-08	CG6495	UTR5
2R	9745042	9745091	50	-	FBgn0259678_2	FBgn0259678	-1.72755	5.47e-05	sqa	UTR5
2R	14768120	14769373	1254	-	FBgn0020767	FBgn0020767	-1.72751	1.06e-18	Spred	UTR5
3L	19169909	19170008	100	-	FBgn0016797	FBgn0016797	-1.72722	2.23e-06	fz2	UTR5
2R	13550932	13551030	99	-	FBgn0053156	FBgn0053156	-1.72722	2.53e-05	CG33156	UTR5
2L	1653018	1653067	50	+	FBgn0086758_5	FBgn0086758	-1.72722	0.00114934	chinmo	UTR5
3R	21140789	21140988	200	+	FBgn0264357	FBgn0264357	-1.72722	3.66e-08	SNF4Agamma	UTR5
3L	15098212	15098360	149	+	FBgn0266452	FBgn0266452	-1.72722	1.04e-06	CTPsyn	UTR5
2R	9069158	9069207	50	+	FBgn0011746	FBgn0011746	-1.72066	0.000266876	ana	UTR5
3R	24101804	24101853	50	-	FBgn0053100_2	FBgn0053100	-1.7203	0.00315744	eIF4EHP	UTR3
3R	25907072	25907588	517	+	FBgn0250757	FBgn0250757	-1.71843	5.69e-06	CG42235	UTR5
2L	19606977	19610754	3778	+	FBgn0000464_5	FBgn0000464	-1.71765	2.4e-12	Lar	UTR5
3R	20865984	20866033	50	-	FBgn0038837	FBgn0038837	-1.71765	0.00104044	KaiR1D	CDS
2R	20316720	20316769	50	-	FBgn0034501_4	FBgn0034501	-1.71715	0.00118658	CG13868	UTR5
4	610734	611419	686	+	FBgn0025936	FBgn0025936	-1.71654	3.59e-12	Eph	UTR5
3L	7077364	7077413	50	-	FBgn0035733_2	FBgn0035733	-1.7156	0.000120166	CG8641	UTR5
X	16146980	16147279	300	-	FBgn0285879	FBgn0285879	-1.7156	3.06e-12	disco-r	UTR5
3L	292815	292914	100	+	FBgn0264707	FBgn0264707	-1.71513	4.87e-07	RhoGEF3	UTR5
2L	1652869	1652967	99	+	FBgn0086758_4	FBgn0086758	-1.7148	1.26e-05	chinmo	UTR5
3L	2458035	2458084	50	+	FBgn0266696_3	FBgn0266696	-1.7148	0.000729809	Svil	UTR5
2L	306184	306233	50	+	FBgn0004611_2	FBgn0004611	-1.71329	0.000201042	Plc21C	UTR5
2R	24876741	24876939	199	+	FBgn0265182	FBgn0265182	-1.71318	4.74e-10	CG44247	UTR5
3R	8697574	8697722	149	-	FBgn0001180	FBgn0001180	-1.71298	9.73e-07	hb	UTR5
X	21374684	21375432	749	+	FBgn0003423_2	FBgn0003423	-1.71298	1.71e-07	slgA	UTR5
3L	3337609	3337658	50	+	FBgn0004167_2	FBgn0004167	-1.71298	0.00179292	kst	UTR5
2L	16817425	16820126	2702	+	FBgn0004797_3	FBgn0004797	-1.71298	0.000606798	mdy	UTR5
3L	9206462	9206511	50	-	FBgn0035968_2	FBgn0035968	-1.71298	0.00131381	Slc45-1	UTR5
2R	22413345	22413591	247	-	FBgn0022986_2	FBgn0022986	-1.71172	1.55e-11	qkr58E-1	UTR3
2L	3144637	3144686	50	-	FBgn0015600_4	FBgn0015600	-1.71008	0.000366246	toc	UTR5
3R	9157289	9157788	500	-	FBgn0003165	FBgn0003165	-1.70993	1.43e-24	pum	UTR5
3R	31311356	31311405	50	+	FBgn0085376_2	FBgn0085376	-1.70952	0.0011627	CG34347	UTR5
2L	2222284	2222691	408	+	FBgn0031401_3	FBgn0031401	-1.70907	0.000674298	papi	UTR5
3R	24572232	24572430	199	-	FBgn0039209_5	FBgn0039209	-1.7072	6.11e-09	REPTOR	UTR5
2R	16765754	16765853	100	-	FBgn0259738_2	FBgn0259738	-1.70683	1.24e-06	CG42392	UTR5
2L	2873942	2874340	399	-	FBgn0051694_3	FBgn0051694	-1.70674	2.46e-15	CG31694	UTR5
2L	5004655	5004803	149	-	FBgn0053113_2	FBgn0053113	-1.70643	5.9e-09	Rtnl1	UTR5
3L	20620363	20620461	99	-	FBgn0001323_2	FBgn0001323	-1.70475	4.55e-05	knrl	UTR5
2R	24343859	24343908	50	+	FBgn0004101	FBgn0004101	-1.70475	0.000994567	bs	UTR5
X	15320640	15320689	50	+	FBgn0004924_2	FBgn0004924	-1.70475	0.00139236	Top1	UTR5
3R	15804298	15804397	100	+	FBgn0026616	FBgn0026616	-1.70475	5.1e-05	alpha-Man-IIb	UTR5
3L	11708405	11708454	50	-	FBgn0036196_3	FBgn0036196	-1.70475	0.000504247	CG11658	UTR5
3L	22637219	22637318	100	-	FBgn0037171	FBgn0037171	-1.70475	1.05e-05	CG14459	UTR5
3L	12329431	12329480	50	+	FBgn0052105_2	FBgn0052105	-1.70475	0.00175725	Lmx1a	UTR5
3R	6593083	6593132	50	-	FBgn0053202_4	FBgn0053202	-1.70475	0.000382782	dpr11	UTR5
3R	4084132	4084181	50	+	FBgn0259821_3	FBgn0259821	-1.70475	0.00180237	CG42402	UTR5
2R	1526787	1526836	50	-	FBgn0267861	FBgn0267861	-1.70475	0.000691753	Maf1	UTR5
3R	4556735	4556883	149	-	FBgn0085386	FBgn0085386	-1.70241	3.83e-07	CG34357	UTR5
3L	11096937	11097036	100	+	FBgn0083068_3	FBgn0083068	-1.70215	2e-06	CG33947	UTR5
2L	20028015	20028314	300	+	FBgn0032840	FBgn0032840	-1.70199	1.08e-12	sNPF	UTR5
2R	21547219	21547268	50	+	FBgn0003731_6	FBgn0003731	-1.70181	0.00133855	Egfr	UTR5
3R	17247669	17247914	246	-	FBgn0038494_2	FBgn0038494	-1.70079	4.89e-11	beat-IIb	UTR5
3R	31210482	31210531	50	-	FBgn0267435_2	FBgn0267435	-1.70041	0.000176501	chp	UTR5
2L	7248996	7249194	199	-	FBgn0259111	FBgn0259111	-1.69939	8.39e-10	Ndae1	UTR5
2R	21295752	21295851	100	+	FBgn0261554	FBgn0261554	-1.69867	9.57e-06	CG42672	UTR5
3R	24284055	24284452	398	+	FBgn0039178	FBgn0039178	-1.69721	4.11e-21	CG6356	UTR5
3R	20978233	20978332	100	+	FBgn0013995	FBgn0013995	-1.69701	4.33e-05	Calx	UTR5
3L	340993	341190	198	-	FBgn0035132	FBgn0035132	-1.69645	4.02e-09	mthl10	UTR5
3R	22469777	22469826	50	+	FBgn0038975_2	FBgn0038975	-1.69645	0.00130563	Nrx-1	UTR5
3L	1649023	1649072	50	-	FBgn0267465	FBgn0267465	-1.69645	0.00130257	asRNA:CR45815	NA
2R	24793064	24793113	50	-	FBgn0015801	FBgn0015801	-1.69562	0.000233101	Reg-5	UTR5
2R	11592979	11593028	50	-	FBgn0033636	FBgn0033636	-1.6946	0.00120075	tou	UTR5
3R	20481445	20481494	50	-	FBgn0262869_3	FBgn0262869	-1.6946	0.00192387	Gfrl	UTR5
3R	31016676	31016775	100	-	FBgn0004573_3	FBgn0004573	-1.69332	1.6e-05	5-HT7	UTR5
2R	17715825	17716174	350	-	FBgn0028494	FBgn0028494	-1.69282	5.13e-18	CG6424	UTR5
X	16091147	16091495	349	-	FBgn0028397	FBgn0028397	-1.69029	2.57e-17	Tob	UTR5
3R	9865197	9865395	199	-	FBgn0037766_2	FBgn0037766	-1.69029	3.07e-09	Teh1	CDS
2R	6233492	6233591	100	+	FBgn0263144_5	FBgn0263144	-1.68998	2.55e-06	bin3	UTR5
3R	10133344	10133442	99	-	FBgn0004889	FBgn0004889	-1.68948	4.64e-06	tws	UTR5
3L	15079291	15079390	100	-	FBgn0086690_2	FBgn0086690	-1.68948	2.45e-05	Plp	UTR5
2L	21238359	21238508	150	+	FBgn0261239	FBgn0261239	-1.68904	3.42e-07	Hr39	UTR5
2L	16805181	16807333	2153	+	FBgn0086673_2	FBgn0086673	-1.68858	4.75e-05	CG13272	UTR5
2R	9414391	9414538	148	+	FBgn0041087	FBgn0041087	-1.6883	6.96e-07	wun2	UTR5
2L	11843568	11843963	396	+	FBgn0040968	FBgn0040968	-1.68711	3.03e-18	CG14933	UTR3
3L	3424537	3424636	100	-	FBgn0014388_4	FBgn0014388	-1.6864	5.31e-05	sty	UTR5
3L	15147187	15147335	149	+	FBgn0036485	FBgn0036485	-1.68528	3.39e-09	FucTA	UTR5
2R	12529551	12529699	149	+	FBgn0011592_2	FBgn0011592	-1.68434	1.93e-07	fra	UTR5
X	246128	246326	199	+	FBgn0040372	FBgn0040372	-1.68434	1.93e-09	G9a	UTR5
3L	17621874	17622072	199	+	FBgn0036741	FBgn0036741	-1.68355	1.9e-09	anchor	UTR5
X	10243936	10244084	149	-	FBgn0263220_2	FBgn0263220	-1.68355	5.49e-08	Hk	UTR5
2R	13189596	13189745	150	-	FBgn0053182_3	FBgn0053182	-1.68287	1.39e-08	Kdm4B	UTR5
3L	6128561	6128659	99	-	FBgn0002440	FBgn0002440	-1.68176	6.69e-05	l(3)mbn	UTR5
3L	6097766	6097815	50	+	FBgn0005658	FBgn0005658	-1.68176	0.00131475	Ets65A	UTR5
2L	7276033	7276082	50	-	FBgn0010453	FBgn0010453	-1.68176	0.00108789	Wnt4	UTR5
X	8805407	8805456	50	-	FBgn0026411_2	FBgn0026411	-1.68176	0.00165878	Lim1	UTR5
3R	24836805	24836903	99	+	FBgn0039232	FBgn0039232	-1.68176	1.52e-05	sosie	UTR5
2L	9177584	9191667	14084	+	FBgn0041092_2	FBgn0041092	-1.68068	2.57e-06	tai	UTR5
X	15378567	15378616	50	-	FBgn0000028	FBgn0000028	-1.68053	0.000232798	acj6	UTR5
3L	21099855	21099904	50	-	FBgn0020294_2	FBgn0020294	-1.68053	0.00055849	ko	UTR5
4	1231953	1232052	100	+	FBgn0053653	FBgn0053653	-1.68053	2.79e-05	Cadps	UTR5
3R	23660017	23668290	8274	-	FBgn0051145	FBgn0051145	-1.68021	2.9e-06	CG31145	UTR5
2L	6465571	6465620	50	-	FBgn0031816	FBgn0031816	-1.67896	0.0001503	Rchy1	UTR5
2L	16484722	16485450	729	-	FBgn0005677_2	FBgn0005677	-1.67765	1.9e-06	dac	UTR5
3R	19164655	19164803	149	+	FBgn0010768	FBgn0010768	-1.67765	9.19e-08	sqz	UTR5
2L	8493828	8506845	13018	-	FBgn0032048	FBgn0032048	-1.67765	6.17e-08	Dh31	CDS
3R	23820663	23820761	99	+	FBgn0085384	FBgn0085384	-1.67765	9.63e-06	CG34355	UTR5
3R	17920630	17920679	50	+	FBgn0263995_4	FBgn0263995	-1.67765	0.00190981	cpo	UTR5
2L	10373701	10373850	150	-	FBgn0041723	FBgn0041723	-1.67576	4.65e-07	rho-5	UTR5
2L	19606878	19606927	50	+	FBgn0000464_4	FBgn0000464	-1.67398	0.00119471	Lar	UTR5
X	14825974	14826073	100	-	FBgn0003301_2	FBgn0003301	-1.67398	2.04e-05	rut	UTR5
2L	3805795	3805844	50	+	FBgn0021800	FBgn0021800	-1.67398	0.00153117	Reph	UTR5
2R	16658865	16659063	199	-	FBgn0024315	FBgn0024315	-1.67398	3.03e-11	Picot	UTR5
2L	15075525	15075574	50	+	FBgn0028879_2	FBgn0028879	-1.67398	0.00164633	CG15270	UTR5
3R	22755049	22755098	50	+	FBgn0039026_4	FBgn0039026	-1.67398	0.000698902	CG7029	UTR5
2R	6891809	6891908	100	+	FBgn0050158	FBgn0050158	-1.67398	4.17e-05	CG30158	UTR5
2L	13296744	13297666	923	+	FBgn0051729_4	FBgn0051729	-1.67398	0.00237882	CG31729	CDS
3L	7156824	7156873	50	-	FBgn0259173_4	FBgn0259173	-1.67398	0.000736076	corn	UTR5
2L	12504208	12504307	100	-	FBgn0259176_10	FBgn0259176	-1.67398	3.52e-06	bun	UTR5
2L	10963506	10963605	100	-	FBgn0261871_3	FBgn0261871	-1.67398	2.64e-05	dpr2	UTR5
3L	4625797	4625846	50	-	FBgn0262733	FBgn0262733	-1.67398	0.00202822	Src64B	UTR5
3L	8954063	8954162	100	-	FBgn0264307_3	FBgn0264307	-1.67398	5.29e-06	orb2	UTR5
3R	10868197	10868246	50	-	FBgn0267376	FBgn0267376	-1.67398	0.00161318	SelR	UTR5
3R	14609842	14609941	100	+	FBgn0038246_2	FBgn0038246	-1.67262	3.26e-06	CG14853	UTR5
2R	16634899	16639762	4864	-	FBgn0040505	FBgn0040505	-1.67183	3.48e-17	Alk	UTR5
3L	12515158	12515406	249	+	FBgn0041775	FBgn0041775	-1.67075	6.77e-11	tral	UTR5
X	9067586	9067635	50	-	FBgn0030077	FBgn0030077	-1.66916	0.000947432	CG15365	UTR5
2R	16663668	16663916	249	-	FBgn0024315_2	FBgn0024315	-1.66771	2.8e-11	Picot	UTR5
2L	19426297	19426446	150	-	FBgn0041789_4	FBgn0041789	-1.66771	2.12e-07	Pax	UTR5
X	15297865	15297914	50	+	FBgn0261703	FBgn0261703	-1.66771	0.000633887	gce	UTR5
2R	16221734	16221783	50	+	FBgn0264496	FBgn0264496	-1.66771	9.48e-05	asRNA:CR43898	NA
3R	18573139	18573477	339	+	FBgn0038627	FBgn0038627	-1.66705	5.43e-15	CG7694	UTR5
3R	12848170	12848369	200	-	FBgn0038087_2	FBgn0038087	-1.6666	3.13e-09	beat-Va	UTR5
3R	28047646	28049542	1897	+	FBgn0085391	FBgn0085391	-1.66619	3.97e-13	trv	UTR5
3R	4359933	4360230	298	+	FBgn0037238	FBgn0037238	-1.66553	1.08e-12	CG1090	UTR5
2R	5782514	5782563	50	-	FBgn0025693	FBgn0025693	-1.66501	0.00163335	ZnT41F	UTR5
3L	9426462	9426659	198	-	FBgn0035989_2	FBgn0035989	-1.66501	2.83e-09	Tat	UTR5
3R	5265403	5265452	50	+	FBgn0264785_5	FBgn0264785	-1.66501	0.00250652	Hph	UTR5
2R	14981361	14989582	8222	+	FBgn0033988	FBgn0033988	-1.66402	5.66e-21	pcs	UTR5
2R	16102786	16102885	100	+	FBgn0014020	FBgn0014020	-1.66314	1.86e-05	Rho1	UTR5
2R	17715835	17716183	349	-	FBgn0284231	FBgn0284231	-1.66178	6.71e-18	CG46315	UTR5
2L	7276478	7276527	50	-	FBgn0010453_2	FBgn0010453	-1.66073	0.000249531	Wnt4	UTR5
3R	4280498	4281728	1231	+	FBgn0041605	FBgn0041605	-1.66042	5.76e-15	cpx	UTR5
3R	28969485	28969584	100	-	FBgn0039617	FBgn0039617	-1.65999	1.18e-06	DIP-gamma	UTR5
3L	3002163	3002212	50	+	FBgn0035385_2	FBgn0035385	-1.65823	0.00116438	FMRFaR	UTR5
3L	14002277	14002326	50	+	FBgn0036398	FBgn0036398	-1.65823	0.000409901	upSET	UTR5
3L	17690114	17690411	298	+	FBgn0052183	FBgn0052183	-1.65823	2.55e-14	Ccn	UTR5
X	4840933	4841230	298	+	FBgn0260971	FBgn0260971	-1.65823	5.67e-12	CG42594	UTR5
3R	29749815	29749864	50	+	FBgn0260990_2	FBgn0260990	-1.65823	0.000966639	yata	CDS
3L	11789814	11789863	50	-	FBgn0015278	FBgn0015278	-1.65823	0.00202798	Pi3K68D	UTR5
2L	17131420	17131519	100	+	FBgn0083942_3	FBgn0083942	-1.65823	2.76e-05	CG34106	UTR5
2L	17131420	17131519	100	+	FBgn0265607_3	FBgn0265607	-1.65823	2.76e-05	beat-IIIa	UTR5
3L	6111513	6111761	249	+	FBgn0005658_2	FBgn0005658	-1.65632	1.45e-11	Ets65A	UTR5
3R	24985817	24985866	50	+	FBgn0039257_2	FBgn0039257	-1.65596	0.00203397	tnc	UTR5
3R	19847360	19847607	248	+	FBgn0038735	FBgn0038735	-1.65389	1.99e-12	MICU3	CDS
3R	25752827	25752975	149	-	FBgn0066101_2	FBgn0066101	-1.65389	8.61e-09	LpR1	UTR5
2L	19464566	19464615	50	+	FBgn0000964_2	FBgn0000964	-1.65292	0.00255384	tj	UTR5
3R	29659189	29659238	50	-	FBgn0266137_2	FBgn0266137	-1.65292	0.00159852	Dop1R2	UTR5
3R	8026923	8027071	149	-	FBgn0037541	FBgn0037541	-1.65226	1.94e-07	CG2747	UTR5
2R	9291906	9292104	199	+	FBgn0028408	FBgn0028408	-1.65068	3.99e-09	Drep2	UTR5
3R	6187463	6187512	50	+	FBgn0037408	FBgn0037408	-1.65068	0.000372471	NPFR	UTR5
X	15440654	15441052	399	-	FBgn0263257_2	FBgn0263257	-1.64918	2.43e-18	Cngl	UTR5
2L	3627469	3627568	100	-	FBgn0000721	FBgn0000721	-1.64866	3.9e-05	for	UTR5
3R	29927501	29927550	50	+	FBgn0039723	FBgn0039723	-1.64866	0.00263956	CG15522	UTR5
3R	24571982	24572181	200	-	FBgn0039209_4	FBgn0039209	-1.64683	1.04e-09	REPTOR	UTR5
2R	15402145	15402194	50	+	FBgn0263980_2	FBgn0263980	-1.64625	0.00179205	Stacl	UTR5
2R	22868357	22868505	149	+	FBgn0004896	FBgn0004896	-1.64516	5.29e-07	fd59A	UTR5
X	3482124	3482322	199	-	FBgn0029663_2	FBgn0029663	-1.64516	2.62e-10	CG10804	UTR5
2L	19034741	19034790	50	+	FBgn0086442	FBgn0086442	-1.64516	0.000169898	mib2	UTR5
X	12660549	12660648	100	+	FBgn0011837	FBgn0011837	-1.64453	6.75e-06	Tis11	UTR5
3R	27436735	27436784	50	-	FBgn0016061_3	FBgn0016061	-1.64412	0.00033144	side	UTR5
X	7065805	7065854	50	-	FBgn0029930_2	FBgn0029930	-1.64392	0.000227979	CG12541	UTR5
3R	20895738	20896331	594	-	FBgn0038839	FBgn0038839	-1.64366	2.49e-28	Ktl	UTR3
3L	20088858	20088957	100	-	FBgn0036934	FBgn0036934	-1.64291	3.35e-05	sNPF-R	UTR5
3L	14191020	14191219	200	+	FBgn0013718	FBgn0013718	-1.64223	6.55e-10	nuf	UTR5
3L	18304318	18304367	50	-	FBgn0015946	FBgn0015946	-1.64223	0.00301916	grim	UTR5
X	10813726	10813775	50	-	FBgn0285926_2	FBgn0285926	-1.64223	0.00301916	Imp	UTR5
2L	14233730	14234076	347	-	FBgn0016930_2	FBgn0016930	-1.64148	6.98e-16	Dyrk2	UTR5
3R	23668441	23669609	1169	-	FBgn0051145_3	FBgn0051145	-1.64094	0.000348953	CG31145	UTR5
3L	4557471	4557769	299	+	FBgn0260657_2	FBgn0260657	-1.64053	2.9e-13	CG42540	UTR5
3L	8186424	8186622	199	-	FBgn0035849_2	FBgn0035849	-1.63974	1.3e-08	ERR	UTR5
3L	3472596	3472645	50	+	FBgn0259224	FBgn0259224	-1.63974	0.00355336	CG42324	UTR5
2R	11289173	11289272	100	-	FBgn0033609_2	FBgn0033609	-1.639	1.04e-05	Fbl6	UTR5
X	9550740	9550789	50	-	FBgn0267253_2	FBgn0267253	-1.63864	0.00189028	CG32700	UTR5
X	8925265	8925314	50	+	FBgn0261549_3	FBgn0261549	-1.63843	0.000552066	rdgA	UTR5
2R	21080727	21080776	50	+	FBgn0003748_3	FBgn0003748	-1.63761	0.00215693	Treh	UTR5
X	17314731	17314780	50	+	FBgn0004854	FBgn0004854	-1.63761	0.00205813	B-H2	UTR5
3L	13451019	13451217	199	+	FBgn0036368	FBgn0036368	-1.63761	2.11e-08	CG10738	UTR5
3R	11500131	11500376	246	+	FBgn0037908_2	FBgn0037908	-1.63761	2.96e-12	dpr5	UTR5
3R	24216476	24216525	50	-	FBgn0039167	FBgn0039167	-1.63761	0.00286515	CG17786	UTR3
3R	27112122	27112171	50	-	FBgn0039487_2	FBgn0039487	-1.63761	0.00163133	gb	UTR5
2R	8531896	8531945	50	-	FBgn0050361	FBgn0050361	-1.63761	0.00286515	mtt	UTR5
X	5819029	5819128	100	+	FBgn0029814	FBgn0029814	-1.63678	2.07e-05	CG15765	UTR5
2R	8614822	8615171	350	+	FBgn0033313	FBgn0033313	-1.6362	7.28e-18	Cirl	UTR5
2R	12705271	12705370	100	+	FBgn0261545	FBgn0261545	-1.63576	4.07e-05	CG42663	UTR5
2L	5461688	5461787	100	+	FBgn0261963	FBgn0261963	-1.63576	1.75e-05	mid	UTR5
3L	376744	376842	99	-	FBgn0262139	FBgn0262139	-1.63576	7.82e-06	trh	UTR5
3R	26230545	26230693	149	+	FBgn0039419_2	FBgn0039419	-1.63519	2.89e-08	CG12290	UTR5
3L	11196827	11197239	413	-	FBgn0036144_2	FBgn0036144	-1.63492	0.000144086	GlcAT-P	UTR5
2R	12118393	12118841	449	-	FBgn0086677_3	FBgn0086677	-1.63452	9.01e-22	jeb	UTR5
3L	20820600	20825996	5397	+	FBgn0259243_3	FBgn0259243	-1.63413	1.97e-06	Pka-R1	UTR5
3R	10284766	10284815	50	+	FBgn0262617_3	FBgn0262617	-1.63413	0.00102173	Nuak1	UTR5
X	10333701	10335903	2203	+	FBgn0263997	FBgn0263997	-1.63325	1.32e-08	CG43740	UTR5
2L	8544924	8545023	100	+	FBgn0011259_3	FBgn0011259	-1.63142	4.02e-05	Sema1a	UTR5
3R	18573339	18573488	150	+	FBgn0023083_2	FBgn0023083	-1.63072	1.14e-06	fray	UTR5
3L	16163804	16164202	399	-	FBgn0036576	FBgn0036576	-1.63027	5.03e-19	CG5151	UTR5
2R	14038278	14038327	50	+	FBgn0002643_3	FBgn0002643	-1.62924	0.000795904	mam	UTR5
3L	12693988	12694187	200	+	FBgn0014343_2	FBgn0014343	-1.62924	2.14e-10	mirr	UTR5
2R	12722733	12722782	50	+	FBgn0261545_6	FBgn0261545	-1.62924	0.000591216	CG42663	UTR5
X	8907318	8907367	50	+	FBgn0261549	FBgn0261549	-1.62746	0.000761896	rdgA	UTR5
3R	13279918	13280066	149	+	FBgn0038130	FBgn0038130	-1.62668	1.08e-08	CG8630	UTR5
X	12938591	12938640	50	+	FBgn0086675_4	FBgn0086675	-1.62668	0.00162728	fne	UTR5
X	18039473	18039622	150	-	FBgn0003380_12	FBgn0003380	-1.62644	3.68e-08	Sh	UTR5
2R	8666212	8670744	4533	+	FBgn0263120	FBgn0263120	-1.6262	4.68e-07	Acsl	UTR5
3R	8767667	8768191	525	-	FBgn0083971	FBgn0083971	-1.62597	1.46e-10	CG34135	UTR5
X	2333378	2333723	346	-	FBgn0044047	FBgn0044047	-1.62519	3.97e-18	Ilp6	UTR5
2L	12821690	12822637	948	-	FBgn0015399_4	FBgn0015399	-1.62388	2.03e-40	kek1	UTR5
2L	16050410	16050707	298	+	FBgn0013433_2	FBgn0013433	-1.62314	2.52e-13	beat-Ia	UTR5
3R	5217108	5217157	50	-	FBgn0259212	FBgn0259212	-1.62268	0.00011702	cno	UTR5
2R	13424415	13424514	100	-	FBgn0259221_2	FBgn0259221	-1.62268	3.01e-05	ATP8A	UTR5
X	12229949	12230198	250	+	FBgn0267001_3	FBgn0267001	-1.62268	2.19e-11	Ten-a	UTR5
3L	6351599	6351648	50	-	FBgn0035699	FBgn0035699	-1.62186	0.00082449	CG13300	UTR5
2L	7730564	7730761	198	-	FBgn0031939	FBgn0031939	-1.62149	1.42e-09	CG13796	UTR5
3L	21193067	21193165	99	-	FBgn0259239	FBgn0259239	-1.62113	7.32e-05	CG42337	UTR5
2L	10755927	10756275	349	-	FBgn0032297_3	FBgn0032297	-1.62016	3.78e-16	CG17124	UTR5
3R	20713500	20713748	249	-	FBgn0024944_2	FBgn0024944	-1.61903	4.91e-11	Oamb	UTR5
2R	20316819	20316868	50	-	FBgn0034501_5	FBgn0034501	-1.61525	0.00137438	CG13868	UTR5
3R	8767672	8768150	479	-	FBgn0037625	FBgn0037625	-1.61408	1.32e-10	CG11768	UTR5
3L	7519393	7519788	396	+	FBgn0268063_3	FBgn0268063	-1.61122	4.16e-16	ltl	UTR5
3R	8660067	8660364	298	-	FBgn0263231	FBgn0263231	-1.61105	2.38e-11	bel	UTR5
3R	19660042	19661587	1546	+	FBgn0003011_2	FBgn0003011	-1.60944	0.00046192	ort	UTR5
3R	9234499	9234598	100	-	FBgn0003165_5	FBgn0003165	-1.60944	1.27e-05	pum	UTR5
2L	8735280	8735428	149	-	FBgn0003209	FBgn0003209	-1.60944	6.41e-07	raw	UTR5
3R	29479469	29479568	100	+	FBgn0004369_4	FBgn0004369	-1.60944	4.78e-05	Ptp99A	UTR5
3L	4084758	4085779	1022	-	FBgn0004516	FBgn0004516	-1.60944	2.17e-16	Gad1	UTR5
2R	8952885	8952934	50	+	FBgn0011300_3	FBgn0011300	-1.60944	0.000244811	babo	UTR5
3L	20949365	20949414	50	-	FBgn0011591	FBgn0011591	-1.60944	0.000387009	fng	UTR5
4	446250	446349	100	+	FBgn0016126	FBgn0016126	-1.60944	3.46e-05	CaMKI	UTR5
2L	159632	160016	385	+	FBgn0016977_4	FBgn0016977	-1.60944	1.54e-09	spen	UTR5
3L	132072	132321	250	+	FBgn0020386_3	FBgn0020386	-1.60944	1.23e-10	Pdk1	UTR5
X	1753868	1753917	50	-	FBgn0025391	FBgn0025391	-1.60944	0.00257839	Scgdelta	UTR5
3L	22824629	22824678	50	-	FBgn0027339_2	FBgn0027339	-1.60944	0.00140217	jim	UTR5
3L	8286395	8286444	50	-	FBgn0027569	FBgn0027569	-1.60944	0.000353343	cert	UTR5
3L	1730612	1730760	149	-	FBgn0027594	FBgn0027594	-1.60944	5.25e-07	drpr	UTR5
2R	12229162	12229211	50	-	FBgn0033702	FBgn0033702	-1.60944	0.00215404	CG8854	UTR5
3L	4025613	4025712	100	-	FBgn0035484	FBgn0035484	-1.60944	2.3e-05	CG11594	UTR5
3L	4542165	4542214	50	+	FBgn0035558	FBgn0035558	-1.60944	0.00184917	CG11357	UTR5
3L	13037069	13037118	50	+	FBgn0036340	FBgn0036340	-1.60944	0.0027934	SRm160	UTR5
3R	12973633	12973682	50	-	FBgn0038098	FBgn0038098	-1.60944	0.0013796	CG7381	UTR5
3R	28969830	28969929	100	-	FBgn0039617_3	FBgn0039617	-1.60944	6.72e-05	DIP-gamma	UTR5
3R	30539303	30539352	50	+	FBgn0082582_2	FBgn0082582	-1.60944	0.000793699	tmod	UTR5
3R	10972880	10972979	100	+	FBgn0083950_3	FBgn0083950	-1.60944	1.92e-05	side-VI	UTR5
X	12463627	12463676	50	+	FBgn0259143	FBgn0259143	-1.60944	0.000455901	CG42258	UTR5
3R	25970230	25970878	649	+	FBgn0259146_2	FBgn0259146	-1.60944	0.000114712	fid	UTR5
X	6523975	6524024	50	-	FBgn0259242_3	FBgn0259242	-1.60944	0.00141048	CG42340	UTR5
3R	4078088	4078137	50	+	FBgn0259821	FBgn0259821	-1.60944	0.000954895	CG42402	UTR5
2R	13529757	13529806	50	-	FBgn0260964_2	FBgn0260964	-1.60944	0.000222917	Vmat	UTR5
3L	9583617	9586799	3183	+	FBgn0261555	FBgn0261555	-1.60944	1.03e-08	CG42673	UTR5
3L	8954223	8954272	50	-	FBgn0264305_4	FBgn0264305	-1.60944	0.000623295	CG43783	UTR5
2R	14526417	14526466	50	+	FBgn0265974	FBgn0265974	-1.60944	0.00156123	ttv	UTR5
3L	9336162	9336361	200	+	FBgn0035975	FBgn0035975	-1.60551	1.71e-10	PGRP-LA	UTR5
2R	22455291	22455440	150	+	FBgn0034731_4	FBgn0034731	-1.60376	1.14e-07	CG10384	UTR5
2R	19229472	19229571	100	+	FBgn0010434	FBgn0010434	-1.60358	3.34e-05	cora	UTR5
X	17018130	17018329	200	-	FBgn0266354_2	FBgn0266354	-1.60354	2.87e-10	CG45002	UTR5
3L	20540168	20540367	200	-	FBgn0037012_2	FBgn0037012	-1.60264	1.68e-10	Rcd2	UTR5
2R	21378818	21379066	249	-	FBgn0000395_2	FBgn0000395	-1.60252	3.42e-11	cv-2	UTR5
2R	20316621	20316670	50	-	FBgn0034501_3	FBgn0034501	-1.60227	0.000432194	CG13868	UTR5
3R	26170896	26170945	50	+	FBgn0051323	FBgn0051323	-1.60227	0.00122714	CG31323	UTR5
2R	7971805	7971953	149	-	FBgn0033244	FBgn0033244	-1.60218	2.18e-07	CG8726	UTR5
2R	16765361	16765705	345	-	FBgn0259738	FBgn0259738	-1.60172	6.5e-17	CG42392	CDS
2L	14408805	14408904	100	-	FBgn0004858_3	FBgn0004858	-1.60107	2.96e-06	elB	UTR5
3L	6351698	6351846	149	-	FBgn0035699_2	FBgn0035699	-1.60107	5.37e-07	CG13300	UTR5
3L	9644256	9644551	296	+	FBgn0053696	FBgn0053696	-1.59987	1.33e-13	CNMaR	UTR5
3L	1649043	1649241	199	+	FBgn0025712	FBgn0025712	-1.59601	4.49e-10	CG13920	UTR5
3L	6076822	6076871	50	+	FBgn0035676	FBgn0035676	-1.59601	0.00255475	ssp6	UTR5
X	15378666	15378715	50	-	FBgn0000028_2	FBgn0000028	-1.59263	0.000739771	acj6	UTR5
2L	7276973	7277121	149	-	FBgn0010453_3	FBgn0010453	-1.59263	2.62e-07	Wnt4	UTR5
2L	10260702	10260850	149	-	FBgn0026379_2	FBgn0026379	-1.59263	1.25e-06	Pten	UTR5
3R	17775654	17775803	150	-	FBgn0262562_2	FBgn0262562	-1.59263	6.5e-07	CG43102	UTR5
3L	5657963	5658112	150	+	FBgn0085447	FBgn0085447	-1.59208	6.73e-07	sif	UTR5
2L	4694771	4694869	99	+	FBgn0085380	FBgn0085380	-1.59189	1.29e-05	CG34351	UTR5
2L	16000788	16000887	100	+	FBgn0028644_2	FBgn0028644	-1.59109	7.28e-06	beat-Ic	UTR5
X	6266930	6267079	150	-	FBgn0040918_3	FBgn0040918	-1.59051	2.96e-08	schlank	UTR5
X	11339291	11339390	100	-	FBgn0028421	FBgn0028421	-1.59021	2.46e-06	Kap3	CDS
2L	2220848	2220947	100	+	FBgn0031401	FBgn0031401	-1.58924	8.23e-05	papi	UTR5
2R	18814820	18814869	50	-	FBgn0034394_2	FBgn0034394	-1.58924	0.00247523	CG15096	UTR5
3L	22741893	22742041	149	+	FBgn0037188	FBgn0037188	-1.58924	1.17e-07	CG7369	UTR5
2L	7133634	7133683	50	-	FBgn0085407_2	FBgn0085407	-1.58924	0.000785169	Pvf3	UTR5
2L	9495872	9495921	50	+	FBgn0032120_2	FBgn0032120	-1.58697	0.0013896	CG33298	UTR5
3R	12096050	12096099	50	+	FBgn0051361_3	FBgn0051361	-1.58697	0.00115481	dpr17	UTR5
2L	1970213	1970262	50	-	FBgn0031375_2	FBgn0031375	-1.58697	0.00320464	erm	UTR5
2L	15552773	15554755	1983	+	FBgn0028370	FBgn0028370	-1.58591	2.35e-15	kek3	UTR5
3R	14724112	14724211	100	-	FBgn0262127_3	FBgn0262127	-1.58563	4.67e-05	kibra	UTR5
2L	267009	267058	50	-	FBgn0031239	FBgn0031239	-1.58534	0.000246108	CG17075	UTR5
2R	23977006	23977255	250	-	FBgn0034948	FBgn0034948	-1.5849	1.2e-11	PPP1R15	UTR5
2L	13551310	13551559	250	+	FBgn0259984_3	FBgn0259984	-1.58457	3.52e-13	kuz	UTR5
2L	2017694	2017743	50	+	FBgn0031384_2	FBgn0031384	-1.58412	0.00141309	CG4238	UTR5
3R	16453373	16453572	200	-	FBgn0044826_2	FBgn0044826	-1.58412	3.78e-09	Pak3	UTR5
3R	25970130	25970179	50	+	FBgn0259146	FBgn0259146	-1.58412	0.00122239	fid	UTR5
3L	21529185	21529283	99	-	FBgn0052442_2	FBgn0052442	-1.58329	9.58e-06	Arv1	CDS
X	10256307	10256505	199	-	FBgn0263220_5	FBgn0263220	-1.583	8.23e-09	Hk	UTR5
X	5446706	5446755	50	+	FBgn0029768	FBgn0029768	-1.58277	0.000918039	SPR	UTR5
3R	20713400	20713449	50	-	FBgn0024944	FBgn0024944	-1.58241	0.000627362	Oamb	UTR5
2L	16232020	16232069	50	+	FBgn0261999_2	FBgn0261999	-1.58179	0.000395579	Ca-Ma2d	UTR5
X	13272418	13272617	200	-	FBgn0041210	FBgn0041210	-1.58146	2.4e-09	HDAC4	UTR5
2L	3107918	3107967	50	-	FBgn0015600_2	FBgn0015600	-1.58045	0.000950893	toc	UTR5
3L	2711591	2711640	50	-	FBgn0264606_3	FBgn0264606	-1.58045	0.000154451	Fife	UTR5
3L	1938659	1938708	50	-	FBgn0035293_2	FBgn0035293	-1.57853	0.00046474	CG5687	UTR5
X	8864182	8867555	3374	+	FBgn0030065	FBgn0030065	-1.57783	2.63e-05	CG12075	UTR5
3L	16053037	16053235	199	+	FBgn0005536_3	FBgn0005536	-1.57779	4.42e-10	Mbs	UTR5
X	14266417	14266566	150	+	FBgn0002917	FBgn0002917	-1.57769	1.85e-08	na	UTR5
3L	915702	915801	100	+	FBgn0264574_2	FBgn0264574	-1.57735	1.61e-06	Glut1	UTR5
2R	4672051	4672100	50	+	FBgn0040005	FBgn0040005	-1.57691	0.00019266	CG17883	UTR5
2L	13420596	13420645	50	+	FBgn0264432_4	FBgn0264432	-1.57691	0.000413279	CG43850	UTR3
3R	18573141	18573289	149	+	FBgn0023083	FBgn0023083	-1.57616	1.1e-07	fray	UTR5
2R	9806628	9806677	50	-	FBgn0027589_2	FBgn0027589	-1.57554	0.000504954	CG1688	UTR5
2R	14907169	14907267	99	-	FBgn0027596	FBgn0027596	-1.57554	2.11e-06	Kank	UTR5
2L	19069453	19069552	100	-	FBgn0032752_2	FBgn0032752	-1.57554	2.24e-05	CG10702	UTR5
2R	13295480	13295529	50	-	FBgn0052843	FBgn0052843	-1.57554	0.00099696	Dh31-R	UTR5
X	12660583	12660632	50	+	FBgn0053963_2	FBgn0053963	-1.57554	0.00109546	lncRNA:CR33963	UTR5
2R	21302047	21302096	50	+	FBgn0261554_4	FBgn0261554	-1.57554	0.000259166	CG42672	UTR5
3L	20881711	20885038	3328	-	FBgn0052432_2	FBgn0052432	-1.57435	8.26e-08	CG32432	UTR5
2L	1118750	1118899	150	-	FBgn0016926	FBgn0016926	-1.57426	1.82e-08	Pino	UTR5
3R	30546467	30547056	590	+	FBgn0082582_3	FBgn0082582	-1.57337	5.31e-09	tmod	UTR5
X	619382	619481	100	-	FBgn0025633	FBgn0025633	-1.5724	7.23e-06	CG13366	UTR5
3L	14131076	14131125	50	-	FBgn0042630_3	FBgn0042630	-1.5724	0.00185738	Sox21b	UTR5
3R	31210333	31210382	50	-	FBgn0267435	FBgn0267435	-1.57204	0.00346965	chp	UTR5
X	19297222	19297618	397	-	FBgn0031011	FBgn0031011	-1.57182	5.68e-18	CG8034	UTR5
2R	11631966	11640193	8228	-	FBgn0033638	FBgn0033638	-1.57174	1.66e-27	CG9005	UTR5
3R	31580254	31580303	50	-	FBgn0043900	FBgn0043900	-1.5717	0.000171191	pygo	UTR5
X	3176590	3176639	50	+	FBgn0000479	FBgn0000479	-1.57122	0.00121053	dnc	UTR5
X	19348000	19348148	149	-	FBgn0086778_2	FBgn0086778	-1.57051	3.08e-06	nAChRalpha7	UTR5
2L	10838723	10838822	100	-	FBgn0032305	FBgn0032305	-1.56996	2.11e-06	CG6700	UTR3
X	4413847	4413896	50	+	FBgn0000179_3	FBgn0000179	-1.56862	0.0028442	bi	UTR5
2R	7476414	7476463	50	-	FBgn0010548_4	FBgn0010548	-1.56862	0.00113185	Aldh-III	UTR5
X	16676656	16676705	50	-	FBgn0030769	FBgn0030769	-1.56862	0.00143264	CG13012	UTR5
3R	8747527	8747626	100	-	FBgn0037623	FBgn0037623	-1.56862	9.31e-05	CG9801	UTR5
3L	10364256	10364305	50	+	FBgn0267668	FBgn0267668	-1.56862	0.00270017	lncRNA:CR46006	NA
2R	15727480	15727579	100	+	FBgn0050089	FBgn0050089	-1.56642	7.23e-06	CG30089	UTR5
3L	7854629	7854778	150	-	FBgn0016694_7	FBgn0016694	-1.56603	4.39e-09	Pdp1	UTR5
3R	10133542	10134011	470	-	FBgn0004889_2	FBgn0004889	-1.56583	1.96e-05	tws	UTR5
3L	9051525	9051672	148	-	FBgn0000116_3	FBgn0000116	-1.56564	1.05e-06	Argk	UTR5
2R	22404226	22407052	2827	+	FBgn0034725	FBgn0034725	-1.56463	3.18e-12	CG6044	UTR5
2L	22250075	22250124	50	+	FBgn0032988	FBgn0032988	-1.56398	0.0023421	Tif-IA	CDS
2R	19467792	19468867	1076	+	FBgn0260934_8	FBgn0260934	-1.56292	5.86e-05	par-1	UTR5
2L	14408706	14408755	50	-	FBgn0004858_2	FBgn0004858	-1.56265	0.000211484	elB	UTR5
3L	8525442	8525491	50	+	FBgn0024236	FBgn0024236	-1.56219	0.00145829	foi	UTR5
3L	3745951	3746050	100	-	FBgn0052264_5	FBgn0052264	-1.56219	2.03e-05	CG32264	UTR5
2R	5804811	5805009	199	+	FBgn0085414	FBgn0085414	-1.56219	1.23e-09	dpr12	UTR5
3L	18139646	18139695	50	+	FBgn0020300_2	FBgn0020300	-1.56165	0.000868891	geko	UTR5
X	8502395	8502643	249	+	FBgn0053181	FBgn0053181	-1.56124	1.58e-11	CG33181	UTR5
3R	10139425	10139474	50	-	FBgn0004889_3	FBgn0004889	-1.56065	0.000777355	tws	UTR5
4	989924	989973	50	+	FBgn0019650_2	FBgn0019650	-1.56065	0.00343139	toy	UTR5
2L	1928344	1928443	100	+	FBgn0031374_8	FBgn0031374	-1.56065	4.42e-06	Wdr62	UTR5
X	7826247	7826594	348	+	FBgn0029962	FBgn0029962	-1.56006	4.82e-17	CARPA	UTR5
2L	11843576	11843966	391	+	FBgn0259989	FBgn0259989	-1.55996	5.37e-18	CG42486	UTR3
2R	8734105	8734154	50	-	FBgn0086784	FBgn0086784	-1.55984	0.00274727	stmA	UTR5
2L	18880915	18881014	100	-	FBgn0003896	FBgn0003896	-1.55814	3.29e-05	tup	UTR5
3L	19939337	19949304	9968	+	FBgn0004852	FBgn0004852	-1.55814	2e-10	Ac76E	UTR5
2R	17792969	17793565	597	+	FBgn0028743	FBgn0028743	-1.55814	1.62e-25	Dhit	UTR5
2L	10404908	10404957	50	-	FBgn0032240	FBgn0032240	-1.55814	0.00163374	CG17768	CDS
3R	22356979	22357595	617	+	FBgn0038947_2	FBgn0038947	-1.55814	2.42e-07	Sar1	UTR5
3L	3743297	3743346	50	-	FBgn0052264_3	FBgn0052264	-1.55814	0.0025326	CG32264	UTR5
2L	10404908	10404957	50	-	FBgn0067622	FBgn0067622	-1.55814	0.00163374	LSm-4	CDS
X	8178949	8179048	100	+	FBgn0261873	FBgn0261873	-1.55814	2.03e-05	sdt	UTR5
3R	28418607	28418656	50	+	FBgn0039584_3	FBgn0039584	-1.55736	9.56e-05	beat-VI	UTR5
2L	10310708	10310807	100	-	FBgn0027491	FBgn0027491	-1.55537	1.48e-05	Cdk5alpha	UTR5
3L	13902588	13902787	200	-	FBgn0264006_2	FBgn0264006	-1.55537	6.36e-11	dysc	UTR5
3L	13434882	13435030	149	-	FBgn0036360	FBgn0036360	-1.55504	1.11e-06	CG10713	UTR5
2R	12588845	12588993	149	-	FBgn0022764	FBgn0022764	-1.55492	4.29e-07	Sin3A	UTR5
3R	17921328	17921426	99	+	FBgn0263995_7	FBgn0263995	-1.55463	1.3e-05	cpo	UTR5
2R	14267721	14267869	149	-	FBgn0033919_2	FBgn0033919	-1.55335	1.9e-06	CG8547	UTR5
3L	2488902	2488951	50	+	FBgn0035346	FBgn0035346	-1.55335	0.00208974	CG1146	UTR5
2L	7530416	7530465	50	-	FBgn0264895_3	FBgn0264895	-1.55335	0.0030455	RapGAP1	UTR5
3R	23733522	23733720	199	+	FBgn0263782	FBgn0263782	-1.55304	1.75e-10	Hmgcr	UTR5
3R	14577367	14577416	50	+	FBgn0020299_2	FBgn0020299	-1.55269	0.000321214	stumps	UTR5
2R	13821896	13822044	149	-	FBgn0000662	FBgn0000662	-1.55228	3.66e-07	fl(2)d	UTR5
2R	9092655	9092704	50	-	FBgn0033374_2	FBgn0033374	-1.55154	0.000907151	Boot	UTR5
3L	6111911	6112059	149	+	FBgn0005658_3	FBgn0005658	-1.5506	1.8e-07	Ets65A	UTR5
X	7308089	7308138	50	+	FBgn0024250	FBgn0024250	-1.5506	0.000323504	brk	UTR5
2L	4196750	4197230	481	-	FBgn0031589_2	FBgn0031589	-1.5506	4.87e-07	Naprt	UTR5
2L	21308907	21309106	200	-	FBgn0032940	FBgn0032940	-1.5506	3.08e-09	Mondo	UTR5
2R	16150917	16150966	50	+	FBgn0034083_4	FBgn0034083	-1.5506	0.000841828	lbk	UTR5
3L	22742292	22742341	50	+	FBgn0037188_2	FBgn0037188	-1.5506	0.0034447	CG7369	UTR5
X	5988840	5989136	297	+	FBgn0029831	FBgn0029831	-1.55005	5.82e-14	CG5966	UTR5
X	6330892	6331139	248	+	FBgn0250869	FBgn0250869	-1.54997	1.04e-12	CG42240	UTR5
3R	23889104	23889804	701	-	FBgn0025574	FBgn0025574	-1.54992	5.16e-10	Pli	UTR5
3L	18945939	18945988	50	-	FBgn0052204_2	FBgn0052204	-1.54992	0.0024552	CG32204	UTR5
2L	12482854	12483003	150	-	FBgn0259176_3	FBgn0259176	-1.54992	4.93e-08	bun	UTR5
3L	15924563	15924861	299	-	FBgn0036544_4	FBgn0036544	-1.54881	1.76e-14	sff	UTR5
3R	30387585	30387634	50	-	FBgn0015222	FBgn0015222	-1.54823	0.000222826	Fer1HCH	UTR5
3R	26107017	26107265	249	+	FBgn0051324	FBgn0051324	-1.54776	8.08e-12	CG31324	UTR5
2L	8265397	8265446	50	-	FBgn0003502	FBgn0003502	-1.54756	0.00130105	Btk29A	UTR5
3R	10145212	10145261	50	+	FBgn0086359_2	FBgn0086359	-1.54648	0.00285038	Invadolysin	UTR5
3L	14037512	14037611	100	+	FBgn0026418_2	FBgn0026418	-1.54609	1.78e-05	Hsc70Cb	UTR5
2R	13189788	13189937	150	-	FBgn0033802_3	FBgn0033802	-1.54553	1.34e-08	CG17724	UTR5
2R	15011645	15011694	50	+	FBgn0029082	FBgn0029082	-1.5449	0.000916399	hbs	UTR5
3R	16338164	16338262	99	-	FBgn0040271_4	FBgn0040271	-1.5449	3.38e-06	Sulf1	UTR5
X	4076290	4076389	100	+	FBgn0263772	FBgn0263772	-1.5449	4.52e-05	CG43689	UTR5
4	625540	625736	197	-	FBgn0039914	FBgn0039914	-1.54452	1.55e-09	mav	UTR5
2L	5617797	5617896	100	-	FBgn0031725_2	FBgn0031725	-1.5442	2.5e-06	DIP-eta	UTR5
X	2643461	2643560	100	+	FBgn0003371_6	FBgn0003371	-1.5433	2.7e-05	sgg	UTR5
X	7285498	7285976	479	-	FBgn0029941_2	FBgn0029941	-1.54299	2.35e-16	CG1677	UTR5
2R	7628981	7630243	1263	+	FBgn0263077_3	FBgn0263077	-1.54261	6.89e-08	CG43340	UTR5
3R	28831046	28831095	50	-	FBgn0024273_2	FBgn0024273	-1.54045	0.000191937	WASp	UTR5
2R	18179849	18179998	150	-	FBgn0034313	FBgn0034313	-1.54045	3.58e-08	CG5726	UTR5
2R	7890274	7890372	99	+	FBgn0050377	FBgn0050377	-1.54045	1.37e-05	CG30377	UTR5
2L	13290394	13290542	149	+	FBgn0051729	FBgn0051729	-1.54045	7.11e-07	CG31729	UTR5
X	3930380	3930478	99	-	FBgn0260658_3	FBgn0260658	-1.54045	4.42e-05	CG42541	UTR5
2R	15921969	15922018	50	-	FBgn0264089_5	FBgn0264089	-1.54045	0.00335776	sli	UTR5
X	7097954	7098003	50	-	FBgn0264270	FBgn0264270	-1.54045	0.00191454	Sxl	UTR5
3L	7189434	7189483	50	-	FBgn0265296	FBgn0265296	-1.53948	0.000175592	Dscam2	UTR5
X	5446905	5446954	50	+	FBgn0029768_2	FBgn0029768	-1.53623	0.000646424	SPR	UTR5
X	8365714	8366820	1107	-	FBgn0015519	FBgn0015519	-1.53533	0.000918974	nAChRalpha3	UTR5
3R	14369588	14369866	279	-	FBgn0024321_3	FBgn0024321	-1.53533	7.79e-11	NK7.1	UTR5
2L	8204935	8205083	149	-	FBgn0031998	FBgn0031998	-1.53533	8.1e-07	SLC5A11	UTR5
3L	603609	603708	100	-	FBgn0035146_2	FBgn0035146	-1.53471	5.75e-05	CG13893	UTR5
X	10243836	10243885	50	-	FBgn0263220	FBgn0263220	-1.53393	0.000830672	Hk	CDS
3R	18958797	18958896	100	+	FBgn0263983	FBgn0263983	-1.53393	5.41e-06	CG43732	UTR3
3R	31311604	31311653	50	+	FBgn0085376_3	FBgn0085376	-1.5329	0.00191371	CG34347	UTR5
2L	9877803	9885751	7949	-	FBgn0032151_4	FBgn0032151	-1.53201	3.7e-12	nAChRalpha6	UTR5
3L	8827555	8828202	648	+	FBgn0263930	FBgn0263930	-1.53193	5.31e-28	dally	UTR5
3R	27272011	27272110	100	-	FBgn0002441_2	FBgn0002441	-1.53148	2.64e-05	l(3)mbt	UTR5
X	8101647	8101696	50	-	FBgn0029997_2	FBgn0029997	-1.53148	0.00192995	CG2258	UTR5
2L	9495524	9495573	50	+	FBgn0032120	FBgn0032120	-1.53148	0.00192995	CG33298	UTR5
3R	13379578	13379627	50	-	FBgn0038143	FBgn0038143	-1.53148	0.00193437	CG9813	UTR5
2L	10178230	10178279	50	-	FBgn0265002	FBgn0265002	-1.53148	0.00308869	CG44153	UTR5
2R	24063149	24063247	99	+	FBgn0283666	FBgn0283666	-1.53066	3.95e-06	Rap2l	UTR5
2L	8127149	8127495	347	+	FBgn0031988	FBgn0031988	-1.53019	4.26e-14	CG8668	UTR5
3L	11054331	11055561	1231	+	FBgn0036116_2	FBgn0036116	-1.52886	0.00024217	CG7888	UTR5
3R	27988188	27988286	99	-	FBgn0003890_2	FBgn0003890	-1.52861	1.42e-06	betaTub97EF	UTR5
2L	305985	306133	149	+	FBgn0004611	FBgn0004611	-1.52761	2.46e-08	Plc21C	UTR5
2L	11843563	11843661	99	+	FBgn0286929	FBgn0286929	-1.5272	9.26e-08	CG46426	UTR3
3R	9867822	9868020	199	-	FBgn0037766_4	FBgn0037766	-1.52663	7.28e-09	Teh1	UTR5
3L	20730641	20730789	149	+	FBgn0037016	FBgn0037016	-1.52652	2.78e-10	CG13252	UTR5
3R	20978681	20978829	149	+	FBgn0013995_2	FBgn0013995	-1.52606	1.09e-06	Calx	UTR5
2R	12150605	12150958	354	-	FBgn0027504	FBgn0027504	-1.52606	0.00199291	CG8878	UTR5
2L	14851303	14851352	50	-	FBgn0028886	FBgn0028886	-1.52606	0.00130544	CG15279	UTR5
2L	1970313	1970362	50	-	FBgn0031375_3	FBgn0031375	-1.52606	0.00130544	erm	UTR5
2R	18652529	18652726	198	-	FBgn0034371	FBgn0034371	-1.52606	9.54e-10	Ntan1	UTR5
3R	31311256	31311305	50	+	FBgn0085376	FBgn0085376	-1.52606	0.00155573	CG34347	UTR5
3R	22448198	22448346	149	+	FBgn0085405	FBgn0085405	-1.52606	5.38e-07	CG34376	UTR5
4	90537	90586	50	+	FBgn0085432_5	FBgn0085432	-1.52606	0.0020795	pan	UTR5
3R	4078187	4078236	50	+	FBgn0259821_2	FBgn0259821	-1.52606	0.00171367	CG42402	UTR5
3L	7424076	7445234	21159	+	FBgn0259935	FBgn0259935	-1.52606	3.07e-06	CG42458	UTR5
3R	10827328	10827377	50	+	FBgn0261053	FBgn0261053	-1.52606	0.00275041	Cad86C	UTR5
3R	20309843	20309992	150	+	FBgn0261550_2	FBgn0261550	-1.52502	3.75e-07	CG42668	UTR5
3R	22899333	22899580	248	+	FBgn0017590	FBgn0017590	-1.5247	4.05e-12	klg	UTR5
2L	12504358	12504607	250	-	FBgn0259176_11	FBgn0259176	-1.52408	1.13e-12	bun	UTR5
3L	18641585	18642129	545	+	FBgn0036801_3	FBgn0036801	-1.5235	5.77e-23	MYPT-75D	UTR5
3R	26681767	26681866	100	-	FBgn0250908_3	FBgn0250908	-1.5235	1e-05	beat-VII	UTR5
2R	17028723	17028772	50	+	FBgn0023172	FBgn0023172	-1.5235	0.00357787	RhoGEF2	UTR5
3L	3417375	3417674	300	-	FBgn0014388_2	FBgn0014388	-1.52305	6.7e-14	sty	UTR5
2R	21141612	21141661	50	-	FBgn0034590_3	FBgn0034590	-1.52287	0.000641378	Magi	UTR5
2L	13547222	13547271	50	-	FBgn0023407	FBgn0023407	-1.52243	0.00273171	B4	UTR5
2R	18007206	18007305	100	-	FBgn0034286_2	FBgn0034286	-1.52243	4.22e-06	dpr13	UTR5
X	10324071	10324219	149	-	FBgn0259170_5	FBgn0259170	-1.52243	7.3e-07	alpha-Man-Ia	CDS
2R	13189789	13189937	149	-	FBgn0028991_2	FBgn0028991	-1.522	1.69e-08	seq	UTR5
2L	3662944	3662993	50	+	FBgn0085369_2	FBgn0085369	-1.52184	0.00202438	Drgx	UTR5
2L	7049385	7049583	199	+	FBgn0262872_2	FBgn0262872	-1.52103	2.19e-08	milt	UTR5
X	17993982	17994031	50	-	FBgn0003380_9	FBgn0003380	-1.51983	0.00331286	Sh	UTR5
3R	18122465	18122514	50	+	FBgn0003499_3	FBgn0003499	-1.51983	0.00255622	sr	UTR5
3L	22035103	22035201	99	+	FBgn0004514	FBgn0004514	-1.51983	2.63e-06	Oct-TyrR	UTR5
3R	32014673	32014722	50	-	FBgn0011224_9	FBgn0011224	-1.51983	0.00323419	heph	UTR5
3R	24105714	24105763	50	-	FBgn0013343_7	FBgn0013343	-1.51983	0.00219201	Syx1A	UTR5
2L	10344492	10344590	99	+	FBgn0032225	FBgn0032225	-1.51983	9.88e-06	CG5022	UTR5
2R	17547968	17548067	100	+	FBgn0034240	FBgn0034240	-1.51983	5.57e-05	MESR4	UTR5
2L	67334	67383	50	+	FBgn0067779_2	FBgn0067779	-1.51983	0.00219201	dbr	UTR5
2R	10057288	10057337	50	+	FBgn0262169_3	FBgn0262169	-1.51787	0.000730908	magu	CDS
2L	7656730	7659276	2547	-	FBgn0264087	FBgn0264087	-1.51684	1.13e-06	Slob	UTR5
2R	6131714	6131763	50	-	FBgn0000546_3	FBgn0000546	-1.51635	0.00364957	EcR	UTR5
2R	14038129	14038178	50	+	FBgn0002643_2	FBgn0002643	-1.51635	0.000592203	mam	UTR5
3R	17054936	17055035	100	+	FBgn0020493_3	FBgn0020493	-1.51635	3.57e-05	Dad	UTR5
2R	14907417	14907466	50	-	FBgn0027596_2	FBgn0027596	-1.51635	0.00291915	Kank	UTR5
3R	12096150	12096398	249	+	FBgn0051361_4	FBgn0051361	-1.51635	2.3e-10	dpr17	UTR5
3L	2297505	2297554	50	+	FBgn0264002	FBgn0264002	-1.51635	0.00140886	MsR2	UTR5
X	5365442	5365491	50	+	FBgn0029761_3	FBgn0029761	-1.51562	0.000448975	SK	UTR5
3L	3805911	3806010	100	-	FBgn0052264_17	FBgn0052264	-1.51551	3.32e-05	CG32264	UTR5
2R	14031737	14038078	6342	+	FBgn0002643	FBgn0002643	-1.51477	1.11e-08	mam	UTR5
3R	12547379	12547931	553	-	FBgn0250910	FBgn0250910	-1.5146	1.1e-18	Octbeta3R	UTR5
2L	21127	21326	200	-	FBgn0002121	FBgn0002121	-1.51413	1.17e-08	l(2)gl	UTR5
2L	13354974	13355073	100	-	FBgn0032506	FBgn0032506	-1.51413	1.05e-05	CG9395	UTR5
3R	22754949	22754998	50	+	FBgn0039026_3	FBgn0039026	-1.51413	0.00197002	CG7029	UTR5
2R	21571173	21571419	247	-	FBgn0034636	FBgn0034636	-1.51387	1.04e-13	twz	UTR5
3L	22832030	22833476	1447	-	FBgn0027339_3	FBgn0027339	-1.51305	1.82e-57	jim	UTR5
2L	9437668	9437766	99	+	FBgn0002973_2	FBgn0002973	-1.51259	3.13e-05	numb	UTR5
3L	6351896	6351994	99	-	FBgn0035699_3	FBgn0035699	-1.51259	2.13e-05	CG13300	UTR5
4	90437	90486	50	+	FBgn0085432_4	FBgn0085432	-1.51259	0.00224043	pan	UTR5
X	21374368	21374417	50	-	FBgn0267171	FBgn0267171	-1.51182	0.000414205	asRNA:CR45611	NA
2R	7722440	7722589	150	-	FBgn0042135_2	FBgn0042135	-1.51157	1.08e-06	Gdap2	UTR5
3R	10750485	10750534	50	-	FBgn0004841	FBgn0004841	-1.51059	0.000914381	TkR86C	UTR5
2R	20903167	20903315	149	-	FBgn0015524_2	FBgn0015524	-1.51059	1.47e-06	otp	UTR5
3R	9866294	9867771	1478	-	FBgn0037766_3	FBgn0037766	-1.50991	1.57e-07	Teh1	UTR5
3R	20449498	20449547	50	-	FBgn0262869_2	FBgn0262869	-1.50991	0.000602538	Gfrl	UTR5
3R	4660029	4660078	50	+	FBgn0263346_2	FBgn0263346	-1.50935	0.00131877	smash	UTR5
2R	19356326	19356475	150	-	FBgn0264753_2	FBgn0264753	-1.50935	2.02e-07	Rgk1	UTR5
3L	9462924	9463421	498	+	FBgn0266101_3	FBgn0266101	-1.50834	6.22e-20	CG44838	UTR5
2R	15155537	15155835	299	+	FBgn0013467	FBgn0013467	-1.50818	2.22e-13	igl	UTR5
3R	5687070	5687269	200	+	FBgn0261261_2	FBgn0261261	-1.50818	3.14e-10	plx	UTR5
3L	856755	857050	296	-	FBgn0035170_2	FBgn0035170	-1.5079	4.2e-14	dpr20	UTR5
2L	10333934	10334033	100	+	FBgn0032223	FBgn0032223	-1.50766	1.6e-05	GATAd	UTR5
3R	13772180	13772229	50	+	FBgn0038181	FBgn0038181	-1.50744	0.000525705	CG9297	UTR5
X	6600112	6600211	100	+	FBgn0029881	FBgn0029881	-1.50708	8.42e-06	pigs	UTR5
2R	15410127	15410525	399	+	FBgn0263980_3	FBgn0263980	-1.50654	1.64e-17	Stacl	UTR5
3R	13813159	13813357	199	+	FBgn0259730	FBgn0259730	-1.50637	5.94e-11	tal-1A	UTR5
3R	13813159	13813357	199	+	FBgn0259731	FBgn0259731	-1.50637	5.94e-11	tal-2A	UTR5
3R	13813159	13813357	199	+	FBgn0259732	FBgn0259732	-1.50637	5.94e-11	tal-3A	UTR5
3R	13813159	13813357	199	+	FBgn0259733	FBgn0259733	-1.50637	5.94e-11	tal-AA	UTR5
2R	13189796	13189945	150	-	FBgn0053182_4	FBgn0053182	-1.50625	2.31e-08	Kdm4B	UTR5
3R	11993018	11993117	100	-	FBgn0260745	FBgn0260745	-1.50538	7.97e-05	mfas	UTR5
2R	6156248	6156397	150	-	FBgn0000546_4	FBgn0000546	-1.50408	6.75e-07	EcR	UTR5
3R	23294658	23294707	50	-	FBgn0003118	FBgn0003118	-1.50408	0.00162853	pnt	UTR5
3L	11587572	11587671	100	-	FBgn0003292_2	FBgn0003292	-1.50408	0.000129292	rt	UTR5
2R	9929225	9929324	100	-	FBgn0011656_3	FBgn0011656	-1.50408	1.29e-05	Mef2	UTR5
3R	23921660	23922973	1314	-	FBgn0016754	FBgn0016754	-1.50408	4.04e-10	sba	UTR5
2L	17385098	17385446	349	+	FBgn0020503_3	FBgn0020503	-1.50408	2.95e-14	CLIP-190	UTR5
X	3689459	3692978	3520	+	FBgn0023215_2	FBgn0023215	-1.50408	0.000603668	Mnt	UTR5
X	4117219	4117268	50	+	FBgn0026083	FBgn0026083	-1.50408	0.00231666	tyf	UTR5
2R	13845910	13846255	346	-	FBgn0033876	FBgn0033876	-1.50408	1.04e-14	Syngr	UTR5
3L	17487901	17488000	100	+	FBgn0036732_3	FBgn0036732	-1.50408	1.8e-05	Oatp74D	UTR5
2L	21051817	21051965	149	-	FBgn0250867_4	FBgn0250867	-1.50408	8.48e-08	CG42238	UTR5
3L	22961619	22961668	50	+	FBgn0267322_2	FBgn0267322	-1.50408	0.00136942	lncRNA:CR45758	NA
3R	6792135	6792283	149	+	FBgn0000439_2	FBgn0000439	-1.50408	1.35e-06	Dfd	UTR5
2R	20622045	20622094	50	-	FBgn0034528	FBgn0034528	-1.50408	0.00348366	CG11180	CDS
3R	21359270	21359319	50	-	FBgn0267648	FBgn0267648	-1.50408	0.00334711	pre-mod(mdg4)-G	UTR5
3R	21359270	21359319	50	-	FBgn0267649	FBgn0267649	-1.50408	0.00334711	pre-mod(mdg4)-H	UTR5
2R	13198238	13198287	50	-	FBgn0053182_6	FBgn0053182	-1.50265	0.00193469	Kdm4B	UTR5
2R	22688789	22688838	50	-	FBgn0020257_2	FBgn0020257	-1.50219	0.002286	Ppa	UTR5
2L	6774485	6774534	50	+	FBgn0031858_2	FBgn0031858	-1.50161	0.00353094	CG17378	UTR5
X	10544477	10544526	50	-	FBgn0085443	FBgn0085443	-1.50161	9.63e-05	spri	UTR5
2L	16485550	16485749	200	-	FBgn0005677_3	FBgn0005677	-1.50096	1.83e-09	dac	UTR5
X	13564023	13564321	299	+	FBgn0284227_2	FBgn0284227	-1.50024	1.94e-13	CG46311	UTR5
2R	22513581	22513880	300	-	FBgn0003175_5	FBgn0003175	-1.49962	3.3e-11	px	UTR5
3R	31016278	31016476	199	-	FBgn0004573	FBgn0004573	-1.49821	2.65e-08	5-HT7	UTR5
3L	14207525	14207624	100	+	FBgn0013718_3	FBgn0013718	-1.49821	3.57e-05	nuf	UTR5
3R	21500132	21500230	99	+	FBgn0004863	FBgn0004863	-1.49752	6.39e-05	C15	UTR5
3R	10388607	10388806	200	+	FBgn0259938_2	FBgn0259938	-1.49752	3.82e-09	cwo	UTR5
3L	603809	603858	50	-	FBgn0035146_3	FBgn0035146	-1.49725	0.000654273	CG13893	UTR5
2L	6455580	6455879	300	-	FBgn0031814	FBgn0031814	-1.49664	9.7e-16	retm	UTR5
2L	16352093	16352191	99	-	FBgn0087041_2	FBgn0087041	-1.49636	2.76e-06	CG42231	UTR5
2L	6774140	6774336	197	+	FBgn0031858	FBgn0031858	-1.49611	1.85e-09	CG17378	UTR5
3L	10365254	10365303	50	+	FBgn0267668_2	FBgn0267668	-1.49611	0.00037982	lncRNA:CR46006	NA
2L	20017134	20017183	50	-	FBgn0264443_3	FBgn0264443	-1.49549	0.00161996	CG43861	UTR5
3R	5361736	5368158	6423	-	FBgn0037315	FBgn0037315	-1.49515	3.15e-14	Cerk	UTR5
2R	14173743	14173891	149	+	FBgn0000289	FBgn0000289	-1.49469	3.8e-08	cg	UTR5
2L	1077617	1077716	100	-	FBgn0003310_4	FBgn0003310	-1.49428	5.5e-05	S	UTR5
3L	14985150	14987506	2357	+	FBgn0002778	FBgn0002778	-1.49393	2.55e-05	mnd	UTR5
2L	297930	297979	50	+	FBgn0020622	FBgn0020622	-1.49393	0.0033804	Pi3K21B	UTR5
2L	15075624	15075723	100	+	FBgn0028879_3	FBgn0028879	-1.49393	1.18e-06	CG15270	CDS
2L	3294458	3294507	50	-	FBgn0031515	FBgn0031515	-1.49393	0.0033804	CG9664	UTR5
3R	27274844	27275256	413	+	FBgn0046247	FBgn0046247	-1.49344	4.04e-10	CG5938	UTR5
3L	11760089	11765633	5545	-	FBgn0036202	FBgn0036202	-1.49327	0.000482708	CG6024	UTR5
2L	13219526	13219824	299	-	FBgn0032485	FBgn0032485	-1.49309	2.16e-15	CG9426	UTR5
X	2646715	2646764	50	+	FBgn0003371_7	FBgn0003371	-1.4929	0.000558162	sgg	UTR5
2L	1256666	1256814	149	+	FBgn0041097_2	FBgn0041097	-1.4929	2.01e-06	robo3	UTR5
X	17886873	17886922	50	-	FBgn0259168_8	FBgn0259168	-1.49278	0.000737138	mnb	UTR5
3R	29619114	29619409	296	+	FBgn0039674	FBgn0039674	-1.49204	1.26e-15	CG1907	UTR5
2L	9437568	9437617	50	+	FBgn0002973	FBgn0002973	-1.49165	0.000201664	numb	UTR5
3L	7911506	7911605	100	-	FBgn0003041_2	FBgn0003041	-1.49165	1.14e-05	pbl	UTR5
3L	5975810	5975908	99	-	FBgn0035656	FBgn0035656	-1.49165	2.35e-05	CG10479	UTR5
3L	6352044	6352093	50	-	FBgn0035699_4	FBgn0035699	-1.49165	0.0020285	CG13300	UTR5
X	10763817	10763866	50	-	FBgn0052675	FBgn0052675	-1.49165	0.00166205	Tango5	UTR5
2L	8083470	8088677	5208	+	FBgn0261822	FBgn0261822	-1.49043	6.64e-21	Bsg	UTR5
2L	18695154	18695203	50	-	FBgn0032699	FBgn0032699	-1.49009	0.000688203	CG10383	UTR5
3R	5612522	5613014	493	-	FBgn0017550_2	FBgn0017550	-1.48969	1.66e-21	Rga	UTR5
2R	13501880	13502177	298	+	FBgn0033845	FBgn0033845	-1.48857	4.11e-14	mars	UTR5
3L	4187874	4187923	50	-	FBgn0035505_2	FBgn0035505	-1.48857	0.00133438	Teh2	UTR5
2R	23581244	23581443	200	+	FBgn0015903	FBgn0015903	-1.48808	2.98e-08	apt	UTR5
2L	21665100	21665348	249	-	FBgn0032957	FBgn0032957	-1.48808	1.54e-10	CG2225	UTR3
3L	19994353	19994651	299	+	FBgn0036926	FBgn0036926	-1.48808	3.64e-16	CG7646	UTR5
2R	22039361	22039460	100	-	FBgn0085399_2	FBgn0085399	-1.48808	2.48e-05	CG34370	UTR5
3L	3626551	3626699	149	+	FBgn0263239	FBgn0263239	-1.48808	6.12e-07	dar1	UTR5
3R	22782142	22784599	2458	+	FBgn0039026_6	FBgn0039026	-1.48671	8.06e-07	CG7029	UTR5
2R	6662515	6662564	50	+	FBgn0284249_2	FBgn0284249	-1.48638	0.000798327	Adf1	UTR5
2R	9745141	9745240	100	-	FBgn0259678_3	FBgn0259678	-1.4859	4.38e-07	sqa	UTR5
2R	23042549	23042598	50	-	FBgn0261705_4	FBgn0261705	-1.48539	0.00250254	CG42741	UTR5
X	2194739	2195037	299	+	FBgn0023549_2	FBgn0023549	-1.48456	2.4e-14	Mct1	UTR5
2L	10373915	10373964	50	-	FBgn0053303_2	FBgn0053303	-1.48456	0.000681814	CG33303	UTR3
3R	21855867	21856166	300	-	FBgn0015229	FBgn0015229	-1.48433	1.84e-13	glec	UTR5
2L	7038072	7038320	249	+	FBgn0262872	FBgn0262872	-1.48399	2.18e-11	milt	UTR5
2L	13415481	13415530	50	+	FBgn0263354	FBgn0263354	-1.48302	0.000291636	CG42784	UTR5
X	6600361	6600410	50	+	FBgn0029881_2	FBgn0029881	-1.48289	0.00295748	pigs	UTR5
2R	14277377	14277775	399	+	FBgn0263397_2	FBgn0263397	-1.48257	8.17e-15	Ih	UTR5
2L	12818746	12818795	50	-	FBgn0015399_2	FBgn0015399	-1.48248	8.41e-05	kek1	UTR3
2R	8031823	8031921	99	+	FBgn0025360_2	FBgn0025360	-1.48228	1.4e-06	Optix	UTR5
3R	22755149	22755198	50	+	FBgn0039026_5	FBgn0039026	-1.4816	0.000746076	CG7029	UTR5
X	18225777	18225926	150	-	FBgn0053639	FBgn0053639	-1.4816	9.51e-07	CG33639	UTR5
2L	7133535	7133584	50	-	FBgn0085407	FBgn0085407	-1.4816	0.00104798	Pvf3	UTR5
X	19638121	19638170	50	-	FBgn0087008	FBgn0087008	-1.4816	0.00294211	e(y)3	UTR5
2R	19423847	19423896	50	-	FBgn0263391_2	FBgn0263391	-1.4816	0.00133724	hts	UTR5
3R	23174571	23174620	50	+	FBgn0265042_3	FBgn0265042	-1.4816	0.00218341	Irk1	UTR3
3L	12490436	12490485	50	+	FBgn0267241	FBgn0267241	-1.4816	0.00248694	lncRNA:CR45681	NA
3R	9691795	9691942	148	-	FBgn0053105	FBgn0053105	-1.47998	2.05e-07	p24-2	UTR5
2R	7698405	7698553	149	-	FBgn0033212	FBgn0033212	-1.47976	1.57e-08	LRR	UTR5
3R	5153689	5153787	99	+	FBgn0037295_2	FBgn0037295	-1.47867	2.67e-05	dpr16	UTR5
X	2365907	2365956	50	-	FBgn0003159	FBgn0003159	-1.4781	0.00183387	CG2841	UTR5
2R	7698654	7698703	50	-	FBgn0033212_2	FBgn0033212	-1.4781	0.000610114	LRR	UTR5
2L	159282	159381	100	+	FBgn0016977_2	FBgn0016977	-1.47746	3.69e-05	spen	UTR5
3L	8186276	8186375	100	-	FBgn0035849	FBgn0035849	-1.47727	7.16e-06	ERR	UTR5
2R	8735959	8736307	349	+	FBgn0027585	FBgn0027585	-1.47591	3.3e-14	CG8740	UTR5
3L	12175086	12175135	50	-	FBgn0036260_2	FBgn0036260	-1.47591	0.00149299	Rh7	UTR5
2R	13429795	13429844	50	-	FBgn0259221_4	FBgn0259221	-1.47591	0.000356101	ATP8A	UTR5
3L	20317386	20317583	198	+	FBgn0262057_2	FBgn0262057	-1.47591	1.4e-09	Spn77Ba	UTR5
3L	6752503	6752552	50	-	FBgn0035713	FBgn0035713	-1.47591	0.00330309	velo	UTR5
2L	16973591	16973640	50	+	FBgn0053179_3	FBgn0053179	-1.47542	0.00030357	beat-IIIb	UTR5
2L	1077221	1077518	298	-	FBgn0003310_3	FBgn0003310	-1.47466	1.06e-13	S	UTR5
3R	14696846	14696895	50	-	FBgn0265140_2	FBgn0265140	-1.4744	0.000936932	Meltrin	UTR5
3R	30600315	30601291	977	-	FBgn0039790	FBgn0039790	-1.474	3.43e-05	CG2246	UTR5
2L	8239730	8239779	50	-	FBgn0032006_2	FBgn0032006	-1.47331	0.00175333	Pvr	UTR5
3L	18439498	18439547	50	-	FBgn0036786	FBgn0036786	-1.47331	0.00237425	skl	CDS
X	15125902	15125951	50	+	FBgn0260006	FBgn0260006	-1.47331	0.0031431	drd	UTR5
X	8179248	8179497	250	+	FBgn0261873_2	FBgn0261873	-1.47331	3.43e-11	sdt	UTR5
3L	2820164	2820313	150	-	FBgn0263392	FBgn0263392	-1.47331	2.68e-08	Tet	UTR5
3R	17774305	17774404	100	-	FBgn0262562	FBgn0262562	-1.47273	2.93e-05	CG43102	UTR5
3R	5416583	5416832	250	+	FBgn0037326_2	FBgn0037326	-1.47247	2.88e-11	CG14669	UTR5
2L	922991	930281	7291	+	FBgn0028481_2	FBgn0028481	-1.47193	1.64e-18	CG4341	UTR5
2L	2857364	2857512	149	+	FBgn0031474_2	FBgn0031474	-1.47193	8.79e-08	CG2991	UTR5
X	356559	356657	99	+	FBgn0004034	FBgn0004034	-1.47182	0.000134929	y	UTR5
3L	10665237	10665286	50	+	FBgn0010762_2	FBgn0010762	-1.47129	0.00172911	simj	UTR5
3L	12391295	12391344	50	-	FBgn0036279_3	FBgn0036279	-1.46968	0.00212714	Ncc69	UTR5
X	18505158	18505207	50	-	FBgn0010194_2	FBgn0010194	-1.46634	0.00259172	Wnt5	UTR5
3L	12693839	12693937	99	+	FBgn0014343	FBgn0014343	-1.46634	1.31e-05	mirr	UTR5
2L	20713694	20713743	50	-	FBgn0014859	FBgn0014859	-1.46634	0.00358108	Hr38	UTR5
3R	14577267	14577316	50	+	FBgn0020299	FBgn0020299	-1.46634	0.00117928	stumps	UTR5
2L	21263006	21263104	99	+	FBgn0032938	FBgn0032938	-1.46634	3.94e-05	CG8671	UTR5
2R	15340522	15350080	9559	+	FBgn0034013	FBgn0034013	-1.46634	3.47e-05	unc-5	UTR5
3L	12490430	12490479	50	-	FBgn0036288_2	FBgn0036288	-1.46634	0.00215676	CG10660	UTR5
3R	4556934	4556983	50	-	FBgn0085386_2	FBgn0085386	-1.46634	0.000543633	CG34357	UTR5
3L	8953964	8954013	50	-	FBgn0264307_2	FBgn0264307	-1.46634	0.00277477	orb2	UTR5
3R	21359570	21359619	50	-	FBgn0266178	FBgn0266178	-1.46634	0.00131114	pre-mod(mdg4)-B	UTR5
2R	10853756	10853805	50	+	FBgn0266629_2	FBgn0266629	-1.46634	0.00172246	asRNA:CR45136	NA
X	12229699	12229898	200	+	FBgn0267001_2	FBgn0267001	-1.46634	1.3e-09	Ten-a	UTR5
X	16334108	16334306	199	+	FBgn0278608_2	FBgn0278608	-1.4653	4.18e-11	Dsp1	UTR5
2R	21522720	21522919	200	+	FBgn0003731_2	FBgn0003731	-1.46508	3.64e-10	Egfr	UTR5
3R	24105070	24105168	99	-	FBgn0013343_4	FBgn0013343	-1.4643	1.51e-06	Syx1A	UTR5
X	8925514	8925613	100	+	FBgn0261549_4	FBgn0261549	-1.46385	3.63e-06	rdgA	UTR5
2R	7955587	7955685	99	-	FBgn0033236_2	FBgn0033236	-1.46373	6.03e-05	CG14764	UTR5
3R	24571483	24571632	150	-	FBgn0039209_2	FBgn0039209	-1.46313	1.23e-07	REPTOR	UTR5
2L	3655333	3655482	150	-	FBgn0000721_2	FBgn0000721	-1.46306	3.19e-08	for	UTR5
3R	13434439	13434587	149	-	FBgn0004049	FBgn0004049	-1.46248	2.05e-07	yrt	UTR5
3R	7966812	7966911	100	-	FBgn0000504_3	FBgn0000504	-1.46228	2.23e-05	dsx	UTR5
2R	10056892	10057238	347	+	FBgn0262169_2	FBgn0262169	-1.46228	1.4e-16	magu	UTR5
2L	159482	159581	100	+	FBgn0016977_3	FBgn0016977	-1.46152	8.09e-06	spen	UTR5
3R	25907638	25907687	50	+	FBgn0250757_2	FBgn0250757	-1.46152	0.00337026	CG42235	CDS
3L	2629251	2629499	249	-	FBgn0011828	FBgn0011828	-1.46062	4.03e-11	Pxn	UTR5
2L	7249244	7249343	100	-	FBgn0259111_2	FBgn0259111	-1.46062	2.8e-06	Ndae1	UTR5
2R	6632183	6632282	100	-	FBgn0262736	FBgn0262736	-1.46054	1.31e-05	Vha16-1	UTR5
3L	7770083	7775504	5422	-	FBgn0023076	FBgn0023076	-1.4604	1.05e-09	Clk	UTR5
2L	18501404	18503828	2425	-	FBgn0032683_3	FBgn0032683	-1.4604	0.00123329	kon	UTR5
2R	18947410	18947459	50	+	FBgn0034408_2	FBgn0034408	-1.4604	0.00333968	sano	UTR5
2R	3942992	3943041	50	-	FBgn0262124	FBgn0262124	-1.4604	0.00103131	uex	CDS
X	8517582	8517631	50	+	FBgn0264975	FBgn0264975	-1.4604	0.0016875	Nrg	UTR5
2R	10834101	10834200	100	-	FBgn0033558	FBgn0033558	-1.46004	2.32e-06	CG12344	UTR5
3R	10613074	10613672	599	-	FBgn0001235	FBgn0001235	-1.45985	8.63e-27	hth	UTR5
X	22854001	22854100	100	-	FBgn0000719	FBgn0000719	-1.45963	1.48e-05	fog	UTR5
2R	19464433	19464482	50	+	FBgn0260934_5	FBgn0260934	-1.45932	0.000765283	par-1	UTR5
3R	5686821	5686870	50	+	FBgn0261261	FBgn0261261	-1.45916	0.00292657	plx	UTR5
X	9247542	9247591	50	+	FBgn0010269_2	FBgn0010269	-1.45862	0.00137286	Dsor1	UTR5
X	17075357	17075406	50	-	FBgn0030812_3	FBgn0030812	-1.45862	0.00230591	wcy	UTR5
2L	9566451	9566500	50	-	FBgn0032129_3	FBgn0032129	-1.45862	0.00158415	jp	UTR5
3R	7891430	7891479	50	+	FBgn0260005	FBgn0260005	-1.45862	0.00127512	wtrw	UTR5
3L	16865395	16866527	1133	+	FBgn0261565	FBgn0261565	-1.45862	0.000811465	Lmpt	UTR5
3L	4687019	4687068	50	-	FBgn0262870	FBgn0262870	-1.45862	0.00183945	axo	UTR5
2R	18289558	18289607	50	-	FBgn0285917	FBgn0285917	-1.45862	0.00289335	sbb	UTR5
3L	18139451	18139549	99	+	FBgn0020300	FBgn0020300	-1.45725	0.000108434	geko	UTR5
2L	13642111	13642160	50	-	FBgn0028546	FBgn0028546	-1.45725	0.000673573	ics	UTR5
3L	14274938	14275036	99	+	FBgn0001085_3	FBgn0001085	-1.45616	1.59e-06	fz	UTR5
3R	24813814	24813913	100	-	FBgn0027539_2	FBgn0027539	-1.45529	2.14e-06	lili	UTR5
2L	15714185	15714234	50	-	FBgn0028863_3	FBgn0028863	-1.45529	0.00188298	CG4587	CDS
X	5341395	5341644	250	+	FBgn0029761_2	FBgn0029761	-1.45529	3e-12	SK	UTR5
3R	9739631	9739830	200	-	FBgn0037736_2	FBgn0037736	-1.45529	1.19e-09	side-VII	UTR5
X	8216930	8216979	50	+	FBgn0261873_4	FBgn0261873	-1.45529	0.00161974	sdt	UTR5
3L	8952881	8952979	99	-	FBgn0264305	FBgn0264305	-1.45529	2.14e-05	CG43783	UTR5
X	8650333	8650431	99	-	FBgn0004102	FBgn0004102	-1.45456	3.14e-05	oc	UTR5
2R	4014160	4014508	349	+	FBgn0046706	FBgn0046706	-1.45443	4.53e-12	Haspin	CDS
X	15625968	15626117	150	-	FBgn0003463_2	FBgn0003463	-1.45412	5.27e-08	sog	UTR5
2R	9744893	9744992	100	-	FBgn0259678	FBgn0259678	-1.45412	5.84e-06	sqa	UTR5
3R	13983146	13983195	50	-	FBgn0264493_2	FBgn0264493	-1.45395	0.000514229	rdx	UTR5
3L	14622894	14622943	50	+	FBgn0036433	FBgn0036433	-1.45181	0.00232729	CG9628	UTR5
3R	24668606	24668655	50	+	FBgn0003429_2	FBgn0003429	-1.45143	0.000364817	slo	UTR5
X	6266532	6266731	200	-	FBgn0040918	FBgn0040918	-1.45101	9.82e-10	schlank	UTR5
3R	27436585	27436634	50	-	FBgn0016061_2	FBgn0016061	-1.45083	0.000780341	side	UTR5
3R	21359570	21359619	50	-	FBgn0266173	FBgn0266173	-1.45083	0.00131535	pre-mod(mdg4)-K	UTR5
3R	21359570	21359619	50	-	FBgn0266174	FBgn0266174	-1.45083	0.00131535	pre-mod(mdg4)-L	UTR5
3R	21359570	21359619	50	-	FBgn0266175	FBgn0266175	-1.45083	0.00131535	pre-mod(mdg4)-P	UTR5
3R	21359570	21359619	50	-	FBgn0266176	FBgn0266176	-1.45083	0.00131535	pre-mod(mdg4)-J	UTR5
3R	21359570	21359619	50	-	FBgn0266177	FBgn0266177	-1.45083	0.00131535	pre-mod(mdg4)-I	UTR5
2L	13296546	13296595	50	+	FBgn0051729_3	FBgn0051729	-1.45059	0.00114887	CG31729	UTR5
2L	1077121	1077170	50	-	FBgn0003310_2	FBgn0003310	-1.45037	0.000588827	S	UTR5
3R	15095084	15095531	448	-	FBgn0038286	FBgn0038286	-1.45035	1.87e-19	CG6966	UTR5
X	15835391	15835440	50	-	FBgn0000319_2	FBgn0000319	-1.45001	0.000594918	Chc	UTR5
X	20785016	20787797	2782	-	FBgn0085387	FBgn0085387	-1.44947	5.24e-06	shakB	UTR5
3L	13477640	13477689	50	+	FBgn0086708	FBgn0086708	-1.44947	0.000662534	stv	UTR5
X	13211177	13211326	150	-	FBgn0265630	FBgn0265630	-1.44927	5.32e-09	sno	UTR5
3L	3825644	3828525	2882	+	FBgn0064227	FBgn0064227	-1.44881	2.07e-12	Rdh	UTR3
2R	6131364	6131463	100	-	FBgn0000546_2	FBgn0000546	-1.44829	6.91e-06	EcR	UTR5
3L	14037068	14037265	198	+	FBgn0026418	FBgn0026418	-1.44692	5.83e-08	Hsc70Cb	UTR5
2R	10853611	10853760	150	-	FBgn0050015_2	FBgn0050015	-1.44692	1.3e-07	CG30015	UTR5
2L	20675229	20675327	99	-	FBgn0051678	FBgn0051678	-1.44692	1.02e-05	CG31678	CDS
2L	67134	67233	100	+	FBgn0067779	FBgn0067779	-1.44692	7.55e-06	dbr	UTR5
2R	23041908	23042006	99	-	FBgn0261705	FBgn0261705	-1.44692	8.18e-05	CG42741	UTR5
X	17506910	17506959	50	-	FBgn0263706_2	FBgn0263706	-1.44692	0.00319469	CG43658	UTR5
X	3099926	3100223	298	+	FBgn0028369_3	FBgn0028369	-1.44581	7.85e-15	kirre	UTR5
2L	18695253	18695302	50	-	FBgn0032699_2	FBgn0032699	-1.44572	0.000196769	CG10383	UTR5
2L	10545230	10545328	99	+	FBgn0051721	FBgn0051721	-1.44513	8.62e-07	Trim9	UTR5
3L	7935723	7935822	100	-	FBgn0024187	FBgn0024187	-1.44456	2.29e-05	syd	UTR5
2L	2993094	2993143	50	+	FBgn0025681	FBgn0025681	-1.44436	0.0031759	CG3558	UTR5
3L	22035501	22035550	50	+	FBgn0004514_3	FBgn0004514	-1.44411	0.00269379	Oct-TyrR	UTR5
X	8891562	8891611	50	-	FBgn0011661_2	FBgn0011661	-1.44411	0.0024755	Moe	UTR5
X	2646815	2658804	11990	+	FBgn0003371_8	FBgn0003371	-1.44382	1.74e-06	sgg	UTR5
3L	23740379	23740477	99	+	FBgn0040056_2	FBgn0040056	-1.44361	1.94e-05	CG17698	CDS
2L	8210977	8211026	50	-	FBgn0003607	FBgn0003607	-1.44345	0.00193641	Su(var)205	UTR5
2L	8528371	8528420	50	-	FBgn0085470	FBgn0085470	-1.44345	0.000622932	lmgB	UTR5
2L	8528371	8528420	50	-	FBgn0250903	FBgn0250903	-1.44345	0.000622932	lmgA	UTR5
X	18534881	18535030	150	+	FBgn0265598_2	FBgn0265598	-1.44345	2.38e-07	Bx	UTR5
3R	24589386	24590773	1388	+	FBgn0263490	FBgn0263490	-1.44281	2.49e-10	mld	UTR5
X	9638232	9638930	699	-	FBgn0028341	FBgn0028341	-1.44238	1.83e-12	Ptpmeg2	UTR5
2L	4439179	4439377	199	-	FBgn0031602	FBgn0031602	-1.44238	5.95e-09	CG15431	UTR5
2R	16566172	16566221	50	+	FBgn0034137	FBgn0034137	-1.44238	0.00101064	CG4945	UTR5
3L	6790357	6790606	250	+	FBgn0086680	FBgn0086680	-1.44175	2.06e-10	vvl	UTR5
2L	3373223	3373372	150	-	FBgn0085423_3	FBgn0085423	-1.44121	2.36e-07	GramD1B	UTR5
3R	23889854	23889953	100	-	FBgn0025574_2	FBgn0025574	-1.44036	1.37e-05	Pli	UTR5
2R	7407720	7407769	50	-	FBgn0033166_2	FBgn0033166	-1.44036	0.0024494	Eaf	UTR5
3L	19412714	19412763	50	-	FBgn0052206_3	FBgn0052206	-1.44036	0.00124626	CG32206	UTR5
3L	5658163	5658262	100	+	FBgn0085447_2	FBgn0085447	-1.44036	6.07e-05	sif	UTR5
X	12633690	12633789	100	+	FBgn0030412	FBgn0030412	-1.43909	0.000122488	Tomosyn	UTR5
X	8880328	8881335	1008	-	FBgn0011661	FBgn0011661	-1.43904	2.33e-08	Moe	UTR5
3R	22720553	22721050	498	-	FBgn0051151	FBgn0051151	-1.43904	1.03e-20	wge	UTR5
3L	20376390	20376439	50	+	FBgn0036980	FBgn0036980	-1.43848	0.00111947	RhoBTB	UTR5
X	1825372	1825421	50	+	FBgn0283741	FBgn0283741	-1.43848	0.0007349	prage	UTR5
3R	16402241	16402290	50	-	FBgn0003513	FBgn0003513	-1.43759	0.00114256	ss	UTR5
2L	20797813	20797911	99	+	FBgn0032886	FBgn0032886	-1.43705	7.47e-06	CG9328	UTR5
2R	7628831	7628930	100	+	FBgn0263077_2	FBgn0263077	-1.4358	1.79e-06	CG43340	UTR5
3R	24668507	24668556	50	+	FBgn0003429	FBgn0003429	-1.43508	0.00147178	slo	UTR5
3L	7827830	7827929	100	-	FBgn0016694_4	FBgn0016694	-1.43508	0.000141234	Pdp1	UTR5
3L	7605253	7605402	150	+	FBgn0035802_2	FBgn0035802	-1.43508	1.59e-06	Pura	UTR5
3R	20244032	20244081	50	+	FBgn0083975_5	FBgn0083975	-1.43508	0.00265766	Nlg4	UTR3
X	13564222	13564321	100	+	FBgn0086674_3	FBgn0086674	-1.43508	1.17e-05	Tpst	UTR5
3R	21359569	21359618	50	-	FBgn0267648_2	FBgn0267648	-1.43508	0.00170417	pre-mod(mdg4)-G	UTR5
3R	21359569	21359618	50	-	FBgn0267649_2	FBgn0267649	-1.43508	0.00170417	pre-mod(mdg4)-H	UTR5
3L	5354778	5354877	100	-	FBgn0016031	FBgn0016031	-1.43415	5.33e-06	lama	UTR5
3L	16385800	16385859	60	-	FBgn0036623	FBgn0036623	-1.43405	0.000189331	Agpat3	UTR5
2L	5237084	5237233	150	-	FBgn0003716_2	FBgn0003716	-1.43392	1.1e-07	tkv	UTR5
3R	30560051	30560150	100	-	FBgn0083991	FBgn0083991	-1.43387	3.11e-07	CG34155	UTR5
2L	4981914	4982013	100	+	FBgn0083962_2	FBgn0083962	-1.43355	4.29e-06	CG34126	UTR5
3L	1689495	1689594	100	+	FBgn0035260_4	FBgn0035260	-1.43325	7.2e-06	CG7991	UTR5
2R	19067254	19089865	22612	+	FBgn0004168	FBgn0004168	-1.43281	3.06e-13	5-HT1A	UTR5
2L	20798009	20798058	50	+	FBgn0032886_2	FBgn0032886	-1.43281	0.00319191	CG9328	UTR5
3L	21048657	21048706	50	+	FBgn0026179	FBgn0026179	-1.4321	0.00114968	siz	UTR5
3R	13715507	13715605	99	+	FBgn0085412	FBgn0085412	-1.43176	4.26e-05	kmr	UTR5
2L	18501305	18501354	50	-	FBgn0032683_2	FBgn0032683	-1.43155	0.00242567	kon	UTR5
3L	19923363	19923412	50	-	FBgn0020887_2	FBgn0020887	-1.43075	0.00165376	Su(z)12	UTR5
3R	24837001	24837099	99	+	FBgn0039232_2	FBgn0039232	-1.43075	4.38e-05	sosie	UTR5
3R	23668341	23668390	50	-	FBgn0051145_2	FBgn0051145	-1.43075	0.000833847	CG31145	UTR5
3L	13803251	13803300	50	-	FBgn0264001_6	FBgn0264001	-1.43075	0.00139203	bru3	UTR5
2L	20796795	20796894	100	-	FBgn0250785	FBgn0250785	-1.42947	1.78e-05	vari	UTR5
2R	6233642	6233691	50	+	FBgn0263144_6	FBgn0263144	-1.42947	0.00149678	bin3	UTR5
X	3776377	3776426	50	+	FBgn0283657_6	FBgn0283657	-1.42947	0.00107183	Tlk	UTR5
3L	13902837	13903086	250	-	FBgn0264006_3	FBgn0264006	-1.42918	3.09e-11	dysc	UTR5
3R	21023023	21023171	149	-	FBgn0046763_2	FBgn0046763	-1.42885	1.46e-07	CG17278	UTR5
3L	9252028	9256161	4134	+	FBgn0264000	FBgn0264000	-1.42877	6.31e-23	GluRIB	UTR5
X	16638038	16638136	99	+	FBgn0010412	FBgn0010412	-1.42779	5.86e-06	RpS19a	UTR5
2R	8156307	8156455	149	-	FBgn0010504_2	FBgn0010504	-1.42738	1.98e-08	kermit	UTR5
3L	17961339	17961588	250	-	FBgn0000568_3	FBgn0000568	-1.42712	5.58e-13	Eip75B	UTR5
3L	20620016	20620214	199	-	FBgn0001323	FBgn0001323	-1.42712	4.52e-08	knrl	UTR5
3R	19659846	19659944	99	+	FBgn0003011	FBgn0003011	-1.42712	2.17e-05	ort	UTR5
2R	9292204	9292253	50	+	FBgn0028408_2	FBgn0028408	-1.42712	0.000360936	Drep2	UTR5
2L	7790311	7790508	198	-	FBgn0031948_2	FBgn0031948	-1.42712	1.37e-08	CG7149	UTR5
2L	16603970	16604019	50	+	FBgn0259735_2	FBgn0259735	-1.42712	0.00104536	mtgo	UTR5
2L	16888654	16888703	50	+	FBgn0265542	FBgn0265542	-1.42712	0.00279391	lncRNA:CR44392	UTR5
3R	30808964	30809212	249	+	FBgn0027598_2	FBgn0027598	-1.42614	1.78e-11	cindr	UTR5
3L	4187775	4187824	50	-	FBgn0035505	FBgn0035505	-1.42594	0.000150612	Teh2	UTR5
2R	23746532	23746581	50	-	FBgn0000562_3	FBgn0000562	-1.42583	0.00343813	egl	UTR5
2R	13497873	13502194	4322	-	FBgn0004638	FBgn0004638	-1.42552	2.7e-18	drk	UTR5
3R	14625357	14625455	99	-	FBgn0003169	FBgn0003169	-1.42461	3.55e-06	put	UTR5
2L	1737731	1737977	247	+	FBgn0264494_2	FBgn0264494	-1.42435	6.29e-14	CG17646	UTR5
2L	15016730	15016829	100	+	FBgn0260446_3	FBgn0260446	-1.4243	2.89e-05	GABA-B-R1	UTR5
X	2743929	2743978	50	-	FBgn0024980_2	FBgn0024980	-1.42403	0.00128816	Syx4	UTR5
3R	15666233	15666282	50	+	FBgn0053207	FBgn0053207	-1.42403	0.00209583	pxb	UTR5
3R	10388358	10388507	150	+	FBgn0259938	FBgn0259938	-1.42403	2.94e-07	cwo	UTR5
3L	2429015	2429164	150	+	FBgn0266696	FBgn0266696	-1.42304	2.55e-06	Svil	UTR5
3L	18502458	18502507	50	-	FBgn0036789_3	FBgn0036789	-1.42285	0.0025754	AstC-R2	UTR5
X	12660698	12660747	50	+	FBgn0011837_2	FBgn0011837	-1.4221	0.0018073	Tis11	UTR5
3R	6791886	6792084	199	+	FBgn0000439	FBgn0000439	-1.42139	3.01e-09	Dfd	UTR5
3R	25472510	25472659	150	-	FBgn0004509_4	FBgn0004509	-1.42139	5.6e-08	Fur1	UTR5
3L	3543701	3545355	1655	+	FBgn0005640_4	FBgn0005640	-1.42139	2.22e-05	Eip63E	UTR5
3R	26967030	26967129	100	+	FBgn0039466	FBgn0039466	-1.42139	1.49e-05	CG5521	UTR5
2R	18007704	18007852	149	-	FBgn0034286_5	FBgn0034286	-1.4202	4.52e-07	dpr13	UTR5
2L	13296397	13296496	100	+	FBgn0051729_2	FBgn0051729	-1.4202	4.28e-06	CG31729	UTR5
3L	15952556	15952954	399	-	FBgn0000489_2	FBgn0000489	-1.41959	5.63e-20	Pka-C3	UTR5
3R	19620792	19620841	50	-	FBgn0038720	FBgn0038720	-1.41908	0.00162104	CG6231	UTR5
2R	18611082	18611230	149	-	FBgn0050115	FBgn0050115	-1.41908	3.92e-07	GEFmeso	UTR5
2R	15426341	15426390	50	+	FBgn0263980_7	FBgn0263980	-1.41908	0.00172838	Stacl	UTR5
2L	19423294	19423343	50	-	FBgn0041789_2	FBgn0041789	-1.41878	0.00316894	Pax	UTR5
X	12868351	12868650	300	-	FBgn0259171_2	FBgn0259171	-1.41866	4.27e-14	Pde9	UTR5
X	9729748	9729897	150	+	FBgn0020378	FBgn0020378	-1.41838	5.13e-08	Sp1	UTR5
3L	8396148	8398097	1950	+	FBgn0035888	FBgn0035888	-1.41838	0.000400454	CG7120	UTR5
3R	5959406	5959505	100	-	FBgn0083949	FBgn0083949	-1.41819	1.15e-05	side-III	UTR5
2L	7810405	7810454	50	-	FBgn0031952_2	FBgn0031952	-1.41777	0.00118839	cdc14	UTR5
3L	15924313	15924412	100	-	FBgn0036544_2	FBgn0036544	-1.41707	3.9e-06	sff	UTR5
3L	5997307	5997356	50	+	FBgn0052406	FBgn0052406	-1.41707	0.00255038	PVRAP	UTR5
2R	7620613	7620662	50	-	FBgn0033196_4	FBgn0033196	-1.41664	0.00035653	CG1358	UTR5
3R	25516268	25516317	50	+	FBgn0011666_2	FBgn0011666	-1.41615	0.000553939	msi	UTR5
2R	22346703	22354628	7926	-	FBgn0034720	FBgn0034720	-1.41615	1.98e-12	Liprin-gamma	UTR5
2L	4892460	4892509	50	+	FBgn0031645	FBgn0031645	-1.41602	0.00106403	CG3036	UTR5
3L	4975968	4976067	100	-	FBgn0005775_2	FBgn0005775	-1.41562	9.35e-06	Con	UTR5
3L	16896352	16896451	100	+	FBgn0261565_4	FBgn0261565	-1.41473	4.84e-06	Lmpt	UTR5
3L	15632590	15632738	149	-	FBgn0259236_2	FBgn0259236	-1.41431	5.05e-08	comm3	UTR5
2R	9414588	9414637	50	+	FBgn0041087_2	FBgn0041087	-1.4142	0.000160214	wun2	UTR5
3L	3371092	3371190	99	-	FBgn0027616_2	FBgn0027616	-1.41412	7.48e-05	Ythdc1	UTR3
3L	13993053	13993202	150	-	FBgn0036391_2	FBgn0036391	-1.41369	6.49e-07	CG17364	UTR5
3R	9411997	9412046	50	-	FBgn0037690	FBgn0037690	-1.41369	0.00341376	Task7	UTR5
3R	14728830	14728979	150	-	FBgn0038256	FBgn0038256	-1.41369	3.9e-07	CG7530	UTR5
2R	21097865	21097914	50	+	FBgn0085425	FBgn0085425	-1.41369	0.00193304	CG34396	UTR5
2R	18947559	18947757	199	+	FBgn0034408_3	FBgn0034408	-1.41327	5.8e-09	sano	UTR5
3R	8444538	8477467	32930	-	FBgn0266801_7	FBgn0266801	-1.41252	2.08e-08	CG45263	UTR5
3L	10516069	10518250	2182	+	FBgn0052062_2	FBgn0052062	-1.41233	8.04e-20	Rbfox1	UTR5
2L	3662845	3662894	50	+	FBgn0085369	FBgn0085369	-1.41227	0.00182219	Drgx	UTR5
3R	22411500	22411549	50	+	FBgn0261279	FBgn0261279	-1.41227	0.000565451	lqfR	UTR5
2R	6705624	6705673	50	-	FBgn0033095_3	FBgn0033095	-1.412	0.000217329	chk	CDS
2R	6705624	6705673	50	-	FBgn0266525_3	FBgn0266525	-1.412	0.000217329	CG45092	CDS
2R	6828505	6828653	149	+	FBgn0033108	FBgn0033108	-1.41167	7.96e-08	CG15236	UTR5
2L	9616890	9617088	199	+	FBgn0032135	FBgn0032135	-1.41161	1.4e-08	GlcAT-S	UTR5
4	43629	43728	100	-	FBgn0025740_2	FBgn0025740	-1.41148	5.76e-06	PlexB	UTR5
3R	27656449	27656747	299	-	FBgn0266579	FBgn0266579	-1.41103	4.28e-13	tau	UTR5
X	15813734	15813783	50	+	FBgn0003345_5	FBgn0003345	-1.41099	0.00273258	sd	UTR5
2L	5341989	5342087	99	-	FBgn0031703	FBgn0031703	-1.41099	1.35e-05	CG12512	CDS
3R	22469527	22469676	150	+	FBgn0038975	FBgn0038975	-1.41099	3.06e-07	Nrx-1	UTR5
2R	7735323	7735622	300	-	FBgn0042135_3	FBgn0042135	-1.41099	1.18e-12	Gdap2	UTR5
3R	7638835	7638934	100	-	FBgn0083963	FBgn0083963	-1.41099	4.54e-05	Nlg3	UTR5
3R	31979524	31979573	50	-	FBgn0011224_7	FBgn0011224	-1.40982	0.000592187	heph	UTR5
3L	257805	257904	100	-	FBgn0024806_2	FBgn0024806	-1.40982	6.36e-06	DIP2	UTR5
3L	8512958	8513007	50	+	FBgn0035901	FBgn0035901	-1.40982	0.000257074	Pus7	UTR5
X	770144	770193	50	+	FBgn0027343	FBgn0027343	-1.40877	0.00186272	fz3	UTR5
3R	9691817	9691966	150	-	FBgn0260463	FBgn0260463	-1.40877	1.6e-07	Unc-115b	UTR5
3R	23174562	23174611	50	+	FBgn0284226_2	FBgn0284226	-1.40877	0.00303584	CG46310	UTR3
3R	12813916	12816980	3065	-	FBgn0051345	FBgn0051345	-1.40846	6.91e-06	CG31345	UTR5
X	7936245	7936294	50	+	FBgn0260970_2	FBgn0260970	-1.4078	0.0018868	Ubr3	UTR5
3L	1537519	1537568	50	+	FBgn0035229	FBgn0035229	-1.40691	0.00356042	pns	UTR5
3L	1688898	1688947	50	+	FBgn0035260	FBgn0035260	-1.40691	0.00181735	CG7991	UTR5
3R	11804482	11804531	50	-	FBgn0051116	FBgn0051116	-1.40691	0.000247718	ClC-a	UTR5
3L	20184966	20185015	50	-	FBgn0261556_2	FBgn0261556	-1.40691	0.0013369	CG42674	UTR5
3L	15566660	15566709	50	+	FBgn0267390	FBgn0267390	-1.40691	0.0022078	dop	UTR5
3R	15921196	15921294	99	+	FBgn0038385_2	FBgn0038385	-1.4065	1.6e-05	Fbxl7	UTR5
2R	15425492	15425591	100	+	FBgn0263980_6	FBgn0263980	-1.40636	1.73e-05	Stacl	UTR5
2R	12118143	12118342	200	-	FBgn0086677_2	FBgn0086677	-1.4061	6.89e-11	jeb	UTR5
X	19961396	19961544	149	+	FBgn0031081	FBgn0031081	-1.40534	1.05e-07	Nep3	UTR5
2R	12024977	12025075	99	-	FBgn0267728	FBgn0267728	-1.40534	1.56e-06	otk2	UTR5
2R	16765902	16765951	50	-	FBgn0259738_3	FBgn0259738	-1.40514	0.00163987	CG42392	UTR5
3L	3417076	3417275	200	-	FBgn0014388	FBgn0014388	-1.40487	6.8e-10	sty	UTR5
3R	25888592	25888641	50	+	FBgn0028717	FBgn0028717	-1.40487	0.000536838	Lnk	UTR5
3L	16052788	16052986	199	+	FBgn0005536_2	FBgn0005536	-1.40399	3.63e-09	Mbs	UTR5
3R	22528565	22528614	50	-	FBgn0038981_3	FBgn0038981	-1.40399	0.00137349	CG5346	UTR5
3L	19818324	19818473	150	+	FBgn0013799_2	FBgn0013799	-1.40339	1.61e-07	Deaf1	UTR5
3R	17054106	17054155	50	+	FBgn0020493	FBgn0020493	-1.40339	0.000904014	Dad	UTR5
3R	8105481	8105579	99	+	FBgn0243512	FBgn0243512	-1.40339	2.27e-05	puc	UTR5
3L	1730810	1730909	100	-	FBgn0027594_2	FBgn0027594	-1.40255	6.55e-06	drpr	UTR5
3L	21845137	21875297	30161	+	FBgn0262737_2	FBgn0262737	-1.40255	1.64e-05	mub	UTR5
2R	20996569	20996867	299	+	FBgn0034570_2	FBgn0034570	-1.40245	4.96e-13	CG10543	UTR5
2L	7810505	7810554	50	-	FBgn0031952_3	FBgn0031952	-1.40242	0.000330695	cdc14	UTR5
X	11373863	11374260	398	+	FBgn0001624_2	FBgn0001624	-1.40198	2.07e-17	dlg1	UTR5
3L	2820763	2820812	50	-	FBgn0263392_3	FBgn0263392	-1.4018	0.00364338	Tet	UTR5
2L	8204950	8204999	50	+	FBgn0264950	FBgn0264950	-1.40156	0.000125469	asRNA:CR44119	NA
3L	19045102	19045151	50	-	FBgn0002945	FBgn0002945	-1.40133	0.000549724	nkd	UTR5
2L	8825993	8826141	149	+	FBgn0029123	FBgn0029123	-1.40118	1.66e-08	SoxN	UTR5
X	4413747	4413796	50	+	FBgn0000179_2	FBgn0000179	-1.40089	0.00193171	bi	UTR5
2R	21302247	21302395	149	+	FBgn0261554_6	FBgn0261554	-1.40089	1.6e-06	CG42672	UTR5
3L	23206719	23206768	50	+	FBgn0266347	FBgn0266347	-1.40089	0.00107239	nAChRalpha4	UTR5
2L	1420305	1420403	99	-	FBgn0002543_2	FBgn0002543	-1.40061	7.96e-06	robo2	UTR5
2R	13806292	13806391	100	+	FBgn0261041	FBgn0261041	-1.40035	3.36e-06	stj	UTR5
3L	17668391	17668589	199	-	FBgn0036746_2	FBgn0036746	-1.40031	2.08e-09	Crtc	UTR5
3L	11096790	11096888	99	+	FBgn0083068_2	FBgn0083068	-1.40015	1.15e-05	CG33947	UTR5
2L	14134524	14134623	100	+	FBgn0283651	FBgn0283651	-1.40009	7.03e-06	CG46301	UTR5
3R	14031660	14031709	50	-	FBgn0264493_6	FBgn0264493	-1.39948	0.00273395	rdx	UTR5
3R	8518263	8518312	50	+	FBgn0037592_2	FBgn0037592	-1.39937	0.000938199	CG11737	UTR5
2L	6179431	6179480	50	+	FBgn0085409_2	FBgn0085409	-1.39925	0.00311453	smal	UTR5
2R	18688634	18692224	3591	+	FBgn0262103_2	FBgn0262103	-1.3992	3.16e-10	Sik3	UTR5
2L	7827847	7828142	296	+	FBgn0004177	FBgn0004177	-1.39908	1.81e-15	mts	UTR5
3L	7312038	7312896	859	-	FBgn0035756	FBgn0035756	-1.3989	1.66e-18	unc-13-4A	UTR5
2R	9928976	9929025	50	-	FBgn0011656	FBgn0011656	-1.39872	0.0017631	Mef2	UTR5
X	12203901	12204342	442	+	FBgn0267001	FBgn0267001	-1.39872	1.6e-14	Ten-a	UTR5
2R	6705474	6705523	50	-	FBgn0033095_2	FBgn0033095	-1.39842	0.000494087	chk	CDS
3R	17811591	17813616	2026	+	FBgn0261649	FBgn0261649	-1.39842	2.61e-13	tinc	UTR5
2R	6705474	6705523	50	-	FBgn0266525_2	FBgn0266525	-1.39842	0.000494087	CG45092	CDS
X	15162828	15162877	50	-	FBgn0030617_2	FBgn0030617	-1.39813	0.000593801	CG9095	UTR5
3L	18105853	18106050	198	-	FBgn0036773	FBgn0036773	-1.39759	8e-09	CG13698	UTR5
X	12918937	12919633	697	+	FBgn0086675_3	FBgn0086675	-1.39715	2.16e-35	fne	UTR5
3L	18998172	18998270	99	-	FBgn0036838	FBgn0036838	-1.39666	1.69e-05	CG3808	UTR3
3R	31622285	31622334	50	+	FBgn0039862	FBgn0039862	-1.39605	0.000910023	kek6	UTR5
2R	8031578	8031774	197	+	FBgn0025360	FBgn0025360	-1.39551	2.41e-09	Optix	UTR5
3L	129700	129799	100	+	FBgn0020386	FBgn0020386	-1.39534	1.05e-05	Pdk1	UTR5
2R	15890876	15890975	100	-	FBgn0264089_2	FBgn0264089	-1.39446	4.93e-06	sli	UTR5
X	17966586	17966684	99	-	FBgn0003380_5	FBgn0003380	-1.39408	1.82e-05	Sh	UTR5
X	3720256	3720305	50	+	FBgn0283657_2	FBgn0283657	-1.39384	0.00136158	Tlk	UTR5
3R	30548459	30548608	150	+	FBgn0082582_4	FBgn0082582	-1.39348	2.81e-08	tmod	UTR5
2R	23979447	23979645	199	+	FBgn0005612_2	FBgn0005612	-1.39325	2.02e-08	Sox14	UTR5
2L	16805033	16805131	99	+	FBgn0086673	FBgn0086673	-1.39321	2.73e-05	CG13272	UTR5
2L	22981964	22982309	346	+	FBgn0000384	FBgn0000384	-1.39291	4.8e-15	cta	UTR5
2R	19141732	19141830	99	+	FBgn0000578	FBgn0000578	-1.39285	2.82e-06	ena	UTR5
2R	8913823	8913872	50	-	FBgn0003074	FBgn0003074	-1.39223	0.000179476	Pgi	UTR5
3R	20565988	20566137	150	+	FBgn0038803	FBgn0038803	-1.39196	1.93e-07	CG5191	UTR5
3L	7189533	7189582	50	-	FBgn0265296_2	FBgn0265296	-1.39196	0.00189205	Dscam2	UTR5
3L	16853899	16854096	198	+	FBgn0003410	FBgn0003410	-1.3916	1.13e-09	sina	UTR5
3L	11196628	11196776	149	-	FBgn0036144	FBgn0036144	-1.39075	8.04e-08	GlcAT-P	UTR5
X	11493235	11493484	250	+	FBgn0052666	FBgn0052666	-1.39067	2.13e-12	Drak	UTR5
2L	3895726	3895975	250	-	FBgn0000256	FBgn0000256	-1.3901	4.72e-13	capu	UTR5
2L	12460653	12460902	250	-	FBgn0259176	FBgn0259176	-1.39001	2.95e-11	bun	UTR5
2R	14713126	14713523	398	-	FBgn0020269_2	FBgn0020269	-1.38925	2.51e-18	mspo	UTR5
2R	7722140	7722339	200	-	FBgn0042135	FBgn0042135	-1.38763	3.47e-12	Gdap2	UTR5
3L	19063214	19063508	295	+	FBgn0036843	FBgn0036843	-1.38758	7.58e-15	Sfxn2	UTR5
3R	15935497	15936092	596	+	FBgn0013334	FBgn0013334	-1.38747	3.19e-24	Sap47	UTR5
3L	5078384	5078533	150	-	FBgn0005775_3	FBgn0005775	-1.38629	4.23e-08	Con	UTR5
3L	7826992	7827091	100	-	FBgn0016694_3	FBgn0016694	-1.38629	4.05e-05	Pdp1	UTR5
3L	19923213	19923262	50	-	FBgn0020887	FBgn0020887	-1.38629	0.00135452	Su(z)12	UTR5
X	2071636	2071685	50	-	FBgn0025628	FBgn0025628	-1.38629	0.00196637	CG4199	UTR5
X	1274787	1274836	50	-	FBgn0028550_4	FBgn0028550	-1.38629	0.000144304	Atf3	UTR5
3L	15235768	15235917	150	+	FBgn0029114	FBgn0029114	-1.38629	2.31e-06	Tollo	UTR5
2R	10192097	10192195	99	-	FBgn0033494_2	FBgn0033494	-1.38629	1.07e-05	KCNQ	UTR5
2R	15482588	15482686	99	-	FBgn0034021_2	FBgn0034021	-1.38629	3.3e-06	CG8180	UTR5
2R	16609317	16611916	2600	+	FBgn0034145_2	FBgn0034145	-1.38629	0.000659541	CG5065	UTR5
2R	20327666	20327814	149	+	FBgn0034504_2	FBgn0034504	-1.38629	2e-07	CG8929	UTR5
2R	24540088	24540137	50	+	FBgn0035023	FBgn0035023	-1.38629	0.00287593	ITP	UTR5
3L	18642229	18652922	10694	+	FBgn0036801_4	FBgn0036801	-1.38629	4.52e-08	MYPT-75D	UTR5
3R	9739880	9739929	50	-	FBgn0037736_3	FBgn0037736	-1.38629	0.00102231	side-VII	UTR5
2L	7703104	7703153	50	+	FBgn0041181_2	FBgn0041181	-1.38629	0.00272232	Tep3	UTR5
3L	6550887	6550936	50	+	FBgn0042185	FBgn0042185	-1.38629	0.00167078	MCU	UTR5
3R	31311753	31311802	50	+	FBgn0085376_4	FBgn0085376	-1.38629	0.00247813	CG34347	UTR5
2R	20429432	20429531	100	+	FBgn0086604_3	FBgn0086604	-1.38629	1.27e-06	side-VIII	UTR5
3L	21322501	21322550	50	+	FBgn0086913_3	FBgn0086913	-1.38629	0.000658904	Rab26	UTR5
3R	10226527	10228811	2285	+	FBgn0261928	FBgn0261928	-1.38629	1.11e-09	CG42795	UTR5
3R	17921228	17921277	50	+	FBgn0263995_6	FBgn0263995	-1.38629	0.00241092	cpo	UTR5
X	22657568	22657617	50	+	FBgn0266348_2	FBgn0266348	-1.38629	0.00154178	lncRNA:CR44997	NA
2L	7307456	7307505	50	+	FBgn0284084	FBgn0284084	-1.38629	0.00308196	wg	UTR5
X	10805412	10805461	50	-	FBgn0285926	FBgn0285926	-1.38629	0.00308196	Imp	UTR5
3L	17147416	17147565	150	-	FBgn0260943_2	FBgn0260943	-1.38422	1e-06	Rbp6	UTR5
2L	15200310	15200359	50	-	FBgn0028888_2	FBgn0028888	-1.3832	0.00282637	CG4168	UTR5
3L	21770186	21770285	100	-	FBgn0037130	FBgn0037130	-1.38304	1.65e-06	Syn1	UTR5
2L	2873843	2873892	50	-	FBgn0051694_2	FBgn0051694	-1.38133	0.00247024	CG31694	UTR5
3L	11765683	11765732	50	-	FBgn0036202_2	FBgn0036202	-1.38096	0.0014466	CG6024	UTR5
3L	22824380	22824578	199	-	FBgn0027339	FBgn0027339	-1.38084	8.51e-09	jim	UTR5
3L	14274393	14274541	149	+	FBgn0001085	FBgn0001085	-1.38072	3.49e-07	fz	UTR5
4	625785	625933	149	-	FBgn0039914_2	FBgn0039914	-1.38072	2.09e-06	mav	UTR5
3L	1022728	1022827	100	-	FBgn0024277_2	FBgn0024277	-1.38046	1.17e-05	trio	UTR5
3R	9234199	9234448	250	-	FBgn0003165_4	FBgn0003165	-1.38039	2.66e-13	pum	UTR5
2L	2451559	2451608	50	+	FBgn0000490_2	FBgn0000490	-1.38018	0.000596474	dpp	UTR5
2R	11289523	11289672	150	-	FBgn0033609_4	FBgn0033609	-1.37951	5.45e-07	Fbl6	UTR5
2R	19423597	19423746	150	-	FBgn0263391	FBgn0263391	-1.3794	8.89e-07	hts	UTR5
2R	11712856	11712905	50	+	FBgn0033649_5	FBgn0033649	-1.37913	0.00178522	pyr	UTR5
2L	6646599	6647471	873	-	FBgn0051635	FBgn0051635	-1.37833	4.81e-20	CG31635	UTR5
2R	11232318	11232466	149	-	FBgn0050021_2	FBgn0050021	-1.3783	4.69e-07	metro	UTR5
3L	18626879	18626928	50	+	FBgn0036801_2	FBgn0036801	-1.3782	0.000295471	MYPT-75D	UTR5
2R	10125189	10125288	100	+	FBgn0284235_3	FBgn0284235	-1.3782	3.18e-05	CG46319	UTR5
2R	15549838	15549935	98	-	FBgn0034030	FBgn0034030	-1.37793	3.17e-05	CG8192	UTR5
X	17734756	17734855	100	+	FBgn0261570_3	FBgn0261570	-1.37644	5.14e-05	raskol	UTR5
2L	6100427	6101720	1294	+	FBgn0266521	FBgn0266521	-1.37624	3.77e-07	stai	UTR5
3L	21625548	21625647	100	-	FBgn0037107	FBgn0037107	-1.37582	2.23e-05	CG7166	UTR5
2L	21069715	21069813	99	-	FBgn0032910_2	FBgn0032910	-1.37537	1.16e-05	CG9265	UTR5
3L	8315157	8315453	297	-	FBgn0035872	FBgn0035872	-1.37537	3.44e-14	Cpsf6	UTR5
3L	7134864	7134962	99	+	FBgn0023001_2	FBgn0023001	-1.37487	1.34e-05	melt	UTR5
3L	4693033	4693082	50	+	FBgn0035574	FBgn0035574	-1.37487	0.000422541	RhoGEF64C	UTR5
X	5165448	5175045	9598	+	FBgn0266098_5	FBgn0266098	-1.37487	2.53e-10	rg	UTR5
X	5165447	5175044	9598	+	FBgn0029746_5	FBgn0029746	-1.37476	2.42e-10	CG15465	UTR5
2R	10191997	10192046	50	-	FBgn0033494	FBgn0033494	-1.37432	0.00188725	KCNQ	UTR5
3R	15475694	15475793	100	-	FBgn0286071_3	FBgn0286071	-1.37432	1.15e-05	AdamTS-A	UTR5
3R	19627545	19627694	150	-	FBgn0038720_2	FBgn0038720	-1.37372	8.93e-09	CG6231	UTR5
X	3862549	3862697	149	-	FBgn0019661_2	FBgn0019661	-1.37353	7.64e-07	lncRNA:roX1	NA
2R	13449003	13449152	150	-	FBgn0013765	FBgn0013765	-1.37339	8.21e-08	cnn	UTR5
3L	19235025	19235273	249	-	FBgn0016797_6	FBgn0016797	-1.37339	1.01e-10	fz2	UTR5
2R	10117743	10117792	50	+	FBgn0033486	FBgn0033486	-1.37328	0.000204897	dmpd	UTR5
3L	7605104	7605203	100	+	FBgn0035802	FBgn0035802	-1.37305	2.79e-06	Pura	UTR5
3R	24456958	24457107	150	-	FBgn0000036_3	FBgn0000036	-1.37231	3.69e-10	nAChRalpha1	UTR5
3R	14286356	14286405	50	-	FBgn0003862	FBgn0003862	-1.37231	0.000898078	trx	UTR5
2R	21139101	21139200	100	-	FBgn0034590	FBgn0034590	-1.37148	2.67e-05	Magi	UTR5
3L	21770335	21770384	50	-	FBgn0037130_2	FBgn0037130	-1.37148	0.00107004	Syn1	UTR5
3L	6173508	6173830	323	-	FBgn0035688_2	FBgn0035688	-1.37103	2.29e-06	fmt	UTR5
2L	18562730	18562829	100	-	FBgn0085370_2	FBgn0085370	-1.37103	0.000116676	Pde11	UTR5
2R	10111065	10111362	298	+	FBgn0003071	FBgn0003071	-1.37084	3.56e-12	Pfk	UTR5
3L	1019024	1019272	249	-	FBgn0024277	FBgn0024277	-1.37074	6.59e-11	trio	UTR5
2L	15683081	15683180	100	-	FBgn0028863_2	FBgn0028863	-1.37055	3.6e-05	CG4587	UTR5
2R	19142080	19142179	100	+	FBgn0000578_3	FBgn0000578	-1.37021	1.25e-05	ena	UTR5
3L	8512964	8513013	50	+	FBgn0035903	FBgn0035903	-1.36986	0.000142406	CG6765	UTR5
3R	9486837	9487185	349	-	FBgn0037698_2	FBgn0037698	-1.36928	4.48e-18	CG16779	UTR5
2L	16352079	16352178	100	-	FBgn0000307_2	FBgn0000307	-1.36917	3.92e-06	chif	UTR5
2R	14958279	14958378	100	-	FBgn0261854_2	FBgn0261854	-1.3691	3.93e-06	aPKC	UTR5
X	16333761	16334058	298	+	FBgn0278608	FBgn0278608	-1.36902	8.65e-14	Dsp1	UTR5
3R	24030730	24030829	100	-	FBgn0020647_3	FBgn0020647	-1.36899	6.21e-05	KrT95D	UTR5
2L	11210728	11225700	14973	+	FBgn0264442	FBgn0264442	-1.3689	1.26e-10	ab	UTR5
3R	19861093	19861142	50	-	FBgn0261984	FBgn0261984	-1.36884	0.000103642	Ire1	UTR5
2L	21382087	21382285	199	+	FBgn0032946	FBgn0032946	-1.36868	6.51e-08	nrv3	UTR5
2R	22513181	22513280	100	-	FBgn0003175_3	FBgn0003175	-1.36828	5.6e-05	px	UTR5
X	2158735	2158784	50	-	FBgn0004655_2	FBgn0004655	-1.36828	0.000958713	wapl	UTR5
2L	8543497	8543546	50	+	FBgn0011259	FBgn0011259	-1.36828	0.0035449	Sema1a	UTR5
3L	5950461	5950510	50	-	FBgn0053993	FBgn0053993	-1.36828	0.00135078	CG33993	UTR5
2L	19611095	19611194	100	+	FBgn0267964_3	FBgn0267964	-1.36828	8.52e-05	CG46244	UTR5
2L	17131123	17131172	50	+	FBgn0083942	FBgn0083942	-1.36795	0.00151736	CG34106	UTR5
2L	17131123	17131172	50	+	FBgn0265607	FBgn0265607	-1.36795	0.00151736	beat-IIIa	UTR5
3L	16891286	16896301	5016	+	FBgn0261565_3	FBgn0261565	-1.36783	3.7e-06	Lmpt	UTR5
3R	21632664	21632812	149	-	FBgn0011766_2	FBgn0011766	-1.36778	2.46e-08	E2f1	UTR5
3R	20310142	20310291	150	+	FBgn0261550_3	FBgn0261550	-1.3676	4.07e-09	CG42668	CDS
3R	8443839	8443888	50	-	FBgn0266801_4	FBgn0266801	-1.3676	0.000381427	CG45263	UTR5
2R	23979248	23979397	150	+	FBgn0005612	FBgn0005612	-1.36699	7.51e-08	Sox14	UTR5
2L	10178329	10178378	50	-	FBgn0265002_2	FBgn0265002	-1.36688	0.00172313	CG44153	UTR5
2R	15971302	15971351	50	-	FBgn0265045_2	FBgn0265045	-1.36688	0.00137516	Strn-Mlck	CDS
2L	7885600	7885746	147	+	FBgn0083968	FBgn0083968	-1.36609	1.12e-07	CG34132	CDS
3R	20006312	20006411	100	-	FBgn0038755	FBgn0038755	-1.36568	4.2e-05	Hs6st	CDS
3L	22998572	23002307	3736	+	FBgn0262509_2	FBgn0262509	-1.36559	1.12e-19	nrm	UTR5
2L	6919913	6920061	149	-	FBgn0028554	FBgn0028554	-1.36524	1.16e-07	x16	UTR5
2R	24615723	24615871	149	-	FBgn0035041	FBgn0035041	-1.36524	1.38e-06	CG13594	UTR3
X	12989013	12989162	150	+	FBgn0265597_2	FBgn0265597	-1.3644	3.2e-09	rad	UTR5
2L	16685707	16685806	100	+	FBgn0261278_2	FBgn0261278	-1.36432	1.95e-05	grp	UTR5
2R	10735919	10735968	50	+	FBgn0033544_2	FBgn0033544	-1.36407	0.00140143	CG7220	CDS
3R	26681618	26681716	99	-	FBgn0250908_2	FBgn0250908	-1.36399	1.47e-05	beat-VII	UTR5
3L	8064024	8064073	50	+	FBgn0262579	FBgn0262579	-1.3633	0.0024854	Ect4	UTR5
X	10620091	10620190	100	-	FBgn0263072	FBgn0263072	-1.3633	1.61e-05	CG43347	UTR5
2R	17444495	17444741	247	-	FBgn0027506	FBgn0027506	-1.36313	9.67e-12	EDTP	UTR5
2L	2006165	2006263	99	-	FBgn0053543_2	FBgn0053543	-1.3622	1.6e-05	CG33543	UTR5
3R	27192000	27192049	50	-	FBgn0004197	FBgn0004197	-1.36098	0.00233204	Ser	UTR5
2L	17427755	17427904	150	-	FBgn0011274	FBgn0011274	-1.36098	3.45e-07	Dif	UTR5
2R	11289323	11289472	150	-	FBgn0033609_3	FBgn0033609	-1.36098	2.66e-07	Fbl6	UTR5
2R	18692424	18692473	50	+	FBgn0262103_3	FBgn0262103	-1.36098	0.000716726	Sik3	UTR5
3R	25050361	25050460	100	+	FBgn0039266	FBgn0039266	-1.36032	2.09e-06	CG11791	UTR5
X	5085809	5089696	3888	+	FBgn0266098	FBgn0266098	-1.3589	1.62e-33	rg	UTR5
X	2292864	2293361	498	-	FBgn0023526	FBgn0023526	-1.35847	1.23e-20	CG2865	UTR5
2L	6546777	6546826	50	-	FBgn0000320	FBgn0000320	-1.35812	0.00125944	eya	UTR5
2L	14040320	14040418	99	+	FBgn0028875_2	FBgn0028875	-1.35812	8.54e-05	nAChRalpha5	UTR5
2L	4813157	4813255	99	+	FBgn0031630_2	FBgn0031630	-1.35812	3.13e-06	CG15629	UTR5
3L	13992954	13993003	50	-	FBgn0036391	FBgn0036391	-1.35812	0.00242124	CG17364	UTR5
X	4841381	4841430	50	+	FBgn0260971_3	FBgn0260971	-1.35702	0.000597005	CG42594	UTR5
X	12988715	12988863	149	+	FBgn0265597	FBgn0265597	-1.3566	6e-08	rad	UTR5
2L	14851452	14851501	50	-	FBgn0028886_2	FBgn0028886	-1.35644	0.00229644	CG15279	UTR5
2L	14971801	14971850	50	-	FBgn0259213_3	FBgn0259213	-1.35644	0.000949329	side-II	UTR5
2L	12103951	12104326	376	+	FBgn0027081	FBgn0027081	-1.35533	1.62e-07	ThrRS	CDS
X	2635010	2637452	2443	+	FBgn0003371	FBgn0003371	-1.35455	0.000940206	sgg	UTR5
3R	18122366	18122415	50	+	FBgn0003499_2	FBgn0003499	-1.35455	0.00358768	sr	UTR5
2R	15115584	15115633	50	+	FBgn0015371_2	FBgn0015371	-1.35455	0.000249179	chn	UTR5
3R	18984425	18984474	50	+	FBgn0026239	FBgn0026239	-1.35455	0.00117185	gukh	UTR5
2R	19826678	19826827	150	+	FBgn0034476	FBgn0034476	-1.35414	3.35e-08	Toll-7	UTR5
2L	10376516	10376664	149	+	FBgn0032233	FBgn0032233	-1.35403	2.29e-08	dpr19	UTR5
3R	14557557	14557955	399	-	FBgn0038237_2	FBgn0038237	-1.35335	8.98e-22	Pde6	UTR5
3L	9975049	9975098	50	+	FBgn0040823_2	FBgn0040823	-1.35314	0.00317065	dpr6	UTR5
X	9499880	9499929	50	-	FBgn0261260_5	FBgn0261260	-1.35239	0.000780098	mgl	UTR5
2R	17216999	17217048	50	+	FBgn0265487	FBgn0265487	-1.35193	0.00122769	mbl	UTR5
2R	14927978	14928027	50	-	FBgn0027596_5	FBgn0027596	-1.35161	0.00299208	Kank	UTR5
X	6266781	6266830	50	-	FBgn0040918_2	FBgn0040918	-1.35161	0.000783311	schlank	UTR5
2L	17131222	17131321	100	+	FBgn0083942_2	FBgn0083942	-1.35161	1.14e-05	CG34106	UTR5
3L	13798120	13798169	50	-	FBgn0264001_3	FBgn0264001	-1.35161	0.000815687	bru3	UTR5
2L	17131222	17131321	100	+	FBgn0265607_2	FBgn0265607	-1.35161	1.14e-05	beat-IIIa	UTR5
3R	24894210	24894556	347	-	FBgn0051121_2	FBgn0051121	-1.35128	8.19e-16	CG31121	UTR5
3L	14053265	14053363	99	+	FBgn0267795	FBgn0267795	-1.3512	1.25e-05	Frl	UTR5
3L	1969639	1970030	392	-	FBgn0027547	FBgn0027547	-1.35107	1.35e-17	CG1927	UTR5
3R	29920240	29920289	50	-	FBgn0003861_2	FBgn0003861	-1.34993	0.00313726	trp	UTR5
3R	24985917	24985966	50	+	FBgn0039257_3	FBgn0039257	-1.34993	0.00148271	tnc	UTR5
X	4676527	4677358	832	-	FBgn0262699	FBgn0262699	-1.34993	0.00106378	fzr	UTR5
3L	13664489	13666697	2209	-	FBgn0264001	FBgn0264001	-1.34993	4.09e-31	bru3	UTR5
2L	7530316	7530365	50	-	FBgn0264895_2	FBgn0264895	-1.34993	0.00128608	RapGAP1	UTR5
X	3868146	3868245	100	-	FBgn0265575_2	FBgn0265575	-1.34993	3.57e-05	yin	UTR5
2R	5413894	5413943	50	+	FBgn0286203	FBgn0286203	-1.34993	0.000596654	stw	UTR5
3L	21879798	21888689	8892	+	FBgn0262737_4	FBgn0262737	-1.34915	1.95e-08	mub	UTR5
2L	5009272	5009670	399	-	FBgn0053113_4	FBgn0053113	-1.34906	3.97e-19	Rtnl1	UTR5
3L	7369942	7370345	404	+	FBgn0082598	FBgn0082598	-1.34894	1.54e-10	akirin	UTR5
X	5085809	5089696	3888	+	FBgn0029746	FBgn0029746	-1.34855	1.64e-33	CG15465	UTR5
3R	31252361	31252410	50	-	FBgn0051005_2	FBgn0051005	-1.34855	0.000858491	qless	UTR5
3R	10388857	10388956	100	+	FBgn0259938_3	FBgn0259938	-1.34855	4.15e-05	cwo	UTR5
3R	12281295	12281494	200	+	FBgn0003651_2	FBgn0003651	-1.34768	7.48e-09	svp	UTR5
3R	12998539	12998588	50	+	FBgn0038108	FBgn0038108	-1.34768	0.000588364	CG7518	UTR5
X	2049971	2050070	100	-	FBgn0025631	FBgn0025631	-1.34707	6.78e-06	moody	UTR5
3R	15870049	15870098	50	-	FBgn0051183	FBgn0051183	-1.34707	0.000439131	CG31183	UTR5
2L	10961299	10961348	50	-	FBgn0261871	FBgn0261871	-1.34707	0.00159069	dpr2	UTR5
3R	11777650	11777798	149	-	FBgn0265276	FBgn0265276	-1.34707	1.98e-07	l(3)neo38	UTR5
2R	7585084	7585183	100	-	FBgn0004133	FBgn0004133	-1.34663	1.95e-05	blow	UTR5
3R	16338313	16338362	50	-	FBgn0040271_5	FBgn0040271	-1.34663	0.000242806	Sulf1	UTR5
3R	18915167	18915365	199	+	FBgn0261113	FBgn0261113	-1.34663	7.46e-10	Xrp1	UTR5
3L	16712226	16712424	199	+	FBgn0000414	FBgn0000414	-1.34602	1.42e-08	Dab	UTR5
2L	17428054	17428103	50	-	FBgn0011274_3	FBgn0011274	-1.34602	0.000732137	Dif	UTR5
2L	14972051	14972150	100	-	FBgn0259213_5	FBgn0259213	-1.34602	6.88e-06	side-II	UTR5
3R	19325620	19325669	50	-	FBgn0000463	FBgn0000463	-1.34547	0.00105311	Dl	UTR5
2R	22122014	22122113	100	-	FBgn0243516	FBgn0243516	-1.34534	8.19e-06	Vrp1	UTR5
3R	20957867	20958116	250	+	FBgn0002921	FBgn0002921	-1.34495	1.4e-10	Atpalpha	UTR5
3R	14625505	14625554	50	-	FBgn0003169_2	FBgn0003169	-1.34491	0.000233053	put	UTR5
3L	15589357	15589455	99	+	FBgn0036518_2	FBgn0036518	-1.34433	3.1e-06	RhoGAP71E	UTR5
2R	12453288	12453435	148	+	FBgn0010238	FBgn0010238	-1.34373	2.34e-07	Lac	UTR5
3L	12832269	12832418	150	-	FBgn0036316_2	FBgn0036316	-1.34373	7.13e-07	CG10960	UTR5
3R	14853629	14853678	50	-	FBgn0266756_4	FBgn0266756	-1.34373	0.00326606	btsz	UTR5
3R	11993167	11993216	50	-	FBgn0260745_2	FBgn0260745	-1.34357	0.00114278	mfas	UTR5
2L	7998917	7998966	50	+	FBgn0031971	FBgn0031971	-1.34317	0.000288811	Sirup	UTR5
2L	14408954	14409499	546	-	FBgn0004858_4	FBgn0004858	-1.34291	1.11e-21	elB	UTR5
X	9473014	9495720	22707	-	FBgn0261260_3	FBgn0261260	-1.34281	9.87e-13	mgl	UTR5
2R	10729006	10729154	149	-	FBgn0005586_2	FBgn0005586	-1.34267	1.79e-08	Rab3	UTR5
3R	17098713	17098762	50	-	FBgn0014141	FBgn0014141	-1.34267	0.000246026	cher	UTR5
2R	17593188	17593237	50	+	FBgn0029006_2	FBgn0029006	-1.34232	0.00166788	Smurf	UTR5
3L	8440930	8441577	648	-	FBgn0263352_3	FBgn0263352	-1.34188	2.65e-28	Unr	UTR5
2R	1649877	1649926	50	+	FBgn0087011	FBgn0087011	-1.34184	0.00120686	CG41520	CDS
X	4679339	4679388	50	-	FBgn0262699_2	FBgn0262699	-1.34184	0.00156085	fzr	UTR5
2R	16609217	16609266	50	+	FBgn0034145	FBgn0034145	-1.34144	0.00152921	CG5065	UTR5
3R	12695178	12695227	50	+	FBgn0038079	FBgn0038079	-1.34144	0.000800403	NijC	UTR5
2R	16566847	16566896	50	+	FBgn0034137_2	FBgn0034137	-1.34117	0.000418982	CG4945	UTR5
3L	9358837	9358886	50	-	FBgn0035978_2	FBgn0035978	-1.34117	0.000902278	UGP	UTR5
3R	14057804	14058003	200	+	FBgn0038197_3	FBgn0038197	-1.3411	2.18e-10	foxo	UTR5
3R	22470027	22470126	100	+	FBgn0038975_4	FBgn0038975	-1.34072	6.35e-05	Nrx-1	UTR5
3L	15911528	15911627	100	-	FBgn0036544	FBgn0036544	-1.34025	6.64e-06	sff	UTR5
3L	3933370	3933419	50	-	FBgn0004910_3	FBgn0004910	-1.33977	0.00181256	Eip63F-1	UTR5
3L	14992438	14992487	50	+	FBgn0036461	FBgn0036461	-1.33977	0.00141471	Zip71B	UTR5
3R	23251662	23251711	50	+	FBgn0039066	FBgn0039066	-1.33977	0.000324338	EloA	UTR5
2R	23910688	23911504	817	+	FBgn0261794	FBgn0261794	-1.33942	5.34e-13	kcc	UTR5
3L	21025035	21025133	99	-	FBgn0003415	FBgn0003415	-1.33929	1.56e-06	skd	UTR5
3L	4531847	4531896	50	-	FBgn0014073	FBgn0014073	-1.33929	0.00323549	Tie	UTR5
2L	17251605	17260536	8932	-	FBgn0032629	FBgn0032629	-1.33929	1.43e-10	beat-IIIc	UTR5
2R	13953110	13953994	885	-	FBgn0262739_2	FBgn0262739	-1.33838	2.23e-12	AGO1	UTR5
X	18059872	18059921	50	-	FBgn0003380_14	FBgn0003380	-1.33829	0.00340931	Sh	UTR5
3R	29739836	29739885	50	+	FBgn0039690	FBgn0039690	-1.33829	0.0010877	Gnpnat	UTR5
2R	15974349	15974398	50	-	FBgn0265045_8	FBgn0265045	-1.33829	0.00197759	Strn-Mlck	CDS
3L	19136689	19138926	2238	-	FBgn0036851_2	FBgn0036851	-1.3375	1.05e-06	CG14082	UTR5
2L	1651408	1651457	50	+	FBgn0086758	FBgn0086758	-1.3375	0.0015816	chinmo	UTR5
2R	21296001	21296100	100	+	FBgn0261554_3	FBgn0261554	-1.3375	8.95e-06	CG42672	UTR5
3R	4660129	4660178	50	+	FBgn0263346_3	FBgn0263346	-1.3375	0.000731579	smash	UTR5
3R	15870148	15870197	50	-	FBgn0051183_2	FBgn0051183	-1.33702	0.00135111	CG31183	UTR5
3R	18958789	18958888	100	+	FBgn0261262_2	FBgn0261262	-1.3367	3.65e-05	CG42613	UTR3
3L	19291818	19291917	100	-	FBgn0036862_2	FBgn0036862	-1.33628	1.26e-05	Gbs-76A	UTR5
3L	4557372	4557421	50	+	FBgn0260657	FBgn0260657	-1.33614	0.000360357	CG42540	UTR5
2R	13827185	13827234	50	+	FBgn0033872_3	FBgn0033872	-1.3359	0.00339544	CG6329	UTR5
2R	20424586	20424635	50	+	FBgn0086604_2	FBgn0086604	-1.3359	0.000559237	side-VIII	UTR5
3L	3984345	3984643	299	+	FBgn0004880_2	FBgn0004880	-1.33569	2.52e-16	scrt	UTR5
2L	16325392	16325564	173	-	FBgn0000250_2	FBgn0000250	-1.335	1.95e-06	cact	UTR5
X	4686804	4686853	50	-	FBgn0022768_2	FBgn0022768	-1.335	0.00236503	Pp2C1	UTR5
2L	19362829	19362878	50	-	FBgn0024245	FBgn0024245	-1.335	0.00223354	dnt	UTR5
2L	9550932	9550981	50	-	FBgn0032129	FBgn0032129	-1.335	0.00142911	jp	UTR5
3R	24876108	24876207	100	-	FBgn0039240	FBgn0039240	-1.335	5.31e-06	CG3744	UTR5
2L	10474201	10474250	50	-	FBgn0051719	FBgn0051719	-1.335	0.00207432	RluA-1	UTR5
2L	14997411	14997510	100	-	FBgn0086711_3	FBgn0086711	-1.335	0.000111404	mol	UTR5
2L	8366087	8366382	296	+	FBgn0260439	FBgn0260439	-1.335	2.3e-14	Pp2A-29B	UTR5
3L	2088750	2088799	50	+	FBgn0262107_2	FBgn0262107	-1.335	0.00128421	asRNA:CR42860	NA
2L	8149129	8149178	50	+	FBgn0263256	FBgn0263256	-1.335	0.000953369	CG43394	UTR5
X	12230249	12230298	50	+	FBgn0267001_4	FBgn0267001	-1.335	0.000310616	Ten-a	CDS
3L	22570708	22570757	50	-	FBgn0286028	FBgn0286028	-1.335	0.00252036	lncRNA:CR46348	NA
X	3720107	3720206	100	+	FBgn0283657	FBgn0283657	-1.33461	1.31e-05	Tlk	UTR5
3L	17961140	17961189	50	-	FBgn0000568_2	FBgn0000568	-1.33418	0.000583463	Eip75B	UTR5
3L	7853830	7854578	749	-	FBgn0016694_6	FBgn0016694	-1.33291	3.56e-34	Pdp1	UTR5
2R	20236383	20236629	247	+	FBgn0034485	FBgn0034485	-1.33281	3.18e-12	CG11099	UTR5
3R	20593387	20593486	100	+	FBgn0023097_2	FBgn0023097	-1.33234	8.85e-05	bon	UTR5
3L	4839862	4840059	198	-	FBgn0035578	FBgn0035578	-1.33223	1.8e-08	CG13707	UTR5
3L	9710280	9710329	50	+	FBgn0036032	FBgn0036032	-1.33123	0.00300802	CG16711	UTR3
3R	11722031	11722179	149	+	FBgn0037941_2	FBgn0037941	-1.33123	1.18e-07	CG12594	UTR5
3R	23200542	23200591	50	-	FBgn0262975	FBgn0262975	-1.33123	0.00244006	cnc	UTR5
3L	15105980	15106029	50	+	FBgn0266441	FBgn0266441	-1.33123	0.00148274	CG45071	UTR5
2L	221729	221778	50	-	FBgn0266557	FBgn0266557	-1.33123	0.00359853	kis	UTR5
3L	12055614	12055713	100	-	FBgn0041096_2	FBgn0041096	-1.33072	1.64e-05	rols	UTR5
2L	10963705	10963754	50	-	FBgn0261871_4	FBgn0261871	-1.33072	0.000452177	dpr2	UTR5
4	607400	607449	50	-	FBgn0028996_4	FBgn0028996	-1.33041	0.00151504	onecut	UTR5
3R	26107315	26107606	292	+	FBgn0051324_2	FBgn0051324	-1.33041	0.00231684	CG31324	UTR5
X	16459017	16459515	499	-	FBgn0285944	FBgn0285944	-1.32937	5.74e-21	para	UTR3
2L	19134066	19134115	50	+	FBgn0010300	FBgn0010300	-1.32914	0.00270119	brat	UTR5
3R	14057244	14057293	50	+	FBgn0038197_2	FBgn0038197	-1.32914	0.00270119	foxo	UTR5
3R	28970027	28970175	149	-	FBgn0039617_4	FBgn0039617	-1.32914	4.38e-06	DIP-gamma	UTR5
2R	21872430	21872479	50	+	FBgn0085397	FBgn0085397	-1.32914	0.0017074	Fili	UTR5
X	6540971	6541020	50	+	FBgn0085446	FBgn0085446	-1.32914	0.000774033	CG34417	UTR5
3R	29039305	29039869	565	+	FBgn0003093_2	FBgn0003093	-1.32891	4.37e-05	Pkc98E	UTR5
2L	18271539	18271688	150	-	FBgn0261804_3	FBgn0261804	-1.32819	2.32e-07	CG42750	UTR5
2R	8156307	8156455	149	-	FBgn0263593_3	FBgn0263593	-1.32738	6.71e-08	Lpin	UTR5
4	606851	606900	50	-	FBgn0028996	FBgn0028996	-1.32687	0.00319541	onecut	UTR5
3R	12973732	12973781	50	-	FBgn0038098_2	FBgn0038098	-1.32687	0.000477755	CG7381	UTR5
3R	28845770	28845869	100	+	FBgn0264324_2	FBgn0264324	-1.32687	2.37e-05	spg	UTR5
2L	8699021	8699220	200	-	FBgn0004914	FBgn0004914	-1.32676	1.34e-08	Hnf4	UTR5
3L	9208210	9208259	50	-	FBgn0035968_4	FBgn0035968	-1.32631	0.00251425	Slc45-1	UTR5
3R	13983245	13983294	50	-	FBgn0264493_3	FBgn0264493	-1.32631	0.0021369	rdx	UTR5
3L	2820464	2820563	100	-	FBgn0263392_2	FBgn0263392	-1.32619	6.57e-06	Tet	UTR5
2R	10087661	10090584	2924	+	FBgn0033484	FBgn0033484	-1.32586	3.06e-10	CG2269	UTR5
X	8925664	8999396	73733	+	FBgn0261549_5	FBgn0261549	-1.32567	0.00359555	rdgA	UTR5
3R	15901214	15901263	50	-	FBgn0027657_2	FBgn0027657	-1.32539	0.00109945	glob1	UTR5
2R	18007455	18007653	199	-	FBgn0034286_4	FBgn0034286	-1.32533	3.66e-10	dpr13	UTR5
2R	13822144	13823809	1666	-	FBgn0000662_2	FBgn0000662	-1.32493	0.00246052	fl(2)d	UTR5
X	6774913	6779609	4697	-	FBgn0003390	FBgn0003390	-1.32493	2.2e-09	shf	UTR5
3R	28969633	28969682	50	-	FBgn0039617_2	FBgn0039617	-1.32493	0.000682166	DIP-gamma	UTR5
2R	7473996	7474095	100	-	FBgn0010548_3	FBgn0010548	-1.32442	3.14e-05	Aldh-III	UTR5
3L	8952868	8952967	100	-	FBgn0264307	FBgn0264307	-1.32377	3.43e-05	orb2	UTR5
3L	18819541	18819689	149	-	FBgn0036814	FBgn0036814	-1.32344	4.9e-06	CG14073	UTR5
3L	12408172	12408369	198	-	FBgn0052103	FBgn0052103	-1.32338	3.57e-09	SCaMC	UTR5
3R	11778246	11778295	50	-	FBgn0265276_3	FBgn0265276	-1.32338	0.000927565	l(3)neo38	UTR5
2L	72688	72937	250	-	FBgn0266322	FBgn0266322	-1.32328	4.25e-12	asRNA:CR44987	NA
2R	6680144	6680341	198	-	FBgn0259977	FBgn0259977	-1.32324	3e-08	Tdc1	UTR5
2L	5305977	5306026	50	+	FBgn0016076_3	FBgn0016076	-1.32312	0.00308117	vri	UTR5
2L	12142830	12145121	2292	+	FBgn0051760	FBgn0051760	-1.32312	1.41e-05	CG31760	UTR5
2R	9793474	9793622	149	+	FBgn0033443	FBgn0033443	-1.32285	6.97e-09	CG1698	UTR5
X	15813884	15813933	50	+	FBgn0003345_6	FBgn0003345	-1.32176	0.00290583	sd	UTR5
X	2136672	2136771	100	-	FBgn0004861_2	FBgn0004861	-1.32176	0.000115205	ph-p	UTR5
3R	24030980	24031178	199	-	FBgn0020647_4	FBgn0020647	-1.32176	4.75e-08	KrT95D	UTR5
2L	7810305	7810354	50	-	FBgn0031952	FBgn0031952	-1.32176	0.000368028	cdc14	UTR5
2R	9389018	9389067	50	-	FBgn0033405_2	FBgn0033405	-1.32176	0.00175194	CG13954	UTR5
2R	11839283	11839332	50	-	FBgn0033654	FBgn0033654	-1.32176	0.00140611	Sobp	CDS
2R	13166490	13167886	1397	-	FBgn0033799	FBgn0033799	-1.32176	2.46e-12	GLaz	UTR5
3R	26230396	26230495	100	+	FBgn0039419	FBgn0039419	-1.32176	8.05e-06	CG12290	UTR5
3R	21719414	21719562	149	-	FBgn0051176	FBgn0051176	-1.32176	2.88e-07	CG31176	UTR5
3R	17718201	17718250	50	-	FBgn0261885_2	FBgn0261885	-1.32176	0.00320545	osa	UTR5
3R	11643091	11643190	100	-	FBgn0262081	FBgn0262081	-1.32176	3.18e-05	Csk	UTR5
3L	18950677	18953803	3127	+	FBgn0036834	FBgn0036834	-1.32099	1.54e-12	CG6836	UTR5
3R	13011949	13011998	50	+	FBgn0020496	FBgn0020496	-1.31985	0.00236756	CtBP	UTR5
2R	12168781	12168929	149	+	FBgn0023167	FBgn0023167	-1.31985	1.57e-08	SmD3	UTR5
X	17886973	17887022	50	-	FBgn0259168_9	FBgn0259168	-1.31985	0.000430926	mnb	UTR5
3L	8308742	8308891	150	-	FBgn0035871	FBgn0035871	-1.31972	1.85e-09	BI-1	UTR5
3R	16282144	16282243	100	+	FBgn0250823_4	FBgn0250823	-1.3196	3.79e-05	gish	UTR5
3L	18626157	18626256	100	+	FBgn0036801	FBgn0036801	-1.31928	2.32e-05	MYPT-75D	UTR5
3R	20780482	20780531	50	+	FBgn0038826_3	FBgn0038826	-1.31909	0.000444283	Syp	UTR5
X	18930784	18936689	5906	+	FBgn0264090	FBgn0264090	-1.31847	3.74e-13	CG43759	UTR5
3R	26042841	26042890	50	+	FBgn0001139_2	FBgn0001139	-1.31824	0.000924095	gro	UTR5
2L	8325063	8325161	99	-	FBgn0032021	FBgn0032021	-1.31824	7.55e-07	CG7781	UTR5
2L	7976441	7976490	50	-	FBgn0085450	FBgn0085450	-1.31824	0.000862904	Snoo	UTR5
3L	20695132	20695329	198	-	FBgn0001320	FBgn0001320	-1.31813	6.35e-09	kni	UTR5
X	18535080	18535328	249	+	FBgn0265598_3	FBgn0265598	-1.31798	2.26e-11	Bx	UTR5
3R	28418308	28418407	100	+	FBgn0039584	FBgn0039584	-1.31758	2.32e-05	beat-VI	UTR5
X	1274886	1274935	50	-	FBgn0028550_5	FBgn0028550	-1.3173	0.00217771	Atf3	UTR5
3L	3806115	3806164	50	-	FBgn0035461_2	FBgn0035461	-1.3173	0.00165811	ntc	UTR5
2R	14882313	14882410	98	+	FBgn0033980	FBgn0033980	-1.31687	1.03e-05	Cyp6a20	CDS
2R	8914672	8914770	99	+	FBgn0002552	FBgn0002552	-1.31661	5.31e-05	lin	UTR5
2L	11582985	11583034	50	+	FBgn0015400_3	FBgn0015400	-1.31661	0.00229778	kek2	UTR5
2L	16169535	16169833	299	+	FBgn0001991_2	FBgn0001991	-1.31634	1.23e-12	Ca-alpha1D	UTR5
2R	15849003	15849451	449	+	FBgn0034046_2	FBgn0034046	-1.31609	1.42e-18	tun	UTR5
3L	3545855	3546054	200	+	FBgn0005640_5	FBgn0005640	-1.31598	8.72e-10	Eip63E	UTR5
2L	826118	826217	100	+	FBgn0010583_2	FBgn0010583	-1.31568	8.14e-06	dock	UTR5
3R	22402705	22402902	198	+	FBgn0038959	FBgn0038959	-1.31568	8.06e-09	CG13856	UTR5
3R	31609619	31609718	100	-	FBgn0039858_2	FBgn0039858	-1.31568	8.47e-05	CycG	UTR5
2L	13836011	13836110	100	+	FBgn0028509_2	FBgn0028509	-1.31432	6.58e-06	CenG1A	CDS
3L	9358738	9358787	50	-	FBgn0035978	FBgn0035978	-1.31432	0.00364043	UGP	UTR5
2L	16168406	16168505	100	+	FBgn0001991	FBgn0001991	-1.31413	2.55e-05	Ca-alpha1D	UTR5
X	19348249	19348298	50	-	FBgn0086778_3	FBgn0086778	-1.31372	0.000479953	nAChRalpha7	UTR5
X	13821960	13822059	100	-	FBgn0030529	FBgn0030529	-1.3131	3.9e-05	Clic	UTR5
2R	9712767	9712866	100	+	FBgn0010316	FBgn0010316	-1.31219	6.75e-05	dap	UTR5
X	14748894	14748943	50	-	FBgn0015774	FBgn0015774	-1.31219	0.00064203	NetB	UTR5
3R	10761410	10761509	100	+	FBgn0037831	FBgn0037831	-1.31219	3.13e-05	Cap-H2	UTR5
X	19783300	19783349	50	-	FBgn0259789_2	FBgn0259789	-1.31219	0.00361205	zld	UTR5
3R	15131727	15131776	50	-	FBgn0261859	FBgn0261859	-1.31219	0.00195174	CG42788	UTR5
3R	10972481	10972580	100	+	FBgn0083950	FBgn0083950	-1.31117	5.72e-05	side-VI	UTR5
2R	14378394	14378443	50	+	FBgn0033932_2	FBgn0033932	-1.31058	0.000603399	Dh44-R1	UTR5
3L	3424686	3424735	50	-	FBgn0014388_5	FBgn0014388	-1.30992	0.00150891	sty	UTR5
2L	15718223	15718272	50	-	FBgn0028863_7	FBgn0028863	-1.30992	0.00141075	CG4587	UTR5
3R	10125516	10125614	99	-	FBgn0001321_2	FBgn0001321	-1.30906	3.79e-05	knk	UTR5
X	18014454	18014503	50	-	FBgn0003380_11	FBgn0003380	-1.30833	0.00178677	Sh	UTR5
3L	5354928	5355126	199	-	FBgn0016031_2	FBgn0016031	-1.30833	7.63e-09	lama	UTR5
2R	9683511	9683709	199	-	FBgn0033438_3	FBgn0033438	-1.30833	1.98e-10	Mmp2	UTR5
X	3373307	3373356	50	+	FBgn0266350	FBgn0266350	-1.30833	0.00344053	lncRNA:CR44999	UTR5
3R	11650507	11650556	50	-	FBgn0262081_3	FBgn0262081	-1.30796	0.00353179	Csk	UTR5
2L	5326035	5326183	149	-	FBgn0031698	FBgn0031698	-1.30716	2.33e-07	Ncoa6	UTR5
2L	8257204	8257353	150	-	FBgn0032010	FBgn0032010	-1.30716	3.33e-07	CG8086	UTR5
3L	7853230	7853779	550	-	FBgn0016694_5	FBgn0016694	-1.30714	2.16e-24	Pdp1	UTR5
2R	15736320	15736567	248	+	FBgn0050089_4	FBgn0050089	-1.30659	4.57e-12	CG30089	CDS
2L	7049634	7049683	50	+	FBgn0262872_3	FBgn0262872	-1.30625	0.00244241	milt	UTR5
X	13089987	13090036	50	-	FBgn0010303_2	FBgn0010303	-1.30553	0.00187093	hep	UTR5
3R	22134029	22134078	50	+	FBgn0051163_2	FBgn0051163	-1.30553	0.0024293	SKIP	UTR5
2L	6083396	6083495	100	+	FBgn0266450_3	FBgn0266450	-1.30553	3.48e-05	Kr-h1	UTR5
2L	17427954	17428003	50	-	FBgn0011274_2	FBgn0011274	-1.30533	0.000524998	Dif	UTR5
2L	19389978	19390027	50	-	FBgn0032774_2	FBgn0032774	-1.30514	0.00226432	CG17549	UTR5
3L	13228842	13228891	50	+	FBgn0023095	FBgn0023095	-1.30495	0.00132905	caps	UTR5
2L	2883124	2885039	1916	-	FBgn0024947	FBgn0024947	-1.30495	0.00166132	NTPase	CDS
X	12582598	12582846	249	-	FBgn0030400	FBgn0030400	-1.30462	5.35e-11	Pits	UTR5
3L	7903415	7903464	50	-	FBgn0003041	FBgn0003041	-1.30406	0.00102229	pbl	UTR5
3L	19170308	19170357	50	-	FBgn0016797_2	FBgn0016797	-1.30406	0.00216433	fz2	UTR5
3R	11335645	11335694	50	-	FBgn0267672	FBgn0267672	-1.30406	0.000935108	lncRNA:CR46008	NA
2R	13167934	13167983	50	-	FBgn0033799_2	FBgn0033799	-1.30382	0.00315142	GLaz	UTR5
2R	17087235	17087284	50	-	FBgn0050460_3	FBgn0050460	-1.30291	0.000667338	CG30460	UTR5
X	1825472	1825521	50	+	FBgn0283741_2	FBgn0283741	-1.30291	0.000677333	prage	UTR5
2R	10125335	10125929	595	+	FBgn0050011_3	FBgn0050011	-1.30287	3.01e-27	gem	UTR5
2R	14332416	14332465	50	+	FBgn0085408	FBgn0085408	-1.30252	0.000462422	Shrm	UTR5
2R	13424615	13424664	50	-	FBgn0259221_3	FBgn0259221	-1.30252	0.000298479	ATP8A	UTR5
X	12905620	12905868	249	-	FBgn0030432	FBgn0030432	-1.30186	4.61e-10	CG4404	CDS
2R	22037576	22037674	99	-	FBgn0085399	FBgn0085399	-1.30005	1.74e-06	CG34370	UTR5
2L	19611105	19611204	100	+	FBgn0000464_6	FBgn0000464	-1.29928	5.01e-05	Lar	UTR5
X	8805556	8805605	50	-	FBgn0026411_3	FBgn0026411	-1.29928	0.000908857	Lim1	UTR5
2R	6715743	6715792	50	-	FBgn0033095_9	FBgn0033095	-1.29928	0.00136363	chk	UTR5
3R	21875392	21875491	100	+	FBgn0038912	FBgn0038912	-1.29928	5.93e-05	CG6656	UTR5
3R	28744095	28744144	50	-	FBgn0039595	FBgn0039595	-1.29928	0.0023312	AstA-R2	UTR5
3R	31251965	31252113	149	-	FBgn0051005	FBgn0051005	-1.29928	2.15e-08	qless	UTR5
2L	5004854	5004903	50	-	FBgn0053113_3	FBgn0053113	-1.29928	0.00136363	Rtnl1	UTR5
X	1409568	1409817	250	+	FBgn0259108	FBgn0259108	-1.29928	6.47e-11	futsch	UTR5
2R	13260560	13260609	50	+	FBgn0259219	FBgn0259219	-1.29928	0.00283073	CG42319	UTR5
2R	6715743	6715792	50	-	FBgn0266525_9	FBgn0266525	-1.29928	0.00136363	CG45092	UTR5
2L	10388352	10388450	99	+	FBgn0267821_2	FBgn0267821	-1.29928	4.13e-05	da	UTR5
3L	3963959	3964721	763	-	FBgn0035481_2	FBgn0035481	-1.29899	1.64e-13	CG12605	UTR5
2R	10126823	10127170	348	+	FBgn0050011_8	FBgn0050011	-1.29847	5.84e-17	gem	UTR5
3L	4188748	4189897	1150	+	FBgn0003710_2	FBgn0003710	-1.29766	1.42e-11	tipE	UTR5
3L	12853844	12853992	149	+	FBgn0036319	FBgn0036319	-1.29735	1.06e-07	Ent3	UTR5
X	16527689	16533096	5408	-	FBgn0285944_8	FBgn0285944	-1.29721	1.24e-12	para	UTR5
3R	10125268	10125466	199	-	FBgn0001321	FBgn0001321	-1.29689	2.4e-08	knk	UTR5
3R	27436834	27437332	499	-	FBgn0016061_4	FBgn0016061	-1.29679	4.66e-20	side	UTR5
2R	18514772	18514821	50	+	FBgn0262476	FBgn0262476	-1.29679	0.000612068	CG43066	UTR5
3L	17603011	17603060	50	-	FBgn0000567_4	FBgn0000567	-1.29668	0.00179242	Eip74EF	UTR5
2R	7804667	7805177	511	-	FBgn0033224_2	FBgn0033224	-1.29668	2.55e-16	Nop17l	UTR5
3L	23740281	23740330	50	+	FBgn0040056	FBgn0040056	-1.29668	0.000434525	CG17698	CDS
3R	4660279	4660377	99	+	FBgn0263346_4	FBgn0263346	-1.29657	5.02e-05	smash	UTR5
2R	12529352	12529401	50	+	FBgn0011592	FBgn0011592	-1.29644	0.000542678	fra	UTR5
X	17966935	17967084	150	-	FBgn0003380_7	FBgn0003380	-1.29614	1.46e-07	Sh	UTR5
2R	9351457	9351555	99	-	FBgn0033403_4	FBgn0033403	-1.29614	1.84e-06	CG13739	UTR5
3L	6083033	6083082	50	+	FBgn0035677	FBgn0035677	-1.29578	0.00116619	CG13293	UTR5
3R	21022825	21022973	149	-	FBgn0046763	FBgn0046763	-1.29578	4.48e-08	CG17278	UTR5
2R	13189588	13189737	150	-	FBgn0033802_2	FBgn0033802	-1.29557	6.03e-08	CG17724	UTR5
3L	1689197	1689246	50	+	FBgn0035260_3	FBgn0035260	-1.29532	0.00195515	CG7991	UTR5
2R	18692523	18692572	50	+	FBgn0262103_4	FBgn0262103	-1.29532	0.00225989	Sik3	UTR5
2L	8257403	8257452	50	-	FBgn0032010_2	FBgn0032010	-1.29505	0.00116351	CG8086	UTR5
3R	24101455	24101753	299	-	FBgn0053100	FBgn0053100	-1.295	1.28e-15	eIF4EHP	UTR3
3L	7434645	7434744	100	-	FBgn0014011_3	FBgn0014011	-1.29473	1.29e-06	Rac2	UTR5
2L	20427046	20427145	100	+	FBgn0263355_3	FBgn0263355	-1.29473	1.73e-05	CG31688	UTR5
3L	4188599	4188697	99	+	FBgn0003710	FBgn0003710	-1.29439	4.52e-06	tipE	UTR5
3L	19687686	19688253	568	+	FBgn0004623	FBgn0004623	-1.29419	5.58e-10	Gbeta76C	CDS
2L	14490958	14491105	148	+	FBgn0005771	FBgn0005771	-1.29392	1.5e-07	noc	UTR5
3L	17557489	17557538	50	-	FBgn0025455	FBgn0025455	-1.29392	0.00102713	CycT	UTR5
2L	15718074	15718172	99	-	FBgn0028863_6	FBgn0028863	-1.29392	3e-05	CG4587	UTR5
X	9210348	9210495	148	-	FBgn0030102	FBgn0030102	-1.29392	1.74e-07	SmydA-9	UTR5
3R	23067013	23067160	148	-	FBgn0039048_2	FBgn0039048	-1.2931	1.18e-07	CG17111	UTR5
2L	4439427	4439476	50	-	FBgn0031602_2	FBgn0031602	-1.29277	0.00239334	CG15431	UTR5
3R	13983046	13983095	50	-	FBgn0264493	FBgn0264493	-1.29277	0.000785162	rdx	UTR5
3R	31611145	31611294	150	+	FBgn0011655	FBgn0011655	-1.29222	1.16e-08	Med	UTR5
3R	17425917	17425966	50	+	FBgn0038511	FBgn0038511	-1.29198	0.00139489	cysu	UTR5
2R	19462723	19462922	200	+	FBgn0260934_4	FBgn0260934	-1.29168	2.46e-06	par-1	UTR5
X	909114	909163	50	-	FBgn0264449_2	FBgn0264449	-1.29168	0.000283118	CG43867	UTR5
2R	8798689	8798738	50	+	FBgn0024189	FBgn0024189	-1.29098	0.00303668	sns	UTR5
2R	7407170	7407219	50	-	FBgn0033166	FBgn0033166	-1.29098	0.00222582	Eaf	UTR5
3L	10858766	10858865	100	+	FBgn0026160_4	FBgn0026160	-1.29055	7.13e-05	tna	UTR5
2L	7157247	7157645	399	-	FBgn0085407_6	FBgn0085407	-1.29053	8.01e-18	Pvf3	UTR5
3L	5272829	5272978	150	-	FBgn0052423_3	FBgn0052423	-1.2905	7.99e-09	shep	UTR5
2R	10583843	10583942	100	+	FBgn0263102_2	FBgn0263102	-1.29015	3.86e-05	psq	UTR5
2L	17389406	17394453	5048	+	FBgn0020503_4	FBgn0020503	-1.29001	7.24e-09	CLIP-190	UTR5
X	10744294	10744393	100	-	FBgn0052676_2	FBgn0052676	-1.28996	2.42e-05	stx	UTR5
2R	12174115	12174214	100	-	FBgn0014184_2	FBgn0014184	-1.28975	1.67e-05	Oda	UTR5
2R	7585234	7585433	200	-	FBgn0004133_2	FBgn0004133	-1.28949	2.41e-09	blow	UTR5
3L	8676057	8676106	50	+	FBgn0001168	FBgn0001168	-1.28935	0.000393887	h	UTR5
3R	9419909	9420008	100	+	FBgn0261552_4	FBgn0261552	-1.28884	2.54e-06	ps	UTR5
3L	16766122	16766171	50	+	FBgn0004108	FBgn0004108	-1.28866	0.00099425	Nrt	UTR5
3R	22528466	22528515	50	-	FBgn0038981_2	FBgn0038981	-1.28813	0.00360029	CG5346	UTR5
X	22854200	22854249	50	-	FBgn0000719_2	FBgn0000719	-1.28785	0.00155478	fog	UTR5
3L	7248747	7248796	50	-	FBgn0012058	FBgn0012058	-1.28785	0.00252864	Cdc27	UTR5
3R	14558006	14558055	50	-	FBgn0038237_3	FBgn0038237	-1.28785	0.0026806	Pde6	UTR5
3R	23557560	23557658	99	+	FBgn0039089	FBgn0039089	-1.28785	0.000116239	beat-IV	UTR5
2L	10963257	10963306	50	-	FBgn0261871_2	FBgn0261871	-1.28785	0.00155478	dpr2	UTR5
3L	19412564	19412613	50	-	FBgn0052206_2	FBgn0052206	-1.28758	0.00175785	CG32206	UTR5
3R	29377896	29383275	5380	+	FBgn0004369_2	FBgn0004369	-1.28732	6.51e-23	Ptp99A	UTR5
2L	13369253	13369351	99	+	FBgn0051855	FBgn0051855	-1.28717	6e-06	CG31855	UTR5
X	19495855	19496103	249	+	FBgn0031023	FBgn0031023	-1.28666	2.35e-10	CG14200	UTR5
3L	7263086	7263771	686	-	FBgn0035755_3	FBgn0035755	-1.28654	4.81e-07	CG14830	UTR5
2R	7885634	7885882	249	-	FBgn0085390	FBgn0085390	-1.28647	2.73e-10	Dgk	UTR5
2L	21314742	21314890	149	+	FBgn0000370_2	FBgn0000370	-1.2863	3.43e-07	crc	UTR5
3R	7163008	7164187	1180	+	FBgn0002306	FBgn0002306	-1.28621	3.93e-05	sas	UTR5
3L	16980850	16980899	50	+	FBgn0261547	FBgn0261547	-1.28621	0.000823703	Exn	CDS
2R	24581645	24581794	150	+	FBgn0020521_2	FBgn0020521	-1.28592	5.43e-07	pio	UTR5
3L	16712674	16712773	100	+	FBgn0000414_2	FBgn0000414	-1.28585	1.71e-05	Dab	UTR5
3L	1335111	1335160	50	-	FBgn0035211	FBgn0035211	-1.28582	0.000473195	CG2211	UTR5
X	7935996	7936045	50	+	FBgn0260970	FBgn0260970	-1.28582	0.00137864	Ubr3	UTR5
2R	5982043	5982390	348	+	FBgn0264959	FBgn0264959	-1.28575	4.25e-14	Src42A	UTR5
2R	14953542	14953591	50	-	FBgn0261854	FBgn0261854	-1.28545	0.00098622	aPKC	UTR5
X	19353430	19353479	50	+	FBgn0031016_2	FBgn0031016	-1.2852	0.00246878	kek5	UTR5
2R	6036289	6036338	50	-	FBgn0033052_3	FBgn0033052	-1.2852	0.00313658	SCAP	UTR5
3R	24218519	24218568	50	-	FBgn0039167_3	FBgn0039167	-1.2852	0.00171504	CG17786	UTR5
3R	15875593	15875642	50	-	FBgn0051183_3	FBgn0051183	-1.2852	0.00160726	CG31183	UTR5
3R	29919990	29920139	150	-	FBgn0003861	FBgn0003861	-1.28503	3.39e-07	trp	UTR5
2L	20387572	20399269	11698	-	FBgn0032857	FBgn0032857	-1.28487	6.52e-11	CG10947	UTR5
2R	11712411	11712510	100	+	FBgn0033649_2	FBgn0033649	-1.28471	2.35e-05	pyr	UTR5
X	3693028	3693077	50	+	FBgn0023215_3	FBgn0023215	-1.28451	0.000468645	Mnt	UTR5
2R	18611380	18611429	50	-	FBgn0050115_2	FBgn0050115	-1.28451	0.00165819	GEFmeso	UTR5
2R	10125587	10125935	349	+	FBgn0284235_5	FBgn0284235	-1.28442	5.25e-18	CG46319	UTR5
2R	13449303	13449352	50	-	FBgn0013765_2	FBgn0013765	-1.28402	0.0027211	cnn	UTR5
X	20657916	20657965	50	+	FBgn0031126	FBgn0031126	-1.28402	0.00147926	Cyp6v1	UTR5
3R	31580353	31580402	50	-	FBgn0043900_2	FBgn0043900	-1.28402	0.000938695	pygo	UTR5
X	11817097	11817146	50	+	FBgn0266019	FBgn0266019	-1.28402	0.00117343	rudhira	UTR5
3L	20771828	20772816	989	+	FBgn0016696_2	FBgn0016696	-1.28388	2.74e-13	Pitslre	UTR5
2L	18123388	18123536	149	+	FBgn0032666_3	FBgn0032666	-1.28355	5.01e-08	CG5758	UTR5
3L	21027335	21027384	50	-	FBgn0003415_4	FBgn0003415	-1.28335	0.000701351	skd	UTR5
2R	22061097	22061293	197	+	FBgn0265192	FBgn0265192	-1.2833	8.53e-08	Snp	UTR5
2R	12437395	12437494	100	+	FBgn0033739	FBgn0033739	-1.28292	6.06e-06	Dyb	UTR5
2R	5805207	5805355	149	+	FBgn0085414_3	FBgn0085414	-1.28245	4.86e-07	dpr12	UTR5
2L	159082	159231	150	+	FBgn0016977	FBgn0016977	-1.28209	2.98e-07	spen	UTR5
3R	28831925	28831974	50	-	FBgn0024273_4	FBgn0024273	-1.28167	0.000404503	WASp	UTR5
2R	13482060	13483179	1120	-	FBgn0000119	FBgn0000119	-1.28093	0.000291804	arr	UTR5
2L	16351979	16352028	50	-	FBgn0000307	FBgn0000307	-1.28093	0.00208505	chif	UTR5
3R	20593785	20593834	50	+	FBgn0023097_4	FBgn0023097	-1.28093	0.00296111	bon	UTR5
X	6908626	6908675	50	+	FBgn0029922	FBgn0029922	-1.28093	0.00106851	CG14431	UTR5
2L	2017545	2017594	50	+	FBgn0031384	FBgn0031384	-1.28093	0.00168351	CG4238	UTR5
3R	18659161	18659259	99	-	FBgn0051224	FBgn0051224	-1.28093	0.000130728	CG31224	UTR5
X	21457490	21457539	50	-	FBgn0259245	FBgn0259245	-1.28093	0.00261274	DIP-beta	UTR5
3L	2871830	2871879	50	-	FBgn0263392_4	FBgn0263392	-1.28093	0.000932559	Tet	UTR5
3L	2697917	2711391	13475	-	FBgn0264606	FBgn0264606	-1.28016	0.000260734	Fife	UTR5
2L	1913258	1913357	100	+	FBgn0031374_5	FBgn0031374	-1.27961	2.3e-05	Wdr62	UTR5
2R	19631359	19631408	50	-	FBgn0003435_3	FBgn0003435	-1.27943	0.00260449	sm	UTR5
2R	11149870	11149919	50	-	FBgn0033581	FBgn0033581	-1.27943	0.000231003	CG12391	UTR5
3R	30601440	30601489	50	-	FBgn0039790_2	FBgn0039790	-1.27926	0.00111184	CG2246	UTR5
X	7196758	7196807	50	+	FBgn0029939	FBgn0029939	-1.27841	0.000887588	CG9650	UTR5
3R	24104673	24104920	248	-	FBgn0013343_3	FBgn0013343	-1.27837	4.49e-11	Syx1A	UTR5
3R	31936828	31936976	149	-	FBgn0011224_3	FBgn0011224	-1.27825	6.56e-08	heph	UTR5
3R	9586991	9587237	247	+	FBgn0037718	FBgn0037718	-1.27795	2.77e-13	P58IPK	UTR5
3L	16866728	16866777	50	+	FBgn0261565_2	FBgn0261565	-1.27795	0.000557704	Lmpt	UTR5
2R	21522970	21523019	50	+	FBgn0003731_3	FBgn0003731	-1.27766	0.00245142	Egfr	UTR5
2R	10853511	10853560	50	-	FBgn0050015	FBgn0050015	-1.27766	0.00125622	CG30015	UTR5
X	16834726	16835024	299	-	FBgn0284222	FBgn0284222	-1.27766	2.8e-12	CG46306	UTR5
2R	15931836	15931885	50	-	FBgn0034049	FBgn0034049	-1.2774	0.00155987	bdg	UTR5
3R	18236342	18236441	100	+	FBgn0011701	FBgn0011701	-1.2773	2.03e-06	repo	UTR5
3R	17402267	17402415	149	-	FBgn0038504_2	FBgn0038504	-1.2773	6.72e-07	Sur-8	UTR5
3R	4659679	4659978	300	+	FBgn0263346	FBgn0263346	-1.27673	1.78e-11	smash	UTR5
2L	3304348	3304397	50	+	FBgn0031518_2	FBgn0031518	-1.27629	0.00322663	CG3277	UTR5
2L	16231872	16231921	50	+	FBgn0261999	FBgn0261999	-1.27629	0.00299913	Ca-Ma2d	UTR5
2L	19945292	19945391	100	+	FBgn0263873_5	FBgn0263873	-1.27629	7.3e-05	sick	UTR5
2L	7674830	7674879	50	-	FBgn0264087_3	FBgn0264087	-1.27629	0.00262492	Slob	UTR5
3R	21200857	21201006	150	+	FBgn0264357_5	FBgn0264357	-1.27629	3.17e-07	SNF4Agamma	UTR5
2R	9350773	9351171	399	-	FBgn0033403_3	FBgn0033403	-1.27614	1.03e-19	CG13739	UTR5
X	6523875	6523924	50	-	FBgn0259242_2	FBgn0259242	-1.27507	0.00189529	CG42340	UTR5
2L	17827729	17827778	50	-	FBgn0262018	FBgn0262018	-1.27507	0.000988963	CadN2	UTR5
3R	31933642	31933841	200	-	FBgn0011224	FBgn0011224	-1.27474	1.73e-10	heph	UTR5
3R	24263379	24263578	200	-	FBgn0011225	FBgn0011225	-1.27474	5.21e-08	jar	UTR5
X	16834723	16835021	299	-	FBgn0030797	FBgn0030797	-1.2745	1.59e-12	CG13004	UTR5
X	8409322	8410383	1062	+	FBgn0261793	FBgn0261793	-1.27422	1.8e-07	Trf2	UTR5
3L	14757692	14757741	50	-	FBgn0013263	FBgn0013263	-1.27418	0.00060464	Trl	UTR5
3R	19093922	19093971	50	-	FBgn0004876_4	FBgn0004876	-1.27407	0.00332034	cdi	UTR5
X	2641274	2641601	328	+	FBgn0003371_3	FBgn0003371	-1.27397	2.7e-05	sgg	UTR5
3R	25718479	25720005	1527	-	FBgn0051092	FBgn0051092	-1.27397	3.29e-09	LpR2	UTR5
X	1413709	1414008	300	+	FBgn0259108_5	FBgn0259108	-1.27382	2.44e-15	futsch	UTR5
3R	13305063	13308537	3475	+	FBgn0052473	FBgn0052473	-1.27371	0.00069747	CG32473	UTR5
2R	8327839	8327888	50	+	FBgn0261588_2	FBgn0261588	-1.27329	0.000336119	pdm3	UTR5
2L	2428968	2429017	50	+	FBgn0000490	FBgn0000490	-1.27297	0.00221029	dpp	UTR5
3L	3942959	3943008	50	+	FBgn0035477	FBgn0035477	-1.27297	0.000861639	CG14982	UTR5
2L	15264196	15264245	50	-	FBgn0045842	FBgn0045842	-1.27297	0.00177707	yuri	UTR5
X	20062408	20062457	50	-	FBgn0053517_2	FBgn0053517	-1.27297	0.00120366	Dop2R	UTR5
X	16461610	16461659	50	-	FBgn0285944_4	FBgn0285944	-1.27218	0.000257512	para	UTR3
2L	14992502	14993943	1442	-	FBgn0086711	FBgn0086711	-1.27188	0.00171241	mol	UTR5
4	92034	92083	50	+	FBgn0085432_7	FBgn0085432	-1.27163	0.000632967	pan	CDS
2L	13461925	13461974	50	+	FBgn0263354_3	FBgn0263354	-1.27146	0.00171414	CG42784	UTR5
2L	18845481	18845629	149	+	FBgn0032719_2	FBgn0032719	-1.27139	1.61e-07	CG17321	UTR5
3R	29377746	29377845	100	+	FBgn0004369	FBgn0004369	-1.27123	5.03e-06	Ptp99A	UTR5
2L	9877254	9877553	300	-	FBgn0032151_2	FBgn0032151	-1.27108	5.12e-14	nAChRalpha6	UTR5
3L	9461926	9461975	50	+	FBgn0266101	FBgn0266101	-1.27091	0.00257443	CG44838	UTR5
2R	12996650	12996699	50	+	FBgn0265623	FBgn0265623	-1.27066	0.000664188	Su(z)2	UTR5
X	3099627	3099676	50	+	FBgn0028369	FBgn0028369	-1.27046	0.000125988	kirre	UTR5
X	15162679	15162728	50	-	FBgn0030617	FBgn0030617	-1.27046	0.00279375	CG9095	UTR5
2L	2677784	2677933	150	+	FBgn0051690	FBgn0051690	-1.27046	8.56e-07	CG31690	UTR5
X	14929945	14929994	50	+	FBgn0264078_2	FBgn0264078	-1.27046	0.00123979	Flo2	UTR5
3R	24813615	24813764	150	-	FBgn0027539	FBgn0027539	-1.26976	1.87e-07	lili	UTR5
2L	8529489	8535816	6328	+	FBgn0028394_2	FBgn0028394	-1.26976	3.58e-06	CG17834	UTR5
2R	11149969	11150018	50	-	FBgn0033581_2	FBgn0033581	-1.26976	0.00353909	CG12391	UTR5
3L	14053613	14053811	199	+	FBgn0267795_3	FBgn0267795	-1.26936	1.92e-10	Frl	UTR5
3R	20783186	20783335	150	+	FBgn0038826_6	FBgn0038826	-1.26875	8.01e-08	Syp	UTR5
3R	28146930	28147708	779	+	FBgn0085383	FBgn0085383	-1.26795	1.22e-10	CG34354	UTR5
2R	20327864	20328062	199	+	FBgn0034504_3	FBgn0034504	-1.26715	4.56e-10	CG8929	UTR5
2L	5289144	5289193	50	+	FBgn0016076	FBgn0016076	-1.26695	0.0019668	vri	UTR5
2R	18441064	18441461	398	+	FBgn0261477	FBgn0261477	-1.26695	2.19e-16	slim	UTR5
3L	7979096	7979195	100	+	FBgn0011817	FBgn0011817	-1.26675	1.59e-06	nmo	UTR5
2R	13979238	13979436	199	-	FBgn0033889	FBgn0033889	-1.26649	1.59e-09	CG6701	CDS
2R	11712658	11712757	100	+	FBgn0033649_4	FBgn0033649	-1.26601	8.18e-06	pyr	UTR5
2L	2357208	2357257	50	-	FBgn0031413	FBgn0031413	-1.26567	0.00306148	CG9967	UTR5
2L	10205198	10205247	50	-	FBgn0032191	FBgn0032191	-1.26567	0.000698017	Snx17	UTR3
3R	23239819	23239868	50	-	FBgn0039064_2	FBgn0039064	-1.26567	0.000925574	CG4467	UTR5
2R	22797892	22797941	50	-	FBgn0259145	FBgn0259145	-1.26567	0.0024375	CG42260	UTR5
3L	1576799	1576898	100	+	FBgn0035237	FBgn0035237	-1.26503	1.29e-05	CG13917	UTR5
3L	13902388	13902537	150	-	FBgn0264006	FBgn0264006	-1.2646	6.69e-07	dysc	UTR5
3L	1649206	1649255	50	-	FBgn0267465_2	FBgn0267465	-1.2646	0.00123862	asRNA:CR45815	NA
2R	18357097	18357246	150	-	FBgn0285917_6	FBgn0285917	-1.2646	2.15e-09	sbb	UTR5
X	22468749	22469197	449	+	FBgn0031187_6	FBgn0031187	-1.26438	1.36e-18	Usp2	UTR3
2R	18536817	18536965	149	+	FBgn0003067	FBgn0003067	-1.26434	2.26e-09	Pepck1	UTR5
2R	18536817	18536965	149	+	FBgn0266488	FBgn0266488	-1.26434	2.26e-09	CG45087	UTR5
3L	4557819	4557868	50	+	FBgn0260657_3	FBgn0260657	-1.26428	0.00301587	CG42540	UTR5
3R	27558598	27558647	50	-	FBgn0004387	FBgn0004387	-1.26413	0.00095021	Klp98A	UTR5
3R	14696945	14697242	298	-	FBgn0265140_3	FBgn0265140	-1.26383	2.77e-13	Meltrin	UTR5
2R	10271952	10272001	50	+	FBgn0033504	FBgn0033504	-1.26369	0.0023552	CAP	UTR5
2R	19032394	19032443	50	-	FBgn0263116	FBgn0263116	-1.26369	0.00174651	5-HT1B	UTR5
X	22487210	22487458	249	+	FBgn0031191	FBgn0031191	-1.26357	1.9e-10	Cp110	UTR5
4	320571	320670	100	+	FBgn0052850	FBgn0052850	-1.26292	2.07e-05	CG32850	UTR3
2R	13198085	13198134	50	-	FBgn0053182_5	FBgn0053182	-1.26292	0.00250521	Kdm4B	UTR5
2R	16186733	16186881	149	+	FBgn0034087	FBgn0034087	-1.26277	1.24e-07	clu	UTR5
3R	18959690	18959888	199	+	FBgn0263983_3	FBgn0263983	-1.26268	1.78e-10	CG43732	UTR5
2L	18968396	18968595	200	-	FBgn0015772	FBgn0015772	-1.2625	1.28e-09	Nak	UTR5
3L	2711441	2711540	100	-	FBgn0264606_2	FBgn0264606	-1.2625	1.66e-06	Fife	UTR5
2R	12168157	12170960	2804	-	FBgn0014184	FBgn0014184	-1.26224	7.97e-09	Oda	CDS
2R	14378245	14378294	50	+	FBgn0033932	FBgn0033932	-1.26224	0.00163707	Dh44-R1	UTR5
X	10795364	10795413	50	-	FBgn0266731	FBgn0266731	-1.26224	0.00289794	lncRNA:CR45204	UTR3
X	16599789	16599887	99	+	FBgn0061200_2	FBgn0061200	-1.2619	5.8e-06	Nup153	UTR5
3L	6496227	6496326	100	+	FBgn0020251	FBgn0020251	-1.26165	1.17e-05	sfl	UTR5
3L	749450	749649	200	+	FBgn0000575	FBgn0000575	-1.2612	2.07e-09	emc	UTR5
2R	15115335	15115384	50	+	FBgn0015371	FBgn0015371	-1.26113	0.00186087	chn	UTR5
2L	17752261	17752310	50	-	FBgn0015609_2	FBgn0015609	-1.26113	0.00200663	CadN	UTR5
3L	3515951	3516200	250	+	FBgn0005640_2	FBgn0005640	-1.26094	2.57e-13	Eip63E	UTR5
3L	19584321	19584419	99	-	FBgn0005564	FBgn0005564	-1.26075	9.88e-06	Shal	UTR5
2L	13203958	13204007	50	+	FBgn0032482	FBgn0032482	-1.26025	0.00092217	Pect	UTR5
3R	6188993	6189042	50	+	FBgn0037408_2	FBgn0037408	-1.26025	0.0013659	NPFR	UTR5
3R	24057112	24057211	100	-	FBgn0001230	FBgn0001230	-1.2601	6.89e-06	Hsp68	UTR5
3R	20206456	20206605	150	+	FBgn0083975_4	FBgn0083975	-1.25961	5.04e-08	Nlg4	UTR5
3L	490180	490229	50	-	FBgn0001316_2	FBgn0001316	-1.25954	0.00100519	klar	UTR5
3R	25856204	25856253	50	+	FBgn0039380	FBgn0039380	-1.25954	0.000737958	CG5890	UTR5
2R	6705774	6705873	100	-	FBgn0033095_4	FBgn0033095	-1.25895	3.76e-05	chk	UTR5
2R	6705774	6705873	100	-	FBgn0266525_4	FBgn0266525	-1.25895	3.76e-05	CG45092	UTR5
2L	7196841	7204214	7374	-	FBgn0031896	FBgn0031896	-1.25877	5.82e-14	CG4502	UTR5
2L	3806145	3806194	50	+	FBgn0021800_2	FBgn0021800	-1.25873	0.00104323	Reph	UTR5
3R	4297527	4298174	648	+	FBgn0041605_2	FBgn0041605	-1.25873	2.32e-34	cpx	UTR3
2R	10117842	10117891	50	+	FBgn0033486_2	FBgn0033486	-1.25846	0.00209818	dmpd	UTR5
3L	8676156	8676205	50	+	FBgn0001168_2	FBgn0001168	-1.2584	0.00161598	h	UTR5
3R	30387783	30387931	149	-	FBgn0015222_2	FBgn0015222	-1.25804	8.64e-07	Fer1HCH	UTR5
2R	14942644	14942693	50	+	FBgn0033985	FBgn0033985	-1.25804	0.00135601	CG10257	UTR5
X	2366007	2366156	150	-	FBgn0003159_2	FBgn0003159	-1.25785	5.56e-07	CG2841	UTR5
X	15333558	15333607	50	+	FBgn0026428	FBgn0026428	-1.25785	0.000605546	HDAC6	UTR5
X	4940702	4940751	50	+	FBgn0004368_3	FBgn0004368	-1.25768	0.000381618	Ptp4E	CDS
3L	14274591	14274838	248	+	FBgn0001085_2	FBgn0001085	-1.25726	1.36e-11	fz	UTR5
3R	17345594	17345842	249	-	FBgn0038498	FBgn0038498	-1.25708	3.43e-12	beat-IIa	UTR5
2R	15972950	15972999	50	-	FBgn0265045_4	FBgn0265045	-1.25708	0.000467926	Strn-Mlck	CDS
X	4939178	4939227	50	+	FBgn0004368	FBgn0004368	-1.25669	0.000810938	Ptp4E	UTR5
3R	23781865	23781963	99	+	FBgn0015513	FBgn0015513	-1.25624	9.65e-05	mbc	UTR5
3R	14025869	14025918	50	-	FBgn0264493_4	FBgn0264493	-1.25545	0.0018898	rdx	UTR5
3R	21349302	21349351	50	-	FBgn0038881	FBgn0038881	-1.25496	0.000172861	CG16791	UTR5
3R	5414627	5416483	1857	+	FBgn0037326	FBgn0037326	-1.25493	0.00109659	CG14669	UTR5
2L	741791	743386	1596	-	FBgn0026438_2	FBgn0026438	-1.25444	0.00311991	Eaat2	UTR5
3L	7156325	7156624	300	-	FBgn0259173_3	FBgn0259173	-1.25412	3.02e-11	corn	UTR5
2L	6480427	6480476	50	-	FBgn0086357	FBgn0086357	-1.25276	0.00240179	Sec61alpha	UTR5
X	4413597	4413646	50	+	FBgn0000179	FBgn0000179	-1.25276	0.00150508	bi	UTR5
X	21374387	21374485	99	+	FBgn0003423	FBgn0003423	-1.25276	1.37e-05	slgA	UTR5
2L	162665	162714	50	+	FBgn0016977_5	FBgn0016977	-1.25276	0.00035774	spen	UTR5
2L	267307	267356	50	-	FBgn0031239_3	FBgn0031239	-1.25276	0.00172774	CG17075	UTR5
2L	21309752	21309851	100	-	FBgn0032940_3	FBgn0032940	-1.25276	1.52e-05	Mondo	UTR5
2R	10276735	10276784	50	+	FBgn0033504_3	FBgn0033504	-1.25276	0.00318913	CAP	UTR5
2R	11845423	11845522	100	+	FBgn0033657	FBgn0033657	-1.25276	4.41e-05	Sln	UTR5
3L	1629003	1629052	50	-	FBgn0035245	FBgn0035245	-1.25276	0.00322579	GC	UTR5
3R	18779519	18779568	50	-	FBgn0038652	FBgn0038652	-1.25276	0.00172774	CG7720	UTR5
2L	18546767	18546866	100	-	FBgn0085370	FBgn0085370	-1.25276	8.26e-05	Pde11	UTR5
3R	4557968	4558017	50	-	FBgn0085386_3	FBgn0085386	-1.25276	0.000922683	CG34357	UTR5
3L	15064730	15064828	99	-	FBgn0261090_2	FBgn0261090	-1.25276	2.12e-05	Sytbeta	UTR5
2L	14263525	14263574	50	+	FBgn0261563_2	FBgn0261563	-1.25276	0.0024045	wb	UTR5
X	15299136	15299433	298	+	FBgn0261703_2	FBgn0261703	-1.25276	7.46e-12	gce	UTR5
3L	13798219	13798268	50	-	FBgn0264001_4	FBgn0264001	-1.25276	0.00220768	bru3	UTR5
3R	22727066	22727313	248	+	FBgn0266409	FBgn0266409	-1.25276	3.35e-12	CG45049	UTR5
2R	1344578	1345070	493	-	FBgn0267398	FBgn0267398	-1.25241	1.2e-22	Yeti	CDS
X	22468499	22468598	100	+	FBgn0031187_4	FBgn0031187	-1.25165	6.67e-06	Usp2	UTR3
3L	14805485	14805606	122	+	FBgn0036454_2	FBgn0036454	-1.25093	0.00346853	CG17839	UTR5
X	15870282	15870381	100	+	FBgn0030701	FBgn0030701	-1.25075	5.12e-06	CG16952	UTR5
2R	16150619	16150668	50	+	FBgn0034083_3	FBgn0034083	-1.25034	0.000575751	lbk	UTR5
X	13755158	13755307	150	-	FBgn0030520	FBgn0030520	-1.25021	1.02e-06	Pdcd4	UTR5
X	19751215	19751412	198	+	FBgn0031069	FBgn0031069	-1.24996	1.11e-09	Pmp70	UTR5
X	22487579	22487628	50	+	FBgn0027279_3	FBgn0027279	-1.24949	0.00147238	l(1)G0196	UTR5
3R	19828558	19828706	149	-	FBgn0014135_2	FBgn0014135	-1.24867	4.49e-07	bnl	UTR5
X	1134747	1134796	50	-	FBgn0040397_3	FBgn0040397	-1.24833	0.00251742	CG3655	UTR5
2L	16484623	16484672	50	-	FBgn0005677	FBgn0005677	-1.24829	0.000376055	dac	CDS
3L	13114518	13114567	50	+	FBgn0010452	FBgn0010452	-1.24814	0.000405052	trn	UTR5
2L	17384899	17385048	150	+	FBgn0020503_2	FBgn0020503	-1.24799	8.71e-09	CLIP-190	UTR5
3L	15108625	15108674	50	+	FBgn0266441_2	FBgn0266441	-1.24746	0.000808337	CG45071	UTR5
3L	9586850	9586899	50	+	FBgn0261555_2	FBgn0261555	-1.24703	0.00126241	CG42673	UTR5
X	1251960	1252009	50	-	FBgn0028550_2	FBgn0028550	-1.24679	0.00200471	Atf3	UTR5
3L	10660817	10660964	148	-	FBgn0052066_2	FBgn0052066	-1.24674	1.5e-08	CG32066	UTR5
X	13822258	13822307	50	-	FBgn0030529_3	FBgn0030529	-1.24671	0.000237445	Clic	UTR5
2R	17081462	17081511	50	-	FBgn0050460	FBgn0050460	-1.24671	0.00224418	CG30460	UTR5
3L	17603161	17603260	100	-	FBgn0000567_5	FBgn0000567	-1.24653	3.37e-05	Eip74EF	UTR5
3L	11092795	11092894	100	-	FBgn0020412_3	FBgn0020412	-1.24653	3.8e-06	JIL-1	UTR5
2R	18173767	18173816	50	+	FBgn0034312	FBgn0034312	-1.24653	0.0010308	CG10916	UTR5
X	19605248	19605494	247	+	FBgn0031037	FBgn0031037	-1.2465	1.21e-11	CG14207	UTR5
2L	18485567	18485616	50	+	FBgn0032682	FBgn0032682	-1.24594	0.0028155	grnd	UTR5
3R	14031760	14031908	149	-	FBgn0264493_7	FBgn0264493	-1.24594	1.8e-07	rdx	UTR5
2R	7698803	7698852	50	-	FBgn0033212_3	FBgn0033212	-1.24559	0.00184489	LRR	UTR5
2R	10126831	10127129	299	+	FBgn0284235_9	FBgn0284235	-1.24479	1.89e-15	CG46319	UTR5
3R	18959688	18959887	200	+	FBgn0261262_4	FBgn0261262	-1.24452	8.42e-10	CG42613	UTR5
X	22468400	22468449	50	+	FBgn0031187_3	FBgn0031187	-1.24427	0.00100559	Usp2	UTR3
3L	866592	866840	249	+	FBgn0035171	FBgn0035171	-1.24418	1.1e-11	CG12502	UTR5
3R	8349913	8350159	247	+	FBgn0261108	FBgn0261108	-1.24412	5.06e-11	Atg13	UTR5
3R	20253718	20253817	100	+	FBgn0262582_4	FBgn0262582	-1.24412	2.45e-06	cic	UTR5
3L	7434794	7434992	199	-	FBgn0014011_4	FBgn0014011	-1.24403	2.15e-09	Rac2	UTR5
2L	18881113	18881212	100	-	FBgn0003896_2	FBgn0003896	-1.24319	5.69e-05	tup	UTR5
2R	17394936	17394985	50	+	FBgn0010620_2	FBgn0010620	-1.24319	0.00111102	CG10939	UTR5
3R	30800304	30800501	198	-	FBgn0011739	FBgn0011739	-1.24319	5.91e-10	wts	UTR5
3L	3417824	3417873	50	-	FBgn0014388_3	FBgn0014388	-1.24319	0.000257794	sty	UTR5
3L	5810683	5810781	99	-	FBgn0283472_2	FBgn0283472	-1.24319	3.58e-06	S6k	UTR5
2R	14278922	14279320	399	+	FBgn0263397_4	FBgn0263397	-1.24311	3.1e-17	Ih	UTR5
3L	2088458	2088507	50	+	FBgn0262107	FBgn0262107	-1.24251	0.000933065	asRNA:CR42860	NA
2L	18731779	18731878	100	-	FBgn0032707_2	FBgn0032707	-1.24212	9.02e-06	CG10348	UTR5
X	2973735	2973784	50	-	FBgn0003285	FBgn0003285	-1.24171	0.00207265	rst	UTR5
2R	9292303	9292451	149	+	FBgn0028408_3	FBgn0028408	-1.24171	1.49e-07	Drep2	UTR5
2L	14040220	14040269	50	+	FBgn0028875	FBgn0028875	-1.24171	0.00255703	nAChRalpha5	UTR5
X	21323312	21323859	548	-	FBgn0029067	FBgn0029067	-1.24171	1.36e-23	Dd	UTR5
3R	7867967	7868016	50	-	FBgn0037525	FBgn0037525	-1.24171	0.0029325	CG17816	UTR3
2R	13189640	13189738	99	-	FBgn0028991	FBgn0028991	-1.24026	2.91e-06	seq	UTR5
[truncated: 2,437 more rows]

## Sheet: Radar.control.vs.HS
chr	start	end	gene (flybaseID)	strand	gene_name	peak width	logFC m6A/input	p-value	location
2L	12175404	12201358	FBgn0000114	+	bru1	17,33	3.7495	1.68808e-08	5'UTR
X	18377955	18378004	FBgn0004957	-	por	50	2.8622	2.27758e-06	3'UTR
3L	3545757	3545806	FBgn0005640	+	Eip63E	50	2.67415	4.60479e-06	5'UTR
3L	1901905	1901954	FBgn0035290	-	dsb	50	3.19867	2.85128e-07	3'UTR
3L	13477641	13477840	FBgn0086708	+	stv	200	-2.63697	4.67356e-17	5'UTR
3L	13477891	13477990	FBgn0086708	+	stv	100	-2.43877	1.57362e-09	5'UTR
3L	13478141	13478190	FBgn0086708	+	stv	50	-2.72944	1.01733e-05	5'UTR
3L	5752090	5752139	FBgn0263106	-	DnaJ-1	50	-3.39955	4.28733e-06	5'UTR
