# Supplementary material for: Mettl3-dependent m6A modification attenuates the brain stress response in Drosophila
Source: Nat Commun. 2022 Sep 14;13:5387. doi: 10.1038/s41467-022-33085-3 (PMC9474545; doi:10.1038/s41467-022-33085-3)
Supplement: Supplementary file 6 — Supplementary Data 3 [file 41467_2022_33085_MOESM6_ESM.xlsx]

## Sheet: Cover Page
Supplemental Data 3: Go Term and Kegg Pathway terms
1.Mettl3 Dependent GO terms
2. Mettl3 Dependent Kegg Terms
3. non-dependent Brain Genes GO terms
4. non-dependent Brain Genes Kegg
5. Ythdc RNAi Go terms all upregulated genes
6. m6A tagged genes Upregulated with Ythdc RNAi

## Sheet: Mettl3-dependent GO
Go Term	P-value	genes	go term
system development	1.94577e-120	FBgn0000008,FBgn0000017,FBgn0000028,FBgn0000097,FBgn0000119,FBgn0000157,FBgn0000163,FBgn0000179,FBgn0000244,FBgn0000250,FBgn0000273,FBgn0000287,FBgn0000289,FBgn0000307,FBgn0000319,FBgn0000320,FBgn0000382,FBgn0000395,FBgn0000414,FBgn0000422,FBgn0000439,FBgn0000448,FBgn0000459,FBgn0000464,FBgn0000479,FBgn0000489,FBgn0000490,FBgn0000492,FBgn0000504,FBgn0000535,FBgn0000536,FBgn0000542,FBgn0000546,FBg…	GO:0048731
nervous system development	1.15534e-98	FBgn0000017,FBgn0000028,FBgn0000097,FBgn0000119,FBgn0000157,FBgn0000163,FBgn0000250,FBgn0000273,FBgn0000307,FBgn0000320,FBgn0000382,FBgn0000414,FBgn0000448,FBgn0000464,FBgn0000479,FBgn0000490,FBgn0000492,FBgn0000504,FBgn0000535,FBgn0000536,FBgn0000546,FBgn0000547,FBgn0000575,FBgn0000578,FBgn0000635,FBgn0000636,FBgn0000658,FBgn0000719,FBgn0000721,FBgn0000723,FBgn0001075,FBgn0001078,FBgn0001083,FBg…	GO:0007399
biological regulation	2.83449e-96	FBgn0000017,FBgn0000024,FBgn0000028,FBgn0000036,FBgn0000037,FBgn0000039,FBgn0000097,FBgn0000114,FBgn0000119,FBgn0000157,FBgn0000163,FBgn0000179,FBgn0000183,FBgn0000244,FBgn0000250,FBgn0000256,FBgn0000273,FBgn0000283,FBgn0000286,FBgn0000287,FBgn0000289,FBgn0000303,FBgn0000307,FBgn0000319,FBgn0000320,FBgn0000370,FBgn0000382,FBgn0000384,FBgn0000394,FBgn0000395,FBgn0000414,FBgn0000422,FBgn0000439,FBg…	GO:0065007
anatomical structure morphogenesis	6.49952e-94	FBgn0000017,FBgn0000028,FBgn0000097,FBgn0000114,FBgn0000119,FBgn0000157,FBgn0000163,FBgn0000179,FBgn0000183,FBgn0000244,FBgn0000250,FBgn0000256,FBgn0000273,FBgn0000286,FBgn0000287,FBgn0000289,FBgn0000307,FBgn0000319,FBgn0000320,FBgn0000382,FBgn0000384,FBgn0000395,FBgn0000414,FBgn0000439,FBgn0000459,FBgn0000464,FBgn0000479,FBgn0000489,FBgn0000490,FBgn0000492,FBgn0000504,FBgn0000542,FBgn0000546,FBg…	GO:0009653
multicellular organism development	8.33491e-94	FBgn0000008,FBgn0000017,FBgn0000028,FBgn0000097,FBgn0000119,FBgn0000157,FBgn0000163,FBgn0000179,FBgn0000183,FBgn0000244,FBgn0000250,FBgn0000256,FBgn0000273,FBgn0000283,FBgn0000286,FBgn0000287,FBgn0000289,FBgn0000307,FBgn0000319,FBgn0000320,FBgn0000370,FBgn0000382,FBgn0000384,FBgn0000395,FBgn0000414,FBgn0000422,FBgn0000439,FBgn0000448,FBgn0000459,FBgn0000464,FBgn0000479,FBgn0000489,FBgn0000490,FBg…	GO:0007275
neurogenesis	2.84225e-91	FBgn0000017,FBgn0000028,FBgn0000097,FBgn0000163,FBgn0000273,FBgn0000307,FBgn0000320,FBgn0000382,FBgn0000414,FBgn0000464,FBgn0000479,FBgn0000490,FBgn0000492,FBgn0000504,FBgn0000535,FBgn0000536,FBgn0000546,FBgn0000547,FBgn0000575,FBgn0000578,FBgn0000635,FBgn0000636,FBgn0000658,FBgn0000719,FBgn0000721,FBgn0000723,FBgn0001075,FBgn0001078,FBgn0001083,FBgn0001085,FBgn0001104,FBgn0001105,FBgn0001122,FBg…	GO:0022008
regulation of biological process	2.67964e-90	FBgn0000017,FBgn0000028,FBgn0000036,FBgn0000037,FBgn0000039,FBgn0000097,FBgn0000114,FBgn0000119,FBgn0000157,FBgn0000163,FBgn0000179,FBgn0000183,FBgn0000244,FBgn0000250,FBgn0000256,FBgn0000273,FBgn0000283,FBgn0000286,FBgn0000287,FBgn0000289,FBgn0000307,FBgn0000319,FBgn0000320,FBgn0000370,FBgn0000382,FBgn0000384,FBgn0000394,FBgn0000395,FBgn0000414,FBgn0000422,FBgn0000439,FBgn0000448,FBgn0000459,FBg…	GO:0050789
anatomical structure development	5.82739e-90	FBgn0000008,FBgn0000017,FBgn0000028,FBgn0000097,FBgn0000114,FBgn0000119,FBgn0000157,FBgn0000163,FBgn0000179,FBgn0000183,FBgn0000244,FBgn0000250,FBgn0000256,FBgn0000273,FBgn0000283,FBgn0000286,FBgn0000287,FBgn0000289,FBgn0000307,FBgn0000319,FBgn0000320,FBgn0000370,FBgn0000382,FBgn0000384,FBgn0000395,FBgn0000414,FBgn0000422,FBgn0000439,FBgn0000448,FBgn0000459,FBgn0000464,FBgn0000479,FBgn0000489,FBg…	GO:0048856
developmental process	7.11704e-90	FBgn0000008,FBgn0000017,FBgn0000028,FBgn0000097,FBgn0000114,FBgn0000119,FBgn0000157,FBgn0000163,FBgn0000179,FBgn0000183,FBgn0000244,FBgn0000250,FBgn0000256,FBgn0000273,FBgn0000283,FBgn0000286,FBgn0000287,FBgn0000289,FBgn0000307,FBgn0000319,FBgn0000320,FBgn0000370,FBgn0000382,FBgn0000384,FBgn0000395,FBgn0000414,FBgn0000422,FBgn0000439,FBgn0000448,FBgn0000459,FBgn0000464,FBgn0000479,FBgn0000489,FBg…	GO:0032502
regulation of cellular process	1.14138e-87	FBgn0000017,FBgn0000028,FBgn0000036,FBgn0000037,FBgn0000039,FBgn0000097,FBgn0000114,FBgn0000119,FBgn0000157,FBgn0000163,FBgn0000179,FBgn0000183,FBgn0000244,FBgn0000250,FBgn0000256,FBgn0000273,FBgn0000283,FBgn0000286,FBgn0000287,FBgn0000289,FBgn0000307,FBgn0000319,FBgn0000320,FBgn0000370,FBgn0000382,FBgn0000384,FBgn0000394,FBgn0000395,FBgn0000414,FBgn0000439,FBgn0000448,FBgn0000459,FBgn0000464,FBg…	GO:0050794
generation of neurons	2.40482e-85	FBgn0000017,FBgn0000028,FBgn0000097,FBgn0000163,FBgn0000273,FBgn0000307,FBgn0000320,FBgn0000382,FBgn0000414,FBgn0000464,FBgn0000479,FBgn0000490,FBgn0000504,FBgn0000536,FBgn0000546,FBgn0000547,FBgn0000575,FBgn0000578,FBgn0000635,FBgn0000636,FBgn0000658,FBgn0000719,FBgn0000721,FBgn0000723,FBgn0001075,FBgn0001078,FBgn0001083,FBgn0001085,FBgn0001104,FBgn0001105,FBgn0001122,FBgn0001138,FBgn0001180,FBg…	GO:0048699
neuron differentiation	2.09407e-83	FBgn0000017,FBgn0000028,FBgn0000097,FBgn0000163,FBgn0000273,FBgn0000307,FBgn0000320,FBgn0000382,FBgn0000414,FBgn0000464,FBgn0000479,FBgn0000490,FBgn0000504,FBgn0000546,FBgn0000547,FBgn0000575,FBgn0000578,FBgn0000635,FBgn0000636,FBgn0000658,FBgn0000719,FBgn0000721,FBgn0000723,FBgn0001075,FBgn0001078,FBgn0001083,FBgn0001085,FBgn0001122,FBgn0001138,FBgn0001235,FBgn0001297,FBgn0001316,FBgn0001404,FBg…	GO:0030182
signaling	5.38175e-78	FBgn0000017,FBgn0000024,FBgn0000036,FBgn0000037,FBgn0000039,FBgn0000097,FBgn0000119,FBgn0000183,FBgn0000250,FBgn0000273,FBgn0000303,FBgn0000319,FBgn0000320,FBgn0000370,FBgn0000382,FBgn0000384,FBgn0000394,FBgn0000395,FBgn0000414,FBgn0000464,FBgn0000479,FBgn0000489,FBgn0000490,FBgn0000546,FBgn0000547,FBgn0000568,FBgn0000635,FBgn0000658,FBgn0000711,FBgn0000719,FBgn0000723,FBgn0001075,FBgn0001078,FBg…	GO:0023052
animal organ development	6.4474e-78	FBgn0000008,FBgn0000017,FBgn0000097,FBgn0000119,FBgn0000157,FBgn0000163,FBgn0000179,FBgn0000244,FBgn0000273,FBgn0000287,FBgn0000289,FBgn0000319,FBgn0000320,FBgn0000382,FBgn0000395,FBgn0000414,FBgn0000422,FBgn0000439,FBgn0000448,FBgn0000459,FBgn0000464,FBgn0000489,FBgn0000490,FBgn0000492,FBgn0000504,FBgn0000536,FBgn0000542,FBgn0000546,FBgn0000547,FBgn0000567,FBgn0000575,FBgn0000578,FBgn0000625,FBg…	GO:0048513
cell differentiation	9.9867e-78	FBgn0000017,FBgn0000028,FBgn0000097,FBgn0000114,FBgn0000163,FBgn0000179,FBgn0000183,FBgn0000250,FBgn0000256,FBgn0000273,FBgn0000286,FBgn0000307,FBgn0000319,FBgn0000320,FBgn0000382,FBgn0000384,FBgn0000414,FBgn0000464,FBgn0000479,FBgn0000490,FBgn0000492,FBgn0000504,FBgn0000535,FBgn0000536,FBgn0000542,FBgn0000546,FBgn0000547,FBgn0000562,FBgn0000567,FBgn0000568,FBgn0000575,FBgn0000578,FBgn0000635,FBg…	GO:0030154
cellular developmental process	1.94909e-77	FBgn0000017,FBgn0000028,FBgn0000097,FBgn0000114,FBgn0000163,FBgn0000179,FBgn0000183,FBgn0000250,FBgn0000256,FBgn0000273,FBgn0000286,FBgn0000307,FBgn0000319,FBgn0000320,FBgn0000382,FBgn0000384,FBgn0000414,FBgn0000464,FBgn0000479,FBgn0000490,FBgn0000492,FBgn0000504,FBgn0000535,FBgn0000536,FBgn0000542,FBgn0000546,FBgn0000547,FBgn0000562,FBgn0000567,FBgn0000568,FBgn0000575,FBgn0000578,FBgn0000635,FBg…	GO:0048869
multicellular organismal process	3.38973e-76	FBgn0000008,FBgn0000017,FBgn0000028,FBgn0000036,FBgn0000039,FBgn0000097,FBgn0000114,FBgn0000119,FBgn0000157,FBgn0000163,FBgn0000179,FBgn0000183,FBgn0000244,FBgn0000250,FBgn0000256,FBgn0000273,FBgn0000283,FBgn0000286,FBgn0000287,FBgn0000289,FBgn0000307,FBgn0000319,FBgn0000320,FBgn0000370,FBgn0000382,FBgn0000384,FBgn0000394,FBgn0000395,FBgn0000414,FBgn0000422,FBgn0000439,FBgn0000448,FBgn0000459,FBg…	GO:0032501
animal organ morphogenesis	2.00087e-75	FBgn0000097,FBgn0000119,FBgn0000157,FBgn0000163,FBgn0000179,FBgn0000244,FBgn0000273,FBgn0000287,FBgn0000289,FBgn0000320,FBgn0000382,FBgn0000395,FBgn0000414,FBgn0000464,FBgn0000489,FBgn0000490,FBgn0000492,FBgn0000542,FBgn0000546,FBgn0000547,FBgn0000567,FBgn0000575,FBgn0000578,FBgn0000625,FBgn0000635,FBgn0000658,FBgn0000659,FBgn0000711,FBgn0000719,FBgn0000964,FBgn0001075,FBgn0001078,FBgn0001083,FBg…	GO:0009887
cell communication	3.65752e-75	FBgn0000017,FBgn0000024,FBgn0000036,FBgn0000037,FBgn0000039,FBgn0000097,FBgn0000119,FBgn0000183,FBgn0000250,FBgn0000273,FBgn0000303,FBgn0000319,FBgn0000320,FBgn0000370,FBgn0000382,FBgn0000384,FBgn0000394,FBgn0000395,FBgn0000414,FBgn0000464,FBgn0000479,FBgn0000489,FBgn0000490,FBgn0000546,FBgn0000547,FBgn0000568,FBgn0000635,FBgn0000658,FBgn0000711,FBgn0000719,FBgn0000723,FBgn0001075,FBgn0001078,FBg…	GO:0007154
neuron development	3.36825e-73	FBgn0000017,FBgn0000028,FBgn0000163,FBgn0000273,FBgn0000307,FBgn0000320,FBgn0000382,FBgn0000414,FBgn0000464,FBgn0000479,FBgn0000504,FBgn0000546,FBgn0000578,FBgn0000635,FBgn0000636,FBgn0000719,FBgn0000721,FBgn0000723,FBgn0001078,FBgn0001085,FBgn0001138,FBgn0001297,FBgn0001316,FBgn0001404,FBgn0001991,FBgn0002023,FBgn0002306,FBgn0002521,FBgn0002526,FBgn0002543,FBgn0002576,FBgn0003041,FBgn0003042,FBg…	GO:0048666
cell development	6.05408e-71	FBgn0000017,FBgn0000028,FBgn0000097,FBgn0000114,FBgn0000163,FBgn0000183,FBgn0000250,FBgn0000256,FBgn0000273,FBgn0000286,FBgn0000307,FBgn0000319,FBgn0000320,FBgn0000382,FBgn0000384,FBgn0000414,FBgn0000464,FBgn0000479,FBgn0000490,FBgn0000492,FBgn0000504,FBgn0000535,FBgn0000542,FBgn0000546,FBgn0000547,FBgn0000562,FBgn0000567,FBgn0000568,FBgn0000575,FBgn0000578,FBgn0000635,FBgn0000636,FBgn0000659,FBg…	GO:0048468
tissue development	1.68331e-68	FBgn0000017,FBgn0000097,FBgn0000119,FBgn0000157,FBgn0000163,FBgn0000179,FBgn0000244,FBgn0000250,FBgn0000256,FBgn0000273,FBgn0000286,FBgn0000287,FBgn0000289,FBgn0000307,FBgn0000320,FBgn0000382,FBgn0000384,FBgn0000395,FBgn0000414,FBgn0000422,FBgn0000459,FBgn0000464,FBgn0000489,FBgn0000490,FBgn0000492,FBgn0000504,FBgn0000542,FBgn0000546,FBgn0000547,FBgn0000575,FBgn0000578,FBgn0000625,FBgn0000635,FBg…	GO:0009888
cell morphogenesis	1.10772e-67	FBgn0000017,FBgn0000028,FBgn0000119,FBgn0000163,FBgn0000307,FBgn0000320,FBgn0000384,FBgn0000414,FBgn0000464,FBgn0000479,FBgn0000490,FBgn0000504,FBgn0000546,FBgn0000547,FBgn0000578,FBgn0000635,FBgn0000636,FBgn0000719,FBgn0000721,FBgn0000723,FBgn0001078,FBgn0001085,FBgn0001138,FBgn0001297,FBgn0001404,FBgn0002023,FBgn0002306,FBgn0002521,FBgn0002526,FBgn0002543,FBgn0003028,FBgn0003041,FBgn0003053,FBg…	GO:0000902
locomotion	1.64219e-67	FBgn0000017,FBgn0000028,FBgn0000097,FBgn0000163,FBgn0000307,FBgn0000320,FBgn0000382,FBgn0000384,FBgn0000414,FBgn0000422,FBgn0000464,FBgn0000490,FBgn0000504,FBgn0000546,FBgn0000578,FBgn0000635,FBgn0000636,FBgn0000719,FBgn0000721,FBgn0000723,FBgn0000964,FBgn0001085,FBgn0001105,FBgn0001138,FBgn0001297,FBgn0001316,FBgn0001320,FBgn0001323,FBgn0001404,FBgn0001624,FBgn0002023,FBgn0002306,FBgn0002526,FBg…	GO:0040011
signal transduction	1.19244e-66	FBgn0000036,FBgn0000037,FBgn0000039,FBgn0000097,FBgn0000119,FBgn0000250,FBgn0000273,FBgn0000320,FBgn0000370,FBgn0000382,FBgn0000384,FBgn0000394,FBgn0000395,FBgn0000414,FBgn0000464,FBgn0000479,FBgn0000489,FBgn0000490,FBgn0000546,FBgn0000547,FBgn0000568,FBgn0000635,FBgn0000711,FBgn0000719,FBgn0000723,FBgn0001075,FBgn0001078,FBgn0001085,FBgn0001104,FBgn0001105,FBgn0001122,FBgn0001134,FBgn0001139,FBg…	GO:0007165
neuron projection development	6.02227e-66	FBgn0000017,FBgn0000028,FBgn0000273,FBgn0000307,FBgn0000320,FBgn0000414,FBgn0000464,FBgn0000479,FBgn0000504,FBgn0000546,FBgn0000578,FBgn0000635,FBgn0000636,FBgn0000719,FBgn0000721,FBgn0000723,FBgn0001078,FBgn0001085,FBgn0001138,FBgn0001297,FBgn0001404,FBgn0002023,FBgn0002306,FBgn0002521,FBgn0002526,FBgn0002543,FBgn0003041,FBgn0003053,FBgn0003090,FBgn0003165,FBgn0003169,FBgn0003301,FBgn0003334,FBg…	GO:0031175
cell projection morphogenesis	2.08323e-63	FBgn0000017,FBgn0000028,FBgn0000307,FBgn0000320,FBgn0000414,FBgn0000464,FBgn0000479,FBgn0000504,FBgn0000546,FBgn0000578,FBgn0000635,FBgn0000636,FBgn0000719,FBgn0000721,FBgn0000723,FBgn0001078,FBgn0001085,FBgn0001138,FBgn0001297,FBgn0001404,FBgn0002023,FBgn0002306,FBgn0002521,FBgn0002526,FBgn0002543,FBgn0003041,FBgn0003053,FBgn0003090,FBgn0003165,FBgn0003169,FBgn0003301,FBgn0003334,FBgn0003391,FBg…	GO:0048858
plasma membrane bounded cell projection morphogenesis	2.08323e-63	FBgn0000017,FBgn0000028,FBgn0000307,FBgn0000320,FBgn0000414,FBgn0000464,FBgn0000479,FBgn0000504,FBgn0000546,FBgn0000578,FBgn0000635,FBgn0000636,FBgn0000719,FBgn0000721,FBgn0000723,FBgn0001078,FBgn0001085,FBgn0001138,FBgn0001297,FBgn0001404,FBgn0002023,FBgn0002306,FBgn0002521,FBgn0002526,FBgn0002543,FBgn0003041,FBgn0003053,FBgn0003090,FBgn0003165,FBgn0003169,FBgn0003301,FBgn0003334,FBgn0003391,FBg…	GO:0120039
epithelium development	3.36194e-63	FBgn0000017,FBgn0000097,FBgn0000119,FBgn0000157,FBgn0000163,FBgn0000179,FBgn0000244,FBgn0000250,FBgn0000256,FBgn0000273,FBgn0000286,FBgn0000287,FBgn0000289,FBgn0000307,FBgn0000320,FBgn0000382,FBgn0000384,FBgn0000395,FBgn0000414,FBgn0000422,FBgn0000459,FBgn0000464,FBgn0000489,FBgn0000490,FBgn0000492,FBgn0000504,FBgn0000542,FBgn0000546,FBgn0000547,FBgn0000575,FBgn0000578,FBgn0000625,FBgn0000635,FBg…	GO:0060429
neuron projection morphogenesis	3.60306e-63	FBgn0000017,FBgn0000028,FBgn0000307,FBgn0000320,FBgn0000414,FBgn0000464,FBgn0000479,FBgn0000504,FBgn0000546,FBgn0000578,FBgn0000635,FBgn0000636,FBgn0000719,FBgn0000721,FBgn0000723,FBgn0001078,FBgn0001085,FBgn0001138,FBgn0001297,FBgn0001404,FBgn0002023,FBgn0002306,FBgn0002521,FBgn0002526,FBgn0002543,FBgn0003041,FBgn0003053,FBgn0003090,FBgn0003165,FBgn0003169,FBgn0003301,FBgn0003334,FBgn0003391,FBg…	GO:0048812
cellular component morphogenesis	5.49065e-62	FBgn0000017,FBgn0000028,FBgn0000114,FBgn0000250,FBgn0000286,FBgn0000307,FBgn0000320,FBgn0000414,FBgn0000464,FBgn0000479,FBgn0000490,FBgn0000504,FBgn0000546,FBgn0000547,FBgn0000575,FBgn0000578,FBgn0000635,FBgn0000636,FBgn0000667,FBgn0000719,FBgn0000721,FBgn0000723,FBgn0001078,FBgn0001085,FBgn0001138,FBgn0001297,FBgn0001404,FBgn0002023,FBgn0002306,FBgn0002521,FBgn0002526,FBgn0002543,FBgn0002914,FBg…	GO:0032989
cell morphogenesis involved in differentiation	5.94455e-62	FBgn0000017,FBgn0000028,FBgn0000163,FBgn0000307,FBgn0000320,FBgn0000384,FBgn0000414,FBgn0000464,FBgn0000479,FBgn0000504,FBgn0000546,FBgn0000578,FBgn0000635,FBgn0000636,FBgn0000719,FBgn0000721,FBgn0000723,FBgn0001078,FBgn0001085,FBgn0001138,FBgn0001297,FBgn0001404,FBgn0002023,FBgn0002306,FBgn0002521,FBgn0002526,FBgn0002543,FBgn0003053,FBgn0003165,FBgn0003169,FBgn0003301,FBgn0003334,FBgn0003371,FBg…	GO:0000904
cell part morphogenesis	3.1268e-61	FBgn0000017,FBgn0000028,FBgn0000307,FBgn0000320,FBgn0000414,FBgn0000464,FBgn0000479,FBgn0000504,FBgn0000546,FBgn0000578,FBgn0000635,FBgn0000636,FBgn0000719,FBgn0000721,FBgn0000723,FBgn0001078,FBgn0001085,FBgn0001138,FBgn0001297,FBgn0001404,FBgn0002023,FBgn0002306,FBgn0002521,FBgn0002526,FBgn0002543,FBgn0003041,FBgn0003053,FBgn0003090,FBgn0003165,FBgn0003169,FBgn0003301,FBgn0003334,FBgn0003391,FBg…	GO:0032990
axon development	7.59945e-61	FBgn0000017,FBgn0000028,FBgn0000273,FBgn0000307,FBgn0000320,FBgn0000414,FBgn0000464,FBgn0000479,FBgn0000504,FBgn0000578,FBgn0000635,FBgn0000636,FBgn0000719,FBgn0000721,FBgn0000723,FBgn0001085,FBgn0001138,FBgn0001297,FBgn0001404,FBgn0002023,FBgn0002306,FBgn0002526,FBgn0002543,FBgn0003041,FBgn0003053,FBgn0003169,FBgn0003301,FBgn0003334,FBgn0003391,FBgn0003435,FBgn0003495,FBgn0003892,FBgn0003896,FBg…	GO:0061564
tissue morphogenesis	2.01183e-60	FBgn0000017,FBgn0000097,FBgn0000119,FBgn0000157,FBgn0000179,FBgn0000244,FBgn0000273,FBgn0000287,FBgn0000289,FBgn0000320,FBgn0000382,FBgn0000384,FBgn0000395,FBgn0000414,FBgn0000489,FBgn0000490,FBgn0000492,FBgn0000542,FBgn0000546,FBgn0000547,FBgn0000575,FBgn0000578,FBgn0000635,FBgn0000658,FBgn0000659,FBgn0000711,FBgn0000719,FBgn0000723,FBgn0001075,FBgn0001078,FBgn0001083,FBgn0001085,FBgn0001105,FBg…	GO:0048729
morphogenesis of an epithelium	9.2209e-60	FBgn0000017,FBgn0000097,FBgn0000119,FBgn0000157,FBgn0000179,FBgn0000244,FBgn0000273,FBgn0000287,FBgn0000289,FBgn0000320,FBgn0000382,FBgn0000384,FBgn0000395,FBgn0000414,FBgn0000489,FBgn0000490,FBgn0000492,FBgn0000542,FBgn0000546,FBgn0000547,FBgn0000575,FBgn0000578,FBgn0000635,FBgn0000658,FBgn0000659,FBgn0000711,FBgn0000719,FBgn0000723,FBgn0001075,FBgn0001078,FBgn0001083,FBgn0001085,FBgn0001105,FBg…	GO:0002009
cell morphogenesis involved in neuron differentiation	2.94065e-59	FBgn0000017,FBgn0000028,FBgn0000163,FBgn0000307,FBgn0000320,FBgn0000414,FBgn0000464,FBgn0000479,FBgn0000504,FBgn0000546,FBgn0000578,FBgn0000635,FBgn0000636,FBgn0000719,FBgn0000721,FBgn0000723,FBgn0001078,FBgn0001085,FBgn0001138,FBgn0001297,FBgn0001404,FBgn0002023,FBgn0002306,FBgn0002521,FBgn0002526,FBgn0002543,FBgn0003053,FBgn0003165,FBgn0003169,FBgn0003301,FBgn0003334,FBgn0003391,FBgn0003435,FBg…	GO:0048667
axonogenesis	1.21055e-58	FBgn0000017,FBgn0000028,FBgn0000307,FBgn0000320,FBgn0000414,FBgn0000464,FBgn0000479,FBgn0000504,FBgn0000578,FBgn0000635,FBgn0000636,FBgn0000719,FBgn0000721,FBgn0000723,FBgn0001085,FBgn0001138,FBgn0001297,FBgn0001404,FBgn0002023,FBgn0002306,FBgn0002526,FBgn0002543,FBgn0003041,FBgn0003053,FBgn0003090,FBgn0003169,FBgn0003301,FBgn0003334,FBgn0003391,FBgn0003435,FBgn0003495,FBgn0003892,FBgn0003896,FBg…	GO:0007409
chemotaxis	1.54692e-56	FBgn0000017,FBgn0000028,FBgn0000307,FBgn0000320,FBgn0000414,FBgn0000464,FBgn0000490,FBgn0000504,FBgn0000578,FBgn0000635,FBgn0000636,FBgn0000719,FBgn0000721,FBgn0000723,FBgn0001085,FBgn0001138,FBgn0001404,FBgn0002023,FBgn0002306,FBgn0002526,FBgn0002543,FBgn0003053,FBgn0003090,FBgn0003169,FBgn0003435,FBgn0003495,FBgn0003892,FBgn0003896,FBgn0004108,FBgn0004198,FBgn0004368,FBgn0004369,FBgn0004370,FBg…	GO:0006935
tube development	3.29753e-56	FBgn0000119,FBgn0000157,FBgn0000163,FBgn0000179,FBgn0000244,FBgn0000273,FBgn0000287,FBgn0000289,FBgn0000320,FBgn0000382,FBgn0000395,FBgn0000422,FBgn0000459,FBgn0000489,FBgn0000490,FBgn0000492,FBgn0000504,FBgn0000546,FBgn0000547,FBgn0000575,FBgn0000625,FBgn0000635,FBgn0000658,FBgn0000659,FBgn0000711,FBgn0000719,FBgn0001075,FBgn0001078,FBgn0001083,FBgn0001085,FBgn0001122,FBgn0001235,FBgn0001297,FBg…	GO:0035295
axon guidance	6.21885e-55	FBgn0000017,FBgn0000028,FBgn0000307,FBgn0000320,FBgn0000414,FBgn0000464,FBgn0000504,FBgn0000578,FBgn0000635,FBgn0000636,FBgn0000719,FBgn0000721,FBgn0000723,FBgn0001085,FBgn0001138,FBgn0001404,FBgn0002023,FBgn0002306,FBgn0002526,FBgn0002543,FBgn0003053,FBgn0003090,FBgn0003169,FBgn0003435,FBgn0003495,FBgn0003892,FBgn0003896,FBgn0004108,FBgn0004368,FBgn0004369,FBgn0004370,FBgn0004435,FBgn0004456,FBg…	GO:0007411
taxis	1.45932e-54	FBgn0000017,FBgn0000028,FBgn0000307,FBgn0000320,FBgn0000414,FBgn0000422,FBgn0000464,FBgn0000490,FBgn0000504,FBgn0000578,FBgn0000635,FBgn0000636,FBgn0000719,FBgn0000721,FBgn0000723,FBgn0001085,FBgn0001138,FBgn0001404,FBgn0001624,FBgn0002023,FBgn0002306,FBgn0002526,FBgn0002543,FBgn0003053,FBgn0003090,FBgn0003169,FBgn0003423,FBgn0003435,FBgn0003495,FBgn0003651,FBgn0003892,FBgn0003896,FBgn0004108,FBg…	GO:0042330
neuron projection guidance	2.98594e-54	FBgn0000017,FBgn0000028,FBgn0000307,FBgn0000320,FBgn0000414,FBgn0000464,FBgn0000504,FBgn0000578,FBgn0000635,FBgn0000636,FBgn0000719,FBgn0000721,FBgn0000723,FBgn0001085,FBgn0001138,FBgn0001404,FBgn0002023,FBgn0002306,FBgn0002526,FBgn0002543,FBgn0003053,FBgn0003090,FBgn0003169,FBgn0003435,FBgn0003495,FBgn0003892,FBgn0003896,FBgn0004108,FBgn0004198,FBgn0004368,FBgn0004369,FBgn0004370,FBgn0004435,FBg…	GO:0097485
response to stimulus	1.17558e-53	FBgn0000017,FBgn0000028,FBgn0000036,FBgn0000037,FBgn0000039,FBgn0000097,FBgn0000119,FBgn0000250,FBgn0000273,FBgn0000307,FBgn0000320,FBgn0000370,FBgn0000382,FBgn0000384,FBgn0000394,FBgn0000395,FBgn0000414,FBgn0000422,FBgn0000464,FBgn0000479,FBgn0000489,FBgn0000490,FBgn0000504,FBgn0000535,FBgn0000536,FBgn0000546,FBgn0000547,FBgn0000568,FBgn0000578,FBgn0000635,FBgn0000636,FBgn0000659,FBgn0000711,FBg…	GO:0050896
imaginal disc development	7.3943e-53	FBgn0000119,FBgn0000157,FBgn0000179,FBgn0000244,FBgn0000273,FBgn0000287,FBgn0000289,FBgn0000320,FBgn0000382,FBgn0000395,FBgn0000422,FBgn0000459,FBgn0000489,FBgn0000490,FBgn0000492,FBgn0000504,FBgn0000546,FBgn0000547,FBgn0000575,FBgn0000625,FBgn0000635,FBgn0000658,FBgn0000711,FBgn0000719,FBgn0001075,FBgn0001078,FBgn0001083,FBgn0001085,FBgn0001122,FBgn0001235,FBgn0001297,FBgn0001624,FBgn0002413,FBg…	GO:0007444
cell projection organization	3.13354e-48	FBgn0000017,FBgn0000028,FBgn0000163,FBgn0000273,FBgn0000307,FBgn0000320,FBgn0000414,FBgn0000464,FBgn0000479,FBgn0000504,FBgn0000546,FBgn0000578,FBgn0000635,FBgn0000636,FBgn0000658,FBgn0000719,FBgn0000721,FBgn0000723,FBgn0001075,FBgn0001078,FBgn0001083,FBgn0001085,FBgn0001122,FBgn0001138,FBgn0001297,FBgn0001404,FBgn0002023,FBgn0002306,FBgn0002521,FBgn0002526,FBgn0002543,FBgn0003028,FBgn0003041,FBg…	GO:0030030
plasma membrane bounded cell projection organization	5.00684e-48	FBgn0000017,FBgn0000028,FBgn0000163,FBgn0000273,FBgn0000307,FBgn0000320,FBgn0000414,FBgn0000464,FBgn0000479,FBgn0000504,FBgn0000546,FBgn0000578,FBgn0000635,FBgn0000636,FBgn0000658,FBgn0000719,FBgn0000721,FBgn0000723,FBgn0001075,FBgn0001078,FBgn0001083,FBgn0001085,FBgn0001122,FBgn0001138,FBgn0001297,FBgn0001404,FBgn0002023,FBgn0002306,FBgn0002521,FBgn0002526,FBgn0002543,FBgn0003028,FBgn0003041,FBg…	GO:0120036
movement of cell or subcellular component	1.12932e-46	FBgn0000017,FBgn0000028,FBgn0000097,FBgn0000163,FBgn0000307,FBgn0000320,FBgn0000382,FBgn0000384,FBgn0000414,FBgn0000464,FBgn0000490,FBgn0000504,FBgn0000546,FBgn0000578,FBgn0000635,FBgn0000636,FBgn0000719,FBgn0000721,FBgn0000723,FBgn0000964,FBgn0001085,FBgn0001087,FBgn0001105,FBgn0001138,FBgn0001297,FBgn0001316,FBgn0001320,FBgn0001323,FBgn0001404,FBgn0002023,FBgn0002306,FBgn0002526,FBgn0002543,FBg…	GO:0006928
epithelial tube morphogenesis	1.69958e-46	FBgn0000119,FBgn0000157,FBgn0000179,FBgn0000244,FBgn0000273,FBgn0000287,FBgn0000289,FBgn0000320,FBgn0000395,FBgn0000489,FBgn0000490,FBgn0000492,FBgn0000546,FBgn0000547,FBgn0000575,FBgn0000635,FBgn0000658,FBgn0000659,FBgn0000711,FBgn0000719,FBgn0001075,FBgn0001078,FBgn0001083,FBgn0001085,FBgn0001122,FBgn0001235,FBgn0001297,FBgn0001321,FBgn0001624,FBgn0002643,FBgn0003002,FBgn0003028,FBgn0003041,FBg…	GO:0060562
post-embryonic animal organ development	2.29142e-45	FBgn0000119,FBgn0000157,FBgn0000179,FBgn0000244,FBgn0000273,FBgn0000287,FBgn0000289,FBgn0000320,FBgn0000395,FBgn0000489,FBgn0000490,FBgn0000492,FBgn0000546,FBgn0000547,FBgn0000575,FBgn0000635,FBgn0000658,FBgn0000711,FBgn0000719,FBgn0001075,FBgn0001078,FBgn0001083,FBgn0001085,FBgn0001122,FBgn0001235,FBgn0001297,FBgn0001316,FBgn0001624,FBgn0001994,FBgn0002576,FBgn0002643,FBgn0003002,FBgn0003028,FBg…	GO:0048569
tube morphogenesis	1.08579e-44	FBgn0000119,FBgn0000157,FBgn0000179,FBgn0000244,FBgn0000273,FBgn0000287,FBgn0000289,FBgn0000320,FBgn0000395,FBgn0000489,FBgn0000490,FBgn0000492,FBgn0000546,FBgn0000547,FBgn0000575,FBgn0000635,FBgn0000658,FBgn0000659,FBgn0000711,FBgn0000719,FBgn0001075,FBgn0001078,FBgn0001083,FBgn0001085,FBgn0001122,FBgn0001235,FBgn0001297,FBgn0001316,FBgn0001321,FBgn0001624,FBgn0002552,FBgn0002643,FBgn0003002,FBg…	GO:0035239
imaginal disc morphogenesis	1.27201e-44	FBgn0000119,FBgn0000157,FBgn0000179,FBgn0000244,FBgn0000273,FBgn0000287,FBgn0000289,FBgn0000320,FBgn0000395,FBgn0000489,FBgn0000490,FBgn0000492,FBgn0000546,FBgn0000547,FBgn0000575,FBgn0000635,FBgn0000658,FBgn0000711,FBgn0000719,FBgn0001075,FBgn0001078,FBgn0001083,FBgn0001085,FBgn0001122,FBgn0001235,FBgn0001297,FBgn0001624,FBgn0002643,FBgn0003002,FBgn0003028,FBgn0003090,FBgn0003118,FBgn0003169,FBg…	GO:0007560
post-embryonic animal organ morphogenesis	1.27201e-44	FBgn0000119,FBgn0000157,FBgn0000179,FBgn0000244,FBgn0000273,FBgn0000287,FBgn0000289,FBgn0000320,FBgn0000395,FBgn0000489,FBgn0000490,FBgn0000492,FBgn0000546,FBgn0000547,FBgn0000575,FBgn0000635,FBgn0000658,FBgn0000711,FBgn0000719,FBgn0001075,FBgn0001078,FBgn0001083,FBgn0001085,FBgn0001122,FBgn0001235,FBgn0001297,FBgn0001624,FBgn0002643,FBgn0003002,FBgn0003028,FBgn0003090,FBgn0003118,FBgn0003169,FBg…	GO:0048563
regulation of developmental process	2.30814e-44	FBgn0000017,FBgn0000097,FBgn0000114,FBgn0000163,FBgn0000250,FBgn0000320,FBgn0000384,FBgn0000414,FBgn0000448,FBgn0000464,FBgn0000490,FBgn0000492,FBgn0000542,FBgn0000546,FBgn0000547,FBgn0000578,FBgn0000635,FBgn0000658,FBgn0000659,FBgn0000711,FBgn0000719,FBgn0000723,FBgn0001075,FBgn0001078,FBgn0001085,FBgn0001105,FBgn0001122,FBgn0001180,FBgn0001235,FBgn0001624,FBgn0002413,FBgn0002526,FBgn0002576,FBg…	GO:0050793
post-embryonic animal morphogenesis	5.23718e-44	FBgn0000119,FBgn0000157,FBgn0000179,FBgn0000244,FBgn0000273,FBgn0000287,FBgn0000289,FBgn0000320,FBgn0000395,FBgn0000489,FBgn0000490,FBgn0000492,FBgn0000546,FBgn0000547,FBgn0000567,FBgn0000575,FBgn0000635,FBgn0000658,FBgn0000659,FBgn0000711,FBgn0000719,FBgn0001075,FBgn0001078,FBgn0001083,FBgn0001085,FBgn0001122,FBgn0001235,FBgn0001297,FBgn0001624,FBgn0002643,FBgn0003002,FBgn0003028,FBgn0003090,FBg…	GO:0009886
response to chemical	2.46302e-43	FBgn0000017,FBgn0000028,FBgn0000036,FBgn0000037,FBgn0000097,FBgn0000273,FBgn0000307,FBgn0000320,FBgn0000370,FBgn0000382,FBgn0000394,FBgn0000395,FBgn0000414,FBgn0000422,FBgn0000464,FBgn0000479,FBgn0000490,FBgn0000504,FBgn0000535,FBgn0000546,FBgn0000568,FBgn0000578,FBgn0000635,FBgn0000636,FBgn0000659,FBgn0000719,FBgn0000721,FBgn0000723,FBgn0001078,FBgn0001138,FBgn0001139,FBgn0001218,FBgn0001230,FBg…	GO:0042221
instar larval or pupal morphogenesis	8.7599e-43	FBgn0000119,FBgn0000157,FBgn0000179,FBgn0000244,FBgn0000273,FBgn0000287,FBgn0000289,FBgn0000320,FBgn0000395,FBgn0000489,FBgn0000490,FBgn0000492,FBgn0000546,FBgn0000547,FBgn0000567,FBgn0000575,FBgn0000635,FBgn0000658,FBgn0000659,FBgn0000711,FBgn0000719,FBgn0001075,FBgn0001078,FBgn0001083,FBgn0001085,FBgn0001122,FBgn0001235,FBgn0001297,FBgn0001624,FBgn0002643,FBgn0003002,FBgn0003028,FBgn0003090,FBg…	GO:0048707
metamorphosis	9.34618e-43	FBgn0000119,FBgn0000157,FBgn0000179,FBgn0000244,FBgn0000273,FBgn0000287,FBgn0000289,FBgn0000320,FBgn0000370,FBgn0000395,FBgn0000448,FBgn0000489,FBgn0000490,FBgn0000492,FBgn0000546,FBgn0000547,FBgn0000567,FBgn0000575,FBgn0000635,FBgn0000658,FBgn0000659,FBgn0000711,FBgn0000719,FBgn0001075,FBgn0001078,FBgn0001083,FBgn0001085,FBgn0001122,FBgn0001235,FBgn0001297,FBgn0001624,FBgn0002643,FBgn0003002,FBg…	GO:0007552
positive regulation of biological process	7.38436e-42	FBgn0000017,FBgn0000028,FBgn0000097,FBgn0000114,FBgn0000157,FBgn0000183,FBgn0000244,FBgn0000256,FBgn0000273,FBgn0000286,FBgn0000307,FBgn0000319,FBgn0000320,FBgn0000370,FBgn0000394,FBgn0000395,FBgn0000414,FBgn0000439,FBgn0000448,FBgn0000459,FBgn0000464,FBgn0000490,FBgn0000504,FBgn0000535,FBgn0000542,FBgn0000546,FBgn0000547,FBgn0000567,FBgn0000568,FBgn0000578,FBgn0000659,FBgn0000711,FBgn0000964,FBg…	GO:0048518
regulation of multicellular organismal process	8.94452e-42	FBgn0000017,FBgn0000097,FBgn0000114,FBgn0000250,FBgn0000273,FBgn0000384,FBgn0000394,FBgn0000490,FBgn0000535,FBgn0000546,FBgn0000547,FBgn0000578,FBgn0000659,FBgn0000721,FBgn0000723,FBgn0001075,FBgn0001085,FBgn0001105,FBgn0001122,FBgn0001134,FBgn0001180,FBgn0001297,FBgn0001404,FBgn0001624,FBgn0002413,FBgn0002526,FBgn0002543,FBgn0002576,FBgn0002973,FBgn0003053,FBgn0003068,FBgn0003090,FBgn0003091,FBg…	GO:0051239
cell junction organization	2.48199e-41	FBgn0000017,FBgn0000163,FBgn0000464,FBgn0000578,FBgn0000635,FBgn0001104,FBgn0001122,FBgn0001297,FBgn0001624,FBgn0002526,FBgn0002921,FBgn0003165,FBgn0003169,FBgn0003301,FBgn0003317,FBgn0003371,FBgn0003391,FBgn0003392,FBgn0003429,FBgn0003716,FBgn0004167,FBgn0004509,FBgn0004516,FBgn0004595,FBgn0005586,FBgn0010105,FBgn0010238,FBgn0010300,FBgn0010379,FBgn0010389,FBgn0010415,FBgn0010434,FBgn0010762,FBg…	GO:0034330
imaginal disc-derived appendage development	3.35592e-41	FBgn0000119,FBgn0000157,FBgn0000179,FBgn0000244,FBgn0000273,FBgn0000287,FBgn0000289,FBgn0000395,FBgn0000459,FBgn0000489,FBgn0000490,FBgn0000492,FBgn0000546,FBgn0000547,FBgn0000575,FBgn0000625,FBgn0000658,FBgn0000711,FBgn0000719,FBgn0001075,FBgn0001078,FBgn0001083,FBgn0001085,FBgn0001122,FBgn0001235,FBgn0002576,FBgn0002643,FBgn0003028,FBgn0003090,FBgn0003118,FBgn0003169,FBgn0003175,FBgn0003256,FBg…	GO:0048737
positive regulation of cellular process	6.32186e-41	FBgn0000017,FBgn0000028,FBgn0000097,FBgn0000114,FBgn0000157,FBgn0000183,FBgn0000244,FBgn0000256,FBgn0000273,FBgn0000286,FBgn0000307,FBgn0000319,FBgn0000320,FBgn0000370,FBgn0000394,FBgn0000395,FBgn0000414,FBgn0000439,FBgn0000448,FBgn0000459,FBgn0000464,FBgn0000490,FBgn0000504,FBgn0000535,FBgn0000542,FBgn0000546,FBgn0000547,FBgn0000567,FBgn0000568,FBgn0000578,FBgn0000659,FBgn0000711,FBgn0000964,FBg…	GO:0048522
appendage development	1.07439e-40	FBgn0000119,FBgn0000157,FBgn0000179,FBgn0000244,FBgn0000273,FBgn0000287,FBgn0000289,FBgn0000395,FBgn0000459,FBgn0000489,FBgn0000490,FBgn0000492,FBgn0000546,FBgn0000547,FBgn0000575,FBgn0000625,FBgn0000658,FBgn0000711,FBgn0000719,FBgn0001075,FBgn0001078,FBgn0001083,FBgn0001085,FBgn0001122,FBgn0001235,FBgn0002576,FBgn0002643,FBgn0003028,FBgn0003090,FBgn0003118,FBgn0003169,FBgn0003175,FBgn0003256,FBg…	GO:0048736
post-embryonic development	1.74252e-39	FBgn0000119,FBgn0000157,FBgn0000179,FBgn0000244,FBgn0000273,FBgn0000287,FBgn0000289,FBgn0000320,FBgn0000370,FBgn0000395,FBgn0000489,FBgn0000490,FBgn0000492,FBgn0000546,FBgn0000547,FBgn0000567,FBgn0000575,FBgn0000635,FBgn0000658,FBgn0000659,FBgn0000711,FBgn0000719,FBgn0001075,FBgn0001078,FBgn0001083,FBgn0001085,FBgn0001112,FBgn0001122,FBgn0001235,FBgn0001297,FBgn0001316,FBgn0001321,FBgn0001624,FBg…	GO:0009791
imaginal disc-derived appendage morphogenesis	2.76785e-39	FBgn0000119,FBgn0000157,FBgn0000179,FBgn0000244,FBgn0000273,FBgn0000287,FBgn0000289,FBgn0000395,FBgn0000459,FBgn0000489,FBgn0000490,FBgn0000492,FBgn0000546,FBgn0000547,FBgn0000575,FBgn0000625,FBgn0000658,FBgn0000711,FBgn0000719,FBgn0001075,FBgn0001078,FBgn0001083,FBgn0001085,FBgn0001122,FBgn0001235,FBgn0002576,FBgn0002643,FBgn0003028,FBgn0003090,FBgn0003118,FBgn0003169,FBgn0003175,FBgn0003256,FBg…	GO:0035114
appendage morphogenesis	4.91649e-39	FBgn0000119,FBgn0000157,FBgn0000179,FBgn0000244,FBgn0000273,FBgn0000287,FBgn0000289,FBgn0000395,FBgn0000459,FBgn0000489,FBgn0000490,FBgn0000492,FBgn0000546,FBgn0000547,FBgn0000575,FBgn0000625,FBgn0000658,FBgn0000711,FBgn0000719,FBgn0001075,FBgn0001078,FBgn0001083,FBgn0001085,FBgn0001122,FBgn0001235,FBgn0002576,FBgn0002643,FBgn0003028,FBgn0003090,FBgn0003118,FBgn0003169,FBgn0003175,FBgn0003256,FBg…	GO:0035107
regulation of biological quality	7.46567e-38	FBgn0000017,FBgn0000024,FBgn0000036,FBgn0000039,FBgn0000114,FBgn0000183,FBgn0000256,FBgn0000303,FBgn0000307,FBgn0000319,FBgn0000384,FBgn0000459,FBgn0000464,FBgn0000490,FBgn0000535,FBgn0000546,FBgn0000547,FBgn0000568,FBgn0000578,FBgn0000635,FBgn0000658,FBgn0000719,FBgn0000723,FBgn0001075,FBgn0001078,FBgn0001083,FBgn0001085,FBgn0001122,FBgn0001134,FBgn0001187,FBgn0001218,FBgn0001316,FBgn0001321,FBg…	GO:0065008
instar larval or pupal development	1.34413e-37	FBgn0000119,FBgn0000157,FBgn0000179,FBgn0000244,FBgn0000273,FBgn0000287,FBgn0000289,FBgn0000320,FBgn0000370,FBgn0000395,FBgn0000489,FBgn0000490,FBgn0000492,FBgn0000546,FBgn0000547,FBgn0000567,FBgn0000575,FBgn0000635,FBgn0000658,FBgn0000659,FBgn0000711,FBgn0000719,FBgn0001075,FBgn0001078,FBgn0001083,FBgn0001085,FBgn0001112,FBgn0001122,FBgn0001235,FBgn0001297,FBgn0001321,FBgn0001624,FBgn0002306,FBg…	GO:0002165
negative regulation of biological process	2.40523e-37	FBgn0000017,FBgn0000097,FBgn0000114,FBgn0000157,FBgn0000163,FBgn0000179,FBgn0000250,FBgn0000273,FBgn0000287,FBgn0000320,FBgn0000394,FBgn0000448,FBgn0000464,FBgn0000479,FBgn0000490,FBgn0000492,FBgn0000504,FBgn0000527,FBgn0000546,FBgn0000547,FBgn0000568,FBgn0000575,FBgn0000578,FBgn0000625,FBgn0000635,FBgn0000659,FBgn0000711,FBgn0001075,FBgn0001087,FBgn0001105,FBgn0001122,FBgn0001134,FBgn0001139,FBg…	GO:0048519
negative regulation of cellular process	7.58309e-37	FBgn0000017,FBgn0000097,FBgn0000114,FBgn0000163,FBgn0000179,FBgn0000250,FBgn0000273,FBgn0000287,FBgn0000320,FBgn0000394,FBgn0000448,FBgn0000464,FBgn0000479,FBgn0000504,FBgn0000527,FBgn0000546,FBgn0000547,FBgn0000568,FBgn0000575,FBgn0000578,FBgn0000625,FBgn0000635,FBgn0000659,FBgn0000711,FBgn0001075,FBgn0001105,FBgn0001122,FBgn0001134,FBgn0001139,FBgn0001180,FBgn0001316,FBgn0001320,FBgn0001323,FBg…	GO:0048523
post-embryonic appendage morphogenesis	1.13119e-36	FBgn0000119,FBgn0000157,FBgn0000179,FBgn0000244,FBgn0000273,FBgn0000287,FBgn0000289,FBgn0000395,FBgn0000489,FBgn0000490,FBgn0000492,FBgn0000546,FBgn0000547,FBgn0000575,FBgn0000658,FBgn0000711,FBgn0000719,FBgn0001075,FBgn0001078,FBgn0001083,FBgn0001085,FBgn0001122,FBgn0001235,FBgn0002643,FBgn0003028,FBgn0003090,FBgn0003118,FBgn0003169,FBgn0003175,FBgn0003256,FBgn0003310,FBgn0003317,FBgn0003326,FBg…	GO:0035120
growth	1.43121e-36	FBgn0000017,FBgn0000119,FBgn0000163,FBgn0000179,FBgn0000273,FBgn0000319,FBgn0000464,FBgn0000479,FBgn0000490,FBgn0000535,FBgn0000578,FBgn0000635,FBgn0000658,FBgn0000659,FBgn0000723,FBgn0001075,FBgn0001085,FBgn0001122,FBgn0001297,FBgn0001624,FBgn0002413,FBgn0002526,FBgn0002921,FBgn0003090,FBgn0003165,FBgn0003301,FBgn0003317,FBgn0003334,FBgn0003371,FBgn0003391,FBgn0003392,FBgn0003429,FBgn0003495,FBg…	GO:0040007
sensory organ development	1.63217e-36	FBgn0000008,FBgn0000017,FBgn0000097,FBgn0000119,FBgn0000179,FBgn0000287,FBgn0000319,FBgn0000320,FBgn0000382,FBgn0000414,FBgn0000464,FBgn0000490,FBgn0000542,FBgn0000547,FBgn0000575,FBgn0000578,FBgn0000625,FBgn0000635,FBgn0001075,FBgn0001083,FBgn0001085,FBgn0001235,FBgn0001297,FBgn0001316,FBgn0002576,FBgn0002973,FBgn0003053,FBgn0003090,FBgn0003118,FBgn0003169,FBgn0003174,FBgn0003256,FBgn0003285,FBg…	GO:0007423
cell surface receptor signaling pathway	2.43508e-36	FBgn0000097,FBgn0000119,FBgn0000250,FBgn0000273,FBgn0000320,FBgn0000382,FBgn0000394,FBgn0000395,FBgn0000414,FBgn0000464,FBgn0000490,FBgn0000547,FBgn0000635,FBgn0000711,FBgn0000723,FBgn0001085,FBgn0001105,FBgn0001122,FBgn0001139,FBgn0001624,FBgn0002413,FBgn0002643,FBgn0002945,FBgn0002973,FBgn0003041,FBgn0003053,FBgn0003118,FBgn0003165,FBgn0003169,FBgn0003256,FBgn0003317,FBgn0003371,FBgn0003390,FBg…	GO:0007166
regulation of cell communication	1.04686e-35	FBgn0000097,FBgn0000183,FBgn0000250,FBgn0000273,FBgn0000320,FBgn0000370,FBgn0000394,FBgn0000395,FBgn0000414,FBgn0000464,FBgn0000479,FBgn0000490,FBgn0000547,FBgn0000568,FBgn0000635,FBgn0000711,FBgn0001075,FBgn0001105,FBgn0001134,FBgn0001139,FBgn0001624,FBgn0002413,FBgn0002945,FBgn0002973,FBgn0003041,FBgn0003053,FBgn0003118,FBgn0003165,FBgn0003169,FBgn0003209,FBgn0003218,FBgn0003256,FBgn0003292,FBg…	GO:0010646
regulation of signaling	1.04686e-35	FBgn0000097,FBgn0000183,FBgn0000250,FBgn0000273,FBgn0000320,FBgn0000370,FBgn0000394,FBgn0000395,FBgn0000414,FBgn0000464,FBgn0000479,FBgn0000490,FBgn0000547,FBgn0000568,FBgn0000635,FBgn0000711,FBgn0001075,FBgn0001105,FBgn0001134,FBgn0001139,FBgn0001624,FBgn0002413,FBgn0002945,FBgn0002973,FBgn0003041,FBgn0003053,FBgn0003118,FBgn0003165,FBgn0003169,FBgn0003209,FBgn0003218,FBgn0003256,FBgn0003292,FBg…	GO:0023051
wing disc development	1.10712e-35	FBgn0000119,FBgn0000157,FBgn0000179,FBgn0000244,FBgn0000273,FBgn0000287,FBgn0000289,FBgn0000395,FBgn0000422,FBgn0000489,FBgn0000490,FBgn0000492,FBgn0000546,FBgn0000547,FBgn0000575,FBgn0000625,FBgn0000658,FBgn0000711,FBgn0000719,FBgn0001075,FBgn0001083,FBgn0001085,FBgn0001122,FBgn0001235,FBgn0001297,FBgn0002552,FBgn0002643,FBgn0003053,FBgn0003090,FBgn0003118,FBgn0003169,FBgn0003175,FBgn0003256,FBg…	GO:0035220
cell migration	3.08226e-35	FBgn0000017,FBgn0000097,FBgn0000163,FBgn0000382,FBgn0000384,FBgn0000464,FBgn0000490,FBgn0000546,FBgn0000578,FBgn0000719,FBgn0000964,FBgn0001085,FBgn0001105,FBgn0001297,FBgn0001320,FBgn0001323,FBgn0001404,FBgn0002526,FBgn0002543,FBgn0002973,FBgn0003002,FBgn0003041,FBgn0003053,FBgn0003118,FBgn0003165,FBgn0003255,FBgn0003391,FBgn0003392,FBgn0003460,FBgn0003499,FBgn0003507,FBgn0003716,FBgn0003731,FBg…	GO:0016477
eye development	3.8103e-35	FBgn0000008,FBgn0000017,FBgn0000097,FBgn0000119,FBgn0000179,FBgn0000319,FBgn0000320,FBgn0000382,FBgn0000414,FBgn0000464,FBgn0000490,FBgn0000542,FBgn0000575,FBgn0000578,FBgn0000625,FBgn0000635,FBgn0001075,FBgn0001083,FBgn0001085,FBgn0001235,FBgn0001297,FBgn0001316,FBgn0002576,FBgn0003053,FBgn0003090,FBgn0003118,FBgn0003169,FBgn0003256,FBgn0003285,FBgn0003310,FBgn0003326,FBgn0003334,FBgn0003345,FBg…	GO:0001654
sensory system development	3.8103e-35	FBgn0000008,FBgn0000017,FBgn0000097,FBgn0000119,FBgn0000179,FBgn0000319,FBgn0000320,FBgn0000382,FBgn0000414,FBgn0000464,FBgn0000490,FBgn0000542,FBgn0000575,FBgn0000578,FBgn0000625,FBgn0000635,FBgn0001075,FBgn0001083,FBgn0001085,FBgn0001235,FBgn0001297,FBgn0001316,FBgn0002576,FBgn0003053,FBgn0003090,FBgn0003118,FBgn0003169,FBgn0003256,FBgn0003285,FBgn0003310,FBgn0003326,FBgn0003334,FBgn0003345,FBg…	GO:0048880
visual system development	3.8103e-35	FBgn0000008,FBgn0000017,FBgn0000097,FBgn0000119,FBgn0000179,FBgn0000319,FBgn0000320,FBgn0000382,FBgn0000414,FBgn0000464,FBgn0000490,FBgn0000542,FBgn0000575,FBgn0000578,FBgn0000625,FBgn0000635,FBgn0001075,FBgn0001083,FBgn0001085,FBgn0001235,FBgn0001297,FBgn0001316,FBgn0002576,FBgn0003053,FBgn0003090,FBgn0003118,FBgn0003169,FBgn0003256,FBgn0003285,FBgn0003310,FBgn0003326,FBgn0003334,FBgn0003345,FBg…	GO:0150063
cellular component organization	1.48027e-34	FBgn0000017,FBgn0000028,FBgn0000114,FBgn0000163,FBgn0000183,FBgn0000250,FBgn0000256,FBgn0000273,FBgn0000283,FBgn0000286,FBgn0000307,FBgn0000319,FBgn0000320,FBgn0000382,FBgn0000384,FBgn0000414,FBgn0000464,FBgn0000479,FBgn0000490,FBgn0000504,FBgn0000546,FBgn0000547,FBgn0000562,FBgn0000575,FBgn0000578,FBgn0000635,FBgn0000636,FBgn0000658,FBgn0000659,FBgn0000667,FBgn0000711,FBgn0000719,FBgn0000721,FBg…	GO:0016043
synapse organization	4.52582e-34	FBgn0000017,FBgn0000163,FBgn0000464,FBgn0000578,FBgn0000635,FBgn0001122,FBgn0001297,FBgn0001624,FBgn0002526,FBgn0002921,FBgn0003165,FBgn0003169,FBgn0003301,FBgn0003317,FBgn0003371,FBgn0003429,FBgn0003716,FBgn0004509,FBgn0004516,FBgn0004595,FBgn0005586,FBgn0010105,FBgn0010300,FBgn0010379,FBgn0010389,FBgn0010415,FBgn0010762,FBgn0011259,FBgn0011648,FBgn0011655,FBgn0011701,FBgn0011742,FBgn0011817,FBg…	GO:0050808
wing disc morphogenesis	6.29632e-34	FBgn0000119,FBgn0000157,FBgn0000179,FBgn0000244,FBgn0000273,FBgn0000287,FBgn0000289,FBgn0000395,FBgn0000489,FBgn0000490,FBgn0000492,FBgn0000546,FBgn0000547,FBgn0000575,FBgn0000658,FBgn0000711,FBgn0000719,FBgn0001075,FBgn0001083,FBgn0001085,FBgn0001122,FBgn0001235,FBgn0002643,FBgn0003090,FBgn0003118,FBgn0003169,FBgn0003175,FBgn0003256,FBgn0003310,FBgn0003317,FBgn0003326,FBgn0003345,FBgn0003371,FBg…	GO:0007472
cellular response to stimulus	1.16247e-33	FBgn0000036,FBgn0000037,FBgn0000039,FBgn0000097,FBgn0000119,FBgn0000273,FBgn0000320,FBgn0000370,FBgn0000382,FBgn0000384,FBgn0000394,FBgn0000395,FBgn0000464,FBgn0000479,FBgn0000489,FBgn0000490,FBgn0000546,FBgn0000568,FBgn0000711,FBgn0000719,FBgn0000723,FBgn0001078,FBgn0001085,FBgn0001104,FBgn0001105,FBgn0001122,FBgn0001134,FBgn0001139,FBgn0001218,FBgn0001230,FBgn0001297,FBgn0001991,FBgn0002306,FBg…	GO:0051716
imaginal disc-derived wing morphogenesis	1.52014e-33	FBgn0000119,FBgn0000157,FBgn0000179,FBgn0000244,FBgn0000273,FBgn0000287,FBgn0000289,FBgn0000395,FBgn0000489,FBgn0000490,FBgn0000492,FBgn0000546,FBgn0000547,FBgn0000575,FBgn0000658,FBgn0000711,FBgn0000719,FBgn0001075,FBgn0001083,FBgn0001085,FBgn0001122,FBgn0001235,FBgn0002643,FBgn0003090,FBgn0003118,FBgn0003169,FBgn0003175,FBgn0003256,FBgn0003310,FBgn0003317,FBgn0003326,FBgn0003345,FBgn0003371,FBg…	GO:0007476
developmental growth	1.9412e-32	FBgn0000017,FBgn0000119,FBgn0000163,FBgn0000179,FBgn0000273,FBgn0000464,FBgn0000479,FBgn0000490,FBgn0000535,FBgn0000578,FBgn0000635,FBgn0000658,FBgn0000659,FBgn0000723,FBgn0001075,FBgn0001085,FBgn0001122,FBgn0001297,FBgn0001624,FBgn0002413,FBgn0002526,FBgn0002921,FBgn0003090,FBgn0003165,FBgn0003301,FBgn0003317,FBgn0003371,FBgn0003391,FBgn0003429,FBgn0003716,FBgn0003731,FBgn0003870,FBgn0003964,FBg…	GO:0048589
response to external stimulus	5.31376e-32	FBgn0000017,FBgn0000028,FBgn0000250,FBgn0000307,FBgn0000320,FBgn0000370,FBgn0000414,FBgn0000422,FBgn0000464,FBgn0000490,FBgn0000504,FBgn0000536,FBgn0000568,FBgn0000578,FBgn0000635,FBgn0000636,FBgn0000719,FBgn0000721,FBgn0000723,FBgn0001085,FBgn0001122,FBgn0001138,FBgn0001230,FBgn0001297,FBgn0001404,FBgn0001624,FBgn0002023,FBgn0002306,FBgn0002526,FBgn0002543,FBgn0002921,FBgn0003044,FBgn0003053,FBg…	GO:0009605
compound eye development	6.05123e-32	FBgn0000008,FBgn0000017,FBgn0000097,FBgn0000119,FBgn0000179,FBgn0000319,FBgn0000320,FBgn0000382,FBgn0000414,FBgn0000464,FBgn0000490,FBgn0000542,FBgn0000575,FBgn0000578,FBgn0000625,FBgn0001075,FBgn0001083,FBgn0001085,FBgn0001235,FBgn0001297,FBgn0001316,FBgn0002576,FBgn0003053,FBgn0003090,FBgn0003118,FBgn0003169,FBgn0003256,FBgn0003285,FBgn0003310,FBgn0003326,FBgn0003334,FBgn0003345,FBgn0003391,FBg…	GO:0048749
behavior	6.83527e-32	FBgn0000017,FBgn0000028,FBgn0000119,FBgn0000273,FBgn0000422,FBgn0000459,FBgn0000479,FBgn0000504,FBgn0000527,FBgn0000535,FBgn0000536,FBgn0000546,FBgn0000635,FBgn0000721,FBgn0001297,FBgn0001404,FBgn0001624,FBgn0002413,FBgn0002917,FBgn0002921,FBgn0003011,FBgn0003028,FBgn0003068,FBgn0003093,FBgn0003165,FBgn0003301,FBgn0003310,FBgn0003371,FBgn0003380,FBgn0003392,FBgn0003423,FBgn0003429,FBgn0003435,FBg…	GO:0007610
pattern specification process	1.96565e-31	FBgn0000119,FBgn0000157,FBgn0000163,FBgn0000179,FBgn0000183,FBgn0000250,FBgn0000256,FBgn0000273,FBgn0000286,FBgn0000319,FBgn0000382,FBgn0000394,FBgn0000395,FBgn0000439,FBgn0000490,FBgn0000492,FBgn0000542,FBgn0000546,FBgn0000562,FBgn0000575,FBgn0000578,FBgn0000658,FBgn0000711,FBgn0001075,FBgn0001085,FBgn0001180,FBgn0001235,FBgn0001320,FBgn0001624,FBgn0002543,FBgn0002552,FBgn0002576,FBgn0002945,FBg…	GO:0007389
regulation of response to stimulus	2.80155e-30	FBgn0000097,FBgn0000250,FBgn0000273,FBgn0000320,FBgn0000370,FBgn0000394,FBgn0000395,FBgn0000414,FBgn0000464,FBgn0000479,FBgn0000490,FBgn0000547,FBgn0000568,FBgn0000635,FBgn0000711,FBgn0000721,FBgn0001075,FBgn0001085,FBgn0001105,FBgn0001139,FBgn0001297,FBgn0001624,FBgn0002413,FBgn0002945,FBgn0002973,FBgn0003041,FBgn0003042,FBgn0003053,FBgn0003090,FBgn0003118,FBgn0003165,FBgn0003169,FBgn0003209,FBg…	GO:0048583
cellular process	4.69637e-30	FBgn0000017,FBgn0000024,FBgn0000028,FBgn0000036,FBgn0000037,FBgn0000039,FBgn0000097,FBgn0000114,FBgn0000116,FBgn0000119,FBgn0000157,FBgn0000163,FBgn0000179,FBgn0000183,FBgn0000244,FBgn0000250,FBgn0000256,FBgn0000273,FBgn0000283,FBgn0000286,FBgn0000287,FBgn0000289,FBgn0000303,FBgn0000307,FBgn0000319,FBgn0000320,FBgn0000370,FBgn0000382,FBgn0000384,FBgn0000394,FBgn0000395,FBgn0000414,FBgn0000422,FBg…	GO:0009987
enzyme linked receptor protein signaling pathway	4.88061e-29	FBgn0000097,FBgn0000382,FBgn0000394,FBgn0000395,FBgn0000414,FBgn0000464,FBgn0000490,FBgn0000547,FBgn0000635,FBgn0000723,FBgn0001139,FBgn0001624,FBgn0003041,FBgn0003118,FBgn0003165,FBgn0003169,FBgn0003256,FBgn0003317,FBgn0003371,FBgn0003396,FBgn0003410,FBgn0003463,FBgn0003716,FBgn0003731,FBgn0003870,FBgn0003984,FBgn0004177,FBgn0004368,FBgn0004370,FBgn0004390,FBgn0004569,FBgn0004635,FBgn0004638,FBg…	GO:0007167
eye morphogenesis	5.29372e-29	FBgn0000097,FBgn0000119,FBgn0000179,FBgn0000320,FBgn0000382,FBgn0000414,FBgn0000464,FBgn0000490,FBgn0000542,FBgn0000575,FBgn0000625,FBgn0000635,FBgn0001075,FBgn0001083,FBgn0001085,FBgn0001235,FBgn0001297,FBgn0001316,FBgn0002576,FBgn0003053,FBgn0003090,FBgn0003118,FBgn0003169,FBgn0003256,FBgn0003285,FBgn0003310,FBgn0003326,FBgn0003345,FBgn0003391,FBgn0003392,FBgn0003410,FBgn0003460,FBgn0003513,FBg…	GO:0048592
sensory organ morphogenesis	5.29372e-29	FBgn0000097,FBgn0000119,FBgn0000179,FBgn0000320,FBgn0000382,FBgn0000414,FBgn0000464,FBgn0000490,FBgn0000542,FBgn0000575,FBgn0000625,FBgn0000635,FBgn0001075,FBgn0001083,FBgn0001085,FBgn0001235,FBgn0001297,FBgn0001316,FBgn0002576,FBgn0003053,FBgn0003090,FBgn0003118,FBgn0003169,FBgn0003256,FBgn0003285,FBgn0003310,FBgn0003326,FBgn0003345,FBgn0003391,FBgn0003392,FBgn0003410,FBgn0003460,FBgn0003513,FBg…	GO:0090596
embryo development	5.16321e-28	FBgn0000017,FBgn0000097,FBgn0000119,FBgn0000163,FBgn0000256,FBgn0000273,FBgn0000283,FBgn0000319,FBgn0000382,FBgn0000384,FBgn0000414,FBgn0000439,FBgn0000490,FBgn0000492,FBgn0000546,FBgn0000547,FBgn0000562,FBgn0000575,FBgn0000578,FBgn0000659,FBgn0000719,FBgn0000723,FBgn0001085,FBgn0001105,FBgn0001180,FBgn0001235,FBgn0001297,FBgn0001320,FBgn0001321,FBgn0001624,FBgn0002526,FBgn0002543,FBgn0002552,FBg…	GO:0009790
regionalization	2.28237e-27	FBgn0000119,FBgn0000157,FBgn0000163,FBgn0000179,FBgn0000183,FBgn0000250,FBgn0000256,FBgn0000273,FBgn0000286,FBgn0000319,FBgn0000382,FBgn0000394,FBgn0000395,FBgn0000439,FBgn0000490,FBgn0000492,FBgn0000546,FBgn0000562,FBgn0000575,FBgn0000578,FBgn0000658,FBgn0000711,FBgn0001075,FBgn0001085,FBgn0001180,FBgn0001235,FBgn0001320,FBgn0001624,FBgn0002543,FBgn0002552,FBgn0002576,FBgn0002945,FBgn0002973,FBg…	GO:0003002
compound eye morphogenesis	3.52823e-27	FBgn0000097,FBgn0000119,FBgn0000179,FBgn0000320,FBgn0000382,FBgn0000414,FBgn0000464,FBgn0000490,FBgn0000542,FBgn0000575,FBgn0000625,FBgn0001075,FBgn0001083,FBgn0001085,FBgn0001235,FBgn0001297,FBgn0001316,FBgn0002576,FBgn0003053,FBgn0003090,FBgn0003118,FBgn0003169,FBgn0003256,FBgn0003285,FBgn0003310,FBgn0003326,FBgn0003345,FBgn0003391,FBgn0003392,FBgn0003410,FBgn0003513,FBgn0003651,FBgn0003716,FBg…	GO:0001745
regulation of signal transduction	4.85191e-27	FBgn0000097,FBgn0000250,FBgn0000273,FBgn0000320,FBgn0000370,FBgn0000394,FBgn0000395,FBgn0000414,FBgn0000464,FBgn0000479,FBgn0000490,FBgn0000547,FBgn0000568,FBgn0000635,FBgn0000711,FBgn0001075,FBgn0001105,FBgn0001139,FBgn0001624,FBgn0002413,FBgn0002945,FBgn0002973,FBgn0003041,FBgn0003053,FBgn0003118,FBgn0003165,FBgn0003169,FBgn0003209,FBgn0003218,FBgn0003301,FBgn0003371,FBgn0003390,FBgn0003415,FBg…	GO:0009966
cell motility	9.55266e-27	FBgn0000017,FBgn0000097,FBgn0000163,FBgn0000382,FBgn0000384,FBgn0000464,FBgn0000490,FBgn0000546,FBgn0000578,FBgn0000719,FBgn0000964,FBgn0001085,FBgn0001105,FBgn0001297,FBgn0001320,FBgn0001323,FBgn0001404,FBgn0002526,FBgn0002543,FBgn0002973,FBgn0003002,FBgn0003041,FBgn0003053,FBgn0003118,FBgn0003165,FBgn0003255,FBgn0003391,FBgn0003392,FBgn0003460,FBgn0003499,FBgn0003507,FBgn0003716,FBgn0003731,FBg…	GO:0048870
cellular component organization or biogenesis	2.15084e-26	FBgn0000017,FBgn0000028,FBgn0000114,FBgn0000163,FBgn0000183,FBgn0000250,FBgn0000256,FBgn0000273,FBgn0000283,FBgn0000286,FBgn0000307,FBgn0000319,FBgn0000320,FBgn0000382,FBgn0000384,FBgn0000414,FBgn0000464,FBgn0000479,FBgn0000490,FBgn0000504,FBgn0000546,FBgn0000547,FBgn0000562,FBgn0000575,FBgn0000578,FBgn0000635,FBgn0000636,FBgn0000658,FBgn0000659,FBgn0000667,FBgn0000711,FBgn0000719,FBgn0000721,FBg…	GO:0071840
cell adhesion	6.77826e-25	FBgn0000097,FBgn0000163,FBgn0000244,FBgn0000464,FBgn0000546,FBgn0000547,FBgn0000633,FBgn0000635,FBgn0000636,FBgn0001075,FBgn0001083,FBgn0001085,FBgn0001105,FBgn0001122,FBgn0001404,FBgn0001624,FBgn0002306,FBgn0002526,FBgn0002543,FBgn0003053,FBgn0003255,FBgn0003285,FBgn0003391,FBgn0003716,FBgn0004108,FBgn0004456,FBgn0004569,FBgn0004647,FBgn0005775,FBgn0010238,FBgn0010434,FBgn0010452,FBgn0010473,FBg…	GO:0007155
regulation of localization	4.83115e-24	FBgn0000017,FBgn0000097,FBgn0000183,FBgn0000273,FBgn0000319,FBgn0000535,FBgn0000578,FBgn0001075,FBgn0001085,FBgn0001297,FBgn0001316,FBgn0002413,FBgn0002526,FBgn0002543,FBgn0002973,FBgn0003041,FBgn0003053,FBgn0003090,FBgn0003091,FBgn0003310,FBgn0003371,FBgn0003391,FBgn0003651,FBgn0003710,FBgn0003731,FBgn0003861,FBgn0003870,FBgn0003892,FBgn0003984,FBgn0004595,FBgn0004635,FBgn0004638,FBgn0004655,FBg…	GO:0032879
cell-cell signaling	8.17422e-24	FBgn0000017,FBgn0000024,FBgn0000036,FBgn0000037,FBgn0000039,FBgn0000119,FBgn0000183,FBgn0000273,FBgn0000303,FBgn0000319,FBgn0000479,FBgn0000635,FBgn0000658,FBgn0000711,FBgn0001085,FBgn0001122,FBgn0001134,FBgn0001624,FBgn0002413,FBgn0002643,FBgn0002921,FBgn0003011,FBgn0003165,FBgn0003256,FBgn0003292,FBgn0003301,FBgn0003380,FBgn0003390,FBgn0003392,FBgn0003429,FBgn0003651,FBgn0003716,FBgn0003975,FBg…	GO:0007267
biological adhesion	1.58401e-23	FBgn0000097,FBgn0000163,FBgn0000244,FBgn0000464,FBgn0000546,FBgn0000547,FBgn0000633,FBgn0000635,FBgn0000636,FBgn0001075,FBgn0001083,FBgn0001085,FBgn0001105,FBgn0001122,FBgn0001404,FBgn0001624,FBgn0002306,FBgn0002526,FBgn0002543,FBgn0003053,FBgn0003255,FBgn0003285,FBgn0003391,FBgn0003716,FBgn0004108,FBgn0004456,FBgn0004569,FBgn0004647,FBgn0005775,FBgn0010238,FBgn0010434,FBgn0010452,FBgn0010473,FBg…	GO:0022610
regulation of growth	1.67348e-23	FBgn0000017,FBgn0000319,FBgn0000464,FBgn0000490,FBgn0000578,FBgn0000635,FBgn0000659,FBgn0001075,FBgn0001085,FBgn0001122,FBgn0001624,FBgn0002413,FBgn0002526,FBgn0003090,FBgn0003165,FBgn0003317,FBgn0003334,FBgn0003371,FBgn0003391,FBgn0003392,FBgn0003429,FBgn0003495,FBgn0003716,FBgn0003731,FBgn0003964,FBgn0003997,FBgn0004583,FBgn0004647,FBgn0004852,FBgn0005558,FBgn0010194,FBgn0010300,FBgn0010379,FBg…	GO:0040008
motor neuron axon guidance	1.94664e-23	FBgn0000017,FBgn0000414,FBgn0000464,FBgn0000635,FBgn0000721,FBgn0001138,FBgn0002023,FBgn0003495,FBgn0003896,FBgn0004368,FBgn0004369,FBgn0004370,FBgn0004606,FBgn0004647,FBgn0004885,FBgn0005631,FBgn0010415,FBgn0010452,FBgn0010453,FBgn0010504,FBgn0011259,FBgn0011592,FBgn0013433,FBgn0014011,FBgn0014020,FBgn0014141,FBgn0015774,FBgn0016061,FBgn0016797,FBgn0020294,FBgn0023095,FBgn0025740,FBgn0027491,FBg…	GO:0008045
neuron recognition	3.94869e-23	FBgn0000017,FBgn0000028,FBgn0000504,FBgn0000635,FBgn0000636,FBgn0002543,FBgn0003041,FBgn0003390,FBgn0004369,FBgn0004435,FBgn0004456,FBgn0004509,FBgn0004606,FBgn0004652,FBgn0004885,FBgn0005631,FBgn0005775,FBgn0010105,FBgn0010114,FBgn0010453,FBgn0010473,FBgn0011259,FBgn0011260,FBgn0011592,FBgn0013433,FBgn0013733,FBgn0014020,FBgn0015380,FBgn0015609,FBgn0015774,FBgn0016081,FBgn0016797,FBgn0024273,FBg…	GO:0008038
learning or memory	8.25246e-23	FBgn0000017,FBgn0000119,FBgn0000273,FBgn0000422,FBgn0000479,FBgn0000535,FBgn0000536,FBgn0000546,FBgn0000635,FBgn0000721,FBgn0003068,FBgn0003093,FBgn0003165,FBgn0003301,FBgn0003371,FBgn0003380,FBgn0003392,FBgn0003502,FBgn0003513,FBgn0003731,FBgn0003861,FBgn0003984,FBgn0004101,FBgn0004168,FBgn0004244,FBgn0004370,FBgn0004419,FBgn0004516,FBgn0004638,FBgn0004647,FBgn0005564,FBgn0010015,FBgn0010329,FBg…	GO:0007611
cognition	1.55807e-22	FBgn0000017,FBgn0000119,FBgn0000273,FBgn0000422,FBgn0000479,FBgn0000535,FBgn0000536,FBgn0000546,FBgn0000635,FBgn0000721,FBgn0003068,FBgn0003093,FBgn0003165,FBgn0003301,FBgn0003371,FBgn0003380,FBgn0003392,FBgn0003502,FBgn0003513,FBgn0003731,FBgn0003861,FBgn0003984,FBgn0004101,FBgn0004168,FBgn0004244,FBgn0004370,FBgn0004419,FBgn0004516,FBgn0004638,FBgn0004647,FBgn0005564,FBgn0010015,FBgn0010329,FBg…	GO:0050890
regulation of cellular component organization	1.57619e-22	FBgn0000017,FBgn0000163,FBgn0000183,FBgn0000256,FBgn0000273,FBgn0000283,FBgn0000319,FBgn0000384,FBgn0000464,FBgn0000547,FBgn0000578,FBgn0000635,FBgn0000659,FBgn0000719,FBgn0001085,FBgn0001105,FBgn0001122,FBgn0001320,FBgn0001323,FBgn0001624,FBgn0002413,FBgn0002526,FBgn0002781,FBgn0002914,FBgn0002973,FBgn0003041,FBgn0003090,FBgn0003091,FBgn0003165,FBgn0003169,FBgn0003317,FBgn0003371,FBgn0003392,FBg…	GO:0051128
actin cytoskeleton organization	7.65685e-22	FBgn0000017,FBgn0000114,FBgn0000256,FBgn0000273,FBgn0000384,FBgn0000547,FBgn0000578,FBgn0000667,FBgn0000719,FBgn0000723,FBgn0001085,FBgn0001104,FBgn0001105,FBgn0001122,FBgn0002413,FBgn0003016,FBgn0003041,FBgn0003292,FBgn0003392,FBgn0003475,FBgn0003502,FBgn0003721,FBgn0004049,FBgn0004133,FBgn0004373,FBgn0004456,FBgn0004647,FBgn0004876,FBgn0010303,FBgn0010434,FBgn0010620,FBgn0011225,FBgn0011661,FBg…	GO:0030036
cell recognition	1.02943e-21	FBgn0000017,FBgn0000028,FBgn0000504,FBgn0000635,FBgn0000636,FBgn0002543,FBgn0003041,FBgn0003390,FBgn0004369,FBgn0004435,FBgn0004456,FBgn0004509,FBgn0004606,FBgn0004652,FBgn0004885,FBgn0005631,FBgn0005775,FBgn0010105,FBgn0010114,FBgn0010453,FBgn0010473,FBgn0011259,FBgn0011260,FBgn0011592,FBgn0013433,FBgn0013733,FBgn0014020,FBgn0015380,FBgn0015609,FBgn0015774,FBgn0016081,FBgn0016797,FBgn0024273,FBg…	GO:0008037
cell-cell adhesion	1.54463e-21	FBgn0000097,FBgn0000163,FBgn0000244,FBgn0000464,FBgn0000547,FBgn0000633,FBgn0000635,FBgn0000636,FBgn0001075,FBgn0001083,FBgn0001085,FBgn0001404,FBgn0001624,FBgn0002543,FBgn0003053,FBgn0003255,FBgn0003285,FBgn0003391,FBgn0003716,FBgn0004108,FBgn0004456,FBgn0004569,FBgn0004647,FBgn0005775,FBgn0010238,FBgn0010473,FBgn0010620,FBgn0013433,FBgn0015229,FBgn0015609,FBgn0017590,FBgn0023095,FBgn0024189,FBg…	GO:0098609
actin filament-based process	2.55146e-21	FBgn0000017,FBgn0000114,FBgn0000256,FBgn0000273,FBgn0000384,FBgn0000547,FBgn0000578,FBgn0000667,FBgn0000719,FBgn0000723,FBgn0001085,FBgn0001104,FBgn0001105,FBgn0001122,FBgn0002413,FBgn0003016,FBgn0003041,FBgn0003292,FBgn0003392,FBgn0003475,FBgn0003502,FBgn0003721,FBgn0004049,FBgn0004133,FBgn0004373,FBgn0004456,FBgn0004647,FBgn0004876,FBgn0010303,FBgn0010434,FBgn0010620,FBgn0011225,FBgn0011661,FBg…	GO:0030029
cell junction assembly	4.42053e-21	FBgn0000017,FBgn0000163,FBgn0000464,FBgn0000578,FBgn0000635,FBgn0001104,FBgn0001122,FBgn0001297,FBgn0001624,FBgn0002526,FBgn0002921,FBgn0003165,FBgn0003317,FBgn0003371,FBgn0003391,FBgn0003429,FBgn0003716,FBgn0004167,FBgn0004595,FBgn0010105,FBgn0010238,FBgn0010300,FBgn0010379,FBgn0010389,FBgn0010415,FBgn0010762,FBgn0011259,FBgn0011648,FBgn0011655,FBgn0011701,FBgn0011742,FBgn0011817,FBgn0013759,FBg…	GO:0034329
trans-synaptic signaling	4.83416e-20	FBgn0000017,FBgn0000024,FBgn0000036,FBgn0000037,FBgn0000039,FBgn0000183,FBgn0000273,FBgn0000303,FBgn0000319,FBgn0000479,FBgn0000635,FBgn0001134,FBgn0001624,FBgn0002921,FBgn0003011,FBgn0003165,FBgn0003256,FBgn0003292,FBgn0003301,FBgn0003380,FBgn0003392,FBgn0003429,FBgn0003651,FBgn0003716,FBgn0004168,FBgn0004244,FBgn0004435,FBgn0004573,FBgn0004611,FBgn0004622,FBgn0005564,FBgn0005586,FBgn0010379,FBg…	GO:0099537
intracellular signal transduction	9.26173e-20	FBgn0000273,FBgn0000370,FBgn0000384,FBgn0000479,FBgn0000547,FBgn0000711,FBgn0001075,FBgn0001104,FBgn0001122,FBgn0001991,FBgn0002413,FBgn0003053,FBgn0003091,FBgn0003093,FBgn0003209,FBgn0003256,FBgn0003301,FBgn0003345,FBgn0003371,FBgn0003502,FBgn0003731,FBgn0003892,FBgn0003984,FBgn0003997,FBgn0004177,FBgn0004373,FBgn0004390,FBgn0004569,FBgn0004583,FBgn0004611,FBgn0004638,FBgn0004852,FBgn0004859,FBg…	GO:0035556
transmembrane receptor protein tyrosine kinase signaling pathway	1.56936e-19	FBgn0000097,FBgn0000382,FBgn0000414,FBgn0000464,FBgn0000547,FBgn0000635,FBgn0000723,FBgn0001139,FBgn0001624,FBgn0003041,FBgn0003118,FBgn0003165,FBgn0003256,FBgn0003371,FBgn0003410,FBgn0003731,FBgn0003870,FBgn0003984,FBgn0004177,FBgn0004368,FBgn0004370,FBgn0004390,FBgn0004569,FBgn0004635,FBgn0004638,FBgn0004876,FBgn0005558,FBgn0010015,FBgn0010269,FBgn0010303,FBgn0010379,FBgn0010389,FBgn0010583,FBg…	GO:0007169
response to organic substance	1.68606e-19	FBgn0000037,FBgn0000097,FBgn0000273,FBgn0000370,FBgn0000382,FBgn0000394,FBgn0000395,FBgn0000464,FBgn0000479,FBgn0000490,FBgn0000535,FBgn0000546,FBgn0000568,FBgn0000635,FBgn0000659,FBgn0000721,FBgn0001078,FBgn0001139,FBgn0001218,FBgn0001230,FBgn0001624,FBgn0002413,FBgn0003011,FBgn0003041,FBgn0003067,FBgn0003068,FBgn0003071,FBgn0003093,FBgn0003118,FBgn0003165,FBgn0003169,FBgn0003255,FBgn0003256,FBg…	GO:0010033
synaptic signaling	1.86962e-19	FBgn0000017,FBgn0000024,FBgn0000036,FBgn0000037,FBgn0000039,FBgn0000183,FBgn0000273,FBgn0000303,FBgn0000319,FBgn0000479,FBgn0000635,FBgn0001134,FBgn0001624,FBgn0002921,FBgn0003011,FBgn0003165,FBgn0003256,FBgn0003292,FBgn0003301,FBgn0003380,FBgn0003392,FBgn0003429,FBgn0003651,FBgn0003716,FBgn0004168,FBgn0004244,FBgn0004435,FBgn0004573,FBgn0004611,FBgn0004622,FBgn0005564,FBgn0005586,FBgn0010379,FBg…	GO:0099536
chemical synaptic transmission	2.83125e-19	FBgn0000017,FBgn0000024,FBgn0000036,FBgn0000037,FBgn0000039,FBgn0000183,FBgn0000273,FBgn0000303,FBgn0000319,FBgn0000479,FBgn0000635,FBgn0001134,FBgn0001624,FBgn0002921,FBgn0003011,FBgn0003165,FBgn0003256,FBgn0003292,FBgn0003301,FBgn0003380,FBgn0003392,FBgn0003429,FBgn0003651,FBgn0003716,FBgn0004168,FBgn0004244,FBgn0004435,FBgn0004573,FBgn0004611,FBgn0004622,FBgn0005564,FBgn0005586,FBgn0010379,FBg…	GO:0007268
anterograde trans-synaptic signaling	2.83125e-19	FBgn0000017,FBgn0000024,FBgn0000036,FBgn0000037,FBgn0000039,FBgn0000183,FBgn0000273,FBgn0000303,FBgn0000319,FBgn0000479,FBgn0000635,FBgn0001134,FBgn0001624,FBgn0002921,FBgn0003011,FBgn0003165,FBgn0003256,FBgn0003292,FBgn0003301,FBgn0003380,FBgn0003392,FBgn0003429,FBgn0003651,FBgn0003716,FBgn0004168,FBgn0004244,FBgn0004435,FBgn0004573,FBgn0004611,FBgn0004622,FBgn0005564,FBgn0005586,FBgn0010379,FBg…	GO:0098916
negative regulation of cell communication	2.96758e-19	FBgn0000097,FBgn0000250,FBgn0000273,FBgn0000320,FBgn0000394,FBgn0000464,FBgn0000479,FBgn0000547,FBgn0000568,FBgn0000635,FBgn0000711,FBgn0001105,FBgn0001134,FBgn0001139,FBgn0001624,FBgn0002413,FBgn0002945,FBgn0002973,FBgn0003041,FBgn0003053,FBgn0003118,FBgn0003165,FBgn0003209,FBgn0003371,FBgn0003429,FBgn0003463,FBgn0003731,FBgn0003892,FBgn0004177,FBgn0004244,FBgn0004368,FBgn0004370,FBgn0004390,FBg…	GO:0010648
negative regulation of signaling	4.1384e-19	FBgn0000097,FBgn0000250,FBgn0000273,FBgn0000320,FBgn0000394,FBgn0000464,FBgn0000479,FBgn0000547,FBgn0000568,FBgn0000635,FBgn0000711,FBgn0001105,FBgn0001134,FBgn0001139,FBgn0001624,FBgn0002413,FBgn0002945,FBgn0002973,FBgn0003041,FBgn0003053,FBgn0003118,FBgn0003165,FBgn0003209,FBgn0003371,FBgn0003429,FBgn0003463,FBgn0003731,FBgn0003892,FBgn0004177,FBgn0004244,FBgn0004368,FBgn0004370,FBgn0004390,FBg…	GO:0023057
embryonic morphogenesis	6.69052e-19	FBgn0000017,FBgn0000097,FBgn0000163,FBgn0000384,FBgn0000414,FBgn0000490,FBgn0000492,FBgn0000546,FBgn0000547,FBgn0000575,FBgn0000578,FBgn0000659,FBgn0000719,FBgn0000723,FBgn0001105,FBgn0001297,FBgn0001321,FBgn0001624,FBgn0002552,FBgn0002643,FBgn0003041,FBgn0003053,FBgn0003118,FBgn0003165,FBgn0003169,FBgn0003209,FBgn0003310,FBgn0003391,FBgn0003396,FBgn0003463,FBgn0003499,FBgn0003502,FBgn0003507,FBg…	GO:0048598
photoreceptor cell differentiation	6.78638e-19	FBgn0000097,FBgn0000163,FBgn0000320,FBgn0000382,FBgn0000414,FBgn0000464,FBgn0000490,FBgn0000547,FBgn0000575,FBgn0001085,FBgn0001235,FBgn0001297,FBgn0001316,FBgn0002576,FBgn0003053,FBgn0003118,FBgn0003169,FBgn0003256,FBgn0003310,FBgn0003410,FBgn0003513,FBgn0003651,FBgn0003716,FBgn0003731,FBgn0003870,FBgn0004049,FBgn0004102,FBgn0004177,FBgn0004390,FBgn0004583,FBgn0004595,FBgn0004618,FBgn0004635,FBg…	GO:0046530
anatomical structure formation involved in morphogenesis	1.66263e-18	FBgn0000017,FBgn0000114,FBgn0000157,FBgn0000163,FBgn0000183,FBgn0000250,FBgn0000256,FBgn0000286,FBgn0000307,FBgn0000319,FBgn0000320,FBgn0000414,FBgn0000490,FBgn0000546,FBgn0000547,FBgn0000562,FBgn0000575,FBgn0000578,FBgn0000659,FBgn0000667,FBgn0000711,FBgn0000719,FBgn0001075,FBgn0001085,FBgn0001235,FBgn0001316,FBgn0001321,FBgn0001404,FBgn0002543,FBgn0002576,FBgn0002643,FBgn0002914,FBgn0002973,FBg…	GO:0048646
localization of cell	1.75606e-18	FBgn0000017,FBgn0000097,FBgn0000163,FBgn0000382,FBgn0000384,FBgn0000464,FBgn0000490,FBgn0000546,FBgn0000578,FBgn0000719,FBgn0000964,FBgn0001085,FBgn0001105,FBgn0001297,FBgn0001320,FBgn0001323,FBgn0001404,FBgn0002973,FBgn0003002,FBgn0003041,FBgn0003118,FBgn0003165,FBgn0003255,FBgn0003391,FBgn0003392,FBgn0003460,FBgn0003499,FBgn0003507,FBgn0003716,FBgn0003731,FBgn0003862,FBgn0003885,FBgn0003964,FBg…	GO:0051674
cellular response to organic substance	2.50885e-18	FBgn0000097,FBgn0000273,FBgn0000370,FBgn0000382,FBgn0000394,FBgn0000395,FBgn0000464,FBgn0000490,FBgn0000546,FBgn0000568,FBgn0001078,FBgn0001139,FBgn0001218,FBgn0001230,FBgn0003041,FBgn0003067,FBgn0003118,FBgn0003169,FBgn0003255,FBgn0003256,FBgn0003317,FBgn0003371,FBgn0003380,FBgn0003396,FBgn0003463,FBgn0003716,FBgn0003964,FBgn0004168,FBgn0004177,FBgn0004368,FBgn0004370,FBgn0004390,FBgn0004435,FBg…	GO:0071310
protein phosphorylation	4.1174e-18	FBgn0000017,FBgn0000273,FBgn0000307,FBgn0000489,FBgn0000490,FBgn0000658,FBgn0000721,FBgn0000723,FBgn0002413,FBgn0003068,FBgn0003091,FBgn0003093,FBgn0003256,FBgn0003371,FBgn0003392,FBgn0003502,FBgn0003656,FBgn0003716,FBgn0003731,FBgn0004177,FBgn0004569,FBgn0004876,FBgn0005640,FBgn0010269,FBgn0010303,FBgn0010316,FBgn0010379,FBgn0010389,FBgn0010909,FBgn0011300,FBgn0011739,FBgn0011817,FBgn0013759,FBg…	GO:0006468
localization	4.85339e-18	FBgn0000017,FBgn0000036,FBgn0000039,FBgn0000097,FBgn0000163,FBgn0000183,FBgn0000250,FBgn0000256,FBgn0000273,FBgn0000283,FBgn0000319,FBgn0000382,FBgn0000384,FBgn0000414,FBgn0000464,FBgn0000490,FBgn0000535,FBgn0000546,FBgn0000562,FBgn0000578,FBgn0000711,FBgn0000719,FBgn0000964,FBgn0001075,FBgn0001085,FBgn0001087,FBgn0001104,FBgn0001105,FBgn0001134,FBgn0001230,FBgn0001235,FBgn0001297,FBgn0001316,FBg…	GO:0051179
ameboidal-type cell migration	1.16749e-17	FBgn0000097,FBgn0000163,FBgn0000382,FBgn0000384,FBgn0000464,FBgn0000490,FBgn0000546,FBgn0000578,FBgn0000719,FBgn0000964,FBgn0001085,FBgn0001105,FBgn0001297,FBgn0001320,FBgn0001323,FBgn0001404,FBgn0002543,FBgn0003041,FBgn0003053,FBgn0003118,FBgn0003255,FBgn0003391,FBgn0003392,FBgn0003499,FBgn0003731,FBgn0003870,FBgn0003892,FBgn0003964,FBgn0003984,FBgn0004583,FBgn0004638,FBgn0004647,FBgn0005631,FBg…	GO:0001667
regulation of developmental growth	1.25295e-17	FBgn0000017,FBgn0000464,FBgn0000490,FBgn0000578,FBgn0000635,FBgn0000659,FBgn0001075,FBgn0001085,FBgn0001122,FBgn0001624,FBgn0002526,FBgn0003090,FBgn0003165,FBgn0003317,FBgn0003371,FBgn0003429,FBgn0003716,FBgn0003731,FBgn0003964,FBgn0003997,FBgn0004583,FBgn0004852,FBgn0010194,FBgn0010300,FBgn0010379,FBgn0010389,FBgn0010415,FBgn0010762,FBgn0011259,FBgn0011260,FBgn0011300,FBgn0011648,FBgn0011655,FBg…	GO:0048638
cellular response to chemical stimulus	1.46222e-17	FBgn0000037,FBgn0000097,FBgn0000273,FBgn0000370,FBgn0000382,FBgn0000394,FBgn0000395,FBgn0000464,FBgn0000490,FBgn0000546,FBgn0000568,FBgn0001078,FBgn0001139,FBgn0001218,FBgn0001230,FBgn0003041,FBgn0003067,FBgn0003118,FBgn0003169,FBgn0003255,FBgn0003256,FBgn0003317,FBgn0003371,FBgn0003380,FBgn0003396,FBgn0003463,FBgn0003513,FBgn0003716,FBgn0003861,FBgn0003964,FBgn0004168,FBgn0004177,FBgn0004368,FBg…	GO:0070887
negative regulation of developmental process	1.52149e-17	FBgn0000017,FBgn0000097,FBgn0000250,FBgn0000320,FBgn0000490,FBgn0000547,FBgn0000578,FBgn0000635,FBgn0000659,FBgn0001075,FBgn0001122,FBgn0001624,FBgn0002526,FBgn0002973,FBgn0003118,FBgn0003169,FBgn0003345,FBgn0003371,FBgn0003396,FBgn0003507,FBgn0003716,FBgn0003731,FBgn0003870,FBgn0003963,FBgn0003964,FBgn0004177,FBgn0004197,FBgn0004390,FBgn0004435,FBgn0004569,FBgn0004583,FBgn0004595,FBgn0004606,FBg…	GO:0051093
synapse assembly	1.94666e-17	FBgn0000017,FBgn0000163,FBgn0000464,FBgn0000578,FBgn0000635,FBgn0001122,FBgn0001297,FBgn0001624,FBgn0002526,FBgn0002921,FBgn0003165,FBgn0003317,FBgn0003371,FBgn0003429,FBgn0003716,FBgn0004595,FBgn0010105,FBgn0010300,FBgn0010379,FBgn0010389,FBgn0010415,FBgn0010762,FBgn0011259,FBgn0011648,FBgn0011655,FBgn0011701,FBgn0011742,FBgn0011817,FBgn0013759,FBgn0015380,FBgn0020386,FBgn0020493,FBgn0023095,FBg…	GO:0007416
regulation of cell differentiation	2.18244e-17	FBgn0000097,FBgn0000114,FBgn0000250,FBgn0000320,FBgn0000414,FBgn0000490,FBgn0000546,FBgn0000547,FBgn0000635,FBgn0001085,FBgn0001180,FBgn0001235,FBgn0002576,FBgn0002973,FBgn0003090,FBgn0003118,FBgn0003256,FBgn0003345,FBgn0003410,FBgn0003507,FBgn0003513,FBgn0003716,FBgn0003870,FBgn0003963,FBgn0003964,FBgn0003984,FBgn0004102,FBgn0004177,FBgn0004197,FBgn0004390,FBgn0004569,FBgn0004583,FBgn0004595,FBg…	GO:0045595
cell fate commitment	2.49767e-17	FBgn0000097,FBgn0000163,FBgn0000179,FBgn0000183,FBgn0000320,FBgn0000382,FBgn0000490,FBgn0000492,FBgn0000536,FBgn0000546,FBgn0000562,FBgn0000964,FBgn0001085,FBgn0001104,FBgn0001105,FBgn0001138,FBgn0001180,FBgn0001235,FBgn0001297,FBgn0001404,FBgn0001624,FBgn0002543,FBgn0002576,FBgn0002643,FBgn0002941,FBgn0002945,FBgn0002973,FBgn0003118,FBgn0003169,FBgn0003256,FBgn0003310,FBgn0003410,FBgn0003415,FBg…	GO:0045165
regulation of locomotion	3.07594e-17	FBgn0000097,FBgn0000578,FBgn0001085,FBgn0001297,FBgn0002526,FBgn0002543,FBgn0003041,FBgn0003053,FBgn0003090,FBgn0003391,FBgn0003731,FBgn0003870,FBgn0003892,FBgn0003984,FBgn0005631,FBgn0010194,FBgn0010303,FBgn0010329,FBgn0010379,FBgn0010389,FBgn0010909,FBgn0011259,FBgn0011260,FBgn0011592,FBgn0013759,FBgn0014020,FBgn0014073,FBgn0014135,FBgn0015513,FBgn0016059,FBgn0022764,FBgn0025740,FBgn0025741,FBg…	GO:0040012
muscle structure development	3.59377e-17	FBgn0000097,FBgn0000114,FBgn0000286,FBgn0000320,FBgn0000490,FBgn0000492,FBgn0000547,FBgn0000667,FBgn0001235,FBgn0001316,FBgn0001994,FBgn0002941,FBgn0002973,FBgn0003118,FBgn0003285,FBgn0003292,FBgn0003345,FBgn0003415,FBgn0003495,FBgn0003499,FBgn0003716,FBgn0003870,FBgn0003896,FBgn0003975,FBgn0004133,FBgn0004456,FBgn0004647,FBgn0004652,FBgn0004795,FBgn0010194,FBgn0010389,FBgn0010434,FBgn0010583,FBg…	GO:0061061
negative regulation of response to stimulus	4.03867e-17	FBgn0000097,FBgn0000250,FBgn0000273,FBgn0000320,FBgn0000394,FBgn0000464,FBgn0000479,FBgn0000547,FBgn0000568,FBgn0000635,FBgn0000711,FBgn0001105,FBgn0001139,FBgn0001624,FBgn0002413,FBgn0002945,FBgn0002973,FBgn0003041,FBgn0003042,FBgn0003053,FBgn0003118,FBgn0003165,FBgn0003209,FBgn0003317,FBgn0003371,FBgn0003463,FBgn0003731,FBgn0003892,FBgn0004177,FBgn0004368,FBgn0004370,FBgn0004390,FBgn0004435,FBg…	GO:0048585
phosphorylation	4.14355e-17	FBgn0000017,FBgn0000116,FBgn0000273,FBgn0000307,FBgn0000489,FBgn0000490,FBgn0000658,FBgn0000721,FBgn0000723,FBgn0001187,FBgn0002413,FBgn0003068,FBgn0003071,FBgn0003074,FBgn0003091,FBgn0003093,FBgn0003256,FBgn0003371,FBgn0003392,FBgn0003502,FBgn0003656,FBgn0003716,FBgn0003731,FBgn0004177,FBgn0004569,FBgn0004635,FBgn0004647,FBgn0004876,FBgn0005640,FBgn0010269,FBgn0010303,FBgn0010316,FBgn0010379,FBg…	GO:0016310
regulation of cell migration	6.58736e-17	FBgn0000097,FBgn0000578,FBgn0001297,FBgn0002526,FBgn0002543,FBgn0003041,FBgn0003053,FBgn0003391,FBgn0003731,FBgn0003870,FBgn0003892,FBgn0003984,FBgn0005631,FBgn0010303,FBgn0010379,FBgn0010389,FBgn0010909,FBgn0011259,FBgn0011260,FBgn0011592,FBgn0014020,FBgn0014073,FBgn0014135,FBgn0015513,FBgn0016059,FBgn0022764,FBgn0025740,FBgn0025741,FBgn0026379,FBgn0031888,FBgn0032006,FBgn0033159,FBgn0033212,FBg…	GO:0030334
neuromuscular junction development	1.42419e-16	FBgn0000017,FBgn0000464,FBgn0000578,FBgn0000635,FBgn0001122,FBgn0001297,FBgn0001624,FBgn0002526,FBgn0002921,FBgn0003165,FBgn0003169,FBgn0003301,FBgn0003317,FBgn0003371,FBgn0003429,FBgn0003716,FBgn0004516,FBgn0010300,FBgn0010379,FBgn0010389,FBgn0010415,FBgn0010762,FBgn0011648,FBgn0011655,FBgn0011701,FBgn0011742,FBgn0011817,FBgn0013759,FBgn0020386,FBgn0020493,FBgn0024179,FBgn0024273,FBgn0024277,FBg…	GO:0007528
regulation of transcription by RNA polymerase II	1.63157e-16	FBgn0000028,FBgn0000097,FBgn0000157,FBgn0000179,FBgn0000283,FBgn0000286,FBgn0000287,FBgn0000320,FBgn0000370,FBgn0000439,FBgn0000448,FBgn0000459,FBgn0000492,FBgn0000504,FBgn0000546,FBgn0000567,FBgn0000568,FBgn0000575,FBgn0000625,FBgn0000659,FBgn0000964,FBgn0001078,FBgn0001138,FBgn0001139,FBgn0001180,FBgn0001235,FBgn0001297,FBgn0001320,FBgn0001323,FBgn0001994,FBgn0002023,FBgn0002521,FBgn0002552,FBg…	GO:0006357
regulation of multicellular organismal development	1.88165e-16	FBgn0000017,FBgn0000097,FBgn0000384,FBgn0000547,FBgn0000578,FBgn0000723,FBgn0001085,FBgn0001105,FBgn0001122,FBgn0001180,FBgn0001624,FBgn0002526,FBgn0002973,FBgn0003090,FBgn0003118,FBgn0003255,FBgn0003317,FBgn0003345,FBgn0003371,FBgn0003716,FBgn0003870,FBgn0004177,FBgn0004197,FBgn0004569,FBgn0004595,FBgn0004647,FBgn0004859,FBgn0004889,FBgn0004924,FBgn0010194,FBgn0010300,FBgn0010379,FBgn0010389,FBg…	GO:2000026
regulation of RNA metabolic process	2.66912e-16	FBgn0000028,FBgn0000097,FBgn0000114,FBgn0000157,FBgn0000179,FBgn0000250,FBgn0000283,FBgn0000286,FBgn0000287,FBgn0000289,FBgn0000320,FBgn0000370,FBgn0000439,FBgn0000448,FBgn0000459,FBgn0000492,FBgn0000504,FBgn0000546,FBgn0000567,FBgn0000568,FBgn0000575,FBgn0000625,FBgn0000659,FBgn0000964,FBgn0001078,FBgn0001138,FBgn0001139,FBgn0001180,FBgn0001235,FBgn0001297,FBgn0001320,FBgn0001323,FBgn0001994,FBg…	GO:0051252
eye photoreceptor cell differentiation	3.55037e-16	FBgn0000097,FBgn0000320,FBgn0000382,FBgn0000414,FBgn0000464,FBgn0000490,FBgn0000547,FBgn0000575,FBgn0001085,FBgn0001235,FBgn0001297,FBgn0001316,FBgn0002576,FBgn0003118,FBgn0003169,FBgn0003256,FBgn0003310,FBgn0003410,FBgn0003513,FBgn0003651,FBgn0003716,FBgn0003870,FBgn0004049,FBgn0004102,FBgn0004177,FBgn0004390,FBgn0004583,FBgn0004595,FBgn0004618,FBgn0004635,FBgn0004638,FBgn0004647,FBgn0004854,FBg…	GO:0001754
regulation of cellular metabolic process	5.20952e-16	FBgn0000028,FBgn0000097,FBgn0000114,FBgn0000157,FBgn0000179,FBgn0000250,FBgn0000273,FBgn0000283,FBgn0000286,FBgn0000287,FBgn0000289,FBgn0000307,FBgn0000319,FBgn0000320,FBgn0000370,FBgn0000439,FBgn0000448,FBgn0000459,FBgn0000490,FBgn0000492,FBgn0000504,FBgn0000527,FBgn0000546,FBgn0000562,FBgn0000567,FBgn0000568,FBgn0000575,FBgn0000625,FBgn0000659,FBgn0000964,FBgn0001078,FBgn0001138,FBgn0001139,FBg…	GO:0031323
gland development	6.89404e-16	FBgn0000320,FBgn0000490,FBgn0000546,FBgn0000567,FBgn0000625,FBgn0000659,FBgn0000719,FBgn0001085,FBgn0001180,FBgn0001235,FBgn0002543,FBgn0002576,FBgn0003118,FBgn0003209,FBgn0003256,FBgn0003339,FBgn0003391,FBgn0003392,FBgn0003460,FBgn0003463,FBgn0003502,FBgn0003507,FBgn0003731,FBgn0003896,FBgn0003963,FBgn0003997,FBgn0004197,FBgn0004396,FBgn0004456,FBgn0004606,FBgn0004618,FBgn0004635,FBgn0004647,FBg…	GO:0048732
establishment of planar polarity	7.70772e-16	FBgn0000097,FBgn0000163,FBgn0000542,FBgn0000547,FBgn0000658,FBgn0001075,FBgn0001083,FBgn0001085,FBgn0001122,FBgn0001297,FBgn0002413,FBgn0003053,FBgn0003090,FBgn0003118,FBgn0003310,FBgn0003326,FBgn0003391,FBgn0003651,FBgn0003731,FBgn0004569,FBgn0010453,FBgn0010504,FBgn0011817,FBgn0014020,FBgn0014343,FBgn0014388,FBgn0015609,FBgn0015904,FBgn0016977,FBgn0026181,FBgn0026323,FBgn0026379,FBgn0028371,FBg…	GO:0001736
establishment of tissue polarity	7.70772e-16	FBgn0000097,FBgn0000163,FBgn0000542,FBgn0000547,FBgn0000658,FBgn0001075,FBgn0001083,FBgn0001085,FBgn0001122,FBgn0001297,FBgn0002413,FBgn0003053,FBgn0003090,FBgn0003118,FBgn0003310,FBgn0003326,FBgn0003391,FBgn0003651,FBgn0003731,FBgn0004569,FBgn0010453,FBgn0010504,FBgn0011817,FBgn0014020,FBgn0014343,FBgn0014388,FBgn0015609,FBgn0015904,FBgn0016977,FBgn0026181,FBgn0026323,FBgn0026379,FBgn0028371,FBg…	GO:0007164
compound eye photoreceptor cell differentiation	9.95936e-16	FBgn0000097,FBgn0000320,FBgn0000382,FBgn0000414,FBgn0000464,FBgn0000490,FBgn0000547,FBgn0000575,FBgn0001085,FBgn0001235,FBgn0001297,FBgn0001316,FBgn0002576,FBgn0003118,FBgn0003169,FBgn0003256,FBgn0003310,FBgn0003410,FBgn0003513,FBgn0003651,FBgn0003716,FBgn0003870,FBgn0004102,FBgn0004177,FBgn0004390,FBgn0004583,FBgn0004595,FBgn0004618,FBgn0004635,FBgn0004638,FBgn0004647,FBgn0004854,FBgn0004858,FBg…	GO:0001751
negative regulation of signal transduction	1.21474e-15	FBgn0000097,FBgn0000250,FBgn0000273,FBgn0000320,FBgn0000394,FBgn0000464,FBgn0000479,FBgn0000547,FBgn0000568,FBgn0000635,FBgn0000711,FBgn0001105,FBgn0001139,FBgn0001624,FBgn0002413,FBgn0002945,FBgn0002973,FBgn0003041,FBgn0003053,FBgn0003118,FBgn0003165,FBgn0003209,FBgn0003371,FBgn0003463,FBgn0003731,FBgn0003892,FBgn0004177,FBgn0004368,FBgn0004370,FBgn0004390,FBgn0004435,FBgn0004569,FBgn0004623,FBg…	GO:0009968
regulation of nitrogen compound metabolic process	1.2583e-15	FBgn0000028,FBgn0000097,FBgn0000114,FBgn0000157,FBgn0000179,FBgn0000250,FBgn0000273,FBgn0000283,FBgn0000286,FBgn0000287,FBgn0000289,FBgn0000307,FBgn0000320,FBgn0000370,FBgn0000439,FBgn0000448,FBgn0000459,FBgn0000490,FBgn0000492,FBgn0000504,FBgn0000546,FBgn0000562,FBgn0000567,FBgn0000568,FBgn0000575,FBgn0000625,FBgn0000659,FBgn0000964,FBgn0001078,FBgn0001138,FBgn0001139,FBgn0001180,FBgn0001235,FBg…	GO:0051171
regulation of cell motility	1.68098e-15	FBgn0000097,FBgn0000578,FBgn0001297,FBgn0002526,FBgn0002543,FBgn0003041,FBgn0003053,FBgn0003391,FBgn0003731,FBgn0003870,FBgn0003892,FBgn0003984,FBgn0005631,FBgn0010303,FBgn0010379,FBgn0010389,FBgn0010909,FBgn0011259,FBgn0011260,FBgn0011592,FBgn0014020,FBgn0014073,FBgn0014135,FBgn0015513,FBgn0016059,FBgn0022764,FBgn0025740,FBgn0025741,FBgn0026379,FBgn0031888,FBgn0032006,FBgn0033159,FBgn0033212,FBg…	GO:2000145
regulation of primary metabolic process	1.87108e-15	FBgn0000028,FBgn0000097,FBgn0000114,FBgn0000157,FBgn0000179,FBgn0000250,FBgn0000273,FBgn0000283,FBgn0000286,FBgn0000287,FBgn0000289,FBgn0000307,FBgn0000320,FBgn0000370,FBgn0000439,FBgn0000448,FBgn0000459,FBgn0000490,FBgn0000492,FBgn0000504,FBgn0000546,FBgn0000562,FBgn0000567,FBgn0000568,FBgn0000575,FBgn0000625,FBgn0000659,FBgn0000964,FBgn0001078,FBgn0001138,FBgn0001139,FBgn0001180,FBgn0001235,FBg…	GO:0080090
epithelial cell differentiation	4.74508e-15	FBgn0000017,FBgn0000097,FBgn0000163,FBgn0000250,FBgn0000256,FBgn0000286,FBgn0000307,FBgn0000320,FBgn0000382,FBgn0000384,FBgn0000464,FBgn0000490,FBgn0000546,FBgn0000547,FBgn0000575,FBgn0000578,FBgn0000658,FBgn0000659,FBgn0000719,FBgn0000964,FBgn0001075,FBgn0001083,FBgn0001085,FBgn0001122,FBgn0001297,FBgn0001404,FBgn0001624,FBgn0002643,FBgn0002914,FBgn0002973,FBgn0003028,FBgn0003090,FBgn0003255,FBg…	GO:0030855
regulation of nucleobase-containing compound metabolic process	8.957e-15	FBgn0000028,FBgn0000097,FBgn0000114,FBgn0000157,FBgn0000179,FBgn0000250,FBgn0000283,FBgn0000286,FBgn0000287,FBgn0000289,FBgn0000320,FBgn0000370,FBgn0000439,FBgn0000448,FBgn0000459,FBgn0000492,FBgn0000504,FBgn0000546,FBgn0000567,FBgn0000568,FBgn0000575,FBgn0000625,FBgn0000659,FBgn0000964,FBgn0001078,FBgn0001138,FBgn0001139,FBgn0001180,FBgn0001235,FBgn0001297,FBgn0001320,FBgn0001323,FBgn0001994,FBg…	GO:0019219
negative regulation of multicellular organismal process	9.05912e-15	FBgn0000017,FBgn0000097,FBgn0000490,FBgn0000547,FBgn0000578,FBgn0000659,FBgn0001075,FBgn0001122,FBgn0001134,FBgn0001624,FBgn0002526,FBgn0002973,FBgn0003118,FBgn0003169,FBgn0003345,FBgn0003371,FBgn0003396,FBgn0003716,FBgn0003870,FBgn0004177,FBgn0004390,FBgn0004569,FBgn0004583,FBgn0004595,FBgn0004647,FBgn0004852,FBgn0004876,FBgn0004889,FBgn0010300,FBgn0010379,FBgn0011259,FBgn0011260,FBgn0011648,FBg…	GO:0051241
memory	1.00651e-14	FBgn0000119,FBgn0000273,FBgn0000422,FBgn0000479,FBgn0000536,FBgn0000546,FBgn0000635,FBgn0000721,FBgn0003068,FBgn0003093,FBgn0003165,FBgn0003301,FBgn0003392,FBgn0003513,FBgn0004101,FBgn0004168,FBgn0004370,FBgn0004638,FBgn0004647,FBgn0010015,FBgn0010329,FBgn0011582,FBgn0013759,FBgn0014141,FBgn0015380,FBgn0016917,FBgn0017590,FBgn0022349,FBgn0028397,FBgn0028509,FBgn0030412,FBgn0030603,FBgn0031855,FBg…	GO:0007613
regulation of nervous system development	1.07927e-14	FBgn0000017,FBgn0000097,FBgn0000547,FBgn0000578,FBgn0001085,FBgn0001122,FBgn0001180,FBgn0001624,FBgn0002526,FBgn0002973,FBgn0003090,FBgn0003118,FBgn0003317,FBgn0003345,FBgn0003371,FBgn0003716,FBgn0004177,FBgn0004569,FBgn0004595,FBgn0004647,FBgn0004889,FBgn0010194,FBgn0010300,FBgn0010379,FBgn0010389,FBgn0010415,FBgn0010762,FBgn0011259,FBgn0011260,FBgn0011300,FBgn0011648,FBgn0011655,FBgn0011701,FBg…	GO:0051960
morphogenesis of a polarized epithelium	1.20176e-14	FBgn0000097,FBgn0000542,FBgn0000658,FBgn0001075,FBgn0001083,FBgn0001085,FBgn0001122,FBgn0001297,FBgn0001624,FBgn0003053,FBgn0003090,FBgn0003118,FBgn0003310,FBgn0003326,FBgn0003391,FBgn0003392,FBgn0003651,FBgn0003731,FBgn0004049,FBgn0004569,FBgn0010453,FBgn0010504,FBgn0011817,FBgn0014020,FBgn0014343,FBgn0014388,FBgn0015609,FBgn0015904,FBgn0016977,FBgn0026181,FBgn0026192,FBgn0026323,FBgn0028371,FBg…	GO:0001738
system process	1.57369e-14	FBgn0000017,FBgn0000028,FBgn0000036,FBgn0000039,FBgn0000114,FBgn0000119,FBgn0000273,FBgn0000287,FBgn0000422,FBgn0000479,FBgn0000535,FBgn0000536,FBgn0000546,FBgn0000635,FBgn0000721,FBgn0001122,FBgn0001134,FBgn0001991,FBgn0002413,FBgn0002921,FBgn0003011,FBgn0003068,FBgn0003093,FBgn0003165,FBgn0003218,FBgn0003301,FBgn0003371,FBgn0003380,FBgn0003392,FBgn0003502,FBgn0003513,FBgn0003656,FBgn0003721,FBg…	GO:0003008
response to growth factor	1.80154e-14	FBgn0000097,FBgn0000382,FBgn0000394,FBgn0000395,FBgn0000490,FBgn0001139,FBgn0003041,FBgn0003118,FBgn0003169,FBgn0003256,FBgn0003317,FBgn0003396,FBgn0003463,FBgn0003716,FBgn0004368,FBgn0004370,FBgn0004390,FBgn0004638,FBgn0004885,FBgn0010269,FBgn0010389,FBgn0011300,FBgn0011648,FBgn0011655,FBgn0014135,FBgn0014388,FBgn0020299,FBgn0020493,FBgn0024179,FBgn0024250,FBgn0024277,FBgn0025800,FBgn0027539,FBg…	GO:0070848
regulation of metabolic process	2.61391e-14	FBgn0000028,FBgn0000097,FBgn0000114,FBgn0000157,FBgn0000179,FBgn0000250,FBgn0000273,FBgn0000283,FBgn0000286,FBgn0000287,FBgn0000289,FBgn0000307,FBgn0000319,FBgn0000320,FBgn0000370,FBgn0000439,FBgn0000448,FBgn0000459,FBgn0000490,FBgn0000492,FBgn0000504,FBgn0000527,FBgn0000546,FBgn0000562,FBgn0000567,FBgn0000568,FBgn0000575,FBgn0000625,FBgn0000659,FBgn0000964,FBgn0001075,FBgn0001078,FBgn0001087,FBg…	GO:0019222
regulation of anatomical structure morphogenesis	2.89564e-14	FBgn0000017,FBgn0000097,FBgn0000163,FBgn0000384,FBgn0000490,FBgn0000547,FBgn0000658,FBgn0000711,FBgn0000719,FBgn0000723,FBgn0001075,FBgn0001085,FBgn0001105,FBgn0002413,FBgn0003028,FBgn0003041,FBgn0003090,FBgn0003118,FBgn0003209,FBgn0003256,FBgn0003345,FBgn0003513,FBgn0003870,FBgn0004419,FBgn0004595,FBgn0010194,FBgn0010389,FBgn0010473,FBgn0010909,FBgn0011259,FBgn0011260,FBgn0011661,FBgn0011739,FBg…	GO:0022603
cell-cell adhesion via plasma-membrane adhesion molecules	3.58727e-14	FBgn0000464,FBgn0000547,FBgn0000635,FBgn0000636,FBgn0001075,FBgn0001083,FBgn0001085,FBgn0003053,FBgn0003285,FBgn0003391,FBgn0004108,FBgn0004456,FBgn0005775,FBgn0010238,FBgn0010473,FBgn0013433,FBgn0015229,FBgn0015609,FBgn0017590,FBgn0023095,FBgn0024189,FBgn0025878,FBgn0028369,FBgn0028482,FBgn0028644,FBgn0028645,FBgn0030617,FBgn0036715,FBgn0037107,FBgn0037963,FBgn0038084,FBgn0038087,FBgn0038092,FBg…	GO:0098742
regulation of transcription, DNA-templated	5.29201e-14	FBgn0000028,FBgn0000097,FBgn0000157,FBgn0000179,FBgn0000250,FBgn0000283,FBgn0000286,FBgn0000287,FBgn0000289,FBgn0000320,FBgn0000370,FBgn0000439,FBgn0000448,FBgn0000459,FBgn0000492,FBgn0000504,FBgn0000546,FBgn0000567,FBgn0000568,FBgn0000575,FBgn0000625,FBgn0000659,FBgn0000964,FBgn0001078,FBgn0001138,FBgn0001139,FBgn0001180,FBgn0001235,FBgn0001297,FBgn0001320,FBgn0001323,FBgn0001994,FBgn0002023,FBg…	GO:0006355
regulation of nucleic acid-templated transcription	5.29201e-14	FBgn0000028,FBgn0000097,FBgn0000157,FBgn0000179,FBgn0000250,FBgn0000283,FBgn0000286,FBgn0000287,FBgn0000289,FBgn0000320,FBgn0000370,FBgn0000439,FBgn0000448,FBgn0000459,FBgn0000492,FBgn0000504,FBgn0000546,FBgn0000567,FBgn0000568,FBgn0000575,FBgn0000625,FBgn0000659,FBgn0000964,FBgn0001078,FBgn0001138,FBgn0001139,FBgn0001180,FBgn0001235,FBgn0001297,FBgn0001320,FBgn0001323,FBgn0001994,FBgn0002023,FBg…	GO:1903506
regulation of RNA biosynthetic process	5.29201e-14	FBgn0000028,FBgn0000097,FBgn0000157,FBgn0000179,FBgn0000250,FBgn0000283,FBgn0000286,FBgn0000287,FBgn0000289,FBgn0000320,FBgn0000370,FBgn0000439,FBgn0000448,FBgn0000459,FBgn0000492,FBgn0000504,FBgn0000546,FBgn0000567,FBgn0000568,FBgn0000575,FBgn0000625,FBgn0000659,FBgn0000964,FBgn0001078,FBgn0001138,FBgn0001139,FBgn0001180,FBgn0001235,FBgn0001297,FBgn0001320,FBgn0001323,FBgn0001994,FBgn0002023,FBg…	GO:2001141
cellular response to growth factor stimulus	5.63506e-14	FBgn0000097,FBgn0000382,FBgn0000394,FBgn0000395,FBgn0000490,FBgn0001139,FBgn0003041,FBgn0003118,FBgn0003169,FBgn0003256,FBgn0003317,FBgn0003396,FBgn0003463,FBgn0003716,FBgn0004368,FBgn0004370,FBgn0004390,FBgn0004638,FBgn0004885,FBgn0010269,FBgn0010389,FBgn0011300,FBgn0011648,FBgn0011655,FBgn0014135,FBgn0014388,FBgn0020299,FBgn0020493,FBgn0024179,FBgn0024250,FBgn0025800,FBgn0027539,FBgn0028484,FBg…	GO:0071363
regulation of biosynthetic process	5.74471e-14	FBgn0000028,FBgn0000097,FBgn0000114,FBgn0000157,FBgn0000179,FBgn0000250,FBgn0000283,FBgn0000286,FBgn0000287,FBgn0000289,FBgn0000307,FBgn0000320,FBgn0000370,FBgn0000439,FBgn0000448,FBgn0000459,FBgn0000492,FBgn0000504,FBgn0000527,FBgn0000546,FBgn0000562,FBgn0000567,FBgn0000568,FBgn0000575,FBgn0000625,FBgn0000659,FBgn0000964,FBgn0001078,FBgn0001138,FBgn0001139,FBgn0001180,FBgn0001235,FBgn0001297,FBg…	GO:0009889
regulation of macromolecule metabolic process	6.71129e-14	FBgn0000028,FBgn0000097,FBgn0000114,FBgn0000157,FBgn0000179,FBgn0000250,FBgn0000273,FBgn0000283,FBgn0000286,FBgn0000287,FBgn0000289,FBgn0000307,FBgn0000320,FBgn0000370,FBgn0000439,FBgn0000448,FBgn0000459,FBgn0000490,FBgn0000492,FBgn0000504,FBgn0000546,FBgn0000562,FBgn0000567,FBgn0000568,FBgn0000575,FBgn0000625,FBgn0000659,FBgn0000964,FBgn0001075,FBgn0001078,FBgn0001087,FBgn0001138,FBgn0001139,FBg…	GO:0060255
regulation of cellular macromolecule biosynthetic process	8.20441e-14	FBgn0000028,FBgn0000097,FBgn0000114,FBgn0000157,FBgn0000179,FBgn0000250,FBgn0000283,FBgn0000286,FBgn0000287,FBgn0000289,FBgn0000307,FBgn0000320,FBgn0000370,FBgn0000439,FBgn0000448,FBgn0000459,FBgn0000492,FBgn0000504,FBgn0000546,FBgn0000562,FBgn0000567,FBgn0000568,FBgn0000575,FBgn0000625,FBgn0000659,FBgn0000964,FBgn0001078,FBgn0001138,FBgn0001139,FBgn0001180,FBgn0001235,FBgn0001297,FBgn0001320,FBg…	GO:2000112
salivary gland development	8.26296e-14	FBgn0000320,FBgn0000546,FBgn0000567,FBgn0000625,FBgn0000659,FBgn0000719,FBgn0001085,FBgn0001180,FBgn0001235,FBgn0002543,FBgn0003209,FBgn0003339,FBgn0003391,FBgn0003392,FBgn0003502,FBgn0003507,FBgn0003731,FBgn0003997,FBgn0004197,FBgn0004396,FBgn0004456,FBgn0004635,FBgn0004795,FBgn0005631,FBgn0010194,FBgn0010389,FBgn0010452,FBgn0010453,FBgn0011274,FBgn0011592,FBgn0011706,FBgn0011760,FBgn0014011,FBg…	GO:0007431
exocrine system development	8.26296e-14	FBgn0000320,FBgn0000546,FBgn0000567,FBgn0000625,FBgn0000659,FBgn0000719,FBgn0001085,FBgn0001180,FBgn0001235,FBgn0002543,FBgn0003209,FBgn0003339,FBgn0003391,FBgn0003392,FBgn0003502,FBgn0003507,FBgn0003731,FBgn0003997,FBgn0004197,FBgn0004396,FBgn0004456,FBgn0004635,FBgn0004795,FBgn0005631,FBgn0010194,FBgn0010389,FBgn0010452,FBgn0010453,FBgn0011274,FBgn0011592,FBgn0011706,FBgn0011760,FBgn0014011,FBg…	GO:0035272
regulation of macromolecule biosynthetic process	1.65379e-13	FBgn0000028,FBgn0000097,FBgn0000114,FBgn0000157,FBgn0000179,FBgn0000250,FBgn0000283,FBgn0000286,FBgn0000287,FBgn0000289,FBgn0000307,FBgn0000320,FBgn0000370,FBgn0000439,FBgn0000448,FBgn0000459,FBgn0000492,FBgn0000504,FBgn0000546,FBgn0000562,FBgn0000567,FBgn0000568,FBgn0000575,FBgn0000625,FBgn0000659,FBgn0000964,FBgn0001078,FBgn0001138,FBgn0001139,FBgn0001180,FBgn0001235,FBgn0001297,FBgn0001320,FBg…	GO:0010556
transcription by RNA polymerase II	1.98379e-13	FBgn0000028,FBgn0000097,FBgn0000157,FBgn0000179,FBgn0000283,FBgn0000286,FBgn0000287,FBgn0000320,FBgn0000370,FBgn0000439,FBgn0000448,FBgn0000459,FBgn0000492,FBgn0000504,FBgn0000546,FBgn0000567,FBgn0000568,FBgn0000575,FBgn0000625,FBgn0000659,FBgn0000964,FBgn0001078,FBgn0001138,FBgn0001139,FBgn0001180,FBgn0001235,FBgn0001297,FBgn0001320,FBgn0001323,FBgn0001994,FBgn0002023,FBgn0002521,FBgn0002552,FBg…	GO:0006366
imaginal disc pattern formation	2.00041e-13	FBgn0000119,FBgn0000157,FBgn0000179,FBgn0000273,FBgn0000490,FBgn0000492,FBgn0001075,FBgn0003053,FBgn0003118,FBgn0003169,FBgn0003256,FBgn0003317,FBgn0003396,FBgn0003415,FBgn0003716,FBgn0003731,FBgn0003892,FBgn0003975,FBgn0003984,FBgn0004177,FBgn0004197,FBgn0004635,FBgn0004647,FBgn0004854,FBgn0004859,FBgn0004889,FBgn0005677,FBgn0011591,FBgn0011648,FBgn0011817,FBgn0013718,FBgn0016977,FBgn0020493,FBg…	GO:0007447
negative regulation of biosynthetic process	2.13415e-13	FBgn0000097,FBgn0000114,FBgn0000179,FBgn0000287,FBgn0000448,FBgn0000504,FBgn0000527,FBgn0000546,FBgn0000568,FBgn0000575,FBgn0000625,FBgn0000659,FBgn0001139,FBgn0001180,FBgn0001320,FBgn0001323,FBgn0002521,FBgn0002576,FBgn0002941,FBgn0003028,FBgn0003042,FBgn0003044,FBgn0003068,FBgn0003165,FBgn0003334,FBgn0003345,FBgn0003396,FBgn0003513,FBgn0003870,FBgn0003963,FBgn0003964,FBgn0004102,FBgn0004198,FBg…	GO:0009890
positive regulation of response to stimulus	2.62457e-13	FBgn0000273,FBgn0000320,FBgn0000370,FBgn0000394,FBgn0000395,FBgn0000414,FBgn0000490,FBgn0000547,FBgn0000711,FBgn0001075,FBgn0001297,FBgn0002413,FBgn0002945,FBgn0003169,FBgn0003256,FBgn0003390,FBgn0003415,FBgn0003463,FBgn0003495,FBgn0003731,FBgn0003892,FBgn0003963,FBgn0003984,FBgn0004177,FBgn0004514,FBgn0004583,FBgn0004638,FBgn0004885,FBgn0004889,FBgn0005640,FBgn0010379,FBgn0010389,FBgn0010909,FBg…	GO:0048584
negative regulation of nitrogen compound metabolic process	2.95493e-13	FBgn0000097,FBgn0000114,FBgn0000179,FBgn0000287,FBgn0000448,FBgn0000504,FBgn0000546,FBgn0000568,FBgn0000575,FBgn0000625,FBgn0000659,FBgn0001139,FBgn0001180,FBgn0001320,FBgn0001323,FBgn0002413,FBgn0002521,FBgn0002576,FBgn0002941,FBgn0003028,FBgn0003042,FBgn0003044,FBgn0003068,FBgn0003165,FBgn0003334,FBgn0003345,FBgn0003371,FBgn0003392,FBgn0003396,FBgn0003513,FBgn0003656,FBgn0003870,FBgn0003963,FBg…	GO:0051172
negative regulation of cellular metabolic process	3.2021e-13	FBgn0000097,FBgn0000114,FBgn0000179,FBgn0000287,FBgn0000448,FBgn0000504,FBgn0000527,FBgn0000546,FBgn0000568,FBgn0000575,FBgn0000625,FBgn0000659,FBgn0001139,FBgn0001180,FBgn0001320,FBgn0001323,FBgn0002413,FBgn0002521,FBgn0002576,FBgn0002941,FBgn0002973,FBgn0003028,FBgn0003042,FBgn0003044,FBgn0003068,FBgn0003165,FBgn0003256,FBgn0003334,FBgn0003345,FBgn0003371,FBgn0003392,FBgn0003396,FBgn0003513,FBg…	GO:0031324
respiratory system development	3.7075e-13	FBgn0000319,FBgn0000382,FBgn0000490,FBgn0000547,FBgn0000635,FBgn0000658,FBgn0001075,FBgn0001085,FBgn0001316,FBgn0001320,FBgn0001321,FBgn0001323,FBgn0002526,FBgn0002552,FBgn0002921,FBgn0003053,FBgn0003118,FBgn0003169,FBgn0003256,FBgn0003391,FBgn0003392,FBgn0003499,FBgn0003502,FBgn0003716,FBgn0003731,FBgn0003870,FBgn0003984,FBgn0003997,FBgn0004101,FBgn0004198,FBgn0004368,FBgn0004370,FBgn0004456,FBg…	GO:0060541
regulation of cellular biosynthetic process	4.03411e-13	FBgn0000028,FBgn0000097,FBgn0000114,FBgn0000157,FBgn0000179,FBgn0000250,FBgn0000283,FBgn0000286,FBgn0000287,FBgn0000289,FBgn0000307,FBgn0000320,FBgn0000370,FBgn0000439,FBgn0000448,FBgn0000459,FBgn0000492,FBgn0000504,FBgn0000527,FBgn0000546,FBgn0000562,FBgn0000567,FBgn0000568,FBgn0000575,FBgn0000625,FBgn0000659,FBgn0000964,FBgn0001078,FBgn0001138,FBgn0001139,FBgn0001180,FBgn0001235,FBgn0001297,FBg…	GO:0031326
circadian rhythm	4.75444e-13	FBgn0000273,FBgn0000459,FBgn0000479,FBgn0000527,FBgn0000546,FBgn0000575,FBgn0001134,FBgn0001297,FBgn0001624,FBgn0002413,FBgn0002917,FBgn0003068,FBgn0003301,FBgn0003310,FBgn0003371,FBgn0003380,FBgn0003429,FBgn0003460,FBgn0003997,FBgn0004168,FBgn0004244,FBgn0004611,FBgn0004618,FBgn0004635,FBgn0005536,FBgn0005631,FBgn0010379,FBgn0011205,FBgn0014020,FBgn0016076,FBgn0016694,FBgn0017561,FBgn0020445,FBg…	GO:0007623
gliogenesis	6.44957e-13	FBgn0000492,FBgn0000535,FBgn0000719,FBgn0001104,FBgn0001122,FBgn0002973,FBgn0003460,FBgn0003651,FBgn0004197,FBgn0004595,FBgn0004647,FBgn0004795,FBgn0005558,FBgn0010389,FBgn0010415,FBgn0010434,FBgn0011592,FBgn0011603,FBgn0011701,FBgn0011739,FBgn0014020,FBgn0014135,FBgn0014388,FBgn0015774,FBgn0016977,FBgn0020278,FBgn0025631,FBgn0028482,FBgn0030870,FBgn0031745,FBgn0031816,FBgn0031888,FBgn0032006,FBg…	GO:0042063
rhythmic process	7.53533e-13	FBgn0000273,FBgn0000459,FBgn0000479,FBgn0000527,FBgn0000546,FBgn0000575,FBgn0001134,FBgn0001297,FBgn0001624,FBgn0002413,FBgn0002917,FBgn0003068,FBgn0003301,FBgn0003310,FBgn0003371,FBgn0003380,FBgn0003429,FBgn0003460,FBgn0003997,FBgn0004168,FBgn0004244,FBgn0004611,FBgn0004618,FBgn0004635,FBgn0005536,FBgn0005631,FBgn0010379,FBgn0011205,FBgn0014020,FBgn0016076,FBgn0016694,FBgn0017561,FBgn0020445,FBg…	GO:0048511
dendrite development	9.69349e-13	FBgn0000017,FBgn0000028,FBgn0000546,FBgn0000578,FBgn0001078,FBgn0001297,FBgn0002521,FBgn0003165,FBgn0003513,FBgn0003721,FBgn0003896,FBgn0003964,FBgn0003997,FBgn0004198,FBgn0004595,FBgn0004652,FBgn0004795,FBgn0004859,FBgn0005612,FBgn0005631,FBgn0010105,FBgn0010194,FBgn0010379,FBgn0010473,FBgn0010768,FBgn0011259,FBgn0011260,FBgn0011300,FBgn0011592,FBgn0011739,FBgn0013733,FBgn0014020,FBgn0015371,FBg…	GO:0016358
negative regulation of macromolecule biosynthetic process	1.04313e-12	FBgn0000097,FBgn0000114,FBgn0000179,FBgn0000287,FBgn0000448,FBgn0000504,FBgn0000546,FBgn0000568,FBgn0000575,FBgn0000625,FBgn0000659,FBgn0001139,FBgn0001180,FBgn0001320,FBgn0001323,FBgn0002521,FBgn0002576,FBgn0002941,FBgn0003028,FBgn0003042,FBgn0003044,FBgn0003068,FBgn0003165,FBgn0003334,FBgn0003345,FBgn0003396,FBgn0003513,FBgn0003870,FBgn0003963,FBgn0003964,FBgn0004102,FBgn0004198,FBgn0004419,FBg…	GO:0010558
negative regulation of cellular macromolecule biosynthetic process	1.04313e-12	FBgn0000097,FBgn0000114,FBgn0000179,FBgn0000287,FBgn0000448,FBgn0000504,FBgn0000546,FBgn0000568,FBgn0000575,FBgn0000625,FBgn0000659,FBgn0001139,FBgn0001180,FBgn0001320,FBgn0001323,FBgn0002521,FBgn0002576,FBgn0002941,FBgn0003028,FBgn0003042,FBgn0003044,FBgn0003068,FBgn0003165,FBgn0003334,FBgn0003345,FBgn0003396,FBgn0003513,FBgn0003870,FBgn0003963,FBgn0003964,FBgn0004102,FBgn0004198,FBgn0004419,FBg…	GO:2000113
cytoskeleton organization	1.29301e-12	FBgn0000017,FBgn0000114,FBgn0000163,FBgn0000183,FBgn0000256,FBgn0000273,FBgn0000283,FBgn0000319,FBgn0000384,FBgn0000547,FBgn0000562,FBgn0000578,FBgn0000667,FBgn0000719,FBgn0000723,FBgn0001075,FBgn0001085,FBgn0001104,FBgn0001105,FBgn0001122,FBgn0001316,FBgn0001404,FBgn0001624,FBgn0002413,FBgn0002645,FBgn0002914,FBgn0003016,FBgn0003028,FBgn0003041,FBgn0003090,FBgn0003292,FBgn0003371,FBgn0003392,FBg…	GO:0007010
regulation of gene expression	1.44002e-12	FBgn0000028,FBgn0000097,FBgn0000114,FBgn0000157,FBgn0000179,FBgn0000250,FBgn0000273,FBgn0000283,FBgn0000286,FBgn0000287,FBgn0000289,FBgn0000320,FBgn0000370,FBgn0000439,FBgn0000448,FBgn0000459,FBgn0000490,FBgn0000492,FBgn0000504,FBgn0000546,FBgn0000562,FBgn0000567,FBgn0000568,FBgn0000575,FBgn0000625,FBgn0000659,FBgn0000964,FBgn0001075,FBgn0001078,FBgn0001087,FBgn0001138,FBgn0001139,FBgn0001180,FBg…	GO:0010468
cellular response to endogenous stimulus	1.44335e-12	FBgn0000097,FBgn0000382,FBgn0000464,FBgn0000490,FBgn0000546,FBgn0000568,FBgn0001078,FBgn0001139,FBgn0003041,FBgn0003118,FBgn0003169,FBgn0003255,FBgn0003256,FBgn0003317,FBgn0003371,FBgn0003380,FBgn0003396,FBgn0003716,FBgn0004168,FBgn0004177,FBgn0004435,FBgn0004573,FBgn0004638,FBgn0004914,FBgn0010269,FBgn0010379,FBgn0010389,FBgn0010583,FBgn0011582,FBgn0011648,FBgn0011655,FBgn0014135,FBgn0014859,FBg…	GO:0071495
positive regulation of cell communication	1.54319e-12	FBgn0000183,FBgn0000273,FBgn0000370,FBgn0000394,FBgn0000395,FBgn0000414,FBgn0000490,FBgn0000547,FBgn0000711,FBgn0001075,FBgn0002413,FBgn0002945,FBgn0003169,FBgn0003390,FBgn0003415,FBgn0003463,FBgn0003495,FBgn0003731,FBgn0003892,FBgn0003984,FBgn0004177,FBgn0004514,FBgn0004583,FBgn0004638,FBgn0004885,FBgn0004889,FBgn0005640,FBgn0010379,FBgn0010909,FBgn0011481,FBgn0011591,FBgn0011706,FBgn0015513,FBg…	GO:0010647
positive regulation of signaling	1.54319e-12	FBgn0000183,FBgn0000273,FBgn0000370,FBgn0000394,FBgn0000395,FBgn0000414,FBgn0000490,FBgn0000547,FBgn0000711,FBgn0001075,FBgn0002413,FBgn0002945,FBgn0003169,FBgn0003390,FBgn0003415,FBgn0003463,FBgn0003495,FBgn0003731,FBgn0003892,FBgn0003984,FBgn0004177,FBgn0004514,FBgn0004583,FBgn0004638,FBgn0004885,FBgn0004889,FBgn0005640,FBgn0010379,FBgn0010909,FBgn0011481,FBgn0011591,FBgn0011706,FBgn0015513,FBg…	GO:0023056
response to oxygen-containing compound	1.54371e-12	FBgn0000037,FBgn0000273,FBgn0000422,FBgn0000464,FBgn0000479,FBgn0000535,FBgn0000546,FBgn0000568,FBgn0000635,FBgn0000659,FBgn0000721,FBgn0001078,FBgn0001624,FBgn0002413,FBgn0003011,FBgn0003067,FBgn0003068,FBgn0003071,FBgn0003093,FBgn0003165,FBgn0003169,FBgn0003256,FBgn0003301,FBgn0003310,FBgn0003326,FBgn0003371,FBgn0003380,FBgn0003495,FBgn0003731,FBgn0003964,FBgn0003997,FBgn0004168,FBgn0004177,FBg…	GO:1901700
central nervous system development	1.80406e-12	FBgn0000017,FBgn0000157,FBgn0000320,FBgn0000382,FBgn0000448,FBgn0000492,FBgn0000536,FBgn0000546,FBgn0000635,FBgn0001078,FBgn0001104,FBgn0001122,FBgn0001180,FBgn0001235,FBgn0002543,FBgn0003002,FBgn0003042,FBgn0003044,FBgn0003209,FBgn0003334,FBgn0003391,FBgn0003495,FBgn0003499,FBgn0003651,FBgn0003964,FBgn0004102,FBgn0004108,FBgn0004198,FBgn0004368,FBgn0004370,FBgn0004595,FBgn0004635,FBgn0004652,FBg…	GO:0007417
negative regulation of cellular biosynthetic process	2.83371e-12	FBgn0000097,FBgn0000114,FBgn0000179,FBgn0000287,FBgn0000448,FBgn0000504,FBgn0000527,FBgn0000546,FBgn0000568,FBgn0000575,FBgn0000625,FBgn0000659,FBgn0001139,FBgn0001180,FBgn0001320,FBgn0001323,FBgn0002521,FBgn0002576,FBgn0002941,FBgn0003028,FBgn0003042,FBgn0003044,FBgn0003068,FBgn0003165,FBgn0003334,FBgn0003345,FBgn0003396,FBgn0003513,FBgn0003870,FBgn0003963,FBgn0003964,FBgn0004102,FBgn0004198,FBg…	GO:0031327
response to endogenous stimulus	2.88275e-12	FBgn0000097,FBgn0000382,FBgn0000464,FBgn0000490,FBgn0000546,FBgn0000568,FBgn0001078,FBgn0001139,FBgn0003041,FBgn0003118,FBgn0003169,FBgn0003255,FBgn0003256,FBgn0003317,FBgn0003371,FBgn0003380,FBgn0003396,FBgn0003716,FBgn0004168,FBgn0004177,FBgn0004435,FBgn0004573,FBgn0004638,FBgn0004914,FBgn0010269,FBgn0010379,FBgn0010389,FBgn0010583,FBgn0011582,FBgn0011648,FBgn0011655,FBgn0014135,FBgn0014859,FBg…	GO:0009719
epithelial cell migration	2.89124e-12	FBgn0000097,FBgn0000163,FBgn0000382,FBgn0000464,FBgn0000490,FBgn0000546,FBgn0000578,FBgn0000964,FBgn0001085,FBgn0001297,FBgn0001320,FBgn0001323,FBgn0001404,FBgn0002543,FBgn0003053,FBgn0003118,FBgn0003255,FBgn0003391,FBgn0003392,FBgn0003499,FBgn0003731,FBgn0003870,FBgn0003892,FBgn0003964,FBgn0003984,FBgn0004583,FBgn0004638,FBgn0004647,FBgn0005631,FBgn0010269,FBgn0010303,FBgn0010379,FBgn0010415,FBg…	GO:0010631
positive regulation of signal transduction	3.12943e-12	FBgn0000273,FBgn0000370,FBgn0000394,FBgn0000395,FBgn0000414,FBgn0000490,FBgn0000547,FBgn0000711,FBgn0001075,FBgn0002413,FBgn0002945,FBgn0003169,FBgn0003390,FBgn0003415,FBgn0003463,FBgn0003495,FBgn0003731,FBgn0003892,FBgn0003984,FBgn0004177,FBgn0004514,FBgn0004583,FBgn0004638,FBgn0004885,FBgn0004889,FBgn0005640,FBgn0010379,FBgn0010909,FBgn0011481,FBgn0011591,FBgn0011706,FBgn0015513,FBgn0015772,FBg…	GO:0009967
regulation of cellular component movement	4.32867e-12	FBgn0000097,FBgn0000578,FBgn0001085,FBgn0001297,FBgn0002526,FBgn0002543,FBgn0003041,FBgn0003053,FBgn0003090,FBgn0003391,FBgn0003731,FBgn0003870,FBgn0003892,FBgn0003984,FBgn0005631,FBgn0010194,FBgn0010303,FBgn0010379,FBgn0010389,FBgn0010909,FBgn0011259,FBgn0011260,FBgn0011592,FBgn0014020,FBgn0014073,FBgn0014135,FBgn0015513,FBgn0016059,FBgn0022764,FBgn0025740,FBgn0025741,FBgn0026379,FBgn0031888,FBg…	GO:0051270
dendrite morphogenesis	5.15936e-12	FBgn0000017,FBgn0000028,FBgn0000546,FBgn0000578,FBgn0001078,FBgn0001297,FBgn0002521,FBgn0003165,FBgn0003513,FBgn0003721,FBgn0003896,FBgn0003964,FBgn0003997,FBgn0004198,FBgn0004595,FBgn0004652,FBgn0004795,FBgn0004859,FBgn0005612,FBgn0005631,FBgn0010105,FBgn0010194,FBgn0010473,FBgn0010768,FBgn0011259,FBgn0011260,FBgn0011300,FBgn0011592,FBgn0011739,FBgn0013733,FBgn0014020,FBgn0015371,FBgn0015380,FBg…	GO:0048813
positive regulation of RNA metabolic process	5.25282e-12	FBgn0000028,FBgn0000157,FBgn0000286,FBgn0000320,FBgn0000370,FBgn0000439,FBgn0000448,FBgn0000459,FBgn0000504,FBgn0000546,FBgn0000567,FBgn0000568,FBgn0000659,FBgn0000964,FBgn0001180,FBgn0001235,FBgn0001297,FBgn0002521,FBgn0002552,FBgn0002576,FBgn0002643,FBgn0002723,FBgn0002914,FBgn0003002,FBgn0003028,FBgn0003118,FBgn0003165,FBgn0003339,FBgn0003345,FBgn0003396,FBgn0003460,FBgn0003507,FBgn0003862,FBg…	GO:0051254
open tracheal system development	6.13339e-12	FBgn0000319,FBgn0000382,FBgn0000490,FBgn0000547,FBgn0000635,FBgn0000658,FBgn0001075,FBgn0001085,FBgn0001316,FBgn0001320,FBgn0001321,FBgn0001323,FBgn0002526,FBgn0002552,FBgn0002921,FBgn0003053,FBgn0003118,FBgn0003169,FBgn0003256,FBgn0003391,FBgn0003392,FBgn0003499,FBgn0003502,FBgn0003716,FBgn0003731,FBgn0003870,FBgn0003984,FBgn0003997,FBgn0004101,FBgn0004198,FBgn0004368,FBgn0004370,FBgn0004456,FBg…	GO:0007424
leg disc development	6.31318e-12	FBgn0000119,FBgn0000157,FBgn0001078,FBgn0001235,FBgn0003028,FBgn0003118,FBgn0003256,FBgn0003345,FBgn0003415,FBgn0003513,FBgn0003731,FBgn0003975,FBgn0003984,FBgn0004197,FBgn0004635,FBgn0004647,FBgn0004854,FBgn0004858,FBgn0004863,FBgn0004893,FBgn0005677,FBgn0005771,FBgn0010825,FBgn0011591,FBgn0011648,FBgn0011655,FBgn0014020,FBgn0020307,FBgn0020378,FBgn0025525,FBgn0026411,FBgn0030808,FBgn0031118,FBg…	GO:0035218
positive regulation of metabolic process	6.67591e-12	FBgn0000028,FBgn0000097,FBgn0000157,FBgn0000273,FBgn0000286,FBgn0000307,FBgn0000319,FBgn0000320,FBgn0000370,FBgn0000439,FBgn0000448,FBgn0000459,FBgn0000490,FBgn0000504,FBgn0000546,FBgn0000567,FBgn0000568,FBgn0000659,FBgn0000964,FBgn0001087,FBgn0001180,FBgn0001235,FBgn0001297,FBgn0002023,FBgn0002413,FBgn0002521,FBgn0002552,FBgn0002576,FBgn0002643,FBgn0002723,FBgn0002914,FBgn0003002,FBgn0003028,FBg…	GO:0009893
neuron fate commitment	7.13929e-12	FBgn0000097,FBgn0000382,FBgn0000490,FBgn0001085,FBgn0001235,FBgn0001297,FBgn0002643,FBgn0003118,FBgn0003169,FBgn0003256,FBgn0003310,FBgn0003410,FBgn0003651,FBgn0003716,FBgn0003731,FBgn0003870,FBgn0003896,FBgn0004102,FBgn0004177,FBgn0004595,FBgn0004618,FBgn0004635,FBgn0004638,FBgn0004647,FBgn0004858,FBgn0005677,FBgn0005771,FBgn0010269,FBgn0011300,FBgn0011648,FBgn0011666,FBgn0011739,FBgn0016797,FBg…	GO:0048663
morphogenesis of embryonic epithelium	7.20263e-12	FBgn0000017,FBgn0000097,FBgn0000414,FBgn0000490,FBgn0000547,FBgn0000575,FBgn0000578,FBgn0000719,FBgn0000723,FBgn0001297,FBgn0001321,FBgn0001624,FBgn0003053,FBgn0003169,FBgn0003209,FBgn0003396,FBgn0003502,FBgn0003507,FBgn0003716,FBgn0003731,FBgn0003896,FBgn0004049,FBgn0004635,FBgn0004647,FBgn0005536,FBgn0010238,FBgn0010303,FBgn0010434,FBgn0010909,FBgn0011225,FBgn0014011,FBgn0014020,FBgn0015513,FBg…	GO:0016331
synaptic assembly at neuromuscular junction	1.12e-11	FBgn0000017,FBgn0000464,FBgn0000578,FBgn0000635,FBgn0001122,FBgn0001297,FBgn0001624,FBgn0002526,FBgn0002921,FBgn0003165,FBgn0003317,FBgn0003371,FBgn0003429,FBgn0003716,FBgn0010300,FBgn0010379,FBgn0010389,FBgn0010415,FBgn0010762,FBgn0011648,FBgn0011655,FBgn0011701,FBgn0011742,FBgn0011817,FBgn0013759,FBgn0020386,FBgn0020493,FBgn0024179,FBgn0024273,FBgn0024277,FBgn0024980,FBgn0025790,FBgn0031030,FBg…	GO:0051124
positive regulation of nucleobase-containing compound metabolic process	1.37635e-11	FBgn0000028,FBgn0000157,FBgn0000286,FBgn0000320,FBgn0000370,FBgn0000439,FBgn0000448,FBgn0000459,FBgn0000504,FBgn0000546,FBgn0000567,FBgn0000568,FBgn0000659,FBgn0000964,FBgn0001180,FBgn0001235,FBgn0001297,FBgn0002521,FBgn0002552,FBgn0002576,FBgn0002643,FBgn0002723,FBgn0002914,FBgn0003002,FBgn0003028,FBgn0003118,FBgn0003165,FBgn0003339,FBgn0003345,FBgn0003396,FBgn0003460,FBgn0003507,FBgn0003862,FBg…	GO:0045935
oogenesis	1.60645e-11	FBgn0000017,FBgn0000097,FBgn0000114,FBgn0000163,FBgn0000183,FBgn0000250,FBgn0000256,FBgn0000273,FBgn0000286,FBgn0000307,FBgn0000319,FBgn0000320,FBgn0000382,FBgn0000464,FBgn0000490,FBgn0000546,FBgn0000547,FBgn0000562,FBgn0000567,FBgn0000568,FBgn0000575,FBgn0000578,FBgn0000711,FBgn0000964,FBgn0001085,FBgn0001297,FBgn0001404,FBgn0001624,FBgn0002643,FBgn0002716,FBgn0002781,FBgn0002914,FBgn0003028,FBg…	GO:0048477
positive regulation of cell migration	1.90545e-11	FBgn0000097,FBgn0000578,FBgn0001297,FBgn0002543,FBgn0003053,FBgn0003391,FBgn0003731,FBgn0003870,FBgn0003984,FBgn0005631,FBgn0010303,FBgn0010379,FBgn0010389,FBgn0011259,FBgn0011260,FBgn0011592,FBgn0014073,FBgn0015513,FBgn0016059,FBgn0031888,FBgn0032006,FBgn0033159,FBgn0033212,FBgn0033483,FBgn0033652,FBgn0034013,FBgn0041092,FBgn0085407,FBgn0085443,FBgn0243512,FBgn0259984,FBgn0260635,FBgn0260934,FBg…	GO:0030335
epithelial cell development	2.19713e-11	FBgn0000017,FBgn0000097,FBgn0000163,FBgn0000250,FBgn0000256,FBgn0000286,FBgn0000307,FBgn0000320,FBgn0000382,FBgn0000384,FBgn0000464,FBgn0000490,FBgn0000546,FBgn0000547,FBgn0000575,FBgn0000578,FBgn0000719,FBgn0000964,FBgn0001085,FBgn0001297,FBgn0001404,FBgn0001624,FBgn0002643,FBgn0002914,FBgn0003255,FBgn0003256,FBgn0003310,FBgn0003317,FBgn0003334,FBgn0003371,FBgn0003391,FBgn0003392,FBgn0003475,FBg…	GO:0002064
establishment or maintenance of cell polarity	2.20693e-11	FBgn0000097,FBgn0000163,FBgn0000183,FBgn0000273,FBgn0000319,FBgn0000382,FBgn0000384,FBgn0000542,FBgn0000562,FBgn0001075,FBgn0001083,FBgn0001085,FBgn0001104,FBgn0001105,FBgn0001297,FBgn0001404,FBgn0001624,FBgn0003053,FBgn0003090,FBgn0003118,FBgn0003310,FBgn0003326,FBgn0003371,FBgn0003391,FBgn0003651,FBgn0003731,FBgn0004049,FBgn0004177,FBgn0004569,FBgn0004889,FBgn0011224,FBgn0011661,FBgn0011760,FBg…	GO:0007163
positive regulation of cellular metabolic process	2.28132e-11	FBgn0000028,FBgn0000157,FBgn0000273,FBgn0000286,FBgn0000307,FBgn0000319,FBgn0000320,FBgn0000370,FBgn0000439,FBgn0000448,FBgn0000459,FBgn0000490,FBgn0000504,FBgn0000546,FBgn0000567,FBgn0000568,FBgn0000659,FBgn0000964,FBgn0001180,FBgn0001235,FBgn0001297,FBgn0002413,FBgn0002521,FBgn0002552,FBgn0002576,FBgn0002643,FBgn0002723,FBgn0002914,FBgn0003002,FBgn0003028,FBgn0003118,FBgn0003165,FBgn0003169,FBg…	GO:0031325
transcription, DNA-templated	2.97575e-11	FBgn0000028,FBgn0000097,FBgn0000157,FBgn0000179,FBgn0000250,FBgn0000283,FBgn0000286,FBgn0000287,FBgn0000289,FBgn0000320,FBgn0000370,FBgn0000439,FBgn0000448,FBgn0000459,FBgn0000492,FBgn0000504,FBgn0000546,FBgn0000567,FBgn0000568,FBgn0000575,FBgn0000625,FBgn0000659,FBgn0000964,FBgn0001078,FBgn0001138,FBgn0001139,FBgn0001180,FBgn0001235,FBgn0001297,FBgn0001320,FBgn0001323,FBgn0001994,FBgn0002023,FBg…	GO:0006351
nucleic acid-templated transcription	2.97575e-11	FBgn0000028,FBgn0000097,FBgn0000157,FBgn0000179,FBgn0000250,FBgn0000283,FBgn0000286,FBgn0000287,FBgn0000289,FBgn0000320,FBgn0000370,FBgn0000439,FBgn0000448,FBgn0000459,FBgn0000492,FBgn0000504,FBgn0000546,FBgn0000567,FBgn0000568,FBgn0000575,FBgn0000625,FBgn0000659,FBgn0000964,FBgn0001078,FBgn0001138,FBgn0001139,FBgn0001180,FBgn0001235,FBgn0001297,FBgn0001320,FBgn0001323,FBgn0001994,FBgn0002023,FBg…	GO:0097659
positive regulation of macromolecule metabolic process	2.99612e-11	FBgn0000028,FBgn0000097,FBgn0000157,FBgn0000273,FBgn0000286,FBgn0000307,FBgn0000320,FBgn0000370,FBgn0000439,FBgn0000448,FBgn0000459,FBgn0000490,FBgn0000504,FBgn0000546,FBgn0000567,FBgn0000568,FBgn0000659,FBgn0000964,FBgn0001087,FBgn0001180,FBgn0001235,FBgn0001297,FBgn0002023,FBgn0002413,FBgn0002521,FBgn0002552,FBgn0002576,FBgn0002643,FBgn0002723,FBgn0002914,FBgn0003002,FBgn0003028,FBgn0003118,FBg…	GO:0010604
cell growth	3.96622e-11	FBgn0000119,FBgn0000273,FBgn0000464,FBgn0000479,FBgn0000535,FBgn0000659,FBgn0000723,FBgn0001085,FBgn0001297,FBgn0002413,FBgn0003090,FBgn0003301,FBgn0003391,FBgn0003716,FBgn0003975,FBgn0005558,FBgn0010194,FBgn0010303,FBgn0010379,FBgn0010389,FBgn0011259,FBgn0011260,FBgn0011603,FBgn0013733,FBgn0014011,FBgn0014020,FBgn0015609,FBgn0015790,FBgn0016059,FBgn0016131,FBgn0020386,FBgn0020493,FBgn0023172,FBg…	GO:0016049
regulation of synapse structure or activity	4.10882e-11	FBgn0000017,FBgn0000578,FBgn0000635,FBgn0001122,FBgn0001624,FBgn0002526,FBgn0003165,FBgn0003169,FBgn0003292,FBgn0003317,FBgn0003371,FBgn0003380,FBgn0003392,FBgn0003429,FBgn0003716,FBgn0010300,FBgn0010379,FBgn0010389,FBgn0010415,FBgn0010762,FBgn0011300,FBgn0011648,FBgn0011655,FBgn0011742,FBgn0011817,FBgn0013759,FBgn0015790,FBgn0015803,FBgn0020493,FBgn0024273,FBgn0024277,FBgn0024980,FBgn0025790,FBg…	GO:0050803
developmental process involved in reproduction	4.40352e-11	FBgn0000017,FBgn0000097,FBgn0000114,FBgn0000157,FBgn0000163,FBgn0000183,FBgn0000250,FBgn0000256,FBgn0000273,FBgn0000286,FBgn0000287,FBgn0000307,FBgn0000319,FBgn0000320,FBgn0000382,FBgn0000464,FBgn0000490,FBgn0000492,FBgn0000504,FBgn0000546,FBgn0000547,FBgn0000562,FBgn0000567,FBgn0000568,FBgn0000575,FBgn0000578,FBgn0000635,FBgn0000711,FBgn0000964,FBgn0001085,FBgn0001139,FBgn0001297,FBgn0001404,FBg…	GO:0003006
RNA biosynthetic process	4.43167e-11	FBgn0000028,FBgn0000097,FBgn0000157,FBgn0000179,FBgn0000250,FBgn0000283,FBgn0000286,FBgn0000287,FBgn0000289,FBgn0000320,FBgn0000370,FBgn0000439,FBgn0000448,FBgn0000459,FBgn0000492,FBgn0000504,FBgn0000546,FBgn0000567,FBgn0000568,FBgn0000575,FBgn0000625,FBgn0000659,FBgn0000964,FBgn0001078,FBgn0001138,FBgn0001139,FBgn0001180,FBgn0001235,FBgn0001297,FBgn0001320,FBgn0001323,FBgn0001994,FBgn0002023,FBg…	GO:0032774
regulation of intracellular signal transduction	4.62624e-11	FBgn0000273,FBgn0000370,FBgn0000479,FBgn0000547,FBgn0000711,FBgn0001075,FBgn0002413,FBgn0003053,FBgn0003209,FBgn0003301,FBgn0003371,FBgn0003731,FBgn0003892,FBgn0003984,FBgn0004177,FBgn0004569,FBgn0004583,FBgn0004638,FBgn0004859,FBgn0010379,FBgn0010909,FBgn0011706,FBgn0014388,FBgn0015513,FBgn0015803,FBgn0016131,FBgn0016641,FBgn0020386,FBgn0020767,FBgn0023001,FBgn0023172,FBgn0023540,FBgn0024187,FBg…	GO:1902531
negative regulation of RNA metabolic process	6.59604e-11	FBgn0000097,FBgn0000179,FBgn0000287,FBgn0000448,FBgn0000504,FBgn0000546,FBgn0000568,FBgn0000575,FBgn0000625,FBgn0000659,FBgn0001139,FBgn0001180,FBgn0001320,FBgn0001323,FBgn0002521,FBgn0002576,FBgn0002941,FBgn0003028,FBgn0003042,FBgn0003044,FBgn0003068,FBgn0003165,FBgn0003334,FBgn0003345,FBgn0003396,FBgn0003513,FBgn0003870,FBgn0003963,FBgn0003964,FBgn0004102,FBgn0004198,FBgn0004595,FBgn0004606,FBg…	GO:0051253
embryonic development via the syncytial blastoderm	9.07273e-11	FBgn0000017,FBgn0000097,FBgn0000283,FBgn0000414,FBgn0000490,FBgn0000546,FBgn0000547,FBgn0000575,FBgn0000578,FBgn0000723,FBgn0001297,FBgn0001624,FBgn0003053,FBgn0003165,FBgn0003169,FBgn0003209,FBgn0003371,FBgn0003396,FBgn0003499,FBgn0003502,FBgn0003507,FBgn0003716,FBgn0003731,FBgn0003896,FBgn0003963,FBgn0003997,FBgn0004049,FBgn0004102,FBgn0004606,FBgn0004635,FBgn0004647,FBgn0005536,FBgn0005640,FBg…	GO:0001700
negative regulation of metabolic process	1.00235e-10	FBgn0000097,FBgn0000114,FBgn0000157,FBgn0000179,FBgn0000250,FBgn0000287,FBgn0000448,FBgn0000490,FBgn0000492,FBgn0000504,FBgn0000527,FBgn0000546,FBgn0000568,FBgn0000575,FBgn0000625,FBgn0000659,FBgn0001075,FBgn0001087,FBgn0001139,FBgn0001180,FBgn0001218,FBgn0001320,FBgn0001323,FBgn0002413,FBgn0002521,FBgn0002576,FBgn0002941,FBgn0002973,FBgn0003028,FBgn0003042,FBgn0003044,FBgn0003068,FBgn0003165,FBg…	GO:0009892
negative regulation of cell differentiation	1.1024e-10	FBgn0000097,FBgn0000250,FBgn0000320,FBgn0000547,FBgn0000635,FBgn0002973,FBgn0003118,FBgn0003345,FBgn0003507,FBgn0003870,FBgn0003963,FBgn0003964,FBgn0004177,FBgn0004197,FBgn0004390,FBgn0004569,FBgn0004595,FBgn0004606,FBgn0004647,FBgn0004876,FBgn0004889,FBgn0010300,FBgn0011259,FBgn0011260,FBgn0011701,FBgn0011739,FBgn0014135,FBgn0014141,FBgn0014388,FBgn0015371,FBgn0015609,FBgn0016059,FBgn0016917,FBg…	GO:0045596
positive regulation of nitrogen compound metabolic process	1.53995e-10	FBgn0000028,FBgn0000157,FBgn0000273,FBgn0000286,FBgn0000307,FBgn0000320,FBgn0000370,FBgn0000439,FBgn0000448,FBgn0000459,FBgn0000490,FBgn0000504,FBgn0000546,FBgn0000567,FBgn0000568,FBgn0000659,FBgn0000964,FBgn0001180,FBgn0001235,FBgn0001297,FBgn0002413,FBgn0002521,FBgn0002552,FBgn0002576,FBgn0002643,FBgn0002723,FBgn0002914,FBgn0003002,FBgn0003028,FBgn0003118,FBgn0003165,FBgn0003339,FBgn0003345,FBg…	GO:0051173
salivary gland morphogenesis	1.81332e-10	FBgn0000320,FBgn0000546,FBgn0000567,FBgn0000625,FBgn0000659,FBgn0000719,FBgn0001085,FBgn0003209,FBgn0003391,FBgn0003392,FBgn0003502,FBgn0003507,FBgn0003997,FBgn0004197,FBgn0004456,FBgn0004635,FBgn0010194,FBgn0010452,FBgn0010453,FBgn0011274,FBgn0011706,FBgn0011760,FBgn0014011,FBgn0014020,FBgn0015380,FBgn0016797,FBgn0022238,FBgn0023095,FBgn0024245,FBgn0027594,FBgn0031888,FBgn0032006,FBgn0033791,FBg…	GO:0007435
gland morphogenesis	1.81332e-10	FBgn0000320,FBgn0000546,FBgn0000567,FBgn0000625,FBgn0000659,FBgn0000719,FBgn0001085,FBgn0003209,FBgn0003391,FBgn0003392,FBgn0003502,FBgn0003507,FBgn0003997,FBgn0004197,FBgn0004456,FBgn0004635,FBgn0010194,FBgn0010452,FBgn0010453,FBgn0011274,FBgn0011706,FBgn0011760,FBgn0014011,FBgn0014020,FBgn0015380,FBgn0016797,FBgn0022238,FBgn0023095,FBgn0024245,FBgn0027594,FBgn0031888,FBgn0032006,FBgn0033791,FBg…	GO:0022612
learning	1.91322e-10	FBgn0000273,FBgn0000479,FBgn0000535,FBgn0000536,FBgn0000635,FBgn0000721,FBgn0003301,FBgn0003371,FBgn0003392,FBgn0003502,FBgn0003731,FBgn0003861,FBgn0003984,FBgn0004244,FBgn0004419,FBgn0004516,FBgn0004638,FBgn0005564,FBgn0010329,FBgn0010762,FBgn0011582,FBgn0013334,FBgn0015380,FBgn0024944,FBgn0030812,FBgn0031855,FBgn0035538,FBgn0038975,FBgn0039747,FBgn0040372,FBgn0040505,FBgn0086782,FBgn0250823,FBg…	GO:0007612
photoreceptor cell fate commitment	2.46385e-10	FBgn0000097,FBgn0000382,FBgn0000490,FBgn0001085,FBgn0001235,FBgn0001297,FBgn0003118,FBgn0003169,FBgn0003256,FBgn0003310,FBgn0003410,FBgn0003651,FBgn0003716,FBgn0003731,FBgn0003870,FBgn0004102,FBgn0004177,FBgn0004595,FBgn0004618,FBgn0004635,FBgn0004638,FBgn0004858,FBgn0005677,FBgn0005771,FBgn0010269,FBgn0011300,FBgn0011648,FBgn0011666,FBgn0011739,FBgn0017590,FBgn0023001,FBgn0025800,FBgn0031461,FBg…	GO:0046552
female gamete generation	3.02794e-10	FBgn0000017,FBgn0000097,FBgn0000114,FBgn0000163,FBgn0000183,FBgn0000250,FBgn0000256,FBgn0000273,FBgn0000286,FBgn0000307,FBgn0000319,FBgn0000320,FBgn0000382,FBgn0000464,FBgn0000490,FBgn0000546,FBgn0000547,FBgn0000562,FBgn0000567,FBgn0000568,FBgn0000575,FBgn0000578,FBgn0000711,FBgn0000964,FBgn0001085,FBgn0001297,FBgn0001404,FBgn0001624,FBgn0002643,FBgn0002716,FBgn0002781,FBgn0002914,FBgn0003028,FBg…	GO:0007292
negative regulation of transcription, DNA-templated	4.06405e-10	FBgn0000097,FBgn0000179,FBgn0000287,FBgn0000448,FBgn0000504,FBgn0000546,FBgn0000568,FBgn0000575,FBgn0000625,FBgn0000659,FBgn0001139,FBgn0001180,FBgn0001320,FBgn0001323,FBgn0002521,FBgn0002576,FBgn0002941,FBgn0003028,FBgn0003042,FBgn0003044,FBgn0003068,FBgn0003165,FBgn0003334,FBgn0003345,FBgn0003396,FBgn0003513,FBgn0003870,FBgn0003963,FBgn0003964,FBgn0004102,FBgn0004198,FBgn0004595,FBgn0004606,FBg…	GO:0045892
negative regulation of RNA biosynthetic process	4.06405e-10	FBgn0000097,FBgn0000179,FBgn0000287,FBgn0000448,FBgn0000504,FBgn0000546,FBgn0000568,FBgn0000575,FBgn0000625,FBgn0000659,FBgn0001139,FBgn0001180,FBgn0001320,FBgn0001323,FBgn0002521,FBgn0002576,FBgn0002941,FBgn0003028,FBgn0003042,FBgn0003044,FBgn0003068,FBgn0003165,FBgn0003334,FBgn0003345,FBgn0003396,FBgn0003513,FBgn0003870,FBgn0003963,FBgn0003964,FBgn0004102,FBgn0004198,FBgn0004595,FBgn0004606,FBg…	GO:1902679
negative regulation of nucleic acid-templated transcription	4.06405e-10	FBgn0000097,FBgn0000179,FBgn0000287,FBgn0000448,FBgn0000504,FBgn0000546,FBgn0000568,FBgn0000575,FBgn0000625,FBgn0000659,FBgn0001139,FBgn0001180,FBgn0001320,FBgn0001323,FBgn0002521,FBgn0002576,FBgn0002941,FBgn0003028,FBgn0003042,FBgn0003044,FBgn0003068,FBgn0003165,FBgn0003334,FBgn0003345,FBgn0003396,FBgn0003513,FBgn0003870,FBgn0003963,FBgn0003964,FBgn0004102,FBgn0004198,FBgn0004595,FBgn0004606,FBg…	GO:1903507
positive regulation of cell motility	4.78173e-10	FBgn0000097,FBgn0000578,FBgn0001297,FBgn0002543,FBgn0003053,FBgn0003391,FBgn0003731,FBgn0003870,FBgn0003984,FBgn0005631,FBgn0010303,FBgn0010379,FBgn0010389,FBgn0011259,FBgn0011260,FBgn0011592,FBgn0014073,FBgn0015513,FBgn0016059,FBgn0031888,FBgn0032006,FBgn0033159,FBgn0033212,FBgn0033483,FBgn0033652,FBgn0034013,FBgn0041092,FBgn0085407,FBgn0085443,FBgn0243512,FBgn0259984,FBgn0260635,FBgn0260934,FBg…	GO:2000147
nervous system process	5.5567e-10	FBgn0000017,FBgn0000028,FBgn0000036,FBgn0000039,FBgn0000119,FBgn0000273,FBgn0000287,FBgn0000422,FBgn0000479,FBgn0000535,FBgn0000536,FBgn0000546,FBgn0000635,FBgn0000721,FBgn0001122,FBgn0001134,FBgn0002921,FBgn0003011,FBgn0003068,FBgn0003093,FBgn0003165,FBgn0003218,FBgn0003301,FBgn0003371,FBgn0003380,FBgn0003392,FBgn0003502,FBgn0003513,FBgn0003656,FBgn0003731,FBgn0003861,FBgn0003984,FBgn0004101,FBg…	GO:0050877
regulation of transport	5.84217e-10	FBgn0000017,FBgn0000183,FBgn0000273,FBgn0000319,FBgn0000535,FBgn0001316,FBgn0002413,FBgn0002973,FBgn0003091,FBgn0003310,FBgn0003371,FBgn0003710,FBgn0004635,FBgn0004638,FBgn0005586,FBgn0010105,FBgn0010300,FBgn0010379,FBgn0011225,FBgn0011661,FBgn0011701,FBgn0013343,FBgn0013759,FBgn0015772,FBgn0015776,FBgn0015790,FBgn0016975,FBgn0023524,FBgn0025864,FBgn0027556,FBgn0027594,FBgn0027598,FBgn0029006,FBg…	GO:0051049
positive regulation of transcription, DNA-templated	7.21566e-10	FBgn0000028,FBgn0000157,FBgn0000286,FBgn0000320,FBgn0000370,FBgn0000439,FBgn0000448,FBgn0000459,FBgn0000504,FBgn0000546,FBgn0000567,FBgn0000568,FBgn0000659,FBgn0000964,FBgn0001180,FBgn0001235,FBgn0001297,FBgn0002521,FBgn0002552,FBgn0002576,FBgn0002643,FBgn0002723,FBgn0002914,FBgn0003002,FBgn0003028,FBgn0003118,FBgn0003339,FBgn0003345,FBgn0003396,FBgn0003460,FBgn0003507,FBgn0003862,FBgn0003870,FBg…	GO:0045893
positive regulation of RNA biosynthetic process	7.21566e-10	FBgn0000028,FBgn0000157,FBgn0000286,FBgn0000320,FBgn0000370,FBgn0000439,FBgn0000448,FBgn0000459,FBgn0000504,FBgn0000546,FBgn0000567,FBgn0000568,FBgn0000659,FBgn0000964,FBgn0001180,FBgn0001235,FBgn0001297,FBgn0002521,FBgn0002552,FBgn0002576,FBgn0002643,FBgn0002723,FBgn0002914,FBgn0003002,FBgn0003028,FBgn0003118,FBgn0003339,FBgn0003345,FBgn0003396,FBgn0003460,FBgn0003507,FBgn0003862,FBgn0003870,FBg…	GO:1902680
positive regulation of nucleic acid-templated transcription	7.21566e-10	FBgn0000028,FBgn0000157,FBgn0000286,FBgn0000320,FBgn0000370,FBgn0000439,FBgn0000448,FBgn0000459,FBgn0000504,FBgn0000546,FBgn0000567,FBgn0000568,FBgn0000659,FBgn0000964,FBgn0001180,FBgn0001235,FBgn0001297,FBgn0002521,FBgn0002552,FBgn0002576,FBgn0002643,FBgn0002723,FBgn0002914,FBgn0003002,FBgn0003028,FBgn0003118,FBgn0003339,FBgn0003345,FBgn0003396,FBgn0003460,FBgn0003507,FBgn0003862,FBgn0003870,FBg…	GO:1903508
tissue migration	7.79436e-10	FBgn0000097,FBgn0000163,FBgn0000382,FBgn0000464,FBgn0000490,FBgn0000546,FBgn0000578,FBgn0000719,FBgn0000964,FBgn0001085,FBgn0001297,FBgn0001320,FBgn0001323,FBgn0001404,FBgn0003118,FBgn0003255,FBgn0003391,FBgn0003392,FBgn0003499,FBgn0003731,FBgn0003964,FBgn0004583,FBgn0004638,FBgn0004647,FBgn0010269,FBgn0010379,FBgn0010415,FBgn0011225,FBgn0011739,FBgn0013759,FBgn0014020,FBgn0014135,FBgn0015790,FBg…	GO:0090130
embryo development ending in birth or egg hatching	8.10476e-10	FBgn0000017,FBgn0000097,FBgn0000283,FBgn0000414,FBgn0000490,FBgn0000546,FBgn0000547,FBgn0000575,FBgn0000578,FBgn0000723,FBgn0001297,FBgn0001624,FBgn0003053,FBgn0003165,FBgn0003169,FBgn0003209,FBgn0003371,FBgn0003396,FBgn0003499,FBgn0003502,FBgn0003507,FBgn0003716,FBgn0003731,FBgn0003896,FBgn0003963,FBgn0003997,FBgn0004049,FBgn0004102,FBgn0004606,FBgn0004635,FBgn0004647,FBgn0005536,FBgn0005640,FBg…	GO:0009792
regulation of cell development	8.31579e-10	FBgn0000097,FBgn0000546,FBgn0000547,FBgn0000635,FBgn0001085,FBgn0001180,FBgn0002973,FBgn0003090,FBgn0003118,FBgn0003345,FBgn0004102,FBgn0004177,FBgn0004569,FBgn0004595,FBgn0004647,FBgn0004889,FBgn0005536,FBgn0005612,FBgn0010194,FBgn0010300,FBgn0011259,FBgn0011260,FBgn0011300,FBgn0011701,FBgn0011739,FBgn0011760,FBgn0013733,FBgn0014388,FBgn0015609,FBgn0016059,FBgn0025740,FBgn0025741,FBgn0025743,FBg…	GO:0060284
regulation of anatomical structure size	8.77503e-10	FBgn0000017,FBgn0000114,FBgn0000256,FBgn0000319,FBgn0000464,FBgn0000490,FBgn0000546,FBgn0000635,FBgn0000658,FBgn0001075,FBgn0001085,FBgn0001321,FBgn0002413,FBgn0002914,FBgn0002921,FBgn0003041,FBgn0003090,FBgn0003209,FBgn0003256,FBgn0003392,FBgn0003475,FBgn0003502,FBgn0003525,FBgn0003731,FBgn0003870,FBgn0004390,FBgn0004638,FBgn0010194,FBgn0010238,FBgn0010379,FBgn0010434,FBgn0011259,FBgn0011260,FBg…	GO:0090066
negative regulation of nucleobase-containing compound metabolic process	1.02289e-09	FBgn0000097,FBgn0000179,FBgn0000287,FBgn0000448,FBgn0000504,FBgn0000546,FBgn0000568,FBgn0000575,FBgn0000625,FBgn0000659,FBgn0001139,FBgn0001180,FBgn0001320,FBgn0001323,FBgn0002521,FBgn0002576,FBgn0002941,FBgn0003028,FBgn0003042,FBgn0003044,FBgn0003068,FBgn0003165,FBgn0003334,FBgn0003345,FBgn0003396,FBgn0003513,FBgn0003870,FBgn0003963,FBgn0003964,FBgn0004102,FBgn0004198,FBgn0004595,FBgn0004606,FBg…	GO:0045934
cellular process involved in reproduction in multicellular organism	1.12868e-09	FBgn0000017,FBgn0000097,FBgn0000114,FBgn0000163,FBgn0000183,FBgn0000250,FBgn0000256,FBgn0000273,FBgn0000286,FBgn0000307,FBgn0000319,FBgn0000320,FBgn0000382,FBgn0000464,FBgn0000490,FBgn0000546,FBgn0000547,FBgn0000562,FBgn0000567,FBgn0000568,FBgn0000575,FBgn0000578,FBgn0000711,FBgn0000964,FBgn0001085,FBgn0001297,FBgn0001316,FBgn0001404,FBgn0001624,FBgn0002643,FBgn0002716,FBgn0002781,FBgn0002914,FBg…	GO:0022412
developmental growth involved in morphogenesis	1.16232e-09	FBgn0000017,FBgn0000119,FBgn0000163,FBgn0000273,FBgn0000464,FBgn0000479,FBgn0000723,FBgn0001085,FBgn0001297,FBgn0002526,FBgn0003090,FBgn0003301,FBgn0003391,FBgn0003716,FBgn0003870,FBgn0003975,FBgn0004863,FBgn0010194,FBgn0010303,FBgn0011259,FBgn0011260,FBgn0013733,FBgn0014011,FBgn0014020,FBgn0015609,FBgn0015790,FBgn0016059,FBgn0020493,FBgn0023172,FBgn0029114,FBgn0033159,FBgn0035049,FBgn0036896,FBg…	GO:0060560
positive regulation of locomotion	1.27622e-09	FBgn0000097,FBgn0000578,FBgn0001297,FBgn0002543,FBgn0003053,FBgn0003391,FBgn0003731,FBgn0003870,FBgn0003984,FBgn0005631,FBgn0010303,FBgn0010379,FBgn0010389,FBgn0011259,FBgn0011260,FBgn0011592,FBgn0014073,FBgn0015513,FBgn0016059,FBgn0031888,FBgn0032006,FBgn0033159,FBgn0033212,FBgn0033483,FBgn0033652,FBgn0034013,FBgn0041092,FBgn0085407,FBgn0085443,FBgn0243512,FBgn0259984,FBgn0260635,FBgn0260934,FBg…	GO:0040017
negative regulation of macromolecule metabolic process	1.6945e-09	FBgn0000097,FBgn0000114,FBgn0000157,FBgn0000179,FBgn0000250,FBgn0000287,FBgn0000448,FBgn0000490,FBgn0000492,FBgn0000504,FBgn0000546,FBgn0000568,FBgn0000575,FBgn0000625,FBgn0000659,FBgn0001075,FBgn0001087,FBgn0001139,FBgn0001180,FBgn0001218,FBgn0001320,FBgn0001323,FBgn0002413,FBgn0002521,FBgn0002576,FBgn0002941,FBgn0002973,FBgn0003028,FBgn0003042,FBgn0003044,FBgn0003068,FBgn0003165,FBgn0003261,FBg…	GO:0010605
muscle organ development	1.74822e-09	FBgn0000490,FBgn0000492,FBgn0000547,FBgn0001316,FBgn0002941,FBgn0003285,FBgn0003292,FBgn0003499,FBgn0003716,FBgn0003975,FBgn0004456,FBgn0004652,FBgn0004795,FBgn0010194,FBgn0010389,FBgn0011656,FBgn0014011,FBgn0014020,FBgn0015380,FBgn0015513,FBgn0020493,FBgn0023167,FBgn0024189,FBgn0024245,FBgn0024273,FBgn0028369,FBgn0029830,FBgn0031850,FBgn0032683,FBgn0033504,FBgn0033649,FBgn0033652,FBgn0033988,FBg…	GO:0007517
regulation of molecular function	1.87556e-09	FBgn0000250,FBgn0000307,FBgn0000535,FBgn0000575,FBgn0000658,FBgn0003041,FBgn0003068,FBgn0003118,FBgn0003255,FBgn0003256,FBgn0003371,FBgn0003656,FBgn0003731,FBgn0003870,FBgn0003896,FBgn0003963,FBgn0003997,FBgn0004390,FBgn0004435,FBgn0004514,FBgn0004569,FBgn0004595,FBgn0004623,FBgn0004655,FBgn0010316,FBgn0010389,FBgn0011591,FBgn0011706,FBgn0014020,FBgn0014073,FBgn0014388,FBgn0015380,FBgn0015399,FBg…	GO:0065009
photoreceptor cell development	2.01886e-09	FBgn0000163,FBgn0000320,FBgn0000382,FBgn0000414,FBgn0000464,FBgn0001316,FBgn0002576,FBgn0003053,FBgn0003118,FBgn0003870,FBgn0004049,FBgn0004102,FBgn0004647,FBgn0005536,FBgn0005677,FBgn0010269,FBgn0010473,FBgn0010909,FBgn0011661,FBgn0014388,FBgn0015609,FBgn0015790,FBgn0016081,FBgn0023214,FBgn0025743,FBgn0026379,FBgn0027356,FBgn0028482,FBgn0028991,FBgn0031414,FBgn0031745,FBgn0038223,FBgn0039883,FBg…	GO:0042461
muscle cell differentiation	2.01886e-09	FBgn0000097,FBgn0000114,FBgn0000667,FBgn0002941,FBgn0002973,FBgn0003118,FBgn0003285,FBgn0003292,FBgn0003345,FBgn0003896,FBgn0004133,FBgn0004606,FBgn0004647,FBgn0010389,FBgn0010583,FBgn0011656,FBgn0014011,FBgn0014020,FBgn0014141,FBgn0014388,FBgn0015513,FBgn0015904,FBgn0024189,FBgn0024273,FBgn0025391,FBgn0025633,FBgn0026179,FBgn0028369,FBgn0032078,FBgn0032683,FBgn0033988,FBgn0034072,FBgn0041096,FBg…	GO:0042692
supramolecular fiber organization	2.29014e-09	FBgn0000017,FBgn0000114,FBgn0000256,FBgn0000384,FBgn0000547,FBgn0000578,FBgn0000667,FBgn0000719,FBgn0000723,FBgn0001085,FBgn0001105,FBgn0002413,FBgn0003016,FBgn0003292,FBgn0003392,FBgn0003475,FBgn0003502,FBgn0003721,FBgn0004456,FBgn0004647,FBgn0004876,FBgn0010303,FBgn0011225,FBgn0011661,FBgn0011742,FBgn0011760,FBgn0011828,FBgn0013733,FBgn0014011,FBgn0014020,FBgn0014141,FBgn0020503,FBgn0021760,FBg…	GO:0097435
reproductive structure development	2.42839e-09	FBgn0000097,FBgn0000157,FBgn0000287,FBgn0000320,FBgn0000492,FBgn0000504,FBgn0000578,FBgn0000635,FBgn0000964,FBgn0002543,FBgn0002576,FBgn0003209,FBgn0003391,FBgn0003502,FBgn0003731,FBgn0004198,FBgn0004647,FBgn0005631,FBgn0010303,FBgn0010389,FBgn0010453,FBgn0011236,FBgn0011706,FBgn0016797,FBgn0020307,FBgn0024236,FBgn0025525,FBgn0032006,FBgn0036340,FBgn0039257,FBgn0041097,FBgn0086347,FBgn0086359,FBg…	GO:0048608
reproductive system development	2.42839e-09	FBgn0000097,FBgn0000157,FBgn0000287,FBgn0000320,FBgn0000492,FBgn0000504,FBgn0000578,FBgn0000635,FBgn0000964,FBgn0002543,FBgn0002576,FBgn0003209,FBgn0003391,FBgn0003502,FBgn0003731,FBgn0004198,FBgn0004647,FBgn0005631,FBgn0010303,FBgn0010389,FBgn0010453,FBgn0011236,FBgn0011706,FBgn0016797,FBgn0020307,FBgn0024236,FBgn0025525,FBgn0032006,FBgn0036340,FBgn0039257,FBgn0041097,FBgn0086347,FBgn0086359,FBg…	GO:0061458
homophilic cell adhesion via plasma membrane adhesion molecules	2.58139e-09	FBgn0000464,FBgn0000547,FBgn0000635,FBgn0000636,FBgn0001075,FBgn0001083,FBgn0001085,FBgn0003053,FBgn0003285,FBgn0003391,FBgn0005775,FBgn0010238,FBgn0010473,FBgn0015609,FBgn0017590,FBgn0023095,FBgn0024189,FBgn0025878,FBgn0028369,FBgn0028482,FBgn0036715,FBgn0037107,FBgn0037963,FBgn0261053,FBgn0261822,FBgn0262018,FBgn0263219,FBgn0265002,FBgn0265296,FBgn0267435,FBgn0287864	GO:0007156
ovarian follicle cell development	2.74708e-09	FBgn0000097,FBgn0000163,FBgn0000250,FBgn0000256,FBgn0000286,FBgn0000307,FBgn0000320,FBgn0000382,FBgn0000464,FBgn0000490,FBgn0000546,FBgn0000547,FBgn0000575,FBgn0000578,FBgn0000964,FBgn0001085,FBgn0001297,FBgn0001404,FBgn0001624,FBgn0002643,FBgn0002914,FBgn0003255,FBgn0003256,FBgn0003310,FBgn0003317,FBgn0003334,FBgn0003371,FBgn0003391,FBgn0003392,FBgn0003475,FBgn0003716,FBgn0003731,FBgn0003870,FBg…	GO:0030707
germ cell development	3.68835e-09	FBgn0000017,FBgn0000097,FBgn0000114,FBgn0000163,FBgn0000183,FBgn0000250,FBgn0000256,FBgn0000273,FBgn0000286,FBgn0000307,FBgn0000319,FBgn0000320,FBgn0000382,FBgn0000464,FBgn0000490,FBgn0000546,FBgn0000547,FBgn0000562,FBgn0000567,FBgn0000568,FBgn0000575,FBgn0000578,FBgn0000711,FBgn0000964,FBgn0001085,FBgn0001297,FBgn0001404,FBgn0001624,FBgn0002643,FBgn0002716,FBgn0002781,FBgn0002914,FBgn0003028,FBg…	GO:0007281
anesthesia-resistant memory	3.78477e-09	FBgn0000273,FBgn0000422,FBgn0000479,FBgn0003301,FBgn0004168,FBgn0004647,FBgn0013759,FBgn0017590,FBgn0031855,FBgn0031893,FBgn0042185,FBgn0053517,FBgn0086782,FBgn0259246,FBgn0264753,FBgn0265597,FBgn0265784	GO:0007615
reproductive process	3.89603e-09	FBgn0000017,FBgn0000097,FBgn0000114,FBgn0000157,FBgn0000163,FBgn0000183,FBgn0000250,FBgn0000256,FBgn0000273,FBgn0000286,FBgn0000287,FBgn0000307,FBgn0000319,FBgn0000320,FBgn0000382,FBgn0000464,FBgn0000479,FBgn0000490,FBgn0000492,FBgn0000504,FBgn0000535,FBgn0000546,FBgn0000547,FBgn0000562,FBgn0000567,FBgn0000568,FBgn0000575,FBgn0000578,FBgn0000635,FBgn0000711,FBgn0000964,FBgn0001085,FBgn0001112,FBg…	GO:0022414
regulation of plasma membrane bounded cell projection organization	4.14809e-09	FBgn0000017,FBgn0000163,FBgn0000464,FBgn0000578,FBgn0001085,FBgn0003041,FBgn0003090,FBgn0003513,FBgn0003721,FBgn0004595,FBgn0004647,FBgn0005631,FBgn0010105,FBgn0010194,FBgn0010303,FBgn0010379,FBgn0010473,FBgn0011259,FBgn0011260,FBgn0011592,FBgn0011739,FBgn0011742,FBgn0013733,FBgn0014011,FBgn0014020,FBgn0015609,FBgn0016059,FBgn0016081,FBgn0016797,FBgn0024277,FBgn0025740,FBgn0025741,FBgn0025790,FBg…	GO:0120035
G protein-coupled receptor signaling pathway	4.22478e-09	FBgn0000037,FBgn0000384,FBgn0000479,FBgn0000719,FBgn0001085,FBgn0001104,FBgn0001105,FBgn0001122,FBgn0003218,FBgn0003255,FBgn0003301,FBgn0003861,FBgn0004168,FBgn0004435,FBgn0004514,FBgn0004573,FBgn0004622,FBgn0004623,FBgn0004841,FBgn0004852,FBgn0010329,FBgn0011582,FBgn0015721,FBgn0020278,FBgn0024944,FBgn0025631,FBgn0025632,FBgn0026575,FBgn0029723,FBgn0029768,FBgn0030766,FBgn0031275,FBgn0031770,FBg…	GO:0007186
sex differentiation	5.56794e-09	FBgn0000097,FBgn0000157,FBgn0000287,FBgn0000320,FBgn0000490,FBgn0000492,FBgn0000504,FBgn0000578,FBgn0000635,FBgn0000964,FBgn0002543,FBgn0002576,FBgn0003209,FBgn0003391,FBgn0003502,FBgn0003731,FBgn0003997,FBgn0004198,FBgn0004647,FBgn0004652,FBgn0005631,FBgn0005677,FBgn0010303,FBgn0010389,FBgn0010453,FBgn0011236,FBgn0011706,FBgn0016797,FBgn0024236,FBgn0025525,FBgn0032006,FBgn0036340,FBgn0039257,FBg…	GO:0007548
regulation of cell projection organization	5.59317e-09	FBgn0000017,FBgn0000163,FBgn0000464,FBgn0000578,FBgn0001085,FBgn0003041,FBgn0003090,FBgn0003513,FBgn0003721,FBgn0004419,FBgn0004595,FBgn0004647,FBgn0005631,FBgn0010105,FBgn0010194,FBgn0010303,FBgn0010379,FBgn0010473,FBgn0011259,FBgn0011260,FBgn0011592,FBgn0011739,FBgn0011742,FBgn0013733,FBgn0014011,FBgn0014020,FBgn0015609,FBgn0016059,FBgn0016081,FBgn0016797,FBgn0024277,FBgn0025740,FBgn0025741,FBg…	GO:0031344
positive regulation of multicellular organismal process	6.28976e-09	FBgn0000490,FBgn0000546,FBgn0001085,FBgn0001624,FBgn0003053,FBgn0003090,FBgn0003256,FBgn0003317,FBgn0003380,FBgn0003716,FBgn0003731,FBgn0004102,FBgn0004390,FBgn0004595,FBgn0004622,FBgn0004647,FBgn0010194,FBgn0010379,FBgn0010389,FBgn0010415,FBgn0010762,FBgn0011300,FBgn0011648,FBgn0011655,FBgn0011701,FBgn0011742,FBgn0011817,FBgn0013733,FBgn0016076,FBgn0020386,FBgn0024277,FBgn0024944,FBgn0025740,FBg…	GO:0051240
epidermal growth factor receptor signaling pathway	6.58913e-09	FBgn0000097,FBgn0000382,FBgn0000547,FBgn0000635,FBgn0001139,FBgn0001624,FBgn0003118,FBgn0003165,FBgn0003256,FBgn0003731,FBgn0003870,FBgn0003984,FBgn0004368,FBgn0004370,FBgn0004390,FBgn0004569,FBgn0004635,FBgn0004638,FBgn0010015,FBgn0010269,FBgn0010825,FBgn0014388,FBgn0015278,FBgn0015399,FBgn0016977,FBgn0023214,FBgn0030894,FBgn0031745,FBgn0036844,FBgn0040271,FBgn0041184,FBgn0041723,FBgn0086779,FBg…	GO:0007173
ERBB signaling pathway	6.58913e-09	FBgn0000097,FBgn0000382,FBgn0000547,FBgn0000635,FBgn0001139,FBgn0001624,FBgn0003118,FBgn0003165,FBgn0003256,FBgn0003731,FBgn0003870,FBgn0003984,FBgn0004368,FBgn0004370,FBgn0004390,FBgn0004569,FBgn0004635,FBgn0004638,FBgn0010015,FBgn0010269,FBgn0010825,FBgn0014388,FBgn0015278,FBgn0015399,FBgn0016977,FBgn0023214,FBgn0030894,FBgn0031745,FBgn0036844,FBgn0040271,FBgn0041184,FBgn0041723,FBgn0086779,FBg…	GO:0038127
establishment of ommatidial planar polarity	6.74889e-09	FBgn0000097,FBgn0000542,FBgn0001075,FBgn0001083,FBgn0001085,FBgn0001297,FBgn0003053,FBgn0003090,FBgn0003118,FBgn0003310,FBgn0003326,FBgn0003391,FBgn0003651,FBgn0003731,FBgn0004569,FBgn0011817,FBgn0014343,FBgn0014388,FBgn0015609,FBgn0015904,FBgn0026181,FBgn0026323,FBgn0034049,FBgn0034408,FBgn0039532,FBgn0259211,FBgn0259212,FBgn0261617,FBgn0262018,FBgn0263289,FBgn0267795,FBgn0283521,FBgn0287864	GO:0042067
positive regulation of cellular component movement	7.27109e-09	FBgn0000097,FBgn0000578,FBgn0001085,FBgn0001297,FBgn0002543,FBgn0003053,FBgn0003090,FBgn0003391,FBgn0003731,FBgn0003870,FBgn0003984,FBgn0005631,FBgn0010194,FBgn0010303,FBgn0010379,FBgn0010389,FBgn0011259,FBgn0011260,FBgn0011592,FBgn0014073,FBgn0015513,FBgn0016059,FBgn0031888,FBgn0032006,FBgn0033159,FBgn0033212,FBgn0033483,FBgn0033652,FBgn0034013,FBgn0041092,FBgn0085407,FBgn0085443,FBgn0243512,FBg…	GO:0051272
modulation of chemical synaptic transmission	1.02464e-08	FBgn0000183,FBgn0000273,FBgn0000635,FBgn0003165,FBgn0003256,FBgn0003292,FBgn0003380,FBgn0003392,FBgn0003429,FBgn0004244,FBgn0004435,FBgn0004611,FBgn0004622,FBgn0005586,FBgn0010379,FBgn0013334,FBgn0013759,FBgn0026379,FBgn0030412,FBgn0030897,FBgn0030941,FBgn0031424,FBgn0032021,FBgn0032901,FBgn0033483,FBgn0033739,FBgn0033872,FBgn0034072,FBgn0034389,FBgn0035379,FBgn0035385,FBgn0038826,FBgn0038837,FBg…	GO:0050804
regulation of trans-synaptic signaling	1.02464e-08	FBgn0000183,FBgn0000273,FBgn0000635,FBgn0003165,FBgn0003256,FBgn0003292,FBgn0003380,FBgn0003392,FBgn0003429,FBgn0004244,FBgn0004435,FBgn0004611,FBgn0004622,FBgn0005586,FBgn0010379,FBgn0013334,FBgn0013759,FBgn0026379,FBgn0030412,FBgn0030897,FBgn0030941,FBgn0031424,FBgn0032021,FBgn0032901,FBgn0033483,FBgn0033739,FBgn0033872,FBgn0034072,FBgn0034389,FBgn0035379,FBgn0035385,FBgn0038826,FBgn0038837,FBg…	GO:0099177
regulation of synapse organization	1.23673e-08	FBgn0000017,FBgn0000578,FBgn0000635,FBgn0001122,FBgn0001624,FBgn0002526,FBgn0003165,FBgn0003169,FBgn0003317,FBgn0003371,FBgn0003429,FBgn0003716,FBgn0010300,FBgn0010379,FBgn0010389,FBgn0010415,FBgn0010762,FBgn0011648,FBgn0011655,FBgn0011742,FBgn0011817,FBgn0013759,FBgn0015790,FBgn0015803,FBgn0020493,FBgn0024273,FBgn0024277,FBgn0024980,FBgn0025790,FBgn0026080,FBgn0027594,FBgn0030183,FBgn0031030,FBg…	GO:0050807
positive regulation of developmental process	1.27072e-08	FBgn0000114,FBgn0000490,FBgn0000542,FBgn0000546,FBgn0001085,FBgn0001624,FBgn0002576,FBgn0003090,FBgn0003118,FBgn0003256,FBgn0003317,FBgn0003716,FBgn0003731,FBgn0003997,FBgn0004102,FBgn0004390,FBgn0004595,FBgn0004647,FBgn0004859,FBgn0005612,FBgn0010194,FBgn0010379,FBgn0010389,FBgn0010415,FBgn0010762,FBgn0011300,FBgn0011648,FBgn0011655,FBgn0011701,FBgn0011742,FBgn0011760,FBgn0011766,FBgn0011817,FBg…	GO:0051094
compound eye photoreceptor fate commitment	1.29743e-08	FBgn0000097,FBgn0000382,FBgn0000490,FBgn0001085,FBgn0001235,FBgn0001297,FBgn0003118,FBgn0003169,FBgn0003256,FBgn0003410,FBgn0003651,FBgn0003716,FBgn0003870,FBgn0004177,FBgn0004595,FBgn0004618,FBgn0004635,FBgn0004638,FBgn0004858,FBgn0005771,FBgn0010269,FBgn0011300,FBgn0011648,FBgn0011666,FBgn0011739,FBgn0017590,FBgn0023001,FBgn0025800,FBgn0031461,FBgn0034049,FBgn0259211,FBgn0261617,FBgn0261984,FBg…	GO:0001752
eye photoreceptor cell fate commitment	1.29743e-08	FBgn0000097,FBgn0000382,FBgn0000490,FBgn0001085,FBgn0001235,FBgn0001297,FBgn0003118,FBgn0003169,FBgn0003256,FBgn0003410,FBgn0003651,FBgn0003716,FBgn0003870,FBgn0004177,FBgn0004595,FBgn0004618,FBgn0004635,FBgn0004638,FBgn0004858,FBgn0005771,FBgn0010269,FBgn0011300,FBgn0011648,FBgn0011666,FBgn0011739,FBgn0017590,FBgn0023001,FBgn0025800,FBgn0031461,FBgn0034049,FBgn0259211,FBgn0261617,FBgn0261984,FBg…	GO:0042706
regulation of cell population proliferation	2.18811e-08	FBgn0000546,FBgn0001075,FBgn0001085,FBgn0001235,FBgn0002914,FBgn0002973,FBgn0003091,FBgn0003093,FBgn0003118,FBgn0003256,FBgn0003345,FBgn0003525,FBgn0003731,FBgn0003975,FBgn0003984,FBgn0004177,FBgn0004583,FBgn0004595,FBgn0004647,FBgn0004859,FBgn0004889,FBgn0005558,FBgn0010300,FBgn0010379,FBgn0010389,FBgn0010453,FBgn0010620,FBgn0011274,FBgn0011300,FBgn0011661,FBgn0011739,FBgn0011766,FBgn0013576,FBg…	GO:0042127
dorsal closure	2.44767e-08	FBgn0000017,FBgn0000097,FBgn0000414,FBgn0000490,FBgn0000547,FBgn0000575,FBgn0000578,FBgn0000723,FBgn0001297,FBgn0001624,FBgn0003053,FBgn0003169,FBgn0003209,FBgn0003396,FBgn0003502,FBgn0003507,FBgn0003716,FBgn0003731,FBgn0003896,FBgn0004049,FBgn0004635,FBgn0004647,FBgn0005536,FBgn0010303,FBgn0010434,FBgn0010909,FBgn0011225,FBgn0014011,FBgn0014020,FBgn0015513,FBgn0015790,FBgn0020621,FBgn0026181,FBg…	GO:0007391
positive regulation of macromolecule biosynthetic process	2.96065e-08	FBgn0000028,FBgn0000157,FBgn0000286,FBgn0000307,FBgn0000320,FBgn0000370,FBgn0000439,FBgn0000448,FBgn0000459,FBgn0000504,FBgn0000546,FBgn0000567,FBgn0000568,FBgn0000659,FBgn0000964,FBgn0001180,FBgn0001235,FBgn0001297,FBgn0002521,FBgn0002552,FBgn0002576,FBgn0002643,FBgn0002723,FBgn0002914,FBgn0003002,FBgn0003028,FBgn0003118,FBgn0003165,FBgn0003339,FBgn0003345,FBgn0003396,FBgn0003460,FBgn0003507,FBg…	GO:0010557
eye-antennal disc development	3.39322e-08	FBgn0000157,FBgn0000320,FBgn0000459,FBgn0000490,FBgn0000625,FBgn0002576,FBgn0003002,FBgn0003118,FBgn0003513,FBgn0003731,FBgn0003892,FBgn0003997,FBgn0004102,FBgn0004197,FBgn0004198,FBgn0004569,FBgn0004647,FBgn0004854,FBgn0004858,FBgn0004863,FBgn0005558,FBgn0005677,FBgn0005771,FBgn0011300,FBgn0016081,FBgn0016917,FBgn0019650,FBgn0020493,FBgn0025525,FBgn0039286,FBgn0043900,FBgn0086758,FBgn0243486,FBg…	GO:0035214
epithelium migration	3.41402e-08	FBgn0000097,FBgn0000163,FBgn0000382,FBgn0000464,FBgn0000490,FBgn0000546,FBgn0000578,FBgn0000964,FBgn0001085,FBgn0001297,FBgn0001320,FBgn0001323,FBgn0001404,FBgn0003118,FBgn0003255,FBgn0003391,FBgn0003392,FBgn0003499,FBgn0003731,FBgn0003964,FBgn0004583,FBgn0004638,FBgn0004647,FBgn0010269,FBgn0010379,FBgn0010415,FBgn0011225,FBgn0011739,FBgn0013759,FBgn0014020,FBgn0014135,FBgn0015790,FBgn0015903,FBg…	GO:0090132
synaptic target recognition	3.5988e-08	FBgn0000028,FBgn0000636,FBgn0002543,FBgn0003390,FBgn0004509,FBgn0005775,FBgn0010114,FBgn0010453,FBgn0010473,FBgn0011259,FBgn0011260,FBgn0015774,FBgn0016797,FBgn0031213,FBgn0031988,FBgn0032629,FBgn0032666,FBgn0033791,FBgn0034718,FBgn0035539,FBgn0036202,FBgn0040271,FBgn0041097,FBgn0085407,FBgn0085414,FBgn0262473,FBgn0262509,FBgn0264089,FBgn0264273,FBgn0264442,FBgn0267001	GO:0008039
homeostatic process	3.62693e-08	FBgn0000307,FBgn0000459,FBgn0000464,FBgn0001078,FBgn0001085,FBgn0001187,FBgn0001218,FBgn0002921,FBgn0003053,FBgn0003067,FBgn0003068,FBgn0003071,FBgn0003074,FBgn0003169,FBgn0003255,FBgn0003391,FBgn0003507,FBgn0003651,FBgn0003656,FBgn0003731,FBgn0003861,FBgn0003896,FBgn0003963,FBgn0004049,FBgn0004435,FBgn0004456,FBgn0004606,FBgn0004611,FBgn0004618,FBgn0004635,FBgn0004647,FBgn0004914,FBgn0005558,FBg…	GO:0042592
nucleobase-containing compound biosynthetic process	3.7697e-08	FBgn0000028,FBgn0000097,FBgn0000157,FBgn0000179,FBgn0000250,FBgn0000283,FBgn0000286,FBgn0000287,FBgn0000289,FBgn0000307,FBgn0000320,FBgn0000370,FBgn0000439,FBgn0000448,FBgn0000459,FBgn0000492,FBgn0000504,FBgn0000546,FBgn0000567,FBgn0000568,FBgn0000575,FBgn0000625,FBgn0000659,FBgn0000964,FBgn0001078,FBgn0001138,FBgn0001139,FBgn0001180,FBgn0001235,FBgn0001297,FBgn0001320,FBgn0001323,FBgn0001994,FBg…	GO:0034654
negative regulation of growth	3.92578e-08	FBgn0000017,FBgn0000578,FBgn0000659,FBgn0001075,FBgn0001122,FBgn0001624,FBgn0002526,FBgn0003334,FBgn0003371,FBgn0004583,FBgn0004852,FBgn0010379,FBgn0011259,FBgn0011260,FBgn0011739,FBgn0014343,FBgn0015803,FBgn0015904,FBgn0016059,FBgn0020493,FBgn0023215,FBgn0024273,FBgn0025790,FBgn0026379,FBgn0028577,FBgn0028978,FBgn0031030,FBgn0033483,FBgn0033784,FBgn0034720,FBgn0035424,FBgn0037060,FBgn0038197,FBg…	GO:0045926
regulation of neuron projection development	4.07156e-08	FBgn0000017,FBgn0001085,FBgn0003041,FBgn0003090,FBgn0003513,FBgn0004595,FBgn0005631,FBgn0010105,FBgn0010194,FBgn0010379,FBgn0010473,FBgn0011259,FBgn0011260,FBgn0011592,FBgn0011739,FBgn0013733,FBgn0014011,FBgn0014020,FBgn0015609,FBgn0016059,FBgn0016081,FBgn0016797,FBgn0024277,FBgn0025740,FBgn0025741,FBgn0025790,FBgn0026181,FBgn0026375,FBgn0026379,FBgn0033159,FBgn0034724,FBgn0038947,FBgn0039261,FBg…	GO:0010975
regulation of circadian rhythm	4.28095e-08	FBgn0000273,FBgn0000546,FBgn0001134,FBgn0002413,FBgn0002917,FBgn0003068,FBgn0003310,FBgn0003371,FBgn0003380,FBgn0003460,FBgn0003997,FBgn0004168,FBgn0004244,FBgn0004611,FBgn0004618,FBgn0004635,FBgn0005536,FBgn0005631,FBgn0014020,FBgn0020445,FBgn0023076,FBgn0024944,FBgn0031414,FBgn0032048,FBgn0033257,FBgn0033558,FBgn0034911,FBgn0035802,FBgn0036260,FBgn0036340,FBgn0041723,FBgn0259938,FBgn0260499,FBg…	GO:0042752
larval development	5.17618e-08	FBgn0000320,FBgn0000490,FBgn0000546,FBgn0001075,FBgn0001085,FBgn0001316,FBgn0001321,FBgn0001624,FBgn0001994,FBgn0002306,FBgn0002576,FBgn0003118,FBgn0003256,FBgn0003371,FBgn0003415,FBgn0003495,FBgn0003507,FBgn0003963,FBgn0004101,FBgn0004197,FBgn0004396,FBgn0004635,FBgn0004647,FBgn0004924,FBgn0005640,FBgn0010389,FBgn0010452,FBgn0010825,FBgn0011225,FBgn0011656,FBgn0011661,FBgn0011766,FBgn0014388,FBg…	GO:0002164
dorsal/ventral pattern formation	5.42029e-08	FBgn0000183,FBgn0000250,FBgn0000286,FBgn0000382,FBgn0000490,FBgn0000492,FBgn0000562,FBgn0000711,FBgn0003053,FBgn0003093,FBgn0003118,FBgn0003169,FBgn0003310,FBgn0003317,FBgn0003396,FBgn0003415,FBgn0003463,FBgn0003495,FBgn0003716,FBgn0003731,FBgn0003975,FBgn0004177,FBgn0004396,FBgn0004569,FBgn0004647,FBgn0004875,FBgn0010269,FBgn0011591,FBgn0011655,FBgn0011817,FBgn0013718,FBgn0014388,FBgn0016984,FBg…	GO:0009953
multicellular organismal reproductive process	5.97972e-08	FBgn0000017,FBgn0000097,FBgn0000114,FBgn0000163,FBgn0000183,FBgn0000250,FBgn0000256,FBgn0000273,FBgn0000286,FBgn0000307,FBgn0000319,FBgn0000320,FBgn0000382,FBgn0000464,FBgn0000479,FBgn0000490,FBgn0000504,FBgn0000535,FBgn0000546,FBgn0000547,FBgn0000562,FBgn0000567,FBgn0000568,FBgn0000575,FBgn0000578,FBgn0000711,FBgn0000964,FBgn0001085,FBgn0001112,FBgn0001297,FBgn0001404,FBgn0001624,FBgn0002643,FBg…	GO:0048609
cell population proliferation	6.62536e-08	FBgn0000163,FBgn0000536,FBgn0000546,FBgn0001075,FBgn0001085,FBgn0001104,FBgn0001105,FBgn0001235,FBgn0002914,FBgn0002973,FBgn0003091,FBgn0003093,FBgn0003118,FBgn0003256,FBgn0003310,FBgn0003345,FBgn0003525,FBgn0003651,FBgn0003731,FBgn0003975,FBgn0003984,FBgn0004177,FBgn0004197,FBgn0004583,FBgn0004595,FBgn0004635,FBgn0004647,FBgn0004859,FBgn0004875,FBgn0004889,FBgn0005558,FBgn0010300,FBgn0010379,FBg…	GO:0008283
regulation of membrane potential	6.92251e-08	FBgn0000036,FBgn0000039,FBgn0000535,FBgn0001134,FBgn0003011,FBgn0003380,FBgn0004244,FBgn0004435,FBgn0011661,FBgn0015519,FBgn0015664,FBgn0017561,FBgn0024963,FBgn0027589,FBgn0028875,FBgn0029761,FBgn0031424,FBgn0032151,FBgn0033244,FBgn0033257,FBgn0033558,FBgn0037690,FBgn0038165,FBgn0039081,FBgn0085387,FBgn0085425,FBgn0085434,FBgn0086778,FBgn0259242,FBgn0260499,FBgn0260971,FBgn0262593,FBgn0263006,FBg…	GO:0042391
positive regulation of biosynthetic process	7.7687e-08	FBgn0000028,FBgn0000157,FBgn0000286,FBgn0000307,FBgn0000320,FBgn0000370,FBgn0000439,FBgn0000448,FBgn0000459,FBgn0000504,FBgn0000546,FBgn0000567,FBgn0000568,FBgn0000659,FBgn0000964,FBgn0001180,FBgn0001235,FBgn0001297,FBgn0002521,FBgn0002552,FBgn0002576,FBgn0002643,FBgn0002723,FBgn0002914,FBgn0003002,FBgn0003028,FBgn0003118,FBgn0003165,FBgn0003339,FBgn0003345,FBgn0003396,FBgn0003460,FBgn0003495,FBg…	GO:0009891
positive regulation of cellular biosynthetic process	7.7687e-08	FBgn0000028,FBgn0000157,FBgn0000286,FBgn0000307,FBgn0000320,FBgn0000370,FBgn0000439,FBgn0000448,FBgn0000459,FBgn0000504,FBgn0000546,FBgn0000567,FBgn0000568,FBgn0000659,FBgn0000964,FBgn0001180,FBgn0001235,FBgn0001297,FBgn0002521,FBgn0002552,FBgn0002576,FBgn0002643,FBgn0002723,FBgn0002914,FBgn0003002,FBgn0003028,FBgn0003118,FBgn0003165,FBgn0003339,FBgn0003345,FBgn0003396,FBgn0003460,FBgn0003495,FBg…	GO:0031328
regulation of phosphorylation	8.90264e-08	FBgn0000307,FBgn0000490,FBgn0002413,FBgn0003068,FBgn0003371,FBgn0003392,FBgn0003656,FBgn0003731,FBgn0004177,FBgn0004569,FBgn0004635,FBgn0004647,FBgn0010316,FBgn0010389,FBgn0014020,FBgn0014073,FBgn0014135,FBgn0014388,FBgn0015380,FBgn0015399,FBgn0016081,FBgn0016984,FBgn0020493,FBgn0020622,FBgn0022382,FBgn0023214,FBgn0024245,FBgn0024329,FBgn0025936,FBgn0026181,FBgn0026192,FBgn0026199,FBgn0026319,FBg…	GO:0042325
ovarian follicle cell migration	9.31102e-08	FBgn0000097,FBgn0000163,FBgn0000464,FBgn0000546,FBgn0000578,FBgn0000964,FBgn0001085,FBgn0001297,FBgn0001404,FBgn0003053,FBgn0003255,FBgn0003391,FBgn0003392,FBgn0003731,FBgn0003870,FBgn0003964,FBgn0003984,FBgn0004583,FBgn0004647,FBgn0010269,FBgn0010303,FBgn0010379,FBgn0010909,FBgn0011225,FBgn0011739,FBgn0013759,FBgn0014020,FBgn0014073,FBgn0015513,FBgn0015790,FBgn0015903,FBgn0016917,FBgn0026192,FBg…	GO:0007297
sexual reproduction	1.16455e-07	FBgn0000017,FBgn0000097,FBgn0000114,FBgn0000163,FBgn0000183,FBgn0000250,FBgn0000256,FBgn0000273,FBgn0000286,FBgn0000307,FBgn0000319,FBgn0000320,FBgn0000382,FBgn0000464,FBgn0000479,FBgn0000490,FBgn0000504,FBgn0000535,FBgn0000546,FBgn0000547,FBgn0000562,FBgn0000567,FBgn0000568,FBgn0000575,FBgn0000578,FBgn0000711,FBgn0000964,FBgn0001085,FBgn0001112,FBgn0001297,FBgn0001404,FBgn0001624,FBgn0002643,FBg…	GO:0019953
multi-organism reproductive process	1.16455e-07	FBgn0000017,FBgn0000097,FBgn0000114,FBgn0000163,FBgn0000183,FBgn0000250,FBgn0000256,FBgn0000273,FBgn0000286,FBgn0000307,FBgn0000319,FBgn0000320,FBgn0000382,FBgn0000464,FBgn0000479,FBgn0000490,FBgn0000504,FBgn0000535,FBgn0000546,FBgn0000547,FBgn0000562,FBgn0000567,FBgn0000568,FBgn0000575,FBgn0000578,FBgn0000711,FBgn0000964,FBgn0001085,FBgn0001112,FBgn0001297,FBgn0001404,FBgn0001624,FBgn0002643,FBg…	GO:0044703
border follicle cell migration	1.22501e-07	FBgn0000097,FBgn0000163,FBgn0000546,FBgn0000578,FBgn0000964,FBgn0001085,FBgn0001297,FBgn0001404,FBgn0003053,FBgn0003255,FBgn0003391,FBgn0003392,FBgn0003731,FBgn0003870,FBgn0003964,FBgn0003984,FBgn0004583,FBgn0004647,FBgn0010269,FBgn0010303,FBgn0010379,FBgn0010909,FBgn0011225,FBgn0011739,FBgn0013759,FBgn0014020,FBgn0014073,FBgn0015513,FBgn0015790,FBgn0015903,FBgn0016917,FBgn0026192,FBgn0027598,FBg…	GO:0007298
regulation of neuromuscular junction development	1.22501e-07	FBgn0000017,FBgn0000578,FBgn0000635,FBgn0001122,FBgn0001624,FBgn0002526,FBgn0003165,FBgn0003169,FBgn0003317,FBgn0003371,FBgn0003429,FBgn0003716,FBgn0010300,FBgn0010379,FBgn0010389,FBgn0010415,FBgn0010762,FBgn0011648,FBgn0011655,FBgn0011742,FBgn0011817,FBgn0013759,FBgn0020493,FBgn0024273,FBgn0024277,FBgn0024980,FBgn0025790,FBgn0027594,FBgn0031030,FBgn0034135,FBgn0034720,FBgn0036896,FBgn0037130,FBg…	GO:1904396
metal ion transport	1.30891e-07	FBgn0000535,FBgn0001991,FBgn0002921,FBgn0003380,FBgn0003386,FBgn0003429,FBgn0003710,FBgn0003861,FBgn0005564,FBgn0005614,FBgn0011603,FBgn0015222,FBgn0015776,FBgn0017561,FBgn0020307,FBgn0023524,FBgn0024236,FBgn0025693,FBgn0027556,FBgn0027589,FBgn0028646,FBgn0028704,FBgn0028886,FBgn0029663,FBgn0029761,FBgn0031187,FBgn0031893,FBgn0031939,FBgn0031998,FBgn0032021,FBgn0032116,FBgn0032946,FBgn0033196,FBg…	GO:0030001
multi-organism process	1.31328e-07	FBgn0000017,FBgn0000097,FBgn0000114,FBgn0000163,FBgn0000183,FBgn0000250,FBgn0000256,FBgn0000273,FBgn0000286,FBgn0000307,FBgn0000319,FBgn0000320,FBgn0000382,FBgn0000464,FBgn0000479,FBgn0000490,FBgn0000504,FBgn0000535,FBgn0000546,FBgn0000547,FBgn0000562,FBgn0000567,FBgn0000568,FBgn0000575,FBgn0000578,FBgn0000711,FBgn0000964,FBgn0001085,FBgn0001112,FBgn0001297,FBgn0001404,FBgn0001624,FBgn0002643,FBg…	GO:0051704
circadian behavior	1.43187e-07	FBgn0000273,FBgn0000459,FBgn0000527,FBgn0000546,FBgn0001297,FBgn0001624,FBgn0002413,FBgn0002917,FBgn0003068,FBgn0003310,FBgn0003371,FBgn0003380,FBgn0003429,FBgn0004168,FBgn0004244,FBgn0004635,FBgn0005536,FBgn0011205,FBgn0014020,FBgn0016076,FBgn0017561,FBgn0022382,FBgn0023076,FBgn0024944,FBgn0026083,FBgn0032048,FBgn0033257,FBgn0035023,FBgn0035802,FBgn0036260,FBgn0038197,FBgn0040071,FBgn0041723,FBg…	GO:0048512
cell-cell junction organization	1.83282e-07	FBgn0000163,FBgn0001104,FBgn0001122,FBgn0001624,FBgn0002921,FBgn0003391,FBgn0003392,FBgn0004167,FBgn0010238,FBgn0010434,FBgn0011225,FBgn0014011,FBgn0014020,FBgn0015790,FBgn0016078,FBgn0020278,FBgn0024189,FBgn0025631,FBgn0026192,FBgn0026319,FBgn0027598,FBgn0028369,FBgn0031571,FBgn0034590,FBgn0035049,FBgn0036433,FBgn0085387,FBgn0250785,FBgn0259685,FBgn0261802,FBgn0261854,FBgn0261873,FBgn0262081,FBg…	GO:0045216
rhythmic behavior	2.20175e-07	FBgn0000273,FBgn0000459,FBgn0000527,FBgn0000546,FBgn0001297,FBgn0001624,FBgn0002413,FBgn0002917,FBgn0003068,FBgn0003310,FBgn0003371,FBgn0003380,FBgn0003429,FBgn0004168,FBgn0004244,FBgn0004635,FBgn0005536,FBgn0011205,FBgn0014020,FBgn0016076,FBgn0017561,FBgn0022382,FBgn0023076,FBgn0024944,FBgn0026083,FBgn0032048,FBgn0033257,FBgn0035023,FBgn0035802,FBgn0036260,FBgn0038197,FBgn0040071,FBgn0041723,FBg…	GO:0007622
associative learning	2.25772e-07	FBgn0000273,FBgn0000479,FBgn0000536,FBgn0000635,FBgn0003301,FBgn0003371,FBgn0003392,FBgn0003731,FBgn0003861,FBgn0003984,FBgn0004244,FBgn0004419,FBgn0004516,FBgn0004638,FBgn0005564,FBgn0011582,FBgn0013334,FBgn0015380,FBgn0024944,FBgn0035538,FBgn0038975,FBgn0039747,FBgn0040505,FBgn0086782,FBgn0250823,FBgn0259108,FBgn0259168,FBgn0259243,FBgn0262739,FBgn0265597,FBgn0266098,FBgn0284249	GO:0008306
imaginal disc-derived leg morphogenesis	2.3619e-07	FBgn0000157,FBgn0001078,FBgn0001235,FBgn0003028,FBgn0003345,FBgn0003415,FBgn0003513,FBgn0003975,FBgn0004197,FBgn0004647,FBgn0004863,FBgn0004893,FBgn0010825,FBgn0011591,FBgn0011648,FBgn0011655,FBgn0014020,FBgn0020307,FBgn0020378,FBgn0026411,FBgn0030808,FBgn0031118,FBgn0035574,FBgn0035802,FBgn0036518,FBgn0050115,FBgn0052666,FBgn0261547,FBgn0261556,FBgn0261885,FBgn0261953,FBgn0263706,FBgn0263930,FBg…	GO:0007480
regulation of neurogenesis	2.7988e-07	FBgn0000097,FBgn0000547,FBgn0001085,FBgn0001180,FBgn0002973,FBgn0003090,FBgn0003118,FBgn0003345,FBgn0004177,FBgn0004569,FBgn0004595,FBgn0004647,FBgn0004889,FBgn0010194,FBgn0010300,FBgn0011259,FBgn0011260,FBgn0011300,FBgn0011701,FBgn0011739,FBgn0013733,FBgn0015609,FBgn0016059,FBgn0025740,FBgn0025741,FBgn0025800,FBgn0029123,FBgn0031375,FBgn0031461,FBgn0031816,FBgn0032741,FBgn0033649,FBgn0033985,FBg…	GO:0050767
segmentation	3.53875e-07	FBgn0000119,FBgn0000163,FBgn0000256,FBgn0000273,FBgn0000319,FBgn0000382,FBgn0000439,FBgn0000562,FBgn0001085,FBgn0001180,FBgn0001235,FBgn0001320,FBgn0001624,FBgn0002945,FBgn0003028,FBgn0003042,FBgn0003165,FBgn0003256,FBgn0003292,FBgn0003317,FBgn0003371,FBgn0003391,FBgn0003415,FBgn0003475,FBgn0003513,FBgn0003721,FBgn0003731,FBgn0003891,FBgn0004102,FBgn0004197,FBgn0004390,FBgn0004647,FBgn0004859,FBg…	GO:0035282
leg disc morphogenesis	4.72441e-07	FBgn0000157,FBgn0001078,FBgn0001235,FBgn0003028,FBgn0003345,FBgn0003415,FBgn0003513,FBgn0003975,FBgn0004197,FBgn0004647,FBgn0004863,FBgn0004893,FBgn0010825,FBgn0011591,FBgn0011648,FBgn0011655,FBgn0014020,FBgn0020307,FBgn0020378,FBgn0025525,FBgn0026411,FBgn0030808,FBgn0031118,FBgn0035574,FBgn0035802,FBgn0036518,FBgn0050115,FBgn0052666,FBgn0261547,FBgn0261556,FBgn0261885,FBgn0261953,FBgn0263706,FBg…	GO:0007478
regulation of cellular component biogenesis	4.95764e-07	FBgn0000017,FBgn0000163,FBgn0000256,FBgn0000464,FBgn0000578,FBgn0000635,FBgn0001085,FBgn0001122,FBgn0001624,FBgn0002413,FBgn0002526,FBgn0003041,FBgn0003165,FBgn0003317,FBgn0003371,FBgn0003392,FBgn0003429,FBgn0003475,FBgn0003502,FBgn0003716,FBgn0003721,FBgn0004647,FBgn0004889,FBgn0010300,FBgn0010303,FBgn0010379,FBgn0010389,FBgn0010415,FBgn0010762,FBgn0011648,FBgn0011655,FBgn0011742,FBgn0011817,FBg…	GO:0044087
regulation of animal organ morphogenesis	5.22295e-07	FBgn0000097,FBgn0000163,FBgn0000547,FBgn0000658,FBgn0001075,FBgn0002413,FBgn0003118,FBgn0003256,FBgn0003345,FBgn0011817,FBgn0026323,FBgn0026379,FBgn0051774,FBgn0085412,FBgn0250823,FBgn0259212,FBgn0260934,FBgn0261854	GO:2000027
wing disc pattern formation	5.25493e-07	FBgn0000179,FBgn0000490,FBgn0000492,FBgn0003053,FBgn0003118,FBgn0003169,FBgn0003317,FBgn0003396,FBgn0003415,FBgn0003716,FBgn0003892,FBgn0003975,FBgn0004177,FBgn0004197,FBgn0004647,FBgn0004859,FBgn0011591,FBgn0011648,FBgn0011817,FBgn0013718,FBgn0016977,FBgn0027594,FBgn0031872,FBgn0036814,FBgn0039054,FBgn0039380,FBgn0040071,FBgn0040271,FBgn0041111,FBgn0041604,FBgn0043364,FBgn0259685,FBgn0261885,FBg…	GO:0035222
cell fate specification	5.33426e-07	FBgn0000097,FBgn0000179,FBgn0000320,FBgn0000490,FBgn0000492,FBgn0000964,FBgn0001085,FBgn0001235,FBgn0001624,FBgn0002543,FBgn0002945,FBgn0002973,FBgn0003118,FBgn0003169,FBgn0003716,FBgn0003731,FBgn0003870,FBgn0003896,FBgn0003984,FBgn0004635,FBgn0004647,FBgn0005677,FBgn0010389,FBgn0010762,FBgn0011300,FBgn0011648,FBgn0011739,FBgn0015371,FBgn0015904,FBgn0016797,FBgn0023001,FBgn0025800,FBgn0031461,FBg…	GO:0001708
endocytosis	7.30012e-07	FBgn0000097,FBgn0000183,FBgn0000319,FBgn0000382,FBgn0000414,FBgn0000546,FBgn0001087,FBgn0002413,FBgn0002973,FBgn0003091,FBgn0003392,FBgn0004167,FBgn0004638,FBgn0010105,FBgn0010300,FBgn0010303,FBgn0011225,FBgn0011661,FBgn0013759,FBgn0014011,FBgn0015721,FBgn0015772,FBgn0015790,FBgn0016975,FBgn0016976,FBgn0024273,FBgn0024329,FBgn0027356,FBgn0027561,FBgn0027594,FBgn0027598,FBgn0029006,FBgn0029997,FBg…	GO:0006897
regulation of behavior	8.30653e-07	FBgn0000273,FBgn0000546,FBgn0001404,FBgn0003068,FBgn0003301,FBgn0003310,FBgn0003380,FBgn0004168,FBgn0004244,FBgn0004419,FBgn0004635,FBgn0005536,FBgn0010329,FBgn0011582,FBgn0014020,FBgn0015872,FBgn0020622,FBgn0023076,FBgn0024944,FBgn0029768,FBgn0032048,FBgn0033257,FBgn0035802,FBgn0036934,FBgn0038197,FBgn0038839,FBgn0040505,FBgn0041723,FBgn0051721,FBgn0087012,FBgn0259168,FBgn0259243,FBgn0260499,FBg…	GO:0050795
positive regulation of transcription by RNA polymerase II	8.46255e-07	FBgn0000028,FBgn0000286,FBgn0000320,FBgn0000370,FBgn0000439,FBgn0000448,FBgn0000459,FBgn0000504,FBgn0000546,FBgn0000567,FBgn0000568,FBgn0000659,FBgn0000964,FBgn0001180,FBgn0001235,FBgn0001297,FBgn0002552,FBgn0002576,FBgn0002643,FBgn0002723,FBgn0002914,FBgn0003002,FBgn0003028,FBgn0003118,FBgn0003339,FBgn0003345,FBgn0003396,FBgn0003460,FBgn0003862,FBgn0003870,FBgn0003896,FBgn0003963,FBgn0003964,FBg…	GO:0045944
aromatic compound biosynthetic process	8.53327e-07	FBgn0000028,FBgn0000097,FBgn0000157,FBgn0000179,FBgn0000250,FBgn0000283,FBgn0000286,FBgn0000287,FBgn0000289,FBgn0000307,FBgn0000320,FBgn0000370,FBgn0000422,FBgn0000439,FBgn0000448,FBgn0000459,FBgn0000492,FBgn0000504,FBgn0000527,FBgn0000546,FBgn0000567,FBgn0000568,FBgn0000575,FBgn0000625,FBgn0000659,FBgn0000964,FBgn0001078,FBgn0001138,FBgn0001139,FBgn0001180,FBgn0001235,FBgn0001297,FBgn0001320,FBg…	GO:0019438
cation transport	1.01781e-06	FBgn0000036,FBgn0000039,FBgn0000535,FBgn0001991,FBgn0002778,FBgn0002921,FBgn0003380,FBgn0003386,FBgn0003429,FBgn0003710,FBgn0003861,FBgn0004619,FBgn0005564,FBgn0005614,FBgn0011603,FBgn0015222,FBgn0015519,FBgn0015776,FBgn0017561,FBgn0020307,FBgn0023524,FBgn0024236,FBgn0025693,FBgn0027556,FBgn0027589,FBgn0028646,FBgn0028670,FBgn0028699,FBgn0028704,FBgn0028875,FBgn0028879,FBgn0028886,FBgn0029663,FBg…	GO:0006812
locomotory behavior	1.11734e-06	FBgn0000028,FBgn0000459,FBgn0000527,FBgn0000546,FBgn0000721,FBgn0001297,FBgn0001624,FBgn0002413,FBgn0002917,FBgn0002921,FBgn0003068,FBgn0003371,FBgn0003380,FBgn0003423,FBgn0004102,FBgn0004435,FBgn0004516,FBgn0004611,FBgn0005536,FBgn0005558,FBgn0010329,FBgn0010473,FBgn0011205,FBgn0011260,FBgn0013759,FBgn0014020,FBgn0016076,FBgn0017561,FBgn0022160,FBgn0022382,FBgn0023076,FBgn0025790,FBgn0026083,FBg…	GO:0007626
adult behavior	1.1452e-06	FBgn0000028,FBgn0000479,FBgn0000535,FBgn0000635,FBgn0001624,FBgn0002413,FBgn0002917,FBgn0002921,FBgn0003011,FBgn0003028,FBgn0003068,FBgn0003165,FBgn0003301,FBgn0003310,FBgn0003380,FBgn0003435,FBgn0003731,FBgn0004102,FBgn0004435,FBgn0004611,FBgn0004635,FBgn0005558,FBgn0010329,FBgn0010473,FBgn0011260,FBgn0013759,FBgn0014141,FBgn0015903,FBgn0017590,FBgn0020300,FBgn0022160,FBgn0022382,FBgn0023076,FBg…	GO:0030534
transmembrane receptor protein serine/threonine kinase signaling pathway	1.17296e-06	FBgn0000394,FBgn0000395,FBgn0000490,FBgn0003169,FBgn0003317,FBgn0003396,FBgn0003463,FBgn0003716,FBgn0004885,FBgn0011300,FBgn0011648,FBgn0011655,FBgn0020493,FBgn0024179,FBgn0024250,FBgn0025800,FBgn0026199,FBgn0027539,FBgn0029006,FBgn0029067,FBgn0031016,FBgn0031030,FBgn0031461,FBgn0034083,FBgn0039914,FBgn0043364,FBgn0085450,FBgn0086676,FBgn0259878,FBgn0262169,FBgn0263930,FBgn0265048,FBgn0265974,FBg…	GO:0007178
negative regulation of transcription by RNA polymerase II	1.26687e-06	FBgn0000097,FBgn0000179,FBgn0000287,FBgn0000448,FBgn0000546,FBgn0000568,FBgn0000575,FBgn0000625,FBgn0000659,FBgn0001139,FBgn0001180,FBgn0002576,FBgn0002941,FBgn0003028,FBgn0003068,FBgn0003396,FBgn0003513,FBgn0003870,FBgn0003963,FBgn0004102,FBgn0004198,FBgn0004595,FBgn0004606,FBgn0004795,FBgn0004854,FBgn0004859,FBgn0004880,FBgn0004893,FBgn0010762,FBgn0010825,FBgn0011648,FBgn0011655,FBgn0011701,FBg…	GO:0000122
gamete generation	1.28381e-06	FBgn0000017,FBgn0000097,FBgn0000114,FBgn0000163,FBgn0000183,FBgn0000250,FBgn0000256,FBgn0000273,FBgn0000286,FBgn0000307,FBgn0000319,FBgn0000320,FBgn0000382,FBgn0000464,FBgn0000490,FBgn0000546,FBgn0000547,FBgn0000562,FBgn0000567,FBgn0000568,FBgn0000575,FBgn0000578,FBgn0000711,FBgn0000964,FBgn0001085,FBgn0001297,FBgn0001404,FBgn0001624,FBgn0002643,FBgn0002716,FBgn0002781,FBgn0002914,FBgn0003002,FBg…	GO:0007276
regulation of cell junction assembly	1.34265e-06	FBgn0000017,FBgn0000578,FBgn0000635,FBgn0001122,FBgn0001624,FBgn0002526,FBgn0003165,FBgn0003317,FBgn0003371,FBgn0003429,FBgn0003716,FBgn0010300,FBgn0010379,FBgn0010389,FBgn0010415,FBgn0010762,FBgn0011648,FBgn0011655,FBgn0011742,FBgn0011817,FBgn0013759,FBgn0020493,FBgn0024273,FBgn0024277,FBgn0024980,FBgn0025790,FBgn0026181,FBgn0026379,FBgn0028991,FBgn0031030,FBgn0034135,FBgn0034720,FBgn0036896,FBg…	GO:1901888
actin filament organization	1.35596e-06	FBgn0000017,FBgn0000256,FBgn0000547,FBgn0000578,FBgn0000667,FBgn0000723,FBgn0001085,FBgn0002413,FBgn0003016,FBgn0003392,FBgn0003475,FBgn0003502,FBgn0003721,FBgn0004456,FBgn0004647,FBgn0004876,FBgn0010303,FBgn0011225,FBgn0011742,FBgn0011760,FBgn0014011,FBgn0014020,FBgn0014141,FBgn0023172,FBgn0024238,FBgn0024273,FBgn0026181,FBgn0027596,FBgn0027598,FBgn0028991,FBgn0029881,FBgn0033108,FBgn0033212,FBg…	GO:0007015
regulation of epidermal growth factor receptor signaling pathway	1.56809e-06	FBgn0000547,FBgn0000635,FBgn0001624,FBgn0003165,FBgn0004368,FBgn0004370,FBgn0004390,FBgn0004569,FBgn0004635,FBgn0010015,FBgn0010825,FBgn0014388,FBgn0015278,FBgn0015399,FBgn0023214,FBgn0030894,FBgn0031745,FBgn0036844,FBgn0040271,FBgn0041184,FBgn0041723,FBgn0086779,FBgn0261985,FBgn0262733,FBgn0263395,FBgn0264959	GO:0042058
regulation of ERBB signaling pathway	1.56809e-06	FBgn0000547,FBgn0000635,FBgn0001624,FBgn0003165,FBgn0004368,FBgn0004370,FBgn0004390,FBgn0004569,FBgn0004635,FBgn0010015,FBgn0010825,FBgn0014388,FBgn0015278,FBgn0015399,FBgn0023214,FBgn0030894,FBgn0031745,FBgn0036844,FBgn0040271,FBgn0041184,FBgn0041723,FBgn0086779,FBgn0261985,FBgn0262733,FBgn0263395,FBgn0264959	GO:1901184
response to alcohol	1.68339e-06	FBgn0000273,FBgn0000479,FBgn0000546,FBgn0000568,FBgn0000635,FBgn0000659,FBgn0001078,FBgn0001624,FBgn0003093,FBgn0003165,FBgn0003301,FBgn0003310,FBgn0003326,FBgn0003731,FBgn0003964,FBgn0003997,FBgn0004635,FBgn0004861,FBgn0010329,FBgn0011706,FBgn0013263,FBgn0013759,FBgn0014141,FBgn0015903,FBgn0017590,FBgn0020300,FBgn0022382,FBgn0025631,FBgn0026575,FBgn0026718,FBgn0030529,FBgn0031030,FBgn0035538,FBg…	GO:0097305
BMP signaling pathway	1.69538e-06	FBgn0000394,FBgn0000395,FBgn0000490,FBgn0003169,FBgn0003317,FBgn0003396,FBgn0003463,FBgn0003716,FBgn0004885,FBgn0011648,FBgn0011655,FBgn0020493,FBgn0024179,FBgn0024250,FBgn0025800,FBgn0027539,FBgn0029006,FBgn0029067,FBgn0031016,FBgn0031030,FBgn0031461,FBgn0034083,FBgn0039914,FBgn0043364,FBgn0085450,FBgn0086676,FBgn0259878,FBgn0262169,FBgn0263930,FBgn0265048,FBgn0265974,FBgn0268063	GO:0030509
formation of anatomical boundary	1.87734e-06	FBgn0000490,FBgn0000578,FBgn0001075,FBgn0001085,FBgn0001235,FBgn0002543,FBgn0002576,FBgn0002973,FBgn0003169,FBgn0003339,FBgn0003396,FBgn0003716,FBgn0004198,FBgn0004456,FBgn0004647,FBgn0004854,FBgn0005631,FBgn0011592,FBgn0011648,FBgn0011655,FBgn0013718,FBgn0014343,FBgn0015774,FBgn0015790,FBgn0015904,FBgn0020496,FBgn0034013,FBgn0263930,FBgn0264089	GO:0048859
anatomical structure homeostasis	1.91152e-06	FBgn0000307,FBgn0000459,FBgn0001085,FBgn0002921,FBgn0003053,FBgn0003391,FBgn0003507,FBgn0003656,FBgn0003731,FBgn0003861,FBgn0003896,FBgn0003963,FBgn0004049,FBgn0004435,FBgn0004456,FBgn0004606,FBgn0004611,FBgn0004635,FBgn0004647,FBgn0005631,FBgn0010238,FBgn0010453,FBgn0010620,FBgn0011582,FBgn0011661,FBgn0016797,FBgn0030941,FBgn0031030,FBgn0032151,FBgn0033483,FBgn0034070,FBgn0034072,FBgn0034718,FBg…	GO:0060249
R7 cell differentiation	2.12459e-06	FBgn0000097,FBgn0000382,FBgn0000414,FBgn0000464,FBgn0000575,FBgn0002576,FBgn0003118,FBgn0003256,FBgn0003410,FBgn0003513,FBgn0003870,FBgn0004177,FBgn0004390,FBgn0004595,FBgn0004638,FBgn0004647,FBgn0004876,FBgn0010269,FBgn0010473,FBgn0011217,FBgn0015609,FBgn0017590,FBgn0028482,FBgn0028991,FBgn0031745,FBgn0039883,FBgn0041184,FBgn0043884,FBgn0261617,FBgn0262018,FBgn0262733,FBgn0264324,FBgn0264959,FBg…	GO:0045466
regulation of organ growth	2.12459e-06	FBgn0000490,FBgn0001075,FBgn0001624,FBgn0003716,FBgn0003731,FBgn0003964,FBgn0003997,FBgn0004583,FBgn0010379,FBgn0011300,FBgn0011739,FBgn0015803,FBgn0020251,FBgn0020386,FBgn0025800,FBgn0026379,FBgn0031030,FBgn0037060,FBgn0038385,FBgn0038755,FBgn0041604,FBgn0043362,FBgn0259168,FBgn0259685,FBgn0262081,FBgn0262127,FBgn0262582,FBgn0262656,FBgn0263289,FBgn0263930,FBgn0266557,FBgn0283499,FBgn0284084,FBg…	GO:0046620
negative regulation of developmental growth	2.2935e-06	FBgn0000017,FBgn0000578,FBgn0000659,FBgn0001075,FBgn0001122,FBgn0001624,FBgn0002526,FBgn0003371,FBgn0004583,FBgn0004852,FBgn0010379,FBgn0011259,FBgn0011260,FBgn0011739,FBgn0015803,FBgn0016059,FBgn0020493,FBgn0024273,FBgn0025790,FBgn0026379,FBgn0028978,FBgn0031030,FBgn0033483,FBgn0034720,FBgn0037060,FBgn0038197,FBgn0038385,FBgn0038826,FBgn0039261,FBgn0259481,FBgn0259685,FBgn0261041,FBgn0261986,FBg…	GO:0048640
urogenital system development	2.39776e-06	FBgn0000163,FBgn0000490,FBgn0000546,FBgn0000659,FBgn0001235,FBgn0002973,FBgn0003041,FBgn0003118,FBgn0003169,FBgn0003209,FBgn0003310,FBgn0003396,FBgn0003463,FBgn0003651,FBgn0003716,FBgn0003731,FBgn0004198,FBgn0004606,FBgn0004635,FBgn0004647,FBgn0010389,FBgn0014020,FBgn0015513,FBgn0020493,FBgn0024189,FBgn0024250,FBgn0028369,FBgn0028979,FBgn0041096,FBgn0259685,FBgn0259984,FBgn0263289,FBgn0267821,FBg…	GO:0001655
renal system development	2.39776e-06	FBgn0000163,FBgn0000490,FBgn0000546,FBgn0000659,FBgn0001235,FBgn0002973,FBgn0003041,FBgn0003118,FBgn0003169,FBgn0003209,FBgn0003310,FBgn0003396,FBgn0003463,FBgn0003651,FBgn0003716,FBgn0003731,FBgn0004198,FBgn0004606,FBgn0004635,FBgn0004647,FBgn0010389,FBgn0014020,FBgn0015513,FBgn0020493,FBgn0024189,FBgn0024250,FBgn0028369,FBgn0028979,FBgn0041096,FBgn0259685,FBgn0259984,FBgn0263289,FBgn0267821,FBg…	GO:0072001
organ growth	2.46954e-06	FBgn0000179,FBgn0000490,FBgn0000658,FBgn0001075,FBgn0001624,FBgn0002413,FBgn0003716,FBgn0003731,FBgn0003964,FBgn0003997,FBgn0004583,FBgn0010379,FBgn0011300,FBgn0011739,FBgn0015803,FBgn0020251,FBgn0020386,FBgn0025800,FBgn0026379,FBgn0031030,FBgn0037060,FBgn0038385,FBgn0038755,FBgn0041604,FBgn0043362,FBgn0259168,FBgn0259685,FBgn0262081,FBgn0262127,FBgn0262582,FBgn0262656,FBgn0263289,FBgn0263930,FBg…	GO:0035265
neuromuscular synaptic transmission	3.96825e-06	FBgn0000303,FBgn0003301,FBgn0003429,FBgn0003716,FBgn0004435,FBgn0004611,FBgn0013343,FBgn0013759,FBgn0015903,FBgn0024179,FBgn0025790,FBgn0030412,FBgn0030603,FBgn0030941,FBgn0031424,FBgn0031702,FBgn0032901,FBgn0033483,FBgn0038826,FBgn0038837,FBgn0038975,FBgn0040505,FBgn0041605,FBgn0042693,FBgn0052594,FBgn0053547,FBgn0086677,FBgn0250788,FBgn0259243,FBgn0259246,FBgn0260003,FBgn0261041,FBgn0261788,FBg…	GO:0007274
potassium ion transport	3.978e-06	FBgn0000535,FBgn0002921,FBgn0003380,FBgn0003386,FBgn0003429,FBgn0005564,FBgn0015776,FBgn0017561,FBgn0023524,FBgn0027556,FBgn0027589,FBgn0029761,FBgn0032021,FBgn0032946,FBgn0033257,FBgn0033494,FBgn0033872,FBgn0036279,FBgn0037690,FBgn0038165,FBgn0039081,FBgn0040297,FBgn0051547,FBgn0051675,FBgn0085395,FBgn0085425,FBgn0259242,FBgn0260499,FBgn0260971,FBgn0261698,FBgn0262593,FBgn0263220,FBgn0263397,FBg…	GO:0006813
head development	5.39353e-06	FBgn0000157,FBgn0000439,FBgn0000448,FBgn0000490,FBgn0000492,FBgn0000536,FBgn0000546,FBgn0000635,FBgn0001078,FBgn0001180,FBgn0001235,FBgn0002543,FBgn0003391,FBgn0003964,FBgn0004102,FBgn0004595,FBgn0004635,FBgn0005558,FBgn0005677,FBgn0005771,FBgn0010300,FBgn0011300,FBgn0013733,FBgn0015380,FBgn0015903,FBgn0019650,FBgn0024277,FBgn0025743,FBgn0025800,FBgn0025936,FBgn0026199,FBgn0026375,FBgn0028979,FBg…	GO:0060322
organic cyclic compound biosynthetic process	5.54113e-06	FBgn0000028,FBgn0000097,FBgn0000157,FBgn0000179,FBgn0000250,FBgn0000283,FBgn0000286,FBgn0000287,FBgn0000289,FBgn0000307,FBgn0000320,FBgn0000370,FBgn0000422,FBgn0000439,FBgn0000448,FBgn0000459,FBgn0000492,FBgn0000504,FBgn0000527,FBgn0000546,FBgn0000567,FBgn0000568,FBgn0000575,FBgn0000625,FBgn0000659,FBgn0000964,FBgn0001078,FBgn0001138,FBgn0001139,FBgn0001180,FBgn0001235,FBgn0001297,FBgn0001320,FBg…	GO:1901362
eye photoreceptor cell development	5.68047e-06	FBgn0000320,FBgn0000414,FBgn0000464,FBgn0001316,FBgn0002576,FBgn0003870,FBgn0004049,FBgn0004102,FBgn0004647,FBgn0005536,FBgn0005677,FBgn0010473,FBgn0011661,FBgn0014388,FBgn0015609,FBgn0015790,FBgn0016081,FBgn0025743,FBgn0026379,FBgn0027356,FBgn0028482,FBgn0028991,FBgn0031414,FBgn0031745,FBgn0038223,FBgn0039883,FBgn0040505,FBgn0086677,FBgn0259210,FBgn0259211,FBgn0259481,FBgn0259685,FBgn0261649,FBg…	GO:0042462
phosphorus metabolic process	6.40177e-06	FBgn0000017,FBgn0000116,FBgn0000273,FBgn0000307,FBgn0000320,FBgn0000382,FBgn0000464,FBgn0000489,FBgn0000490,FBgn0000536,FBgn0000658,FBgn0000721,FBgn0000723,FBgn0001187,FBgn0002413,FBgn0003068,FBgn0003071,FBgn0003074,FBgn0003091,FBgn0003093,FBgn0003218,FBgn0003256,FBgn0003301,FBgn0003371,FBgn0003392,FBgn0003502,FBgn0003525,FBgn0003656,FBgn0003716,FBgn0003731,FBgn0004177,FBgn0004368,FBgn0004369,FBg…	GO:0006793
phosphate-containing compound metabolic process	7.16082e-06	FBgn0000017,FBgn0000116,FBgn0000273,FBgn0000307,FBgn0000320,FBgn0000382,FBgn0000464,FBgn0000489,FBgn0000490,FBgn0000536,FBgn0000658,FBgn0000721,FBgn0000723,FBgn0001187,FBgn0002413,FBgn0003068,FBgn0003071,FBgn0003074,FBgn0003091,FBgn0003093,FBgn0003218,FBgn0003256,FBgn0003301,FBgn0003371,FBgn0003392,FBgn0003502,FBgn0003525,FBgn0003656,FBgn0003716,FBgn0003731,FBgn0004177,FBgn0004368,FBgn0004369,FBg…	GO:0006796
dorsal/ventral pattern formation, imaginal disc	7.34454e-06	FBgn0000492,FBgn0003053,FBgn0003118,FBgn0003396,FBgn0003415,FBgn0003975,FBgn0004177,FBgn0004647,FBgn0011591,FBgn0011817,FBgn0013718,FBgn0027594,FBgn0036814,FBgn0039054,FBgn0039380,FBgn0040071,FBgn0040271,FBgn0041111,FBgn0041604,FBgn0043364,FBgn0259685,FBgn0261885,FBgn0262582,FBgn0263316,FBgn0263930,FBgn0265630,FBgn0267978,FBgn0284084,FBgn0285917	GO:0007450
regulation of synaptic assembly at neuromuscular junction	7.47937e-06	FBgn0000017,FBgn0000578,FBgn0000635,FBgn0001122,FBgn0001624,FBgn0002526,FBgn0003165,FBgn0003317,FBgn0003371,FBgn0003429,FBgn0003716,FBgn0010300,FBgn0010379,FBgn0010389,FBgn0010415,FBgn0010762,FBgn0011648,FBgn0011655,FBgn0011742,FBgn0011817,FBgn0013759,FBgn0020493,FBgn0024273,FBgn0024277,FBgn0024980,FBgn0025790,FBgn0031030,FBgn0034135,FBgn0034720,FBgn0036896,FBgn0037130,FBgn0038063,FBgn0038826,FBg…	GO:0008582
heart development	7.50245e-06	FBgn0000490,FBgn0000546,FBgn0001085,FBgn0001105,FBgn0001122,FBgn0002526,FBgn0002543,FBgn0002643,FBgn0002973,FBgn0003345,FBgn0003371,FBgn0003391,FBgn0003507,FBgn0003651,FBgn0003716,FBgn0003862,FBgn0003896,FBgn0003963,FBgn0004859,FBgn0005631,FBgn0010238,FBgn0010389,FBgn0010434,FBgn0010762,FBgn0011648,FBgn0011655,FBgn0011656,FBgn0015903,FBgn0016797,FBgn0029504,FBgn0033438,FBgn0033649,FBgn0035049,FBg…	GO:0007507
circulatory system development	7.50245e-06	FBgn0000490,FBgn0000546,FBgn0001085,FBgn0001105,FBgn0001122,FBgn0002526,FBgn0002543,FBgn0002643,FBgn0002973,FBgn0003345,FBgn0003371,FBgn0003391,FBgn0003507,FBgn0003651,FBgn0003716,FBgn0003862,FBgn0003896,FBgn0003963,FBgn0004859,FBgn0005631,FBgn0010238,FBgn0010389,FBgn0010434,FBgn0010762,FBgn0011648,FBgn0011655,FBgn0011656,FBgn0015903,FBgn0016797,FBgn0029504,FBgn0033438,FBgn0033649,FBgn0035049,FBg…	GO:0072359
olfactory learning	7.54535e-06	FBgn0000273,FBgn0000479,FBgn0000635,FBgn0003301,FBgn0003371,FBgn0003392,FBgn0003731,FBgn0003861,FBgn0003984,FBgn0004244,FBgn0004419,FBgn0004516,FBgn0004638,FBgn0011582,FBgn0015380,FBgn0024944,FBgn0040505,FBgn0086782,FBgn0250823,FBgn0259108,FBgn0259168,FBgn0259243,FBgn0262739,FBgn0265597,FBgn0266098,FBgn0284249	GO:0008355
heterocycle biosynthetic process	8.20915e-06	FBgn0000028,FBgn0000097,FBgn0000157,FBgn0000179,FBgn0000250,FBgn0000283,FBgn0000286,FBgn0000287,FBgn0000289,FBgn0000307,FBgn0000320,FBgn0000370,FBgn0000422,FBgn0000439,FBgn0000448,FBgn0000459,FBgn0000492,FBgn0000504,FBgn0000546,FBgn0000567,FBgn0000568,FBgn0000575,FBgn0000625,FBgn0000659,FBgn0000964,FBgn0001078,FBgn0001138,FBgn0001139,FBgn0001180,FBgn0001235,FBgn0001297,FBgn0001320,FBgn0001323,FBg…	GO:0018130
regulation of synapse assembly	8.56294e-06	FBgn0000017,FBgn0000578,FBgn0000635,FBgn0001122,FBgn0001624,FBgn0002526,FBgn0003165,FBgn0003317,FBgn0003371,FBgn0003429,FBgn0003716,FBgn0010300,FBgn0010379,FBgn0010389,FBgn0010415,FBgn0010762,FBgn0011648,FBgn0011655,FBgn0011742,FBgn0011817,FBgn0013759,FBgn0020493,FBgn0024273,FBgn0024277,FBgn0024980,FBgn0025790,FBgn0031030,FBgn0034135,FBgn0034720,FBgn0036896,FBgn0037130,FBgn0038063,FBgn0038826,FBg…	GO:0051963
cell surface receptor signaling pathway involved in cell-cell signaling	9.44205e-06	FBgn0000097,FBgn0000119,FBgn0000711,FBgn0001085,FBgn0001122,FBgn0001139,FBgn0002413,FBgn0002945,FBgn0003041,FBgn0003371,FBgn0003390,FBgn0003415,FBgn0004177,FBgn0004889,FBgn0005640,FBgn0010194,FBgn0010453,FBgn0011481,FBgn0011739,FBgn0011817,FBgn0014020,FBgn0016797,FBgn0016930,FBgn0016977,FBgn0020251,FBgn0020309,FBgn0020496,FBgn0022764,FBgn0027343,FBgn0027508,FBgn0028421,FBgn0029123,FBgn0031902,FBg…	GO:1905114
imaginal disc-derived wing vein specification	9.51848e-06	FBgn0000394,FBgn0000395,FBgn0000490,FBgn0000658,FBgn0003256,FBgn0003310,FBgn0003463,FBgn0003731,FBgn0004569,FBgn0004635,FBgn0004647,FBgn0010313,FBgn0011817,FBgn0014388,FBgn0015904,FBgn0020251,FBgn0029067,FBgn0029791,FBgn0034072,FBgn0036844,FBgn0039066,FBgn0050115,FBgn0052062,FBgn0086655,FBgn0086779,FBgn0260003,FBgn0262582,FBgn0263118,FBgn0263593,FBgn0265048,FBgn0268063	GO:0007474
muscle cell development	1.03335e-05	FBgn0000097,FBgn0000114,FBgn0000667,FBgn0003118,FBgn0003292,FBgn0003345,FBgn0010389,FBgn0011656,FBgn0014020,FBgn0014141,FBgn0014388,FBgn0025391,FBgn0025633,FBgn0032078,FBgn0032683,FBgn0034072,FBgn0041096,FBgn0043884,FBgn0053208,FBgn0053519,FBgn0063485,FBgn0086906,FBgn0259228,FBgn0260003,FBgn0261800,FBgn0261822,FBgn0263391,FBgn0264491,FBgn0265356,FBgn0265991,FBgn0267376,FBgn0283451	GO:0055001
ion transport	1.03386e-05	FBgn0000036,FBgn0000039,FBgn0000535,FBgn0001134,FBgn0001991,FBgn0002778,FBgn0002917,FBgn0002921,FBgn0003011,FBgn0003380,FBgn0003386,FBgn0003429,FBgn0003710,FBgn0003861,FBgn0004244,FBgn0004619,FBgn0005564,FBgn0005614,FBgn0011603,FBgn0015222,FBgn0015519,FBgn0015558,FBgn0015776,FBgn0017561,FBgn0020307,FBgn0023524,FBgn0023549,FBgn0024236,FBgn0024315,FBgn0024963,FBgn0025693,FBgn0026438,FBgn0027556,FBg…	GO:0006811
negative regulation of nervous system development	1.05288e-05	FBgn0000017,FBgn0000547,FBgn0000578,FBgn0001122,FBgn0002526,FBgn0002973,FBgn0003345,FBgn0003371,FBgn0004177,FBgn0004569,FBgn0004595,FBgn0004647,FBgn0004889,FBgn0010300,FBgn0010379,FBgn0011259,FBgn0011260,FBgn0011739,FBgn0015609,FBgn0016059,FBgn0020493,FBgn0024273,FBgn0025790,FBgn0031030,FBgn0031375,FBgn0031816,FBgn0034371,FBgn0034720,FBgn0038826,FBgn0039261,FBgn0259481,FBgn0261041,FBgn0261885,FBg…	GO:0051961
Wnt signaling pathway	1.07921e-05	FBgn0000097,FBgn0000119,FBgn0000711,FBgn0001085,FBgn0001122,FBgn0001139,FBgn0002413,FBgn0002945,FBgn0003041,FBgn0003371,FBgn0003390,FBgn0003415,FBgn0004177,FBgn0004889,FBgn0005640,FBgn0010194,FBgn0010453,FBgn0011481,FBgn0011739,FBgn0011817,FBgn0014020,FBgn0016797,FBgn0016930,FBgn0016977,FBgn0020251,FBgn0020309,FBgn0020496,FBgn0022764,FBgn0027343,FBgn0027508,FBgn0028421,FBgn0029123,FBgn0031902,FBg…	GO:0016055
mesoderm development	1.23995e-05	FBgn0000320,FBgn0000382,FBgn0000384,FBgn0000490,FBgn0000711,FBgn0000719,FBgn0001105,FBgn0002526,FBgn0002643,FBgn0003391,FBgn0003396,FBgn0003507,FBgn0004133,FBgn0004606,FBgn0004647,FBgn0004919,FBgn0010389,FBgn0011656,FBgn0020251,FBgn0020299,FBgn0024236,FBgn0025391,FBgn0030766,FBgn0032731,FBgn0033649,FBgn0033652,FBgn0033988,FBgn0034137,FBgn0040089,FBgn0040505,FBgn0051660,FBgn0085432,FBgn0085446,FBg…	GO:0007498
positive regulation of intracellular signal transduction	1.25033e-05	FBgn0000273,FBgn0000370,FBgn0000547,FBgn0001075,FBgn0002413,FBgn0003731,FBgn0003892,FBgn0003984,FBgn0004583,FBgn0004638,FBgn0010379,FBgn0010909,FBgn0011706,FBgn0015513,FBgn0015803,FBgn0016131,FBgn0020386,FBgn0023001,FBgn0023172,FBgn0023540,FBgn0024277,FBgn0024329,FBgn0026179,FBgn0026319,FBgn0026323,FBgn0028717,FBgn0030812,FBgn0031030,FBgn0032006,FBgn0032682,FBgn0032840,FBgn0033402,FBgn0034194,FBg…	GO:1902533
heterophilic cell-cell adhesion via plasma membrane cell adhesion molecules	1.59864e-05	FBgn0001075,FBgn0004108,FBgn0004456,FBgn0013433,FBgn0015229,FBgn0024189,FBgn0028369,FBgn0028644,FBgn0028645,FBgn0038084,FBgn0038087,FBgn0038092,FBgn0038494,FBgn0038498,FBgn0039089,FBgn0039584,FBgn0053179,FBgn0250908,FBgn0265607,FBgn0287864	GO:0007157
negative regulation of epidermal growth factor receptor signaling pathway	1.59864e-05	FBgn0000547,FBgn0000635,FBgn0003165,FBgn0004368,FBgn0004370,FBgn0004390,FBgn0004569,FBgn0010015,FBgn0010825,FBgn0014388,FBgn0015278,FBgn0015399,FBgn0023214,FBgn0036844,FBgn0040271,FBgn0041184,FBgn0041723,FBgn0261985,FBgn0263395,FBgn0264959	GO:0042059
negative regulation of ERBB signaling pathway	1.59864e-05	FBgn0000547,FBgn0000635,FBgn0003165,FBgn0004368,FBgn0004370,FBgn0004390,FBgn0004569,FBgn0010015,FBgn0010825,FBgn0014388,FBgn0015278,FBgn0015399,FBgn0023214,FBgn0036844,FBgn0040271,FBgn0041184,FBgn0041723,FBgn0261985,FBgn0263395,FBgn0264959	GO:1901185
glial cell migration	1.93064e-05	FBgn0002973,FBgn0003460,FBgn0005558,FBgn0010389,FBgn0011592,FBgn0014020,FBgn0014135,FBgn0015774,FBgn0031888,FBgn0032006,FBgn0033649,FBgn0033652,FBgn0034013,FBgn0085407,FBgn0086655,FBgn0086676,FBgn0250823,FBgn0259984,FBgn0261617,FBgn0262699,FBgn0264089,FBgn0264491	GO:0008347
wing disc dorsal/ventral pattern formation	1.93401e-05	FBgn0003053,FBgn0003118,FBgn0003396,FBgn0003415,FBgn0003975,FBgn0004177,FBgn0004647,FBgn0011591,FBgn0011817,FBgn0013718,FBgn0027594,FBgn0036814,FBgn0039054,FBgn0039380,FBgn0040071,FBgn0040271,FBgn0041111,FBgn0041604,FBgn0043364,FBgn0259685,FBgn0261885,FBgn0262582,FBgn0263316,FBgn0263930,FBgn0265630,FBgn0267978,FBgn0285917	GO:0048190
cellular response to oxygen-containing compound	2.00546e-05	FBgn0000037,FBgn0000273,FBgn0000464,FBgn0000546,FBgn0003067,FBgn0003169,FBgn0003256,FBgn0003371,FBgn0003380,FBgn0003964,FBgn0004168,FBgn0004177,FBgn0004435,FBgn0004573,FBgn0004638,FBgn0004914,FBgn0010269,FBgn0010379,FBgn0010583,FBgn0011300,FBgn0011582,FBgn0014859,FBgn0016917,FBgn0020386,FBgn0020622,FBgn0022382,FBgn0023001,FBgn0024734,FBgn0025800,FBgn0026323,FBgn0026379,FBgn0028717,FBgn0028978,FBg…	GO:1901701
axon choice point recognition	2.19619e-05	FBgn0000017,FBgn0000504,FBgn0004435,FBgn0004652,FBgn0005631,FBgn0010105,FBgn0010473,FBgn0011259,FBgn0011592,FBgn0013733,FBgn0015380,FBgn0025741,FBgn0038853,FBgn0051721,FBgn0250788,FBgn0259174,FBgn0264089,FBgn0264442,FBgn0283521	GO:0016198
positive regulation of nervous system development	2.25688e-05	FBgn0001085,FBgn0001624,FBgn0003090,FBgn0003317,FBgn0003716,FBgn0004595,FBgn0004647,FBgn0010194,FBgn0010389,FBgn0010415,FBgn0010762,FBgn0011300,FBgn0011648,FBgn0011655,FBgn0011701,FBgn0011742,FBgn0011817,FBgn0013733,FBgn0024277,FBgn0025740,FBgn0025741,FBgn0025800,FBgn0031461,FBgn0033649,FBgn0033985,FBgn0036896,FBgn0038063,FBgn0038947,FBgn0040372,FBgn0044323,FBgn0044826,FBgn0085447,FBgn0259168,FBg…	GO:0051962
regulation of epithelial cell migration	2.27832e-05	FBgn0000097,FBgn0001297,FBgn0002543,FBgn0003053,FBgn0003391,FBgn0003731,FBgn0003870,FBgn0003892,FBgn0003984,FBgn0005631,FBgn0010303,FBgn0010379,FBgn0010909,FBgn0014073,FBgn0015513,FBgn0022764,FBgn0032006,FBgn0041092,FBgn0085443,FBgn0243512,FBgn0259984,FBgn0260635,FBgn0260934,FBgn0261985,FBgn0264089,FBgn0266557,FBgn0283468,FBgn0283499	GO:0010632
regulation of phosphate metabolic process	2.59746e-05	FBgn0000307,FBgn0000490,FBgn0002413,FBgn0003068,FBgn0003371,FBgn0003392,FBgn0003656,FBgn0003731,FBgn0004177,FBgn0004569,FBgn0004635,FBgn0004647,FBgn0010316,FBgn0010389,FBgn0014020,FBgn0014073,FBgn0014135,FBgn0014388,FBgn0015380,FBgn0015399,FBgn0016081,FBgn0016984,FBgn0020493,FBgn0020622,FBgn0022382,FBgn0023214,FBgn0024245,FBgn0024329,FBgn0025741,FBgn0025936,FBgn0026181,FBgn0026192,FBgn0026199,FBg…	GO:0019220
regulation of phosphorus metabolic process	2.59746e-05	FBgn0000307,FBgn0000490,FBgn0002413,FBgn0003068,FBgn0003371,FBgn0003392,FBgn0003656,FBgn0003731,FBgn0004177,FBgn0004569,FBgn0004635,FBgn0004647,FBgn0010316,FBgn0010389,FBgn0014020,FBgn0014073,FBgn0014135,FBgn0014388,FBgn0015380,FBgn0015399,FBgn0016081,FBgn0016984,FBgn0020493,FBgn0020622,FBgn0022382,FBgn0023214,FBgn0024245,FBgn0024329,FBgn0025741,FBgn0025936,FBgn0026181,FBgn0026192,FBgn0026199,FBg…	GO:0051174
adenylate cyclase-modulating G protein-coupled receptor signaling pathway	3.12107e-05	FBgn0000037,FBgn0000384,FBgn0000479,FBgn0001104,FBgn0001122,FBgn0003255,FBgn0003301,FBgn0004168,FBgn0004435,FBgn0004514,FBgn0004573,FBgn0004852,FBgn0011582,FBgn0024944,FBgn0026575,FBgn0032048,FBgn0033313,FBgn0033744,FBgn0033932,FBgn0035538,FBgn0038063,FBgn0038542,FBgn0038653,FBgn0039419,FBgn0039747,FBgn0053517,FBgn0250910,FBgn0260446,FBgn0263116,FBgn0263131,FBgn0264002,FBgn0266137	GO:0007188
brain development	3.27151e-05	FBgn0000157,FBgn0000448,FBgn0000492,FBgn0000536,FBgn0000546,FBgn0000635,FBgn0001078,FBgn0001235,FBgn0002543,FBgn0003391,FBgn0003964,FBgn0004102,FBgn0004595,FBgn0004635,FBgn0005558,FBgn0005677,FBgn0005771,FBgn0010300,FBgn0011300,FBgn0013733,FBgn0015380,FBgn0019650,FBgn0024277,FBgn0025743,FBgn0025800,FBgn0025936,FBgn0026199,FBgn0026375,FBgn0029092,FBgn0031030,FBgn0033159,FBgn0034072,FBgn0037443,FBg…	GO:0007420
embryonic pattern specification	3.68887e-05	FBgn0000119,FBgn0000163,FBgn0000256,FBgn0000273,FBgn0000319,FBgn0000382,FBgn0000439,FBgn0000490,FBgn0000562,FBgn0001085,FBgn0001180,FBgn0001235,FBgn0001320,FBgn0001624,FBgn0002552,FBgn0002945,FBgn0003042,FBgn0003165,FBgn0003256,FBgn0003292,FBgn0003317,FBgn0003371,FBgn0003475,FBgn0003721,FBgn0003731,FBgn0003891,FBgn0004102,FBgn0004390,FBgn0004795,FBgn0004859,FBgn0004893,FBgn0010269,FBgn0010825,FBg…	GO:0009880
regulation of cellular component size	3.74432e-05	FBgn0000017,FBgn0000114,FBgn0000256,FBgn0000464,FBgn0001085,FBgn0002413,FBgn0002914,FBgn0003041,FBgn0003090,FBgn0003256,FBgn0003392,FBgn0003475,FBgn0003502,FBgn0003525,FBgn0004390,FBgn0004638,FBgn0010194,FBgn0010379,FBgn0011259,FBgn0011260,FBgn0011742,FBgn0013733,FBgn0015609,FBgn0016059,FBgn0020386,FBgn0020622,FBgn0024273,FBgn0024329,FBgn0025743,FBgn0026375,FBgn0026379,FBgn0027596,FBgn0028978,FBg…	GO:0032535
formation of animal organ boundary	3.97005e-05	FBgn0000490,FBgn0001085,FBgn0001235,FBgn0002543,FBgn0002576,FBgn0002973,FBgn0003169,FBgn0003339,FBgn0003396,FBgn0003716,FBgn0004456,FBgn0004647,FBgn0004854,FBgn0005631,FBgn0011592,FBgn0011648,FBgn0011655,FBgn0013718,FBgn0015774,FBgn0015790,FBgn0020496,FBgn0034013,FBgn0263930,FBgn0264089	GO:0010160
response to BMP	4.54666e-05	FBgn0000490,FBgn0003169,FBgn0003317,FBgn0003396,FBgn0003716,FBgn0011648,FBgn0011655,FBgn0020493,FBgn0024179,FBgn0024277,FBgn0025800,FBgn0029006,FBgn0031461,FBgn0039914	GO:0071772
regulation of neuron differentiation	4.58186e-05	FBgn0000097,FBgn0000414,FBgn0000546,FBgn0000547,FBgn0000635,FBgn0001235,FBgn0003118,FBgn0003256,FBgn0003410,FBgn0003513,FBgn0003870,FBgn0004102,FBgn0004390,FBgn0004595,FBgn0004647,FBgn0004876,FBgn0005536,FBgn0005612,FBgn0011217,FBgn0011760,FBgn0014388,FBgn0025743,FBgn0030806,FBgn0031375,FBgn0040505,FBgn0041184,FBgn0043884,FBgn0053208,FBgn0259168,FBgn0260964,FBgn0261649,FBgn0262733,FBgn0264324,FBg…	GO:0045664
long-term memory	5.04362e-05	FBgn0000119,FBgn0000422,FBgn0000536,FBgn0000546,FBgn0000721,FBgn0003068,FBgn0003093,FBgn0003165,FBgn0004370,FBgn0004647,FBgn0013759,FBgn0014141,FBgn0016917,FBgn0017590,FBgn0022349,FBgn0028397,FBgn0030412,FBgn0030603,FBgn0036896,FBgn0040372,FBgn0041184,FBgn0041210,FBgn0052594,FBgn0053207,FBgn0067779,FBgn0086711,FBgn0086782,FBgn0259481,FBgn0262733,FBgn0263490,FBgn0263987,FBgn0264307,FBgn0265784,FBg…	GO:0007616
positive regulation of cellular component organization	6.59481e-05	FBgn0000017,FBgn0000256,FBgn0000319,FBgn0000464,FBgn0000578,FBgn0001085,FBgn0001624,FBgn0002413,FBgn0002973,FBgn0003090,FBgn0003091,FBgn0003169,FBgn0003317,FBgn0003371,FBgn0003392,FBgn0003475,FBgn0003716,FBgn0004638,FBgn0010105,FBgn0010194,FBgn0010303,FBgn0010379,FBgn0010389,FBgn0010415,FBgn0010762,FBgn0011648,FBgn0011655,FBgn0011661,FBgn0011742,FBgn0011817,FBgn0012058,FBgn0013733,FBgn0013759,FBg…	GO:0051130
positive regulation of growth	6.88529e-05	FBgn0000490,FBgn0001085,FBgn0001624,FBgn0002413,FBgn0003090,FBgn0003317,FBgn0003716,FBgn0003731,FBgn0005558,FBgn0010194,FBgn0010379,FBgn0010389,FBgn0010415,FBgn0010762,FBgn0011300,FBgn0011648,FBgn0011655,FBgn0011742,FBgn0011817,FBgn0013733,FBgn0016131,FBgn0020386,FBgn0024277,FBgn0025743,FBgn0025800,FBgn0028717,FBgn0032840,FBgn0036896,FBgn0036934,FBgn0038063,FBgn0039858,FBgn0041092,FBgn0043362,FBg…	GO:0045927
multicellular organismal homeostasis	8.39358e-05	FBgn0000459,FBgn0002921,FBgn0003053,FBgn0003068,FBgn0003391,FBgn0003507,FBgn0003656,FBgn0003731,FBgn0003861,FBgn0003896,FBgn0003963,FBgn0004049,FBgn0004456,FBgn0004618,FBgn0004635,FBgn0004647,FBgn0010238,FBgn0010620,FBgn0011603,FBgn0011661,FBgn0031030,FBgn0034718,FBgn0036844,FBgn0039774,FBgn0051116,FBgn0259678,FBgn0259685,FBgn0260945,FBgn0261108,FBgn0261549,FBgn0261563,FBgn0262081,FBgn0262738,FBg…	GO:0048871
axon midline choice point recognition	8.54716e-05	FBgn0000017,FBgn0000504,FBgn0004435,FBgn0004652,FBgn0005631,FBgn0010105,FBgn0010473,FBgn0011259,FBgn0011592,FBgn0013733,FBgn0015380,FBgn0025741,FBgn0038853,FBgn0051721,FBgn0250788,FBgn0259174,FBgn0264089,FBgn0283521	GO:0016199
regulation of cellular response to growth factor stimulus	8.78547e-05	FBgn0000394,FBgn0000395,FBgn0003463,FBgn0004368,FBgn0004370,FBgn0004390,FBgn0004885,FBgn0014388,FBgn0020493,FBgn0024250,FBgn0027539,FBgn0029006,FBgn0029067,FBgn0031016,FBgn0031030,FBgn0031745,FBgn0033438,FBgn0034083,FBgn0041604,FBgn0043364,FBgn0085450,FBgn0086676,FBgn0259878,FBgn0262169,FBgn0262733,FBgn0263930,FBgn0265048,FBgn0265974,FBgn0267824,FBgn0268063,FBgn0284408	GO:0090287
compound eye photoreceptor development	9.24986e-05	FBgn0000320,FBgn0000414,FBgn0000464,FBgn0001316,FBgn0002576,FBgn0003870,FBgn0004102,FBgn0004647,FBgn0005536,FBgn0005677,FBgn0010473,FBgn0011661,FBgn0014388,FBgn0015609,FBgn0015790,FBgn0016081,FBgn0025743,FBgn0026379,FBgn0027356,FBgn0028482,FBgn0028991,FBgn0031414,FBgn0031745,FBgn0038223,FBgn0039883,FBgn0040505,FBgn0086677,FBgn0259210,FBgn0259211,FBgn0259481,FBgn0259685,FBgn0261984,FBgn0262018,FBg…	GO:0042051
negative regulation of cell development	9.89586e-05	FBgn0000547,FBgn0000635,FBgn0002973,FBgn0003345,FBgn0004177,FBgn0004569,FBgn0004595,FBgn0004647,FBgn0004889,FBgn0010300,FBgn0011259,FBgn0011260,FBgn0011739,FBgn0015609,FBgn0016059,FBgn0031375,FBgn0031816,FBgn0034371,FBgn0039261,FBgn0043884,FBgn0261885,FBgn0262127,FBgn0266450,FBgn0283468,FBgn0284221	GO:0010721
fibroblast growth factor receptor signaling pathway	9.90031e-05	FBgn0000097,FBgn0000382,FBgn0001139,FBgn0003041,FBgn0003118,FBgn0003256,FBgn0004370,FBgn0004638,FBgn0010269,FBgn0010389,FBgn0014135,FBgn0014388,FBgn0020299,FBgn0031745,FBgn0033438,FBgn0033649,FBgn0033652,FBgn0041604,FBgn0259211,FBgn0262733,FBgn0263930,FBgn0284408	GO:0008543
striated muscle cell differentiation	0.000109878	FBgn0000114,FBgn0000667,FBgn0003285,FBgn0003292,FBgn0003345,FBgn0004133,FBgn0010583,FBgn0011656,FBgn0014011,FBgn0014020,FBgn0014141,FBgn0015513,FBgn0024189,FBgn0024273,FBgn0025391,FBgn0025633,FBgn0026179,FBgn0028369,FBgn0032683,FBgn0034072,FBgn0041096,FBgn0043884,FBgn0053208,FBgn0053519,FBgn0063485,FBgn0086442,FBgn0086906,FBgn0243516,FBgn0259228,FBgn0261800,FBgn0261822,FBgn0263391,FBgn0264491,FBg…	GO:0051146
actomyosin structure organization	0.000111966	FBgn0000114,FBgn0000667,FBgn0003041,FBgn0003292,FBgn0003392,FBgn0003721,FBgn0004049,FBgn0004373,FBgn0010434,FBgn0014020,FBgn0014141,FBgn0015790,FBgn0025391,FBgn0025633,FBgn0026181,FBgn0028991,FBgn0032225,FBgn0032683,FBgn0034072,FBgn0041096,FBgn0043884,FBgn0053208,FBgn0053519,FBgn0063485,FBgn0085376,FBgn0085408,FBgn0086779,FBgn0086906,FBgn0259174,FBgn0259228,FBgn0259685,FBgn0261822,FBgn0261836,FBg…	GO:0031032
regulation of cell death	0.000115044	FBgn0000273,FBgn0000320,FBgn0000542,FBgn0000546,FBgn0000659,FBgn0001075,FBgn0002306,FBgn0002413,FBgn0002723,FBgn0003118,FBgn0003731,FBgn0003892,FBgn0003997,FBgn0004435,FBgn0004569,FBgn0004583,FBgn0004647,FBgn0010303,FBgn0010379,FBgn0010909,FBgn0011706,FBgn0011739,FBgn0011766,FBgn0014073,FBgn0015664,FBgn0015946,FBgn0020386,FBgn0023076,FBgn0024187,FBgn0024250,FBgn0025790,FBgn0026080,FBgn0026319,FBg…	GO:0010941
developmental cell growth	0.000126371	FBgn0000273,FBgn0000464,FBgn0000479,FBgn0000535,FBgn0001085,FBgn0001297,FBgn0003090,FBgn0003301,FBgn0010194,FBgn0010303,FBgn0010389,FBgn0011259,FBgn0011260,FBgn0011603,FBgn0013733,FBgn0015609,FBgn0016059,FBgn0028482,FBgn0033159,FBgn0035233,FBgn0036896,FBgn0039261,FBgn0039883,FBgn0085443,FBgn0086782,FBgn0259984,FBgn0260945,FBgn0261788,FBgn0261985,FBgn0262018,FBgn0263239,FBgn0264975,FBgn0267795,FBg…	GO:0048588
genital disc development	0.000127212	FBgn0000157,FBgn0000490,FBgn0000492,FBgn0000504,FBgn0000635,FBgn0002576,FBgn0003118,FBgn0003310,FBgn0003502,FBgn0003731,FBgn0003892,FBgn0004569,FBgn0004635,FBgn0004647,FBgn0004859,FBgn0005677,FBgn0010303,FBgn0011236,FBgn0011706,FBgn0014135,FBgn0032006,FBgn0039257,FBgn0086347,FBgn0243512,FBgn0261953,FBgn0267728,FBgn0284084	GO:0035215
Rho protein signal transduction	0.00013055	FBgn0000384,FBgn0014011,FBgn0023172,FBgn0023540,FBgn0024277,FBgn0026181,FBgn0026375,FBgn0031118,FBgn0034194,FBgn0035574,FBgn0035802,FBgn0036518,FBgn0039532,FBgn0039883,FBgn0044823,FBgn0050115,FBgn0050440,FBgn0260486,FBgn0261547,FBgn0261556,FBgn0262562,FBgn0263706,FBgn0285955	GO:0007266
anterior/posterior pattern specification	0.000142192	FBgn0000163,FBgn0000179,FBgn0000256,FBgn0000273,FBgn0000319,FBgn0000382,FBgn0000439,FBgn0000490,FBgn0000546,FBgn0000562,FBgn0000578,FBgn0001180,FBgn0001624,FBgn0003042,FBgn0003090,FBgn0003165,FBgn0003256,FBgn0003317,FBgn0003334,FBgn0003339,FBgn0003396,FBgn0003475,FBgn0003716,FBgn0003721,FBgn0003891,FBgn0003892,FBgn0004102,FBgn0004197,FBgn0004198,FBgn0004390,FBgn0004569,FBgn0004647,FBgn0004795,FBg…	GO:0009952
renal tubule development	0.000146223	FBgn0000163,FBgn0000490,FBgn0000546,FBgn0000659,FBgn0001235,FBgn0002973,FBgn0003041,FBgn0003118,FBgn0003169,FBgn0003209,FBgn0003310,FBgn0003396,FBgn0003463,FBgn0003651,FBgn0003716,FBgn0003731,FBgn0004198,FBgn0004635,FBgn0004647,FBgn0014020,FBgn0015513,FBgn0020493,FBgn0024250,FBgn0028979,FBgn0041096,FBgn0259685,FBgn0263289,FBgn0267821,FBgn0284084,FBgn0285955,FBgn0287864	GO:0061326
Malpighian tubule development	0.000146223	FBgn0000163,FBgn0000490,FBgn0000546,FBgn0000659,FBgn0001235,FBgn0002973,FBgn0003041,FBgn0003118,FBgn0003169,FBgn0003209,FBgn0003310,FBgn0003396,FBgn0003463,FBgn0003651,FBgn0003716,FBgn0003731,FBgn0004198,FBgn0004635,FBgn0004647,FBgn0014020,FBgn0015513,FBgn0020493,FBgn0024250,FBgn0028979,FBgn0041096,FBgn0259685,FBgn0263289,FBgn0267821,FBgn0284084,FBgn0285955,FBgn0287864	GO:0072002
negative chemotaxis	0.000151727	FBgn0002543,FBgn0010194,FBgn0010453,FBgn0011259,FBgn0011260,FBgn0015380,FBgn0016059,FBgn0016078,FBgn0016797,FBgn0032629,FBgn0033791,FBgn0040271,FBgn0041087,FBgn0041097,FBgn0262473,FBgn0264089	GO:0050919
small GTPase mediated signal transduction	0.000155666	FBgn0000384,FBgn0004638,FBgn0005586,FBgn0014011,FBgn0014020,FBgn0014388,FBgn0015513,FBgn0015790,FBgn0023172,FBgn0023540,FBgn0024277,FBgn0025741,FBgn0025864,FBgn0026179,FBgn0026181,FBgn0026375,FBgn0026376,FBgn0027561,FBgn0029834,FBgn0031118,FBgn0032821,FBgn0034194,FBgn0035574,FBgn0035802,FBgn0036518,FBgn0036980,FBgn0037188,FBgn0037754,FBgn0038504,FBgn0039466,FBgn0039532,FBgn0039883,FBgn0044323,FBg…	GO:0007264
positive regulation of cell differentiation	0.000172535	FBgn0000114,FBgn0000546,FBgn0001085,FBgn0002576,FBgn0003090,FBgn0003118,FBgn0003256,FBgn0004102,FBgn0004390,FBgn0004595,FBgn0004647,FBgn0004859,FBgn0005612,FBgn0010194,FBgn0011300,FBgn0011701,FBgn0011760,FBgn0013733,FBgn0025740,FBgn0025741,FBgn0025743,FBgn0025800,FBgn0030520,FBgn0030806,FBgn0031375,FBgn0031461,FBgn0033649,FBgn0033985,FBgn0038947,FBgn0040372,FBgn0044323,FBgn0085447,FBgn0259168,FBg…	GO:0045597
regulation of cell size	0.000184265	FBgn0000464,FBgn0001085,FBgn0002914,FBgn0003041,FBgn0003090,FBgn0003256,FBgn0003525,FBgn0004390,FBgn0004638,FBgn0010194,FBgn0010379,FBgn0011259,FBgn0011260,FBgn0013733,FBgn0015609,FBgn0016059,FBgn0020386,FBgn0020622,FBgn0024329,FBgn0025743,FBgn0026375,FBgn0026379,FBgn0028978,FBgn0031888,FBgn0032006,FBgn0032840,FBgn0036279,FBgn0036368,FBgn0038197,FBgn0039261,FBgn0040238,FBgn0040505,FBgn0051547,FBg…	GO:0008361
salivary gland boundary specification	0.000186854	FBgn0000490,FBgn0001235,FBgn0002543,FBgn0003169,FBgn0003339,FBgn0003396,FBgn0003716,FBgn0004456,FBgn0005631,FBgn0011592,FBgn0011648,FBgn0011655,FBgn0015774,FBgn0034013,FBgn0264089	GO:0007432
visceral muscle development	0.000210744	FBgn0001316,FBgn0010389,FBgn0015513,FBgn0024189,FBgn0028369,FBgn0033649,FBgn0033652,FBgn0040505,FBgn0086677,FBgn0086906,FBgn0243516,FBgn0261836,FBgn0284084	GO:0007522
cellular response to BMP stimulus	0.000210744	FBgn0000490,FBgn0003169,FBgn0003317,FBgn0003396,FBgn0003716,FBgn0011648,FBgn0011655,FBgn0020493,FBgn0024179,FBgn0025800,FBgn0029006,FBgn0031461,FBgn0039914	GO:0071773
regulation of establishment of planar polarity	0.000211642	FBgn0000097,FBgn0000163,FBgn0000547,FBgn0000658,FBgn0001075,FBgn0002413,FBgn0003118,FBgn0011817,FBgn0026323,FBgn0026379,FBgn0051774,FBgn0085412,FBgn0250823,FBgn0259212	GO:0090175
cellular component assembly involved in morphogenesis	0.00022999	FBgn0000114,FBgn0000250,FBgn0000286,FBgn0000307,FBgn0000490,FBgn0000547,FBgn0000575,FBgn0000667,FBgn0002914,FBgn0003256,FBgn0003292,FBgn0003310,FBgn0003392,FBgn0003731,FBgn0003870,FBgn0004647,FBgn0010303,FBgn0011766,FBgn0014011,FBgn0014020,FBgn0014135,FBgn0014141,FBgn0014343,FBgn0025391,FBgn0025633,FBgn0026403,FBgn0032683,FBgn0034072,FBgn0036715,FBgn0038826,FBgn0040207,FBgn0041096,FBgn0041789,FBg…	GO:0010927
cell death	0.000282416	FBgn0000273,FBgn0000320,FBgn0000542,FBgn0000546,FBgn0000567,FBgn0000659,FBgn0001075,FBgn0001078,FBgn0002306,FBgn0002413,FBgn0002723,FBgn0002781,FBgn0003118,FBgn0003285,FBgn0003310,FBgn0003392,FBgn0003656,FBgn0003731,FBgn0003892,FBgn0003997,FBgn0004435,FBgn0004569,FBgn0004583,FBgn0004647,FBgn0010303,FBgn0010379,FBgn0010909,FBgn0011706,FBgn0011739,FBgn0011760,FBgn0011766,FBgn0014073,FBgn0015245,FBg…	GO:0008219
external encapsulating structure organization	0.000306377	FBgn0000250,FBgn0000286,FBgn0000307,FBgn0000319,FBgn0000490,FBgn0000547,FBgn0000575,FBgn0002526,FBgn0002914,FBgn0003137,FBgn0003256,FBgn0003310,FBgn0003392,FBgn0003731,FBgn0003870,FBgn0004647,FBgn0010303,FBgn0011766,FBgn0011828,FBgn0014011,FBgn0014343,FBgn0016984,FBgn0025864,FBgn0026379,FBgn0026403,FBgn0029791,FBgn0032666,FBgn0033438,FBgn0034180,FBgn0034391,FBgn0034903,FBgn0035049,FBgn0036463,FBg…	GO:0045229
calcium ion transmembrane transport	0.000307545	FBgn0001991,FBgn0003861,FBgn0005614,FBgn0028646,FBgn0028704,FBgn0031893,FBgn0036770,FBgn0037238,FBgn0038837,FBgn0041585,FBgn0042185,FBgn0052451,FBgn0053988,FBgn0085419,FBgn0085426,FBgn0259214,FBgn0261041,FBgn0261722,FBgn0261999,FBgn0263006,FBgn0263111,FBgn0264386,FBgn0264753,FBgn0287724	GO:0070588
regulation of catalytic activity	0.000314848	FBgn0000307,FBgn0003041,FBgn0003255,FBgn0003371,FBgn0003656,FBgn0003731,FBgn0003997,FBgn0004390,FBgn0004435,FBgn0004514,FBgn0004569,FBgn0004623,FBgn0010316,FBgn0010389,FBgn0011706,FBgn0014020,FBgn0014073,FBgn0014388,FBgn0015380,FBgn0015399,FBgn0015513,FBgn0015803,FBgn0015946,FBgn0016081,FBgn0020620,FBgn0020622,FBgn0022382,FBgn0024245,FBgn0024944,FBgn0025740,FBgn0025741,FBgn0025864,FBgn0025936,FBg…	GO:0050790
response to organic cyclic compound	0.000439991	FBgn0000546,FBgn0000568,FBgn0000659,FBgn0001078,FBgn0002413,FBgn0003068,FBgn0003380,FBgn0003964,FBgn0003997,FBgn0004168,FBgn0004435,FBgn0004573,FBgn0004861,FBgn0011582,FBgn0011706,FBgn0013263,FBgn0022382,FBgn0023076,FBgn0025631,FBgn0031030,FBgn0031126,FBgn0033257,FBgn0035538,FBgn0036732,FBgn0036746,FBgn0040372,FBgn0053517,FBgn0087012,FBgn0260964,FBgn0261793,FBgn0261929,FBgn0263116,FBgn0263231,FBg…	GO:0014070
canonical Wnt signaling pathway	0.000451229	FBgn0000097,FBgn0000119,FBgn0000711,FBgn0001085,FBgn0001139,FBgn0002413,FBgn0002945,FBgn0003041,FBgn0003371,FBgn0003415,FBgn0004177,FBgn0004889,FBgn0005640,FBgn0010194,FBgn0010453,FBgn0011481,FBgn0011739,FBgn0011817,FBgn0014020,FBgn0016797,FBgn0016977,FBgn0020496,FBgn0022764,FBgn0027343,FBgn0027508,FBgn0028421,FBgn0029123,FBgn0031902,FBgn0033438,FBgn0037734,FBgn0039054,FBgn0039282,FBgn0040271,FBg…	GO:0060070
regulation of immune system process	0.000455075	FBgn0000250,FBgn0000546,FBgn0000568,FBgn0001085,FBgn0001297,FBgn0001624,FBgn0002576,FBgn0003091,FBgn0003261,FBgn0003317,FBgn0003495,FBgn0003507,FBgn0003963,FBgn0004197,FBgn0004419,FBgn0004647,FBgn0010015,FBgn0010303,FBgn0010379,FBgn0010389,FBgn0010453,FBgn0011217,FBgn0011274,FBgn0011701,FBgn0011766,FBgn0013576,FBgn0013753,FBgn0013799,FBgn0014011,FBgn0014135,FBgn0014141,FBgn0016078,FBgn0016797,FBg…	GO:0002682
cell division	0.000463506	FBgn0000163,FBgn0000490,FBgn0000536,FBgn0000711,FBgn0001085,FBgn0001104,FBgn0001105,FBgn0001122,FBgn0002643,FBgn0002914,FBgn0002973,FBgn0003041,FBgn0003165,FBgn0003169,FBgn0003317,FBgn0003391,FBgn0003392,FBgn0003475,FBgn0003716,FBgn0003731,FBgn0004177,FBgn0004373,FBgn0004595,FBgn0004606,FBgn0004635,FBgn0004647,FBgn0004875,FBgn0004889,FBgn0010300,FBgn0010316,FBgn0011205,FBgn0011206,FBgn0011217,FBg…	GO:0051301
chemosensory behavior	0.000495436	FBgn0000028,FBgn0000273,FBgn0000479,FBgn0000635,FBgn0003301,FBgn0003371,FBgn0003380,FBgn0003392,FBgn0003731,FBgn0003861,FBgn0003984,FBgn0004244,FBgn0004419,FBgn0004516,FBgn0004622,FBgn0004638,FBgn0011582,FBgn0015380,FBgn0016926,FBgn0016930,FBgn0024944,FBgn0031515,FBgn0037408,FBgn0039487,FBgn0040505,FBgn0085434,FBgn0086782,FBgn0250823,FBgn0259108,FBgn0259168,FBgn0259243,FBgn0262739,FBgn0263289,FBg…	GO:0007635
regulation of border follicle cell migration	0.000503318	FBgn0000097,FBgn0001297,FBgn0003053,FBgn0003391,FBgn0003731,FBgn0003870,FBgn0003984,FBgn0010303,FBgn0010379,FBgn0010909,FBgn0014073,FBgn0015513,FBgn0032006,FBgn0041092,FBgn0085443,FBgn0243512,FBgn0259984,FBgn0260635,FBgn0260934,FBgn0261985,FBgn0266557,FBgn0283468,FBgn0283499	GO:1903684
adherens junction organization	0.000525771	FBgn0000163,FBgn0003391,FBgn0003392,FBgn0004167,FBgn0014011,FBgn0014020,FBgn0015790,FBgn0024189,FBgn0026319,FBgn0027598,FBgn0028369,FBgn0034590,FBgn0259685,FBgn0261854,FBgn0261873,FBgn0262081,FBgn0262614,FBgn0262733,FBgn0263289,FBgn0264959	GO:0034332
digestive tract development	0.000627078	FBgn0000490,FBgn0000546,FBgn0000575,FBgn0000659,FBgn0001085,FBgn0002552,FBgn0003002,FBgn0003041,FBgn0003118,FBgn0003169,FBgn0003209,FBgn0003310,FBgn0003339,FBgn0003391,FBgn0003396,FBgn0003507,FBgn0003651,FBgn0003731,FBgn0003984,FBgn0004198,FBgn0004456,FBgn0004635,FBgn0004647,FBgn0004893,FBgn0011656,FBgn0013765,FBgn0014020,FBgn0016797,FBgn0016917,FBgn0020307,FBgn0020493,FBgn0029006,FBgn0039257,FBg…	GO:0048565
digestive system development	0.000627078	FBgn0000490,FBgn0000546,FBgn0000575,FBgn0000659,FBgn0001085,FBgn0002552,FBgn0003002,FBgn0003041,FBgn0003118,FBgn0003169,FBgn0003209,FBgn0003310,FBgn0003339,FBgn0003391,FBgn0003396,FBgn0003507,FBgn0003651,FBgn0003731,FBgn0003984,FBgn0004198,FBgn0004456,FBgn0004635,FBgn0004647,FBgn0004893,FBgn0011656,FBgn0013765,FBgn0014020,FBgn0016797,FBgn0016917,FBgn0020307,FBgn0020493,FBgn0029006,FBgn0039257,FBg…	GO:0055123
potassium ion transmembrane transport	0.000663742	FBgn0000535,FBgn0002921,FBgn0003380,FBgn0003386,FBgn0005564,FBgn0015776,FBgn0017561,FBgn0027589,FBgn0029761,FBgn0032021,FBgn0032946,FBgn0033257,FBgn0033494,FBgn0033872,FBgn0036279,FBgn0037690,FBgn0038165,FBgn0040297,FBgn0051547,FBgn0051675,FBgn0085395,FBgn0085425,FBgn0259242,FBgn0260499,FBgn0260971,FBgn0261698,FBgn0262593,FBgn0263220,FBgn0265416	GO:0071805
dorsal appendage formation	0.000672324	FBgn0000250,FBgn0000286,FBgn0000490,FBgn0000547,FBgn0000575,FBgn0003256,FBgn0003310,FBgn0003392,FBgn0003731,FBgn0003870,FBgn0004647,FBgn0010303,FBgn0014011,FBgn0014343,FBgn0036715,FBgn0038826,FBgn0040207,FBgn0041789,FBgn0043884,FBgn0243512,FBgn0259176,FBgn0261285,FBgn0262582,FBgn0263929,FBgn0263987,FBgn0283451,FBgn0283468	GO:0046843
behavioral response to ethanol	0.000672324	FBgn0000479,FBgn0000635,FBgn0001624,FBgn0003165,FBgn0003301,FBgn0003310,FBgn0003731,FBgn0004635,FBgn0010329,FBgn0013759,FBgn0014141,FBgn0015903,FBgn0017590,FBgn0020300,FBgn0022382,FBgn0025631,FBgn0026575,FBgn0026718,FBgn0035538,FBgn0036278,FBgn0036428,FBgn0038282,FBgn0053207,FBgn0086782,FBgn0243516,FBgn0259977,FBgn0263395	GO:0048149
ion transmembrane transport	0.000681168	FBgn0000036,FBgn0000039,FBgn0000535,FBgn0001134,FBgn0001991,FBgn0002778,FBgn0002921,FBgn0003011,FBgn0003380,FBgn0003386,FBgn0003861,FBgn0004244,FBgn0005564,FBgn0005614,FBgn0011603,FBgn0015222,FBgn0015519,FBgn0015776,FBgn0017561,FBgn0024236,FBgn0024315,FBgn0024963,FBgn0025693,FBgn0027589,FBgn0028646,FBgn0028670,FBgn0028699,FBgn0028704,FBgn0028875,FBgn0028886,FBgn0029663,FBgn0029761,FBgn0029849,FBg…	GO:0034220
extracellular structure organization	0.000685927	FBgn0000319,FBgn0000711,FBgn0002526,FBgn0003137,FBgn0003392,FBgn0003502,FBgn0004373,FBgn0005536,FBgn0010303,FBgn0011828,FBgn0014141,FBgn0016984,FBgn0025864,FBgn0026379,FBgn0026403,FBgn0027598,FBgn0029791,FBgn0032666,FBgn0033438,FBgn0033988,FBgn0034180,FBgn0034391,FBgn0034903,FBgn0035049,FBgn0036463,FBgn0050418,FBgn0086408,FBgn0259244,FBgn0260660,FBgn0260745,FBgn0261800,FBgn0262169,FBgn0262733,FBg…	GO:0043062
positive regulation of developmental growth	0.00069289	FBgn0000490,FBgn0001085,FBgn0001624,FBgn0003090,FBgn0003317,FBgn0003716,FBgn0003731,FBgn0010194,FBgn0010379,FBgn0010389,FBgn0010415,FBgn0010762,FBgn0011300,FBgn0011648,FBgn0011655,FBgn0011742,FBgn0011817,FBgn0013733,FBgn0020386,FBgn0024277,FBgn0025743,FBgn0025800,FBgn0032840,FBgn0036896,FBgn0036934,FBgn0038063,FBgn0043362,FBgn0044047,FBgn0086779,FBgn0259168,FBgn0261788,FBgn0261811,FBgn0262656,FBg…	GO:0048639
proximal/distal pattern formation	0.000840035	FBgn0000157,FBgn0001235,FBgn0002552,FBgn0003118,FBgn0003256,FBgn0003731,FBgn0003975,FBgn0003984,FBgn0004635,FBgn0004854,FBgn0005677,FBgn0010434,FBgn0016977,FBgn0026411,FBgn0038385,FBgn0086655,FBgn0267978	GO:0009954
cellular response to organonitrogen compound	0.000863995	FBgn0000464,FBgn0003256,FBgn0003371,FBgn0003380,FBgn0004168,FBgn0004177,FBgn0004435,FBgn0004573,FBgn0004638,FBgn0004914,FBgn0010269,FBgn0010379,FBgn0010583,FBgn0011582,FBgn0014859,FBgn0020386,FBgn0020622,FBgn0023001,FBgn0026379,FBgn0028717,FBgn0028978,FBgn0033257,FBgn0036746,FBgn0036844,FBgn0038197,FBgn0038542,FBgn0039858,FBgn0041210,FBgn0042693,FBgn0044047,FBgn0044051,FBgn0052638,FBgn0053517,FBg…	GO:0071417
regulation of cytoskeleton organization	0.000866148	FBgn0000017,FBgn0000183,FBgn0000256,FBgn0000273,FBgn0000283,FBgn0000384,FBgn0000547,FBgn0000578,FBgn0000719,FBgn0001085,FBgn0001105,FBgn0002413,FBgn0003041,FBgn0003371,FBgn0003392,FBgn0003475,FBgn0003502,FBgn0010303,FBgn0011225,FBgn0011661,FBgn0011742,FBgn0013733,FBgn0014011,FBgn0014020,FBgn0014141,FBgn0021760,FBgn0023172,FBgn0024273,FBgn0025790,FBgn0026181,FBgn0026620,FBgn0027596,FBgn0028991,FBg…	GO:0051493
glial cell differentiation	0.000939822	FBgn0000492,FBgn0000719,FBgn0001104,FBgn0001122,FBgn0003651,FBgn0004595,FBgn0004647,FBgn0010389,FBgn0010415,FBgn0010434,FBgn0011701,FBgn0014388,FBgn0016977,FBgn0020278,FBgn0025631,FBgn0030870,FBgn0031745,FBgn0033649,FBgn0033652,FBgn0086676,FBgn0262699,FBgn0264975,FBgn0266409	GO:0010001
cellular response to nitrogen compound	0.000994273	FBgn0000037,FBgn0000464,FBgn0003256,FBgn0003371,FBgn0003380,FBgn0004168,FBgn0004177,FBgn0004435,FBgn0004573,FBgn0004638,FBgn0004914,FBgn0010269,FBgn0010379,FBgn0010583,FBgn0011582,FBgn0014859,FBgn0020386,FBgn0020622,FBgn0023001,FBgn0026379,FBgn0028717,FBgn0028978,FBgn0033257,FBgn0036746,FBgn0036844,FBgn0038197,FBgn0038542,FBgn0039858,FBgn0041210,FBgn0042693,FBgn0044047,FBgn0044051,FBgn0052638,FBg…	GO:1901699
tissue homeostasis	0.00101937	FBgn0000459,FBgn0002921,FBgn0003053,FBgn0003391,FBgn0003507,FBgn0003656,FBgn0003731,FBgn0003861,FBgn0003896,FBgn0003963,FBgn0004049,FBgn0004456,FBgn0004635,FBgn0004647,FBgn0010238,FBgn0010620,FBgn0011661,FBgn0031030,FBgn0034718,FBgn0036844,FBgn0039774,FBgn0259678,FBgn0259685,FBgn0260945,FBgn0261108,FBgn0261549,FBgn0261563,FBgn0262081,FBgn0262738,FBgn0284257	GO:0001894
regulation of endocytosis	0.00106889	FBgn0000183,FBgn0000319,FBgn0002973,FBgn0003091,FBgn0004638,FBgn0010105,FBgn0010300,FBgn0011661,FBgn0013759,FBgn0015772,FBgn0016975,FBgn0027594,FBgn0027598,FBgn0029006,FBgn0031030,FBgn0034718,FBgn0038975,FBgn0053558,FBgn0085443,FBgn0086372,FBgn0086779,FBgn0259168,FBgn0259174,FBgn0261260,FBgn0261873,FBgn0261988,FBgn0262614,FBgn0262738,FBgn0263289	GO:0030100
courtship behavior	0.00113117	FBgn0000479,FBgn0000504,FBgn0000535,FBgn0001404,FBgn0001624,FBgn0003068,FBgn0003301,FBgn0003380,FBgn0003429,FBgn0003502,FBgn0003513,FBgn0003710,FBgn0004034,FBgn0004168,FBgn0004573,FBgn0004595,FBgn0004652,FBgn0004795,FBgn0010329,FBgn0013759,FBgn0024944,FBgn0031627,FBgn0034636,FBgn0038839,FBgn0039487,FBgn0052423,FBgn0086675,FBgn0086676,FBgn0086782,FBgn0261953,FBgn0263111,FBgn0264307,FBgn0264975,FBg…	GO:0007619
cellular response to hormone stimulus	0.00118751	FBgn0000464,FBgn0000546,FBgn0000568,FBgn0001078,FBgn0003255,FBgn0003256,FBgn0003371,FBgn0004177,FBgn0004638,FBgn0004914,FBgn0010269,FBgn0010379,FBgn0010583,FBgn0014859,FBgn0020386,FBgn0020622,FBgn0023001,FBgn0026379,FBgn0028717,FBgn0028978,FBgn0033744,FBgn0033932,FBgn0036732,FBgn0036844,FBgn0038197,FBgn0039858,FBgn0040372,FBgn0041092,FBgn0041210,FBgn0042693,FBgn0044047,FBgn0044051,FBgn0052638,FBg…	GO:0032870
regulation of response to external stimulus	0.00119805	FBgn0000250,FBgn0000568,FBgn0000721,FBgn0001085,FBgn0001297,FBgn0001624,FBgn0003090,FBgn0003218,FBgn0003261,FBgn0003317,FBgn0003495,FBgn0003963,FBgn0004419,FBgn0004435,FBgn0004623,FBgn0010015,FBgn0010194,FBgn0010379,FBgn0010389,FBgn0011259,FBgn0011260,FBgn0011274,FBgn0013576,FBgn0014135,FBgn0015721,FBgn0016059,FBgn0016078,FBgn0016917,FBgn0024330,FBgn0025574,FBgn0025741,FBgn0025864,FBgn0026323,FBg…	GO:0032101
ommatidial rotation	0.00128976	FBgn0000542,FBgn0001085,FBgn0003053,FBgn0003090,FBgn0003118,FBgn0003310,FBgn0003326,FBgn0003391,FBgn0003731,FBgn0004569,FBgn0011817,FBgn0014388,FBgn0015609,FBgn0026323,FBgn0259212,FBgn0262018,FBgn0267795,FBgn0287864	GO:0016318
regulation of cell growth	0.00133078	FBgn0000464,FBgn0000659,FBgn0001085,FBgn0002413,FBgn0003090,FBgn0005558,FBgn0010194,FBgn0010379,FBgn0011259,FBgn0011260,FBgn0013733,FBgn0015609,FBgn0016059,FBgn0016131,FBgn0020386,FBgn0023215,FBgn0026379,FBgn0028577,FBgn0028717,FBgn0032886,FBgn0033784,FBgn0035424,FBgn0038197,FBgn0039261,FBgn0259176,FBgn0259984,FBgn0260945,FBgn0262473,FBgn0262582,FBgn0262656,FBgn0263239,FBgn0264785,FBgn0266411,FBg…	GO:0001558
regulation of cell morphogenesis	0.00133078	FBgn0000017,FBgn0000384,FBgn0000490,FBgn0000547,FBgn0000719,FBgn0000723,FBgn0003028,FBgn0003041,FBgn0003209,FBgn0003870,FBgn0004419,FBgn0010389,FBgn0010909,FBgn0011661,FBgn0011739,FBgn0014011,FBgn0014020,FBgn0015790,FBgn0016081,FBgn0023172,FBgn0024273,FBgn0025740,FBgn0025741,FBgn0026181,FBgn0026379,FBgn0036980,FBgn0038947,FBgn0039532,FBgn0040372,FBgn0261053,FBgn0262614,FBgn0263239,FBgn0264272,FBg…	GO:0022604
transmembrane transport	0.00144392	FBgn0000036,FBgn0000039,FBgn0000535,FBgn0001134,FBgn0001991,FBgn0002778,FBgn0002917,FBgn0002921,FBgn0003011,FBgn0003380,FBgn0003386,FBgn0003429,FBgn0003861,FBgn0004244,FBgn0005564,FBgn0005614,FBgn0011603,FBgn0015222,FBgn0015245,FBgn0015519,FBgn0015776,FBgn0015872,FBgn0017561,FBgn0020445,FBgn0020762,FBgn0023549,FBgn0024236,FBgn0024315,FBgn0024963,FBgn0025693,FBgn0027589,FBgn0028646,FBgn0028670,FBg…	GO:0055085
programmed cell death	0.00152486	FBgn0000273,FBgn0000320,FBgn0000542,FBgn0000546,FBgn0000567,FBgn0000659,FBgn0001075,FBgn0002413,FBgn0002723,FBgn0002781,FBgn0003118,FBgn0003285,FBgn0003310,FBgn0003392,FBgn0003656,FBgn0003731,FBgn0003892,FBgn0003997,FBgn0004435,FBgn0004569,FBgn0004583,FBgn0004647,FBgn0010379,FBgn0011706,FBgn0011739,FBgn0011760,FBgn0011766,FBgn0015245,FBgn0015664,FBgn0015946,FBgn0016078,FBgn0020386,FBgn0023076,FBg…	GO:0012501
negative regulation of neurogenesis	0.00154636	FBgn0000547,FBgn0002973,FBgn0003345,FBgn0004177,FBgn0004569,FBgn0004595,FBgn0004647,FBgn0004889,FBgn0010300,FBgn0011259,FBgn0011260,FBgn0011739,FBgn0015609,FBgn0016059,FBgn0031375,FBgn0031816,FBgn0034371,FBgn0039261,FBgn0261885,FBgn0262127,FBgn0283468,FBgn0284221	GO:0050768
regulation of system process	0.00159358	FBgn0000114,FBgn0000535,FBgn0000721,FBgn0001134,FBgn0002413,FBgn0003301,FBgn0004244,FBgn0004419,FBgn0004622,FBgn0010620,FBgn0011582,FBgn0016076,FBgn0017561,FBgn0023076,FBgn0023524,FBgn0024944,FBgn0027356,FBgn0027556,FBgn0033483,FBgn0033494,FBgn0033558,FBgn0039938,FBgn0040505,FBgn0063485,FBgn0260499,FBgn0262593,FBgn0262739,FBgn0263111,FBgn0264491,FBgn0265597	GO:0044057
olfactory behavior	0.00167547	FBgn0000273,FBgn0000479,FBgn0000635,FBgn0003301,FBgn0003371,FBgn0003392,FBgn0003731,FBgn0003861,FBgn0003984,FBgn0004244,FBgn0004419,FBgn0004516,FBgn0004622,FBgn0004638,FBgn0011582,FBgn0015380,FBgn0016926,FBgn0016930,FBgn0024944,FBgn0031515,FBgn0037408,FBgn0040505,FBgn0085434,FBgn0086782,FBgn0250823,FBgn0259108,FBgn0259168,FBgn0259243,FBgn0262739,FBgn0263289,FBgn0265597,FBgn0266098,FBgn0284221,FBg…	GO:0042048
anatomical structure maturation	0.00169241	FBgn0000163,FBgn0000183,FBgn0000256,FBgn0000273,FBgn0000319,FBgn0000490,FBgn0000546,FBgn0000562,FBgn0000635,FBgn0000711,FBgn0001078,FBgn0001404,FBgn0001624,FBgn0001991,FBgn0003042,FBgn0003463,FBgn0003475,FBgn0003495,FBgn0003721,FBgn0003731,FBgn0003891,FBgn0003964,FBgn0004875,FBgn0005612,FBgn0011217,FBgn0011224,FBgn0011661,FBgn0011760,FBgn0015790,FBgn0016984,FBgn0020278,FBgn0023167,FBgn0026181,FBg…	GO:0071695
regulation of Rho protein signal transduction	0.00176609	FBgn0023172,FBgn0023540,FBgn0024277,FBgn0034194,FBgn0035574,FBgn0035802,FBgn0044823,FBgn0050115,FBgn0050440,FBgn0260486,FBgn0261547,FBgn0261556,FBgn0262562,FBgn0263706,FBgn0285955	GO:0035023
morphogenesis of a branching structure	0.00183909	FBgn0000547,FBgn0003118,FBgn0003169,FBgn0003256,FBgn0003391,FBgn0003870,FBgn0004101,FBgn0004368,FBgn0004370,FBgn0010269,FBgn0010452,FBgn0011661,FBgn0013733,FBgn0014135,FBgn0014388,FBgn0023095,FBgn0024236,FBgn0026192,FBgn0028991,FBgn0030701,FBgn0035001,FBgn0053556,FBgn0261854,FBgn0262614,FBgn0264785,FBgn0265598,FBgn0284084	GO:0001763
peripheral nervous system development	0.00186044	FBgn0000546,FBgn0001235,FBgn0001404,FBgn0003731,FBgn0003870,FBgn0003984,FBgn0004198,FBgn0004595,FBgn0004647,FBgn0011274,FBgn0011701,FBgn0013765,FBgn0014020,FBgn0014343,FBgn0015371,FBgn0016977,FBgn0021800,FBgn0023167,FBgn0024277,FBgn0025936,FBgn0029114,FBgn0036144,FBgn0051721,FBgn0086680,FBgn0259938	GO:0007422
gonad development	0.00186044	FBgn0000097,FBgn0000287,FBgn0000320,FBgn0000578,FBgn0000964,FBgn0002543,FBgn0003209,FBgn0003391,FBgn0003731,FBgn0004198,FBgn0005631,FBgn0010389,FBgn0010453,FBgn0016797,FBgn0024236,FBgn0025525,FBgn0041097,FBgn0086359,FBgn0261563,FBgn0261800,FBgn0261963,FBgn0263782,FBgn0264089,FBgn0283499,FBgn0283521	GO:0008406
development of primary sexual characteristics	0.00186044	FBgn0000097,FBgn0000287,FBgn0000320,FBgn0000578,FBgn0000964,FBgn0002543,FBgn0003209,FBgn0003391,FBgn0003731,FBgn0004198,FBgn0005631,FBgn0010389,FBgn0010453,FBgn0016797,FBgn0024236,FBgn0025525,FBgn0041097,FBgn0086359,FBgn0261563,FBgn0261800,FBgn0261963,FBgn0263782,FBgn0264089,FBgn0283499,FBgn0283521	GO:0045137
regulation of ion transport	0.00186284	FBgn0000535,FBgn0003710,FBgn0015776,FBgn0023524,FBgn0027556,FBgn0031187,FBgn0032021,FBgn0033244,FBgn0033872,FBgn0035505,FBgn0037766,FBgn0038837,FBgn0039747,FBgn0039900,FBgn0041585,FBgn0051675,FBgn0052850,FBgn0085419,FBgn0085426,FBgn0086357,FBgn0259174,FBgn0260499,FBgn0261041,FBgn0261090,FBgn0263006,FBgn0263111,FBgn0263220,FBgn0263397,FBgn0264006,FBgn0264087,FBgn0264753,FBgn0265416,FBgn0287724	GO:0043269
regulation of protein phosphorylation	0.00188745	FBgn0000307,FBgn0000490,FBgn0002413,FBgn0003068,FBgn0003371,FBgn0003392,FBgn0003656,FBgn0004177,FBgn0004569,FBgn0010316,FBgn0014020,FBgn0014135,FBgn0014388,FBgn0015399,FBgn0016081,FBgn0016984,FBgn0020493,FBgn0022382,FBgn0024329,FBgn0026181,FBgn0026192,FBgn0026199,FBgn0026319,FBgn0026379,FBgn0028546,FBgn0028978,FBgn0031461,FBgn0033988,FBgn0035001,FBgn0037720,FBgn0039858,FBgn0039914,FBgn0086758,FBg…	GO:0001932
anterior/posterior pattern specification, imaginal disc	0.00199063	FBgn0000179,FBgn0000273,FBgn0000490,FBgn0003317,FBgn0003396,FBgn0003716,FBgn0003892,FBgn0004197,FBgn0004859,FBgn0011591,FBgn0011648,FBgn0020493,FBgn0031872,FBgn0040271,FBgn0052133,FBgn0263930,FBgn0284084	GO:0007448
ventral cord development	0.00205845	FBgn0000017,FBgn0000320,FBgn0000492,FBgn0001104,FBgn0001122,FBgn0001180,FBgn0002543,FBgn0003042,FBgn0003044,FBgn0003334,FBgn0003651,FBgn0004102,FBgn0005624,FBgn0010300,FBgn0010316,FBgn0010389,FBgn0011648,FBgn0011766,FBgn0020278,FBgn0024179,FBgn0025455,FBgn0025631,FBgn0028991,FBgn0032006,FBgn0033159,FBgn0033438,FBgn0035049,FBgn0041097,FBgn0051619,FBgn0259211,FBgn0259984,FBgn0267978	GO:0007419
response to ethanol	0.00225806	FBgn0000273,FBgn0000479,FBgn0000635,FBgn0001624,FBgn0003093,FBgn0003165,FBgn0003301,FBgn0003310,FBgn0003731,FBgn0004635,FBgn0010329,FBgn0013759,FBgn0014141,FBgn0015903,FBgn0017590,FBgn0020300,FBgn0022382,FBgn0025631,FBgn0026575,FBgn0026718,FBgn0031030,FBgn0035538,FBgn0036278,FBgn0036428,FBgn0038282,FBgn0053207,FBgn0086782,FBgn0243516,FBgn0259243,FBgn0259977,FBgn0263395	GO:0045471
larval visceral muscle development	0.00230728	FBgn0001316,FBgn0010389,FBgn0015513,FBgn0024189,FBgn0028369,FBgn0033649,FBgn0033652,FBgn0261836,FBgn0284084	GO:0007523
eye-antennal disc morphogenesis	0.00254113	FBgn0000320,FBgn0000490,FBgn0003002,FBgn0003118,FBgn0003513,FBgn0003731,FBgn0003892,FBgn0003997,FBgn0004102,FBgn0004569,FBgn0004647,FBgn0004854,FBgn0004863,FBgn0005558,FBgn0011300,FBgn0016081,FBgn0016917,FBgn0025525,FBgn0259678,FBgn0260635,FBgn0262699	GO:0007455
developmental maturation	0.00254167	FBgn0000163,FBgn0000183,FBgn0000256,FBgn0000273,FBgn0000319,FBgn0000422,FBgn0000490,FBgn0000546,FBgn0000562,FBgn0000635,FBgn0000711,FBgn0001078,FBgn0001404,FBgn0001624,FBgn0001991,FBgn0003042,FBgn0003255,FBgn0003463,FBgn0003475,FBgn0003495,FBgn0003721,FBgn0003731,FBgn0003891,FBgn0003964,FBgn0004875,FBgn0005612,FBgn0011217,FBgn0011224,FBgn0011661,FBgn0011760,FBgn0015790,FBgn0016984,FBgn0020278,FBg…	GO:0021700
cell maturation	0.00258391	FBgn0000163,FBgn0000183,FBgn0000256,FBgn0000273,FBgn0000319,FBgn0000490,FBgn0000546,FBgn0000562,FBgn0000635,FBgn0000711,FBgn0001078,FBgn0001404,FBgn0001624,FBgn0001991,FBgn0003042,FBgn0003463,FBgn0003475,FBgn0003495,FBgn0003721,FBgn0003731,FBgn0003891,FBgn0003964,FBgn0004875,FBgn0005612,FBgn0011217,FBgn0011224,FBgn0011661,FBgn0011760,FBgn0015790,FBgn0016984,FBgn0020278,FBgn0023167,FBgn0026181,FBg…	GO:0048469
regulation of cell shape	0.00264368	FBgn0000017,FBgn0000384,FBgn0000490,FBgn0000547,FBgn0000719,FBgn0000723,FBgn0003028,FBgn0003041,FBgn0003209,FBgn0003870,FBgn0010389,FBgn0010909,FBgn0011661,FBgn0011739,FBgn0014011,FBgn0014020,FBgn0015790,FBgn0023172,FBgn0024273,FBgn0025740,FBgn0025741,FBgn0026181,FBgn0026379,FBgn0036980,FBgn0039532,FBgn0261053,FBgn0262614,FBgn0264272,FBgn0267795	GO:0008360
hippo signaling	0.0027526	FBgn0000273,FBgn0000547,FBgn0001075,FBgn0002413,FBgn0003345,FBgn0003892,FBgn0004177,FBgn0004583,FBgn0004859,FBgn0010379,FBgn0010909,FBgn0011739,FBgn0015803,FBgn0024329,FBgn0028484,FBgn0029006,FBgn0030366,FBgn0031030,FBgn0034590,FBgn0037060,FBgn0038385,FBgn0040752,FBgn0044323,FBgn0259168,FBgn0259685,FBgn0260439,FBgn0260934,FBgn0261854,FBgn0262103,FBgn0262127,FBgn0263395,FBgn0265045,FBgn0283468	GO:0035329
gastrulation	0.00275308	FBgn0000017,FBgn0000163,FBgn0000384,FBgn0000490,FBgn0000659,FBgn0000719,FBgn0001105,FBgn0002643,FBgn0003391,FBgn0003463,FBgn0003507,FBgn0003525,FBgn0003716,FBgn0004359,FBgn0004919,FBgn0010389,FBgn0011648,FBgn0014020,FBgn0020251,FBgn0020299,FBgn0023172,FBgn0026181,FBgn0026319,FBgn0028978,FBgn0030766,FBgn0033649,FBgn0033652,FBgn0036518,FBgn0051660,FBgn0085432,FBgn0086677,FBgn0087012,FBgn0259789,FBg…	GO:0007369
regulation of smoothened signaling pathway	0.00275308	FBgn0000273,FBgn0000711,FBgn0001105,FBgn0002413,FBgn0003371,FBgn0003390,FBgn0003892,FBgn0004177,FBgn0004623,FBgn0004889,FBgn0010825,FBgn0011217,FBgn0026192,FBgn0029006,FBgn0030366,FBgn0035719,FBgn0040271,FBgn0041604,FBgn0250823,FBgn0259174,FBgn0259212,FBgn0259228,FBgn0259243,FBgn0260439,FBgn0260798,FBgn0260970,FBgn0261268,FBgn0261617,FBgn0261854,FBgn0261988,FBgn0263930,FBgn0264270,FBgn0264493,FBg…	GO:0008589
animal organ formation	0.00281486	FBgn0000157,FBgn0001085,FBgn0001235,FBgn0002543,FBgn0002576,FBgn0002973,FBgn0003339,FBgn0003513,FBgn0004456,FBgn0004647,FBgn0004854,FBgn0004859,FBgn0005631,FBgn0011592,FBgn0013718,FBgn0015774,FBgn0015790,FBgn0020496,FBgn0034013,FBgn0263930,FBgn0264089,FBgn0284084	GO:0048645
regulation of programmed cell death	0.00289682	FBgn0000273,FBgn0000320,FBgn0000542,FBgn0000546,FBgn0000659,FBgn0001075,FBgn0002413,FBgn0002723,FBgn0003118,FBgn0003731,FBgn0003892,FBgn0003997,FBgn0004435,FBgn0004569,FBgn0004583,FBgn0004647,FBgn0010379,FBgn0011706,FBgn0011739,FBgn0011766,FBgn0015664,FBgn0015946,FBgn0020386,FBgn0023076,FBgn0024187,FBgn0024250,FBgn0025790,FBgn0026080,FBgn0026319,FBgn0026379,FBgn0028408,FBgn0028484,FBgn0029895,FBg…	GO:0043067
transport	0.00292563	FBgn0000017,FBgn0000036,FBgn0000039,FBgn0000097,FBgn0000183,FBgn0000273,FBgn0000283,FBgn0000319,FBgn0000382,FBgn0000414,FBgn0000535,FBgn0000546,FBgn0000562,FBgn0000578,FBgn0000711,FBgn0001087,FBgn0001134,FBgn0001230,FBgn0001316,FBgn0001321,FBgn0001404,FBgn0001991,FBgn0002413,FBgn0002778,FBgn0002917,FBgn0002921,FBgn0002973,FBgn0003011,FBgn0003090,FBgn0003091,FBgn0003218,FBgn0003310,FBgn0003371,FBg…	GO:0006810
smoothened signaling pathway	0.00294379	FBgn0000273,FBgn0000711,FBgn0001105,FBgn0002413,FBgn0003371,FBgn0003390,FBgn0003892,FBgn0004177,FBgn0004623,FBgn0004859,FBgn0004889,FBgn0010825,FBgn0011217,FBgn0026192,FBgn0029006,FBgn0030366,FBgn0031872,FBgn0035719,FBgn0040271,FBgn0041604,FBgn0250823,FBgn0259174,FBgn0259212,FBgn0259228,FBgn0259243,FBgn0260439,FBgn0260798,FBgn0260970,FBgn0261268,FBgn0261617,FBgn0261854,FBgn0261988,FBgn0263930,FBg…	GO:0007224
regulation of actin cytoskeleton organization	0.00295344	FBgn0000017,FBgn0000256,FBgn0000273,FBgn0000384,FBgn0000547,FBgn0000578,FBgn0000719,FBgn0001085,FBgn0001105,FBgn0002413,FBgn0003041,FBgn0003392,FBgn0003475,FBgn0003502,FBgn0010303,FBgn0011225,FBgn0011661,FBgn0011742,FBgn0014011,FBgn0014020,FBgn0023172,FBgn0024273,FBgn0026181,FBgn0027596,FBgn0028991,FBgn0030766,FBgn0033108,FBgn0033212,FBgn0036980,FBgn0051660,FBgn0051715,FBgn0052066,FBgn0052082,FBg…	GO:0032956
cell-cell junction assembly	0.00295555	FBgn0000163,FBgn0001104,FBgn0001122,FBgn0001624,FBgn0002921,FBgn0003391,FBgn0004167,FBgn0010238,FBgn0016078,FBgn0020278,FBgn0024189,FBgn0025631,FBgn0026192,FBgn0027598,FBgn0028369,FBgn0031571,FBgn0036433,FBgn0085387,FBgn0250785,FBgn0259685,FBgn0261854,FBgn0261873,FBgn0262614,FBgn0263289,FBgn0264975,FBgn0266756,FBgn0267698	GO:0007043
cation transmembrane transport	0.00303393	FBgn0000036,FBgn0000039,FBgn0000535,FBgn0001991,FBgn0002778,FBgn0002921,FBgn0003380,FBgn0003386,FBgn0003861,FBgn0005564,FBgn0005614,FBgn0011603,FBgn0015222,FBgn0015776,FBgn0017561,FBgn0024236,FBgn0025693,FBgn0027589,FBgn0028646,FBgn0028670,FBgn0028699,FBgn0028704,FBgn0028886,FBgn0029663,FBgn0029761,FBgn0031893,FBgn0031939,FBgn0032021,FBgn0032946,FBgn0033257,FBgn0033443,FBgn0033494,FBgn0033872,FBg…	GO:0098655
blastoderm segmentation	0.00356341	FBgn0000119,FBgn0000163,FBgn0000256,FBgn0000273,FBgn0000319,FBgn0000382,FBgn0000439,FBgn0000562,FBgn0001085,FBgn0001180,FBgn0001235,FBgn0001320,FBgn0001624,FBgn0002945,FBgn0003042,FBgn0003165,FBgn0003256,FBgn0003292,FBgn0003317,FBgn0003371,FBgn0003475,FBgn0003721,FBgn0003731,FBgn0003891,FBgn0004102,FBgn0004390,FBgn0004859,FBgn0004893,FBgn0010269,FBgn0011648,FBgn0011661,FBgn0015903,FBgn0016131,FBg…	GO:0007350
positive regulation of molecular function	0.00370004	FBgn0000307,FBgn0000535,FBgn0003041,FBgn0003256,FBgn0003731,FBgn0003870,FBgn0003997,FBgn0004435,FBgn0004623,FBgn0010389,FBgn0011706,FBgn0014020,FBgn0014073,FBgn0015380,FBgn0015513,FBgn0015776,FBgn0015803,FBgn0015946,FBgn0016081,FBgn0020620,FBgn0023540,FBgn0024245,FBgn0024944,FBgn0025741,FBgn0025864,FBgn0025936,FBgn0026319,FBgn0026376,FBgn0028509,FBgn0028743,FBgn0030808,FBgn0031518,FBgn0031971,FBg…	GO:0044093
regulation of kinase activity	0.00390817	FBgn0000307,FBgn0003371,FBgn0003656,FBgn0003731,FBgn0004569,FBgn0010316,FBgn0010389,FBgn0014020,FBgn0014073,FBgn0014388,FBgn0015380,FBgn0015399,FBgn0016081,FBgn0020622,FBgn0022382,FBgn0024245,FBgn0025936,FBgn0026192,FBgn0026319,FBgn0026379,FBgn0028546,FBgn0028978,FBgn0031518,FBgn0032006,FBgn0033791,FBgn0033988,FBgn0039858,FBgn0040505,FBgn0053531,FBgn0086779,FBgn0087011,FBgn0259243,FBgn0261108,FBg…	GO:0043549
negative regulation of molecular function	0.00390817	FBgn0000250,FBgn0000575,FBgn0003068,FBgn0003118,FBgn0003371,FBgn0003656,FBgn0003896,FBgn0003963,FBgn0004569,FBgn0004655,FBgn0010316,FBgn0010389,FBgn0014388,FBgn0015399,FBgn0022382,FBgn0023001,FBgn0023214,FBgn0026192,FBgn0026379,FBgn0028546,FBgn0033244,FBgn0033988,FBgn0035871,FBgn0036463,FBgn0037408,FBgn0085419,FBgn0085426,FBgn0259174,FBgn0259243,FBgn0259989,FBgn0260012,FBgn0260499,FBgn0260635,FBg…	GO:0044092
response to hormone	0.00395771	FBgn0000464,FBgn0000546,FBgn0000568,FBgn0001078,FBgn0003255,FBgn0003256,FBgn0003371,FBgn0004177,FBgn0004638,FBgn0004914,FBgn0010269,FBgn0010379,FBgn0010583,FBgn0014859,FBgn0020386,FBgn0020622,FBgn0023001,FBgn0026379,FBgn0028717,FBgn0028978,FBgn0033744,FBgn0033932,FBgn0036732,FBgn0036844,FBgn0038197,FBgn0039858,FBgn0040372,FBgn0041092,FBgn0041210,FBgn0042693,FBgn0044047,FBgn0044051,FBgn0052638,FBg…	GO:0009725
R3/R4 cell differentiation	0.00397146	FBgn0000097,FBgn0000575,FBgn0001085,FBgn0001297,FBgn0003118,FBgn0003651,FBgn0004647,FBgn0034049,FBgn0259211,FBgn0261617,FBgn0263289,FBgn0283521	GO:0048056
mushroom body development	0.00402109	FBgn0000157,FBgn0000448,FBgn0000536,FBgn0000546,FBgn0000635,FBgn0001078,FBgn0002543,FBgn0003964,FBgn0005558,FBgn0005677,FBgn0011300,FBgn0013733,FBgn0015380,FBgn0019650,FBgn0024277,FBgn0025743,FBgn0025800,FBgn0025936,FBgn0026199,FBgn0026375,FBgn0029092,FBgn0031030,FBgn0033159,FBgn0041097,FBgn0086758,FBgn0259176,FBgn0261985,FBgn0262636,FBgn0262733,FBgn0264442,FBgn0264975,FBgn0266098,FBgn0267795	GO:0016319
negative regulation of protein phosphorylation	0.00416819	FBgn0002413,FBgn0003371,FBgn0003392,FBgn0003656,FBgn0004177,FBgn0004569,FBgn0010316,FBgn0014388,FBgn0015399,FBgn0016984,FBgn0020493,FBgn0022382,FBgn0026192,FBgn0026379,FBgn0028546,FBgn0033988,FBgn0037720,FBgn0086758,FBgn0259243,FBgn0267824	GO:0001933
cell fate determination	0.0044429	FBgn0000097,FBgn0000163,FBgn0000183,FBgn0000562,FBgn0001085,FBgn0001104,FBgn0001180,FBgn0001624,FBgn0002576,FBgn0002643,FBgn0002941,FBgn0002973,FBgn0003310,FBgn0003651,FBgn0003731,FBgn0003896,FBgn0004387,FBgn0004595,FBgn0004635,FBgn0004647,FBgn0004875,FBgn0010300,FBgn0010316,FBgn0010389,FBgn0011225,FBgn0011666,FBgn0013718,FBgn0013733,FBgn0015790,FBgn0016977,FBgn0020299,FBgn0020496,FBgn0026319,FBg…	GO:0001709
cell junction maintenance	0.0045541	FBgn0003392,FBgn0005586,FBgn0011225,FBgn0014020,FBgn0015790,FBgn0031571,FBgn0033739,FBgn0039883,FBgn0051475,FBgn0250788,FBgn0259246,FBgn0259685,FBgn0260003,FBgn0262081,FBgn0267001	GO:0034331
positive regulation of border follicle cell migration	0.00465348	FBgn0000097,FBgn0001297,FBgn0003053,FBgn0003391,FBgn0003731,FBgn0003870,FBgn0003984,FBgn0010303,FBgn0010379,FBgn0014073,FBgn0015513,FBgn0032006,FBgn0041092,FBgn0085443,FBgn0243512,FBgn0259984,FBgn0260635,FBgn0260934,FBgn0266557,FBgn0283468,FBgn0283499	GO:1903688
stem cell differentiation	0.00467538	FBgn0000114,FBgn0000490,FBgn0000546,FBgn0001085,FBgn0002543,FBgn0003118,FBgn0003310,FBgn0003651,FBgn0003731,FBgn0003984,FBgn0004569,FBgn0004635,FBgn0004647,FBgn0010389,FBgn0016797,FBgn0016917,FBgn0025525,FBgn0027528,FBgn0030520,FBgn0032078,FBgn0033649,FBgn0044323,FBgn0260943,FBgn0261963,FBgn0263006,FBgn0263289,FBgn0284084	GO:0048863
hindgut development	0.00467538	FBgn0000490,FBgn0000546,FBgn0000575,FBgn0000659,FBgn0002552,FBgn0003041,FBgn0003118,FBgn0003169,FBgn0003209,FBgn0003310,FBgn0003396,FBgn0003651,FBgn0003731,FBgn0004198,FBgn0004635,FBgn0004647,FBgn0004893,FBgn0014020,FBgn0016917,FBgn0020493,FBgn0029006,FBgn0039257,FBgn0086347,FBgn0259685,FBgn0267821,FBgn0284084,FBgn0285955	GO:0061525
morphogenesis of a branching epithelium	0.00491895	FBgn0000547,FBgn0003118,FBgn0003169,FBgn0003256,FBgn0003391,FBgn0003870,FBgn0004101,FBgn0004368,FBgn0004370,FBgn0010269,FBgn0010452,FBgn0011661,FBgn0013733,FBgn0014135,FBgn0014388,FBgn0023095,FBgn0024236,FBgn0026192,FBgn0028991,FBgn0030701,FBgn0035001,FBgn0053556,FBgn0261854,FBgn0262614,FBgn0264785,FBgn0284084	GO:0061138
regulation of transmembrane receptor protein serine/threonine kinase signaling pathway	0.00491895	FBgn0000394,FBgn0000395,FBgn0000490,FBgn0003169,FBgn0003463,FBgn0004885,FBgn0020493,FBgn0024250,FBgn0026199,FBgn0027539,FBgn0029006,FBgn0029067,FBgn0031016,FBgn0031030,FBgn0031461,FBgn0034083,FBgn0039914,FBgn0043364,FBgn0085450,FBgn0086676,FBgn0259878,FBgn0262169,FBgn0263930,FBgn0265048,FBgn0265974,FBgn0268063	GO:0090092
establishment of localization	0.00500264	FBgn0000017,FBgn0000036,FBgn0000039,FBgn0000097,FBgn0000163,FBgn0000183,FBgn0000273,FBgn0000283,FBgn0000319,FBgn0000382,FBgn0000414,FBgn0000535,FBgn0000546,FBgn0000562,FBgn0000578,FBgn0000711,FBgn0001087,FBgn0001104,FBgn0001134,FBgn0001230,FBgn0001316,FBgn0001321,FBgn0001404,FBgn0001624,FBgn0001991,FBgn0002413,FBgn0002778,FBgn0002917,FBgn0002921,FBgn0002973,FBgn0003011,FBgn0003090,FBgn0003091,FBg…	GO:0051234
circadian sleep/wake cycle	0.00509326	FBgn0000273,FBgn0000546,FBgn0003068,FBgn0003310,FBgn0003380,FBgn0004168,FBgn0004244,FBgn0004635,FBgn0023076,FBgn0024944,FBgn0032048,FBgn0033257,FBgn0035023,FBgn0041723,FBgn0260499,FBgn0261268,FBgn0261953,FBgn0262103,FBgn0262593,FBgn0263220,FBgn0263397,FBgn0263490,FBgn0265784,FBgn0266137,FBgn0283499	GO:0042745
regulation of photoreceptor cell differentiation	0.00514512	FBgn0000097,FBgn0000414,FBgn0000547,FBgn0003256,FBgn0003410,FBgn0003513,FBgn0003870,FBgn0004102,FBgn0004390,FBgn0004595,FBgn0004647,FBgn0004876,FBgn0005536,FBgn0011217,FBgn0014388,FBgn0025743,FBgn0041184,FBgn0043884,FBgn0261649,FBgn0262733,FBgn0264324,FBgn0264959,FBgn0266450	GO:0046532
regulation of axonogenesis	0.00517624	FBgn0001085,FBgn0003041,FBgn0003090,FBgn0004595,FBgn0010194,FBgn0011259,FBgn0011260,FBgn0013733,FBgn0014011,FBgn0014020,FBgn0016059,FBgn0016797,FBgn0024277,FBgn0025740,FBgn0025741,FBgn0026181,FBgn0026375,FBgn0033159,FBgn0039261,FBgn0051721,FBgn0085447,FBgn0267698,FBgn0283712,FBgn0284221	GO:0050770
regulation of actin filament-based process	0.00526838	FBgn0000017,FBgn0000256,FBgn0000273,FBgn0000384,FBgn0000547,FBgn0000578,FBgn0000719,FBgn0001085,FBgn0001105,FBgn0002413,FBgn0003041,FBgn0003392,FBgn0003475,FBgn0003502,FBgn0010303,FBgn0011225,FBgn0011661,FBgn0011742,FBgn0014011,FBgn0014020,FBgn0023172,FBgn0024273,FBgn0026181,FBgn0027596,FBgn0028991,FBgn0030766,FBgn0033108,FBgn0033212,FBgn0036980,FBgn0051660,FBgn0051715,FBgn0052066,FBgn0052082,FBg…	GO:0032970
regulation of small GTPase mediated signal transduction	0.00633851	FBgn0014388,FBgn0015513,FBgn0023172,FBgn0023540,FBgn0024277,FBgn0025864,FBgn0026179,FBgn0026376,FBgn0027561,FBgn0029834,FBgn0034194,FBgn0035574,FBgn0035802,FBgn0037188,FBgn0038504,FBgn0039466,FBgn0044323,FBgn0044823,FBgn0050115,FBgn0050440,FBgn0051158,FBgn0085421,FBgn0085422,FBgn0085443,FBgn0086779,FBgn0260486,FBgn0261547,FBgn0261556,FBgn0261570,FBgn0262562,FBgn0263706,FBgn0263782,FBgn0264895,FBg…	GO:0051056
mesodermal cell migration	0.00668959	FBgn0000719,FBgn0003041,FBgn0010389,FBgn0014011,FBgn0020251,FBgn0020299,FBgn0030766,FBgn0033649,FBgn0033652,FBgn0039532,FBgn0086677,FBgn0264089,FBgn0264491,FBgn0286071	GO:0008078
genitalia development	0.0068342	FBgn0000157,FBgn0000287,FBgn0000492,FBgn0000504,FBgn0000635,FBgn0002576,FBgn0003502,FBgn0004647,FBgn0010303,FBgn0011236,FBgn0011706,FBgn0032006,FBgn0036340,FBgn0039257,FBgn0086347,FBgn0243512,FBgn0261953,FBgn0267728,FBgn0283451	GO:0048806
negative regulation of cellular response to growth factor stimulus	0.0068342	FBgn0000394,FBgn0003463,FBgn0004368,FBgn0004370,FBgn0004390,FBgn0014388,FBgn0020493,FBgn0024250,FBgn0029006,FBgn0029067,FBgn0031016,FBgn0031030,FBgn0033438,FBgn0085450,FBgn0086676,FBgn0259878,FBgn0267824,FBgn0268063,FBgn0284408	GO:0090288
cellular component assembly	0.00736926	FBgn0000017,FBgn0000114,FBgn0000163,FBgn0000250,FBgn0000256,FBgn0000286,FBgn0000307,FBgn0000319,FBgn0000464,FBgn0000490,FBgn0000547,FBgn0000562,FBgn0000575,FBgn0000578,FBgn0000635,FBgn0000667,FBgn0000723,FBgn0001085,FBgn0001104,FBgn0001122,FBgn0001297,FBgn0001624,FBgn0002413,FBgn0002526,FBgn0002643,FBgn0002716,FBgn0002914,FBgn0002921,FBgn0003041,FBgn0003165,FBgn0003256,FBgn0003292,FBgn0003310,FBg…	GO:0022607
regulation of cell adhesion	0.00777465	FBgn0000097,FBgn0000163,FBgn0000244,FBgn0000464,FBgn0002526,FBgn0002543,FBgn0003053,FBgn0003255,FBgn0003716,FBgn0004569,FBgn0004647,FBgn0010620,FBgn0025740,FBgn0025741,FBgn0025743,FBgn0026379,FBgn0028991,FBgn0036101,FBgn0260934,FBgn0262614,FBgn0264089,FBgn0264273,FBgn0265991,FBgn0266084,FBgn0267001,FBgn0285879	GO:0030155
chemical homeostasis	0.00795838	FBgn0001078,FBgn0001187,FBgn0002921,FBgn0003067,FBgn0003071,FBgn0003074,FBgn0003169,FBgn0003651,FBgn0003861,FBgn0004914,FBgn0005558,FBgn0005614,FBgn0010303,FBgn0010379,FBgn0011205,FBgn0011300,FBgn0011582,FBgn0011603,FBgn0015222,FBgn0015664,FBgn0015721,FBgn0015776,FBgn0015872,FBgn0023458,FBgn0023510,FBgn0024236,FBgn0024944,FBgn0025693,FBgn0025800,FBgn0026379,FBgn0028550,FBgn0028670,FBgn0028704,FBg…	GO:0048878
imaginal disc-derived wing margin morphogenesis	0.00819082	FBgn0000119,FBgn0000157,FBgn0000244,FBgn0001085,FBgn0002643,FBgn0003326,FBgn0003371,FBgn0004101,FBgn0004197,FBgn0004198,FBgn0004456,FBgn0004647,FBgn0011224,FBgn0011591,FBgn0016797,FBgn0020251,FBgn0020521,FBgn0028546,FBgn0038755,FBgn0041604,FBgn0261885,FBgn0263593,FBgn0264491,FBgn0265630,FBgn0284084	GO:0008587
regulation of metal ion transport	0.00819082	FBgn0000535,FBgn0003710,FBgn0015776,FBgn0023524,FBgn0027556,FBgn0031187,FBgn0032021,FBgn0033872,FBgn0035505,FBgn0037766,FBgn0039747,FBgn0041585,FBgn0051675,FBgn0085419,FBgn0085426,FBgn0086357,FBgn0259174,FBgn0260499,FBgn0261041,FBgn0263006,FBgn0263111,FBgn0263220,FBgn0264753,FBgn0265416,FBgn0287724	GO:0010959
positive regulation of epithelial cell migration	0.00826658	FBgn0000097,FBgn0001297,FBgn0003053,FBgn0003391,FBgn0003731,FBgn0003870,FBgn0003984,FBgn0010303,FBgn0010379,FBgn0014073,FBgn0015513,FBgn0032006,FBgn0041092,FBgn0085443,FBgn0243512,FBgn0259984,FBgn0260635,FBgn0260934,FBgn0266557,FBgn0283468,FBgn0283499	GO:0010634
regulation of hippo signaling	0.00830444	FBgn0000273,FBgn0000547,FBgn0001075,FBgn0002413,FBgn0003892,FBgn0004177,FBgn0004583,FBgn0004859,FBgn0010379,FBgn0010909,FBgn0015803,FBgn0024329,FBgn0028484,FBgn0029006,FBgn0030366,FBgn0031030,FBgn0037060,FBgn0038385,FBgn0040752,FBgn0044323,FBgn0259168,FBgn0259685,FBgn0260439,FBgn0260934,FBgn0261854,FBgn0262103,FBgn0262127,FBgn0263395,FBgn0265045,FBgn0283468	GO:0035330
regulation of circadian sleep/wake cycle	0.00862921	FBgn0000273,FBgn0000546,FBgn0003068,FBgn0003310,FBgn0003380,FBgn0004168,FBgn0004244,FBgn0004635,FBgn0023076,FBgn0024944,FBgn0032048,FBgn0033257,FBgn0041723,FBgn0260499,FBgn0261268,FBgn0261953,FBgn0262593,FBgn0263220,FBgn0263397,FBgn0263490,FBgn0265784,FBgn0266137,FBgn0283499	GO:0042749
positive regulation of cell population proliferation	0.00889271	FBgn0001235,FBgn0002914,FBgn0003118,FBgn0003256,FBgn0003525,FBgn0003731,FBgn0003984,FBgn0004595,FBgn0004647,FBgn0005558,FBgn0010379,FBgn0010389,FBgn0011300,FBgn0011661,FBgn0013576,FBgn0014135,FBgn0016917,FBgn0025800,FBgn0028717,FBgn0031461,FBgn0033649,FBgn0035001,FBgn0036368,FBgn0040752,FBgn0044323,FBgn0259174,FBgn0259176,FBgn0259685,FBgn0259789,FBgn0261854,FBgn0262473,FBgn0263511,FBgn0283499,FBg…	GO:0008284
photoreceptor cell axon guidance	0.00921049	FBgn0000017,FBgn0000307,FBgn0000320,FBgn0000635,FBgn0003053,FBgn0011661,FBgn0023095,FBgn0028371,FBgn0030941,FBgn0031375,FBgn0039617,FBgn0051352,FBgn0053202,FBgn0250788,FBgn0263391,FBgn0264006,FBgn0264975	GO:0072499
MAPK cascade	0.00940971	FBgn0000370,FBgn0000711,FBgn0003053,FBgn0003209,FBgn0003256,FBgn0003371,FBgn0003502,FBgn0003731,FBgn0003984,FBgn0004569,FBgn0004638,FBgn0010269,FBgn0010303,FBgn0010909,FBgn0011706,FBgn0014011,FBgn0014388,FBgn0015513,FBgn0016641,FBgn0020767,FBgn0024187,FBgn0024329,FBgn0025743,FBgn0026319,FBgn0026323,FBgn0028546,FBgn0028717,FBgn0031030,FBgn0032006,FBgn0032682,FBgn0032840,FBgn0035538,FBgn0035688,FBg…	GO:0000165
proximal/distal pattern formation, imaginal disc	0.00954043	FBgn0000157,FBgn0003118,FBgn0003256,FBgn0003731,FBgn0003975,FBgn0003984,FBgn0004635,FBgn0004854,FBgn0005677,FBgn0026411,FBgn0038385,FBgn0086655,FBgn0267978	GO:0007449
dendrite self-avoidance	0.00954043	FBgn0000635,FBgn0010473,FBgn0014020,FBgn0016081,FBgn0025740,FBgn0028482,FBgn0033159,FBgn0261822,FBgn0263219,FBgn0263934,FBgn0264273,FBgn0265002,FBgn0265296	GO:0070593
epidermis development	0.0101931	FBgn0000658,FBgn0001075,FBgn0001083,FBgn0001085,FBgn0001122,FBgn0002552,FBgn0003028,FBgn0003090,FBgn0005536,FBgn0010434,FBgn0014020,FBgn0016076,FBgn0016081,FBgn0016977,FBgn0024273,FBgn0026181,FBgn0028979,FBgn0035719,FBgn0039532,FBgn0243512,FBgn0259212,FBgn0259734,FBgn0260934,FBgn0260941,FBgn0263289,FBgn0264272,FBgn0283712,FBgn0284084	GO:0008544
regulation of transferase activity	0.0103517	FBgn0000307,FBgn0003371,FBgn0003656,FBgn0003731,FBgn0004569,FBgn0010316,FBgn0010389,FBgn0014020,FBgn0014073,FBgn0014388,FBgn0015380,FBgn0015399,FBgn0016081,FBgn0020622,FBgn0022382,FBgn0024245,FBgn0025936,FBgn0026192,FBgn0026319,FBgn0026379,FBgn0028546,FBgn0028978,FBgn0031518,FBgn0032006,FBgn0033784,FBgn0033791,FBgn0033988,FBgn0038286,FBgn0039858,FBgn0040505,FBgn0053531,FBgn0086359,FBgn0086779,FBg…	GO:0051338
neuron fate specification	0.0107501	FBgn0000490,FBgn0001085,FBgn0003169,FBgn0003716,FBgn0003896,FBgn0004647,FBgn0005677,FBgn0011300,FBgn0011648,FBgn0011739,FBgn0016797,FBgn0023001,FBgn0025800,FBgn0031461,FBgn0262127	GO:0048665
regulation of vesicle-mediated transport	0.0120746	FBgn0000183,FBgn0000319,FBgn0002973,FBgn0003091,FBgn0004638,FBgn0005586,FBgn0010105,FBgn0010300,FBgn0011225,FBgn0011661,FBgn0011701,FBgn0013343,FBgn0013759,FBgn0015772,FBgn0015790,FBgn0016975,FBgn0025864,FBgn0027594,FBgn0027598,FBgn0029006,FBgn0030412,FBgn0031030,FBgn0034718,FBgn0038947,FBgn0038975,FBgn0039900,FBgn0053558,FBgn0053653,FBgn0085443,FBgn0086372,FBgn0086779,FBgn0086913,FBgn0250823,FBg…	GO:0060627
locomotor rhythm	0.0121723	FBgn0000459,FBgn0000527,FBgn0001297,FBgn0001624,FBgn0002413,FBgn0002917,FBgn0003068,FBgn0003371,FBgn0005536,FBgn0011205,FBgn0014020,FBgn0016076,FBgn0017561,FBgn0022382,FBgn0023076,FBgn0026083,FBgn0035023,FBgn0035802,FBgn0038197,FBgn0040071,FBgn0051992,FBgn0053988,FBgn0261268,FBgn0261617,FBgn0263397,FBgn0264006,FBgn0265042,FBgn0265598,FBgn0265784,FBgn0283468	GO:0045475
branching morphogenesis of an epithelial tube	0.0129271	FBgn0000547,FBgn0003118,FBgn0003169,FBgn0003256,FBgn0003391,FBgn0003870,FBgn0004101,FBgn0004368,FBgn0004370,FBgn0010269,FBgn0010452,FBgn0011661,FBgn0013733,FBgn0014135,FBgn0014388,FBgn0023095,FBgn0024236,FBgn0026192,FBgn0028991,FBgn0035001,FBgn0053556,FBgn0261854,FBgn0262614,FBgn0264785,FBgn0284084	GO:0048754
branching involved in open tracheal system development	0.0129271	FBgn0000547,FBgn0003118,FBgn0003169,FBgn0003256,FBgn0003391,FBgn0003870,FBgn0004101,FBgn0004368,FBgn0004370,FBgn0010269,FBgn0010452,FBgn0011661,FBgn0013733,FBgn0014135,FBgn0014388,FBgn0023095,FBgn0024236,FBgn0026192,FBgn0028991,FBgn0035001,FBgn0053556,FBgn0261854,FBgn0262614,FBgn0264785,FBgn0284084	GO:0060446
regulation of Ras protein signal transduction	0.013571	FBgn0014388,FBgn0015513,FBgn0023172,FBgn0023540,FBgn0024277,FBgn0025864,FBgn0026179,FBgn0026376,FBgn0027561,FBgn0029834,FBgn0034194,FBgn0035574,FBgn0035802,FBgn0037188,FBgn0038504,FBgn0044323,FBgn0044823,FBgn0050115,FBgn0050440,FBgn0051158,FBgn0085421,FBgn0085422,FBgn0085443,FBgn0086779,FBgn0260486,FBgn0261547,FBgn0261556,FBgn0261570,FBgn0262562,FBgn0263706,FBgn0263782,FBgn0285955	GO:0046578
imaginal disc-derived wing vein morphogenesis	0.0137322	FBgn0000287,FBgn0000490,FBgn0000575,FBgn0003175,FBgn0003396,FBgn0003463,FBgn0003731,FBgn0003984,FBgn0004101,FBgn0004635,FBgn0004885,FBgn0010825,FBgn0011224,FBgn0011648,FBgn0016977,FBgn0041184,FBgn0260003,FBgn0261885,FBgn0263930,FBgn0285955	GO:0008586
muscle attachment	0.0137322	FBgn0003292,FBgn0003975,FBgn0004456,FBgn0010194,FBgn0014011,FBgn0014020,FBgn0015380,FBgn0015513,FBgn0024245,FBgn0024273,FBgn0029830,FBgn0031850,FBgn0032683,FBgn0033504,FBgn0034072,FBgn0035539,FBgn0086906,FBgn0259228,FBgn0264442,FBgn0264491	GO:0016203
negative regulation of phosphorylation	0.0137322	FBgn0002413,FBgn0003371,FBgn0003392,FBgn0003656,FBgn0004177,FBgn0004569,FBgn0010316,FBgn0014388,FBgn0015399,FBgn0016984,FBgn0020493,FBgn0022382,FBgn0026192,FBgn0026379,FBgn0028546,FBgn0033988,FBgn0037720,FBgn0086758,FBgn0259243,FBgn0267824	GO:0042326
skeletal muscle organ development	0.0137322	FBgn0003292,FBgn0003975,FBgn0004456,FBgn0010194,FBgn0014011,FBgn0014020,FBgn0015380,FBgn0015513,FBgn0024245,FBgn0024273,FBgn0029830,FBgn0031850,FBgn0032683,FBgn0033504,FBgn0034072,FBgn0035539,FBgn0086906,FBgn0259228,FBgn0264442,FBgn0264491	GO:0060538
inorganic ion transmembrane transport	0.013842	FBgn0000535,FBgn0001134,FBgn0001991,FBgn0002921,FBgn0003011,FBgn0003380,FBgn0003386,FBgn0003861,FBgn0004244,FBgn0005564,FBgn0005614,FBgn0011603,FBgn0015222,FBgn0015776,FBgn0017561,FBgn0024236,FBgn0024315,FBgn0024963,FBgn0025693,FBgn0027589,FBgn0028646,FBgn0028670,FBgn0028699,FBgn0028704,FBgn0028886,FBgn0029663,FBgn0029761,FBgn0031893,FBgn0031939,FBgn0032021,FBgn0032946,FBgn0033257,FBgn0033443,FBg…	GO:0098660
myofibril assembly	0.0141426	FBgn0000114,FBgn0000667,FBgn0003292,FBgn0014020,FBgn0014141,FBgn0025391,FBgn0025633,FBgn0032683,FBgn0034072,FBgn0041096,FBgn0043884,FBgn0053208,FBgn0053519,FBgn0063485,FBgn0086906,FBgn0259174,FBgn0259228,FBgn0261822,FBgn0263391,FBgn0264491,FBgn0265356,FBgn0265991,FBgn0267376	GO:0030239
positive regulation of smoothened signaling pathway	0.0141426	FBgn0000273,FBgn0002413,FBgn0003390,FBgn0004177,FBgn0004889,FBgn0026192,FBgn0029006,FBgn0030366,FBgn0040271,FBgn0041604,FBgn0250823,FBgn0259212,FBgn0259228,FBgn0259243,FBgn0260798,FBgn0260970,FBgn0261617,FBgn0261854,FBgn0261988,FBgn0263930,FBgn0264270,FBgn0265974,FBgn0284408	GO:0045880
sleep	0.0143568	FBgn0000273,FBgn0000546,FBgn0001218,FBgn0003068,FBgn0003301,FBgn0003380,FBgn0003386,FBgn0004101,FBgn0004168,FBgn0004244,FBgn0010015,FBgn0023076,FBgn0031275,FBgn0032021,FBgn0033257,FBgn0033872,FBgn0038839,FBgn0040071,FBgn0051675,FBgn0083975,FBgn0260499,FBgn0260866,FBgn0261268,FBgn0261953,FBgn0262103,FBgn0262593,FBgn0263220,FBgn0263397,FBgn0263490,FBgn0265784,FBgn0266137,FBgn0266347,FBgn0283499,FBg…	GO:0030431
axis specification	0.0154926	FBgn0000163,FBgn0000183,FBgn0000250,FBgn0000256,FBgn0000273,FBgn0000319,FBgn0000382,FBgn0000490,FBgn0000562,FBgn0000711,FBgn0001180,FBgn0001624,FBgn0002552,FBgn0003042,FBgn0003090,FBgn0003093,FBgn0003165,FBgn0003256,FBgn0003317,FBgn0003334,FBgn0003463,FBgn0003475,FBgn0003495,FBgn0003721,FBgn0003731,FBgn0003891,FBgn0004102,FBgn0004390,FBgn0004569,FBgn0004647,FBgn0004875,FBgn0004893,FBgn0010269,FBg…	GO:0009798
SMAD protein signal transduction	0.016796	FBgn0000490,FBgn0003169,FBgn0003716,FBgn0011648,FBgn0011655,FBgn0020493,FBgn0024179,FBgn0025800,FBgn0026199,FBgn0031461,FBgn0039914	GO:0060395
embryonic organ development	0.0184758	FBgn0000439,FBgn0002543,FBgn0002576,FBgn0002973,FBgn0003345,FBgn0003391,FBgn0003507,FBgn0003896,FBgn0004647,FBgn0005631,FBgn0014011,FBgn0014020,FBgn0021760,FBgn0029504,FBgn0031888,FBgn0032006,FBgn0033438,FBgn0035049,FBgn0038947,FBgn0039532,FBgn0085407,FBgn0243512,FBgn0261800,FBgn0261963,FBgn0263782,FBgn0264089	GO:0048568
axonal defasciculation	0.0195536	FBgn0003041,FBgn0004369,FBgn0004456,FBgn0004885,FBgn0010473,FBgn0013433,FBgn0026375,FBgn0028644,FBgn0035101,FBgn0284408	GO:0007414
R3/R4 cell fate commitment	0.0195536	FBgn0000097,FBgn0001085,FBgn0001297,FBgn0003118,FBgn0003651,FBgn0034049,FBgn0259211,FBgn0261617,FBgn0263289,FBgn0283521	GO:0007464
activin receptor signaling pathway	0.0195536	FBgn0003169,FBgn0004885,FBgn0011300,FBgn0011655,FBgn0024179,FBgn0025800,FBgn0026199,FBgn0031461,FBgn0085450,FBgn0259878	GO:0032924
positive regulation of transport	0.0199365	FBgn0000017,FBgn0000183,FBgn0000319,FBgn0000535,FBgn0002973,FBgn0003091,FBgn0003310,FBgn0004638,FBgn0010105,FBgn0011225,FBgn0011661,FBgn0013759,FBgn0015776,FBgn0015790,FBgn0025864,FBgn0027594,FBgn0027598,FBgn0029006,FBgn0031030,FBgn0032021,FBgn0033872,FBgn0034718,FBgn0034903,FBgn0038837,FBgn0038947,FBgn0038975,FBgn0041585,FBgn0041775,FBgn0051092,FBgn0051675,FBgn0053653,FBgn0085443,FBgn0086357,FBg…	GO:0051050
neuron projection extension	0.0200452	FBgn0000464,FBgn0000479,FBgn0001085,FBgn0003090,FBgn0003301,FBgn0010194,FBgn0010303,FBgn0011259,FBgn0011260,FBgn0013733,FBgn0015609,FBgn0016059,FBgn0033159,FBgn0039261,FBgn0039883,FBgn0085443,FBgn0259984,FBgn0260945,FBgn0261788,FBgn0261985,FBgn0262018,FBgn0263239,FBgn0264975,FBgn0267795,FBgn0284221	GO:1990138
positive regulation of transmembrane receptor protein serine/threonine kinase signaling pathway	0.0209827	FBgn0000394,FBgn0000395,FBgn0000490,FBgn0003169,FBgn0003463,FBgn0004885,FBgn0026199,FBgn0027539,FBgn0031461,FBgn0034083,FBgn0039914,FBgn0043364,FBgn0085450,FBgn0259878,FBgn0262169,FBgn0263930,FBgn0265048,FBgn0265974	GO:0090100
axon extension	0.0214928	FBgn0000464,FBgn0000479,FBgn0001085,FBgn0003090,FBgn0003301,FBgn0010194,FBgn0010303,FBgn0011259,FBgn0011260,FBgn0013733,FBgn0015609,FBgn0016059,FBgn0033159,FBgn0039261,FBgn0039883,FBgn0085443,FBgn0259984,FBgn0260945,FBgn0261788,FBgn0261985,FBgn0262018,FBgn0264975,FBgn0267795,FBgn0284221	GO:0048675
Ras protein signal transduction	0.0219546	FBgn0000384,FBgn0004638,FBgn0005586,FBgn0014011,FBgn0014388,FBgn0015513,FBgn0015790,FBgn0023172,FBgn0023540,FBgn0024277,FBgn0025741,FBgn0025864,FBgn0026179,FBgn0026181,FBgn0026375,FBgn0026376,FBgn0027561,FBgn0029834,FBgn0031118,FBgn0034194,FBgn0035574,FBgn0035802,FBgn0036518,FBgn0037188,FBgn0038504,FBgn0039532,FBgn0039883,FBgn0044323,FBgn0044823,FBgn0050115,FBgn0050440,FBgn0051158,FBgn0085421,FBg…	GO:0007265
regulation of MAPK cascade	0.0220249	FBgn0000370,FBgn0000711,FBgn0003053,FBgn0003209,FBgn0003371,FBgn0003731,FBgn0003984,FBgn0004569,FBgn0004638,FBgn0010909,FBgn0011706,FBgn0014388,FBgn0015513,FBgn0016641,FBgn0020767,FBgn0024187,FBgn0024329,FBgn0025743,FBgn0026319,FBgn0026323,FBgn0028546,FBgn0028717,FBgn0031030,FBgn0032006,FBgn0032682,FBgn0032840,FBgn0035538,FBgn0035688,FBgn0036844,FBgn0036934,FBgn0040281,FBgn0040505,FBgn0044323,FBg…	GO:0043408
cortical cytoskeleton organization	0.0224481	FBgn0001104,FBgn0001122,FBgn0003041,FBgn0003392,FBgn0004373,FBgn0005586,FBgn0011661,FBgn0013733,FBgn0014011,FBgn0014020,FBgn0015278,FBgn0015790,FBgn0016984,FBgn0020278,FBgn0024238,FBgn0025702,FBgn0026181,FBgn0036534,FBgn0036980,FBgn0039883,FBgn0259246,FBgn0259685,FBgn0262483,FBgn0264272,FBgn0266084,FBgn0266756,FBgn0267795,FBgn0285955	GO:0030865
imaginal disc growth	0.0227073	FBgn0000490,FBgn0000658,FBgn0001075,FBgn0001624,FBgn0002413,FBgn0003716,FBgn0003731,FBgn0004583,FBgn0011300,FBgn0011739,FBgn0020251,FBgn0025800,FBgn0026379,FBgn0038385,FBgn0038755,FBgn0041604,FBgn0259685,FBgn0262081,FBgn0263289,FBgn0263930,FBgn0283499,FBgn0284084,FBgn0285917	GO:0007446
synaptic vesicle recycling	0.0227073	FBgn0000183,FBgn0000414,FBgn0001087,FBgn0003392,FBgn0010300,FBgn0013759,FBgn0015790,FBgn0016975,FBgn0016976,FBgn0027356,FBgn0032901,FBgn0038975,FBgn0051146,FBgn0083963,FBgn0083975,FBgn0086372,FBgn0086676,FBgn0086784,FBgn0259168,FBgn0261041,FBgn0261279,FBgn0261671,FBgn0261722	GO:0036465
embryonic hindgut morphogenesis	0.0227073	FBgn0000490,FBgn0000546,FBgn0000659,FBgn0002552,FBgn0003041,FBgn0003118,FBgn0003169,FBgn0003209,FBgn0003310,FBgn0003396,FBgn0003651,FBgn0003731,FBgn0004198,FBgn0004635,FBgn0004647,FBgn0004893,FBgn0014020,FBgn0020493,FBgn0029006,FBgn0039257,FBgn0259685,FBgn0284084,FBgn0285955	GO:0048619
regulation of response to stress	0.0227279	FBgn0000250,FBgn0000320,FBgn0000370,FBgn0000568,FBgn0000711,FBgn0001297,FBgn0001624,FBgn0003053,FBgn0003209,FBgn0003256,FBgn0003261,FBgn0003317,FBgn0003371,FBgn0003495,FBgn0003731,FBgn0003963,FBgn0004419,FBgn0010015,FBgn0010379,FBgn0010389,FBgn0011274,FBgn0011603,FBgn0011706,FBgn0013576,FBgn0014011,FBgn0014020,FBgn0014135,FBgn0015513,FBgn0016078,FBgn0016917,FBgn0020621,FBgn0024187,FBgn0024329,FBg…	GO:0080134
actin filament bundle assembly	0.0227889	FBgn0000547,FBgn0000667,FBgn0000723,FBgn0001085,FBgn0003721,FBgn0010303,FBgn0011760,FBgn0014011,FBgn0014020,FBgn0024238,FBgn0026181,FBgn0028991,FBgn0039532,FBgn0052082,FBgn0262733,FBgn0263706,FBgn0263929,FBgn0264959,FBgn0266084	GO:0051017
positive regulation of cell development	0.0231533	FBgn0000546,FBgn0001085,FBgn0003090,FBgn0004102,FBgn0004595,FBgn0004647,FBgn0005612,FBgn0010194,FBgn0011300,FBgn0011701,FBgn0011760,FBgn0013733,FBgn0025740,FBgn0025741,FBgn0025743,FBgn0025800,FBgn0031461,FBgn0033649,FBgn0033985,FBgn0038947,FBgn0040372,FBgn0044323,FBgn0085447,FBgn0259176,FBgn0259789,FBgn0261854,FBgn0262656,FBgn0263239,FBgn0266084,FBgn0283468,FBgn0283499,FBgn0284408,FBgn0285937	GO:0010720
regulation of apoptotic process	0.0235042	FBgn0000273,FBgn0000320,FBgn0000546,FBgn0000659,FBgn0001075,FBgn0002413,FBgn0003118,FBgn0003731,FBgn0003892,FBgn0003997,FBgn0004569,FBgn0004583,FBgn0004647,FBgn0010379,FBgn0011706,FBgn0011739,FBgn0011766,FBgn0015664,FBgn0015946,FBgn0020386,FBgn0023076,FBgn0024187,FBgn0024250,FBgn0025790,FBgn0026080,FBgn0026319,FBgn0026379,FBgn0028408,FBgn0028484,FBgn0029895,FBgn0031384,FBgn0031820,FBgn0032006,FBg…	GO:0042981
cellular component maintenance	0.0235284	FBgn0003392,FBgn0005586,FBgn0011225,FBgn0014020,FBgn0015790,FBgn0031571,FBgn0033739,FBgn0039883,FBgn0051475,FBgn0250788,FBgn0259246,FBgn0259685,FBgn0260003,FBgn0262081,FBgn0267001	GO:0043954
synaptic vesicle endocytosis	0.0239673	FBgn0000183,FBgn0000414,FBgn0003392,FBgn0010300,FBgn0013759,FBgn0015790,FBgn0016975,FBgn0016976,FBgn0027356,FBgn0038975,FBgn0051146,FBgn0083963,FBgn0083975,FBgn0086372,FBgn0086676,FBgn0086784,FBgn0259168,FBgn0261041,FBgn0261279,FBgn0261671,FBgn0261722	GO:0048488
presynaptic endocytosis	0.0239673	FBgn0000183,FBgn0000414,FBgn0003392,FBgn0010300,FBgn0013759,FBgn0015790,FBgn0016975,FBgn0016976,FBgn0027356,FBgn0038975,FBgn0051146,FBgn0083963,FBgn0083975,FBgn0086372,FBgn0086676,FBgn0086784,FBgn0259168,FBgn0261041,FBgn0261279,FBgn0261671,FBgn0261722	GO:0140238
germ-band shortening	0.0248108	FBgn0000546,FBgn0000578,FBgn0003053,FBgn0003209,FBgn0003499,FBgn0003507,FBgn0003731,FBgn0003896,FBgn0003963,FBgn0004049,FBgn0014011,FBgn0039532,FBgn0283499	GO:0007390
leg disc pattern formation	0.0248108	FBgn0000119,FBgn0000157,FBgn0003118,FBgn0003256,FBgn0003731,FBgn0003984,FBgn0004635,FBgn0004854,FBgn0005677,FBgn0026411,FBgn0086655,FBgn0261963,FBgn0267978	GO:0035223
negative regulation of cellular component organization	0.0300827	FBgn0000017,FBgn0000163,FBgn0000578,FBgn0001122,FBgn0002526,FBgn0003371,FBgn0004595,FBgn0004655,FBgn0010379,FBgn0011259,FBgn0011260,FBgn0013733,FBgn0015609,FBgn0016059,FBgn0016081,FBgn0020493,FBgn0024273,FBgn0024329,FBgn0025790,FBgn0026379,FBgn0026620,FBgn0027596,FBgn0028978,FBgn0031030,FBgn0033212,FBgn0033438,FBgn0034720,FBgn0037525,FBgn0038826,FBgn0039261,FBgn0043884,FBgn0051158,FBgn0051715,FBg…	GO:0051129
somatic muscle development	0.0310818	FBgn0000286,FBgn0000320,FBgn0001235,FBgn0001994,FBgn0003292,FBgn0003345,FBgn0003415,FBgn0003495,FBgn0003499,FBgn0003975,FBgn0010389,FBgn0010434,FBgn0010825,FBgn0011656,FBgn0015371,FBgn0016917,FBgn0022764,FBgn0025633,FBgn0033649,FBgn0033652,FBgn0053519,FBgn0082598,FBgn0086906,FBgn0259228,FBgn0261836,FBgn0262473,FBgn0263118,FBgn0263391,FBgn0264491,FBgn0267978,FBgn0283521	GO:0007525
vesicle-mediated transport in synapse	0.0319855	FBgn0000183,FBgn0000319,FBgn0000414,FBgn0001087,FBgn0003392,FBgn0010300,FBgn0013343,FBgn0013759,FBgn0015790,FBgn0016975,FBgn0016976,FBgn0024980,FBgn0025726,FBgn0027356,FBgn0029687,FBgn0030412,FBgn0031424,FBgn0032901,FBgn0033876,FBgn0035756,FBgn0037084,FBgn0038975,FBgn0039774,FBgn0039900,FBgn0041605,FBgn0051146,FBgn0053653,FBgn0083963,FBgn0083975,FBgn0086372,FBgn0086676,FBgn0086784,FBgn0259168,FBg…	GO:0099003
calcium ion transport	0.0326834	FBgn0001991,FBgn0003861,FBgn0005614,FBgn0028646,FBgn0028704,FBgn0031187,FBgn0031893,FBgn0036770,FBgn0037238,FBgn0038837,FBgn0039747,FBgn0041585,FBgn0042185,FBgn0052451,FBgn0053516,FBgn0053988,FBgn0085419,FBgn0085426,FBgn0259214,FBgn0260005,FBgn0261041,FBgn0261722,FBgn0261999,FBgn0263006,FBgn0263111,FBgn0264386,FBgn0264753,FBgn0287724	GO:0006816
positive regulation of reproductive process	0.0326834	FBgn0000097,FBgn0001297,FBgn0003053,FBgn0003391,FBgn0003525,FBgn0003731,FBgn0003870,FBgn0003984,FBgn0010303,FBgn0010316,FBgn0010379,FBgn0011766,FBgn0014073,FBgn0015513,FBgn0024944,FBgn0032006,FBgn0041092,FBgn0063485,FBgn0085443,FBgn0243512,FBgn0259984,FBgn0260635,FBgn0260934,FBgn0260945,FBgn0261108,FBgn0266557,FBgn0283468,FBgn0283499	GO:2000243
instar larval development	0.0358355	FBgn0001075,FBgn0001085,FBgn0001321,FBgn0001624,FBgn0002306,FBgn0003371,FBgn0004101,FBgn0004197,FBgn0004396,FBgn0004635,FBgn0004924,FBgn0005640,FBgn0010452,FBgn0011225,FBgn0011661,FBgn0016797,FBgn0020493,FBgn0023095,FBgn0027508,FBgn0029123,FBgn0035049,FBgn0038947,FBgn0043900,FBgn0085432,FBgn0260653,FBgn0263231,FBgn0263289,FBgn0266756,FBgn0284084,FBgn0286071	GO:0002168
insulin receptor signaling pathway	0.0358355	FBgn0000464,FBgn0003256,FBgn0003371,FBgn0004177,FBgn0004638,FBgn0010269,FBgn0010379,FBgn0010583,FBgn0020386,FBgn0020622,FBgn0023001,FBgn0026379,FBgn0028717,FBgn0028978,FBgn0036844,FBgn0038197,FBgn0039858,FBgn0041210,FBgn0042693,FBgn0044047,FBgn0044051,FBgn0260439,FBgn0262103,FBgn0262656,FBgn0263593,FBgn0266411,FBgn0267824,FBgn0283468,FBgn0283472,FBgn0283499	GO:0008286
negative regulation of cell adhesion	0.0365062	FBgn0000097,FBgn0000163,FBgn0000464,FBgn0003255,FBgn0004569,FBgn0004647,FBgn0025740,FBgn0025741,FBgn0026379,FBgn0036101,FBgn0260934,FBgn0285879	GO:0007162
medium-term memory	0.0365062	FBgn0000479,FBgn0003301,FBgn0010015,FBgn0013759,FBgn0028509,FBgn0031855,FBgn0031893,FBgn0036896,FBgn0042185,FBgn0086782,FBgn0264753,FBgn0265784	GO:0072375
dendrite guidance	0.0372418	FBgn0000028,FBgn0003896,FBgn0004198,FBgn0004595,FBgn0005631,FBgn0010105,FBgn0010194,FBgn0010768,FBgn0011260,FBgn0011592,FBgn0015380,FBgn0015774,FBgn0036494,FBgn0264273	GO:0070983
striated muscle cell development	0.0378248	FBgn0000114,FBgn0000667,FBgn0003292,FBgn0014020,FBgn0014141,FBgn0025391,FBgn0025633,FBgn0032683,FBgn0034072,FBgn0041096,FBgn0043884,FBgn0053208,FBgn0053519,FBgn0063485,FBgn0086906,FBgn0259228,FBgn0261822,FBgn0263391,FBgn0264491,FBgn0265356,FBgn0265991,FBgn0267376	GO:0055002
inorganic cation transmembrane transport	0.0378336	FBgn0000535,FBgn0001991,FBgn0002921,FBgn0003380,FBgn0003386,FBgn0003861,FBgn0005564,FBgn0005614,FBgn0011603,FBgn0015222,FBgn0015776,FBgn0017561,FBgn0024236,FBgn0025693,FBgn0027589,FBgn0028646,FBgn0028670,FBgn0028699,FBgn0028704,FBgn0028886,FBgn0029663,FBgn0029761,FBgn0031893,FBgn0031939,FBgn0032021,FBgn0032946,FBgn0033257,FBgn0033443,FBgn0033494,FBgn0033872,FBgn0034049,FBgn0034911,FBgn0036279,FBg…	GO:0098662
cell-cell signaling by wnt	0.0396047	FBgn0000119,FBgn0000711,FBgn0001085,FBgn0001122,FBgn0002413,FBgn0003390,FBgn0010194,FBgn0010453,FBgn0015380,FBgn0016797,FBgn0020251,FBgn0027343,FBgn0031902,FBgn0033791,FBgn0043900,FBgn0085432,FBgn0261617,FBgn0261885,FBgn0284084	GO:0198738
regulation of imaginal disc growth	0.0400081	FBgn0000490,FBgn0001075,FBgn0001624,FBgn0003716,FBgn0003731,FBgn0004583,FBgn0011300,FBgn0011739,FBgn0020251,FBgn0025800,FBgn0026379,FBgn0038385,FBgn0038755,FBgn0041604,FBgn0259685,FBgn0262081,FBgn0263289,FBgn0263930,FBgn0284084,FBgn0285917	GO:0045570
positive regulation of endocytosis	0.0400081	FBgn0000319,FBgn0002973,FBgn0003091,FBgn0004638,FBgn0010105,FBgn0011661,FBgn0013759,FBgn0027594,FBgn0027598,FBgn0029006,FBgn0031030,FBgn0034718,FBgn0038975,FBgn0085443,FBgn0086372,FBgn0259168,FBgn0259174,FBgn0261873,FBgn0261988,FBgn0262738	GO:0045807
actin filament bundle organization	0.0400081	FBgn0000547,FBgn0000667,FBgn0000723,FBgn0001085,FBgn0003721,FBgn0010303,FBgn0011760,FBgn0014011,FBgn0014020,FBgn0024238,FBgn0026181,FBgn0028991,FBgn0039532,FBgn0052082,FBgn0262733,FBgn0263391,FBgn0263706,FBgn0263929,FBgn0264959,FBgn0266084	GO:0061572
synaptic vesicle cycle	0.0454222	FBgn0000183,FBgn0000319,FBgn0000414,FBgn0001087,FBgn0003392,FBgn0013343,FBgn0013759,FBgn0015790,FBgn0016975,FBgn0016976,FBgn0024980,FBgn0025726,FBgn0027356,FBgn0029687,FBgn0030412,FBgn0031424,FBgn0032901,FBgn0033876,FBgn0035756,FBgn0037084,FBgn0038975,FBgn0039774,FBgn0039900,FBgn0041605,FBgn0051146,FBgn0053653,FBgn0083963,FBgn0083975,FBgn0086372,FBgn0086676,FBgn0086784,FBgn0260964,FBgn0261041,FBg…	GO:0099504
regulation of compound eye photoreceptor cell differentiation	0.0483653	FBgn0000097,FBgn0000414,FBgn0000547,FBgn0003410,FBgn0003513,FBgn0003870,FBgn0004390,FBgn0004595,FBgn0004876,FBgn0011217,FBgn0041184,FBgn0043884,FBgn0262733,FBgn0264324,FBgn0264959	GO:0110116
positive regulation of cell death	0.0484781	FBgn0000542,FBgn0000546,FBgn0000659,FBgn0001075,FBgn0003997,FBgn0004569,FBgn0004583,FBgn0004647,FBgn0010303,FBgn0010909,FBgn0011706,FBgn0011739,FBgn0011766,FBgn0015946,FBgn0026319,FBgn0026323,FBgn0026379,FBgn0030941,FBgn0032682,FBgn0033483,FBgn0033784,FBgn0036340,FBgn0052666,FBgn0086357,FBgn0086358,FBgn0260945,FBgn0261108,FBgn0261722,FBgn0262081,FBgn0262127,FBgn0263231,FBgn0263395,FBgn0264493,FBg…	GO:0010942
immune system process	0.0488363	FBgn0000250,FBgn0000320,FBgn0000490,FBgn0000546,FBgn0000568,FBgn0000723,FBgn0001085,FBgn0001297,FBgn0001624,FBgn0002576,FBgn0003044,FBgn0003091,FBgn0003118,FBgn0003256,FBgn0003261,FBgn0003317,FBgn0003391,FBgn0003495,FBgn0003507,FBgn0003896,FBgn0003963,FBgn0004197,FBgn0004419,FBgn0004435,FBgn0004606,FBgn0004647,FBgn0004859,FBgn0010015,FBgn0010269,FBgn0010303,FBgn0010379,FBgn0010389,FBgn0010453,FBg…	GO:0002376

## Sheet: Mettl3-dependent KEGG
	ID	Description	GeneRatio	BgRatio	pvalue	p.adjust	qvalue	geneID	Count	symbol
dme04013	dme04013	MAPK signaling pathway - fly	45/457	84/2773	2.27357e-15	2.27357e-13	1.84279e-13	Dmel_CG3166/Dmel_CG3578/Dmel_CG3954/Dmel_CG9885/Dmel_CG8384/Dmel_CG33956/Dmel_CG12212/Dmel_CG17077/Dmel_CG12437/Dmel_CG9949/Dmel_CG14026/Dmel_CG10079/Dmel_CG1856/Dmel_CG10491/Dmel_CG5123/Dmel_CG7109/Dmel_CG6721/Dmel_CG4531/Dmel_CG17228/Dmel_CG6033/Dmel_CG4353/Dmel_CG16973/Dmel_CG7425/Dmel_CG1429/Dmel_CG8556/Dmel_CG1921/Dmel_CG12283/Dmel_CG9856/Dmel_CG15085/Dmel_CG7717/Dmel_CG18492/Dmel_CG6531/Dme…	45	aop,bi,csw,dpp,gro,kay,peb,pnt,raw,sina,tkv,Egfr,ttk,vn,hid,mts,RasGAP1,aos,pros,drk,hep,msn,eff,Mef2,Rac2,sty,kek1,PTP-ER,edl,Mekk1,Tak1,wgn,egr,Mtl,Cka,Tab2,puc,cic,Src42A,Duox,rl,Btk29A,Dsor1,Src64B,lz
dme04391	dme04391	Hippo signaling pathway - fly	31/457	51/2773	6.56529e-13	3.28265e-11	2.66067e-11	Dmel_CG5055/Dmel_CG12676/Dmel_CG10917/Dmel_CG3352/Dmel_CG17117/Dmel_CG1725/Dmel_CG2671/Dmel_CG2048/Dmel_CG8544/Dmel_CG10491/Dmel_CG7109/Dmel_CG4114/Dmel_CG6235/Dmel_CG6964/Dmel_CG12399/Dmel_CG12072/Dmel_CG5884/Dmel_CG6531/Dmel_CG12919/Dmel_CG31774/Dmel_CG6383/Dmel_CG17291/Dmel_CG42318/Dmel_CG42783/Dmel_CG32717/Dmel_CG42840/Dmel_CG33967/Dmel_CG10798/Dmel_CG43398/Dmel_CG4974/Dmel_CG4889	31	baz,ed,fj,ft,hth,dlg1,l(2)gl,dco,sd,vn,mts,ex,tws,Gug,Mad,wts,par-6,wgn,egr,fred,crb,Pp2A-29B,app,aPKC,sdt,d,kibra,Myc,scrib,dally,wg
dme04310	dme04310	Wnt signaling pathway	37/457	84/2773	1.34541e-09	4.48471e-08	3.63498e-08	Dmel_CG5912/Dmel_CG4379/Dmel_CG17697/Dmel_CG8384/Dmel_CG2048/Dmel_CG11614/Dmel_CG11084/Dmel_CG6622/Dmel_CG8930/Dmel_CG2621/Dmel_CG3135/Dmel_CG9949/Dmel_CG4574/Dmel_CG1455/Dmel_CG1775/Dmel_CG7892/Dmel_CG8556/Dmel_CG8416/Dmel_CG17348/Dmel_CG9739/Dmel_CG7583/Dmel_CG17559/Dmel_CG2262/Dmel_CG18492/Dmel_CG16785/Dmel_CG4969/Dmel_CG5588/Dmel_CG32146/Dmel_CG34403/Dmel_CG15319/Dmel_CG10798/Dmel_CG3620/Dmel…	37	arr,Pka-C1,fz,gro,dco,nkd,pk,Pkc53E,rk,sgg,shf,sina,Plc21C,CanA1,Med,nmo,Rac2,Rho1,drl,fz2,CtBP,dnt,Smox,Tak1,fz3,Wnt6,Mtl,dlp,pan,nej,Myc,norpA,dally,esn,slmb,Wnt5,wg
dme04320	dme04320	Dorso-ventral axis formation	17/457	25/2773	1.11083e-08	2.77708e-07	2.2509e-07	Dmel_CG3166/Dmel_CG31762/Dmel_CG3399/Dmel_CG9659/Dmel_CG17077/Dmel_CG10076/Dmel_CG10079/Dmel_CG4531/Dmel_CG1004/Dmel_CG6033/Dmel_CG3936/Dmel_CG10847/Dmel_CG43782/Dmel_CG11491/Dmel_CG12559/Dmel_CG15793/Dmel_CG11924	17	aop,bru1,capu,egh,pnt,spir,Egfr,aos,rho,drk,N,enc,orb2,br,rl,Dsor1,Cf2
dme04350	dme04350	TGF-beta signaling pathway	21/457	39/2773	7.95161e-08	1.59032e-06	1.289e-06	Dmel_CG9885/Dmel_CG1007/Dmel_CG7904/Dmel_CG9224/Dmel_CG14026/Dmel_CG7109/Dmel_CG8224/Dmel_CG12399/Dmel_CG1775/Dmel_CG8416/Dmel_CG5201/Dmel_CG2262/Dmel_CG9774/Dmel_CG4943/Dmel_CG17291/Dmel_CG15319/Dmel_CG10798/Dmel_CG10539/Dmel_CG12559/Dmel_CG10776/Dmel_CG1891	21	dpp,emc,put,sog,tkv,mts,babo,Mad,Med,Rho1,Dad,Smox,Rok,Smurf,Pp2A-29B,nej,Myc,S6k,rl,wit,sax
dme04068	dme04068	FoxO signaling pathway	24/457	57/2773	3.23457e-06	5.39095e-05	4.36951e-05	Dmel_CG2048/Dmel_CG17725/Dmel_CG10079/Dmel_CG2939/Dmel_CG6033/Dmel_CG4006/Dmel_CG8224/Dmel_CG1775/Dmel_CG7892/Dmel_CG1210/Dmel_CG2699/Dmel_CG2262/Dmel_CG5671/Dmel_CG11658/Dmel_CG3143/Dmel_CG14049/Dmel_CG15319/Dmel_CG17299/Dmel_CG18402/Dmel_CG14173/Dmel_CG12559/Dmel_CG15793/Dmel_CG1490/Dmel_CG8057	24	dco,Pepck1,Egfr,slp2,drk,Akt1,babo,Med,nmo,Pdk1,Pi3K21B,Smox,Pten,CG11658,foxo,Ilp6,nej,SNF4Agamma,InR,Ilp1,rl,Dsor1,Usp7,alc
dme04080	dme04080	Neuroactive ligand-receptor interaction	21/457	49/2773	9.70023e-06	0.000138575	0.000112318	Dmel_CG4356/Dmel_CG5055/Dmel_CG16720/Dmel_CG10537/Dmel_CG12073/Dmel_CG7887/Dmel_CG9652/Dmel_CG3022/Dmel_CG12370/Dmel_CG8422/Dmel_CG10823/Dmel_CG9753/Dmel_CG33517/Dmel_CG1056/Dmel_CG15274/Dmel_CG15113/Dmel_CG18741/Dmel_CG7446/Dmel_CG6515/Dmel_CG32843/Dmel_CG42796	21	mAChR-A,baz,5-HT1A,Rdl,5-HT7,TkR99D,Dop1R1,GABA-B-R3,Dh44-R2,Dh44-R1,SIFaR,AdoR,Dop2R,5-HT2A,GABA-B-R1,5-HT1B,Dop1R2,Grd,TkR86C,Dh31-R,5-HT2B
dme04214	dme04214	Apoptosis - fly	21/457	56/2773	0.00010671	0.00133388	0.00108114	Dmel_CG8669/Dmel_CG1765/Dmel_CG32180/Dmel_CG33956/Dmel_CG10079/Dmel_CG4380/Dmel_CG5123/Dmel_CG4353/Dmel_CG4319/Dmel_CG12072/Dmel_CG3048/Dmel_CG18492/Dmel_CG6531/Dmel_CG12919/Dmel_CG7417/Dmel_CG7850/Dmel_CG18389/Dmel_CG11491/Dmel_CG12559/Dmel_CG4345/Dmel_CG13701	21	crc,EcR,Eip74EF,kay,Egfr,usp,hid,hep,rpr,wts,Traf4,Tak1,wgn,egr,Tab2,puc,Eip93F,br,rl,grim,skl
dme04150	dme04150	mTOR signaling pathway	30/457	96/2773	0.00019676	0.00218622	0.00177199	Dmel_CG5912/Dmel_CG17697/Dmel_CG3297/Dmel_CG6622/Dmel_CG2621/Dmel_CG6033/Dmel_CG4006/Dmel_CG8416/Dmel_CG4035/Dmel_CG9739/Dmel_CG1210/Dmel_CG5020/Dmel_CG2699/Dmel_CG5671/Dmel_CG16785/Dmel_CG4969/Dmel_CG3764/Dmel_CG14049/Dmel_CG10967/Dmel_CG8709/Dmel_CG10539/Dmel_CG18402/Dmel_CG40293/Dmel_CG14173/Dmel_CG33100/Dmel_CG12559/Dmel_CG6407/Dmel_CG15793/Dmel_CG6070/Dmel_CG4889	30	arr,fz,mnd,Pkc53E,sgg,drk,Akt1,Rho1,eIF4E1,fz2,Pdk1,CLIP-190,Pi3K21B,Pten,fz3,Wnt6,CG3764,Ilp6,Atg1,Lpin,S6k,InR,Stlk,Ilp1,eIF4EHP,rl,Wnt5,Dsor1,gb,wg
dme04330	dme04330	Notch signaling pathway	11/457	23/2773	0.000440207	0.00440207	0.00356799	Dmel_CG3619/Dmel_CG8384/Dmel_CG8118/Dmel_CG3779/Dmel_CG6127/Dmel_CG3936/Dmel_CG3497/Dmel_CG10580/Dmel_CG7583/Dmel_CG15319/Dmel_CG5460	11	Dl,gro,mam,numb,Ser,N,Su(H),fng,CtBP,nej,H
dme04711	dme04711	Circadian rhythm - fly	7/457	11/2773	0.000568561	0.00516873	0.00418939	Dmel_CG2048/Dmel_CG2647/Dmel_CG2621/Dmel_CG14029/Dmel_CG17888/Dmel_CG4857/Dmel_CG7391	7	dco,per,sgg,vri,Pdp1,tyf,Clk
dme04745	dme04745	Phototransduction - fly	12/457	28/2773	0.000835874	0.00696562	0.00564581	Dmel_CG6622/Dmel_CG7875/Dmel_CG17759/Dmel_CG4574/Dmel_CG15855/Dmel_CG18345/Dmel_CG40129/Dmel_CG33174/Dmel_CG3620/Dmel_CG44746/Dmel_CG3694/Dmel_CG8770	12	Pkc53E,trp,Galphaq,Plc21C,Eip63F-1,trpl,Gprk1,inaE,norpA,rdgC,Ggamma30A,Gbeta76C
dme04070	dme04070	Phosphatidylinositol signaling system	19/457	57/2773	0.00125024	0.00961724	0.00779502	Dmel_CG6622/Dmel_CG7004/Dmel_CG4574/Dmel_CG15855/Dmel_CG11621/Dmel_CG9985/Dmel_CG2699/Dmel_CG5671/Dmel_CG14616/Dmel_CG6542/Dmel_CG3530/Dmel_CG4026/Dmel_CG10082/Dmel_CG31140/Dmel_CG34361/Dmel_CG34384/Dmel_CG42667/Dmel_CG3620/Dmel_CG45017	19	Pkc53E,fwd,Plc21C,Eip63F-1,Pi3K68D,sktl,Pi3K21B,Pten,l(1)G0196,EDTP,CG3530,IP3K1,CG10082,CG31140,Dgk,CG34384,rdgA,norpA,IP3K2
dme00564	dme00564	Glycerophospholipid metabolism	19/457	58/2773	0.00158149	0.0111336	0.00902406	Dmel_CG17907/Dmel_CG12345/Dmel_CG3525/Dmel_CG2212/Dmel_CG8804/Dmel_CG2818/Dmel_CG7149/Dmel_CG5547/Dmel_CG4729/Dmel_CG4774/Dmel_CG8805/Dmel_CG31140/Dmel_CG32699/Dmel_CG34361/Dmel_CG34384/Dmel_CG42667/Dmel_CG8709/Dmel_CG8256/Dmel_CG11440	19	Ace,ChAT,eas,sws,wun,CG2818,CG7149,Pect,Agpat3,CLS,wun2,CG31140,LPCAT,Dgk,CG34384,rdgA,Lpin,Gpo1,laza
dme02010	dme02010	ABC transporters	12/457	30/2773	0.00173113	0.0111336	0.00902406	Dmel_CG2969/Dmel_CG12703/Dmel_CG1718/Dmel_CG31689/Dmel_CG9664/Dmel_CG9663/Dmel_CG5853/Dmel_CG31121/Dmel_CG14709/Dmel_CG17646/Dmel_CG3327/Dmel_CG3164	12	Atet,Pmp70,ABCA,CG31689,CG9664,CG9663,CG5853,CG31121,Mrp4,CG17646,E23,CG3164
dme04140	dme04140	Autophagy - animal	25/457	85/2773	0.00178137	0.0111336	0.00902406	Dmel_CG4379/Dmel_CG7109/Dmel_CG4006/Dmel_CG1210/Dmel_CG2699/Dmel_CG18492/Dmel_CG5671/Dmel_CG6542/Dmel_CG8678/Dmel_CG7986/Dmel_CG42349/Dmel_CG10967/Dmel_CG7331/Dmel_CG4583/Dmel_CG45051/Dmel_CG12223/Dmel_CG10539/Dmel_CG18402/Dmel_CG3320/Dmel_CG17698/Dmel_CG14173/Dmel_CG12559/Dmel_CG15793/Dmel_CG10992/Dmel_CG32675	25	Pka-C1,mts,Akt1,Pdk1,Pi3K21B,Tak1,Pten,EDTP,Atg18b,Atg18a,Pkcdelta,Atg1,Atg13,Ire1,sima,Dsp1,S6k,InR,Rab1,CG17698,Ilp1,rl,Dsor1,CtsB1,Tango5
dme04392	dme04392	Hippo signaling pathway - multiple species	8/457	16/2773	0.00192866	0.0113451	0.00919548	Dmel_CG3352/Dmel_CG2048/Dmel_CG8544/Dmel_CG4114/Dmel_CG12072/Dmel_CG14895/Dmel_CG33967/Dmel_CG10295	8	ft,dco,sd,ex,wts,Pak3,kibra,Pak
dme04512	dme04512	ECM-receptor interaction	6/457	11/2773	0.00426531	0.0229124	0.0185711	Dmel_CG3168/Dmel_CG11326/Dmel_CG18250/Dmel_CG42677/Dmel_CG7123/Dmel_CG10236	6	CG3168,Tsp,Dg,wb,LanB1,LanA
dme04341	dme04341	Hedgehog signaling pathway - fly	13/457	37/2773	0.00435335	0.0229124	0.0185711	Dmel_CG4379/Dmel_CG9885/Dmel_CG2048/Dmel_CG2621/Dmel_CG2411/Dmel_CG2125/Dmel_CG4943/Dmel_CG6963/Dmel_CG42616/Dmel_CG17998/Dmel_CG12537/Dmel_CG3412/Dmel_CG9211	13	Pka-C1,dpp,dco,sgg,ptc,ci,Smurf,gish,Cul3,Gprk2,rdx,slmb,ihog
dme04144	dme04144	Endocytosis	30/457	124/2773	0.0153243	0.0766214	0.0621037	Dmel_CG5055/Dmel_CG9012/Dmel_CG9695/Dmel_CG18102/Dmel_CG10079/Dmel_CG7223/Dmel_CG8224/Dmel_CG9901/Dmel_CG33991/Dmel_CG8416/Dmel_CG5771/Dmel_CG9985/Dmel_CG1520/Dmel_CG2262/Dmel_CG32434/Dmel_CG5884/Dmel_CG8604/Dmel_CG31811/Dmel_CG4943/Dmel_CG30372/Dmel_CG31158/Dmel_CG42279/Dmel_CG40129/Dmel_CG42783/Dmel_CG17998/Dmel_CG18402/Dmel_CG7192/Dmel_CG5436/Dmel_CG11628/Dmel_CG7524	30	baz,Chc,Dab,shi,Egfr,htl,babo,Arp2,nuf,Rho1,Rab11,sktl,WASp,Smox,siz,par-6,Amph,CenG1A,Smurf,Asap,Efa6,Nedd4,Gprk1,aPKC,Gprk2,InR,Mvb12,Hsp68,step,Src64B
dme00600	dme00600	Sphingolipid metabolism	9/457	27/2773	0.0240522	0.114534	0.092833	Dmel_CG8804/Dmel_CG33090/Dmel_CG3376/Dmel_CG16708/Dmel_CG1471/Dmel_CG3576/Dmel_CG8805/Dmel_CG1747/Dmel_CG11440	9	wun,CG33090,CG3376,Cerk,CDase,schlank,wun2,Sk1,laza
dme04213	dme04213	Longevity regulating pathway - multiple species	14/457	50/2773	0.0269878	0.122672	0.0994288	Dmel_CG4379/Dmel_CG10002/Dmel_CG9533/Dmel_CG7978/Dmel_CG4006/Dmel_CG2699/Dmel_CG3143/Dmel_CG14049/Dmel_CG17299/Dmel_CG10539/Dmel_CG18402/Dmel_CG14173/Dmel_CG5436/Dmel_CG8057	14	Pka-C1,fkh,rut,Ac76E,Akt1,Pi3K21B,foxo,Ilp6,SNF4Agamma,S6k,InR,Ilp1,Hsp68,alc
dme04624	dme04624	Toll and Imd signaling pathway	17/457	68/2773	0.045103	0.1961	0.158944	Dmel_CG33956/Dmel_CG6134/Dmel_CG4353/Dmel_CG7425/Dmel_CG6794/Dmel_CG7717/Dmel_CG18492/Dmel_CG2078/Dmel_CG32042/Dmel_CG7417/Dmel_CG6667/Dmel_CG42734/Dmel_CG5490/Dmel_CG3412/Dmel_CG3131/Dmel_CG5848/Dmel_CG14704	17	kay,spz,hep,eff,Dif,Mekk1,Tak1,Myd88,PGRP-LA,Tab2,dl,Ank2,Tl,slmb,Duox,cact,PGRP-LB
dme00561	dme00561	Glycerolipid metabolism	10/457	38/2773	0.0823805	0.343252	0.278215	Dmel_CG31991/Dmel_CG8804/Dmel_CG4729/Dmel_CG8805/Dmel_CG31140/Dmel_CG34361/Dmel_CG34384/Dmel_CG42667/Dmel_CG8709/Dmel_CG11440	10	mdy,wun,Agpat3,wun2,CG31140,Dgk,CG34384,rdgA,Lpin,laza
dme00514	dme00514	Other types of O-glycan biosynthesis	8/457	29/2773	0.0908479	0.363392	0.294538	Dmel_CG6097/Dmel_CG10580/Dmel_CG3254/Dmel_CG6207/Dmel_CG30463/Dmel_CG11388/Dmel_CG9520/Dmel_CG4871	8	rt,fng,Pgant2,GlcAT-P,Pgant9,Xxylt,C1GalTA,SiaT
dme00565	dme00565	Ether lipid metabolism	6/457	21/2773	0.117582	0.452239	0.366552	Dmel_CG8804/Dmel_CG7149/Dmel_CG10253/Dmel_CG8805/Dmel_CG32699/Dmel_CG11440	6	wun,CG7149,ADPS,wun2,LPCAT,laza
dme03015	dme03015	mRNA surveillance pathway	15/457	67/2773	0.12619	0.46737	0.378816	Dmel_CG2096/Dmel_CG7109/Dmel_CG6235/Dmel_CG2163/Dmel_CG1101/Dmel_CG5099/Dmel_CG6046/Dmel_CG10327/Dmel_CG7185/Dmel_CG11274/Dmel_CG4733/Dmel_CG7913/Dmel_CG17291/Dmel_CG32169/Dmel_CG10228	15	flw,mts,tws,Pabp2,Ref1,msi,Bin1,TBPH,Cpsf6,SRm160,CG4733,wrd,Pp2A-29B,Rbp6,Pcf11
dme00534	dme00534	Glycosaminoglycan biosynthesis - heparan sulfate / heparin	4/457	13/2773	0.15286	0.545929	0.44249	Dmel_CG8339/Dmel_CG4451/Dmel_CG33147/Dmel_CG10117	4	sfl,Hs6st,Hs3st-A,ttv
dme00760	dme00760	Nicotinate and nicotinamide metabolism	5/457	18/2773	0.161877	0.550327	0.446055	Dmel_CG3714/Dmel_CG8080/Dmel_CG11883/Dmel_CG6145/Dmel_CG33156	5	Naprt,CG8080,CG11883,CG6145,CG33156
dme04215	dme04215	Apoptosis - multiple species	6/457	23/2773	0.165098	0.550327	0.446055	Dmel_CG5123/Dmel_CG4319/Dmel_CG6531/Dmel_CG9699/Dmel_CG12284/Dmel_CG4345	6	hid,rpr,wgn,Sep4,Diap1,grim
dme00310	dme00310	Lysine degradation	8/457	34/2773	0.185281	0.59768	0.484436	Dmel_CG8651/Dmel_CG13363/Dmel_CG4389/Dmel_CG10947/Dmel_CG6199/Dmel_CG2995/Dmel_CG42803/Dmel_CG40351	8	trx,Hmt4-20,Mtpalpha,CG10947,Plod,G9a,gpp,Set1
dme00562	dme00562	Inositol phosphate metabolism	10/457	45/2773	0.195473	0.610853	0.495112	Dmel_CG7004/Dmel_CG4574/Dmel_CG11621/Dmel_CG9985/Dmel_CG5671/Dmel_CG6542/Dmel_CG3530/Dmel_CG4026/Dmel_CG3620/Dmel_CG45017	10	fwd,Plc21C,Pi3K68D,sktl,Pten,EDTP,CG3530,IP3K1,norpA,IP3K2
dme00350	dme00350	Tyrosine metabolism	5/457	21/2773	0.256538	0.777388	0.630094	Dmel_CG10697/Dmel_CG1543/Dmel_CG11140/Dmel_CG11796/Dmel_CG9363	5	Ddc,Tbh,Aldh-III,Hpd,GstZ2
dme03018	dme03018	RNA degradation	11/457	56/2773	0.311079	0.902403	0.731421	Dmel_CG4001/Dmel_CG4916/Dmel_CG31137/Dmel_CG2161/Dmel_CG9214/Dmel_CG11486/Dmel_CG5684/Dmel_CG6169/Dmel_CG34407/Dmel_CG17768/Dmel_CG6311	11	Pfk,me31B,twin,Rga,Tob,CG11486,Pop2,DCP2,Not1,CG17768,Edc3
dme00770	dme00770	Pantothenate and CoA biosynthesis	3/457	12/2773	0.315841	0.902403	0.731421	Dmel_CG1673/Dmel_CG5629/Dmel_CG5725	3	CG1673,Ppcs,fbl
dme00061	dme00061	Fatty acid biosynthesis	3/457	13/2773	0.364735	1	0.810526	Dmel_CG11198/Dmel_CG3961/Dmel_CG8732	3	ACC,CG3961,Acsl
dme04136	dme04136	Autophagy - other	5/457	25/2773	0.396261	1	0.810526	Dmel_CG7109/Dmel_CG8678/Dmel_CG7986/Dmel_CG10967/Dmel_CG7331	5	mts,Atg18b,Atg18a,Atg1,Atg13
dme00512	dme00512	Mucin type O-glycan biosynthesis	3/457	14/2773	0.413014	1	0.810526	Dmel_CG3254/Dmel_CG30463/Dmel_CG9520	3	Pgant2,Pgant9,C1GalTA
dme00650	dme00650	Butanoate metabolism	3/457	15/2773	0.460071	1	0.810526	Dmel_CG14994/Dmel_CG4389/Dmel_CG13377	3	Gad1,Mtpalpha,CG13377
dme00513	dme00513	Various types of N-glycan biosynthesis	5/457	27/2773	0.46621	1	0.810526	Dmel_CG6869/Dmel_CG8412/Dmel_CG7921/Dmel_CG42275/Dmel_CG33303	5	FucTA,CG8412,Mgat2,alpha-Man-Ia,CG33303
dme00511	dme00511	Other glycan degradation	3/457	16/2773	0.50543	1	0.810526	Dmel_CG4606/Dmel_CG6206/Dmel_CG33090	3	alpha-Man-IIb,LManII,CG33090
dme00410	dme00410	beta-Alanine metabolism	4/457	23/2773	0.539824	1	0.810526	Dmel_CG14994/Dmel_CG11140/Dmel_CG4389/Dmel_CG9707	4	Gad1,Aldh-III,Mtpalpha,Acox57D-p
dme04120	dme04120	Ubiquitin mediated proteolysis	16/457	97/2773	0.542393	1	0.810526	Dmel_CG9949/Dmel_CG7425/Dmel_CG8610/Dmel_CG4943/Dmel_CG16947/Dmel_CG4502/Dmel_CG7220/Dmel_CG5701/Dmel_CG5823/Dmel_CG42279/Dmel_CG12284/Dmel_CG42616/Dmel_CG3000/Dmel_CG3412/Dmel_CG8068/Dmel_CG34440	16	sina,eff,Cdc27,Smurf,Rchy1,CG4502,CG7220,RhoBTB,CG5823,Nedd4,Diap1,Cul3,fzr,slmb,Su(var)2-10,lmgA
dme00230	dme00230	Purine metabolism	15/457	91/2773	0.544941	1	0.810526	Dmel_CG32498/Dmel_CG9533/Dmel_CG7978/Dmel_CG1470/Dmel_CG11883/Dmel_CG9345/Dmel_CG8279/Dmel_CG4154/Dmel_CG31183/Dmel_CG34341/Dmel_CG34357/Dmel_CG42276/Dmel_CG31793/Dmel_CG44007/Dmel_CG3059	15	dnc,rut,Ac76E,Gycbeta100B,CG11883,Adgf-C,Pde6,Gyc88E,CG31183,Pde11,CG34357,Pde9,CG31793,Pde1c,NTPase
dme00500	dme00500	Starch and sucrose metabolism	5/457	30/2773	0.565688	1	0.810526	Dmel_CG8251/Dmel_CG9364/Dmel_CG5171/Dmel_CG4347/Dmel_CG8094	5	Pgi,Treh,CG5171,UGP,Hex-C
dme01040	dme01040	Biosynthesis of unsaturated fatty acids	3/457	21/2773	0.697549	1	0.810526	Dmel_CG9707/Dmel_CG8630/Dmel_CG9747	3	Acox57D-p,CG8630,CG9747
dme01212	dme01212	Fatty acid metabolism	7/457	48/2773	0.699277	1	0.810526	Dmel_CG4389/Dmel_CG11198/Dmel_CG9707/Dmel_CG3961/Dmel_CG8630/Dmel_CG9747/Dmel_CG8732	7	Mtpalpha,ACC,Acox57D-p,CG3961,CG8630,CG9747,Acsl
dme00510	dme00510	N-Glycan biosynthesis	5/457	35/2773	0.707314	1	0.810526	Dmel_CG8412/Dmel_CG7921/Dmel_CG42275/Dmel_CG33303/Dmel_CG4871	5	CG8412,Mgat2,alpha-Man-Ia,CG33303,SiaT
dme00220	dme00220	Arginine biosynthesis	2/457	15/2773	0.735015	1	0.810526	Dmel_CG6713/Dmel_CG42708	2	Nos,GLS
dme00030	dme00030	Pentose phosphate pathway	3/457	23/2773	0.756613	1	0.810526	Dmel_CG1152/Dmel_CG4001/Dmel_CG8251	3	Gld,Pfk,Pgi
dme00830	dme00830	Retinol metabolism	3/457	23/2773	0.756613	1	0.810526	Dmel_CG31991/Dmel_CG15629/Dmel_CG9265	3	mdy,CG15629,CG9265
dme00330	dme00330	Arginine and proline metabolism	5/457	38/2773	0.775117	1	0.810526	Dmel_CG32031/Dmel_CG1417/Dmel_CG6713/Dmel_CG31022/Dmel_CG7470	5	Argk,slgA,Nos,PH4alphaEFB,CG7470
dme00010	dme00010	Glycolysis / Gluconeogenesis	7/457	53/2773	0.794776	1	0.810526	Dmel_CG17725/Dmel_CG4001/Dmel_CG8251/Dmel_CG11140/Dmel_CG9008/Dmel_CG8094/Dmel_CG7059	7	Pepck1,Pfk,Pgi,Aldh-III,CG9008,Hex-C,CG7059
dme03410	dme03410	Base excision repair	2/457	17/2773	0.797024	1	0.810526	Dmel_CG12223/Dmel_CG1981	2	Dsp1,Thd1
dme00071	dme00071	Fatty acid degradation	4/457	32/2773	0.798178	1	0.810526	Dmel_CG4389/Dmel_CG9707/Dmel_CG3961/Dmel_CG8732	4	Mtpalpha,Acox57D-p,CG3961,Acsl
dme04145	dme04145	Phagosome	9/457	68/2773	0.813081	1	0.810526	Dmel_CG2512/Dmel_CG4869/Dmel_CG6713/Dmel_CG8556/Dmel_CG18617/Dmel_CG11326/Dmel_CG5588/Dmel_CG3161/Dmel_CG9539	9	alphaTub84D,betaTub97EF,Nos,Rac2,Vha100-2,Tsp,Mtl,Vha16-1,Sec61alpha
dme00900	dme00900	Terpenoid backbone biosynthesis	3/457	26/2773	0.827387	1	0.810526	Dmel_CG31005/Dmel_CG33671/Dmel_CG10367	3	qless,CG33671,Hmgcr
dme00592	dme00592	alpha-Linolenic acid metabolism	1/457	11/2773	0.862605	1	0.810526	Dmel_CG9707	1	Acox57D-p
dme00670	dme00670	One carbon pool by folate	1/457	11/2773	0.862605	1	0.810526	Dmel_CG18466	1	Nmdmc
dme00640	dme00640	Propanoate metabolism	3/457	28/2773	0.864128	1	0.810526	Dmel_CG4389/Dmel_CG11198/Dmel_CG9707	3	Mtpalpha,ACC,Acox57D-p
dme00380	dme00380	Tryptophan metabolism	2/457	20/2773	0.866025	1	0.810526	Dmel_CG10697/Dmel_CG4389	2	Ddc,Mtpalpha
dme04130	dme04130	SNARE interactions in vesicular transport	2/457	20/2773	0.866025	1	0.810526	Dmel_CG31136/Dmel_CG7736	2	Syx1A,Syx6
dme00520	dme00520	Amino sugar and nucleotide sugar metabolism	5/457	44/2773	0.873822	1	0.810526	Dmel_CG8251/Dmel_CG1869/Dmel_CG4347/Dmel_CG1969/Dmel_CG8094	5	Pgi,Cht7,UGP,Gnpnat,Hex-C
dme00240	dme00240	Pyrimidine metabolism	4/457	37/2773	0.881701	1	0.810526	Dmel_CG11883/Dmel_CG6330/Dmel_CG45070/Dmel_CG3059	4	CG11883,CG6330,CTPsyn,NTPase
dme00730	dme00730	Thiamine metabolism	1/457	12/2773	0.885338	1	0.810526	Dmel_CG16771	1	Alp12
dme00250	dme00250	Alanine, aspartate and glutamate metabolism	3/457	30/2773	0.893817	1	0.810526	Dmel_CG14994/Dmel_CG9674/Dmel_CG42708	3	Gad1,CG9674,GLS
dme04137	dme04137	Mitophagy - animal	4/457	38/2773	0.894241	1	0.810526	Dmel_CG8669/Dmel_CG3143/Dmel_CG45051/Dmel_CG7524	4	crc,foxo,sima,Src64B
dme03060	dme03060	Protein export	2/457	22/2773	0.899302	1	0.810526	Dmel_CG4147/Dmel_CG9539	2	Hsc70-3,Sec61alpha
dme00062	dme00062	Fatty acid elongation	1/457	13/2773	0.904317	1	0.810526	Dmel_CG4389	1	Mtpalpha
dme01240	dme01240	Biosynthesis of cofactors	15/457	123/2773	0.928833	1	0.810526	Dmel_CG1673/Dmel_CG3714/Dmel_CG15629/Dmel_CG9265/Dmel_CG8080/Dmel_CG6145/Dmel_CG4347/Dmel_CG11796/Dmel_CG5629/Dmel_CG45070/Dmel_CG5725/Dmel_CG18466/Dmel_CG16771/Dmel_CG13927/Dmel_CG33156	15	CG1673,Naprt,CG15629,CG9265,CG8080,CG6145,UGP,Hpd,Ppcs,CTPsyn,fbl,Nmdmc,Alp12,GC,CG33156
dme00052	dme00052	Galactose metabolism	3/457	34/2773	0.936363	1	0.810526	Dmel_CG4001/Dmel_CG4347/Dmel_CG8094	3	Pfk,UGP,Hex-C
dme04142	dme04142	Lysosome	9/457	82/2773	0.941511	1	0.810526	Dmel_CG9012/Dmel_CG10986/Dmel_CG6206/Dmel_CG18617/Dmel_CG9113/Dmel_CG3376/Dmel_CG3161/Dmel_CG10992/Dmel_CG6656	9	Chc,g,LManII,Vha100-2,AP-1gamma,CG3376,Vha16-1,CtsB1,CG6656
dme00910	dme00910	Nitrogen metabolism	1/457	16/2773	0.944423	1	0.810526	Dmel_CG9674	1	CG9674
dme00051	dme00051	Fructose and mannose metabolism	2/457	27/2773	0.951833	1	0.810526	Dmel_CG4001/Dmel_CG8094	2	Pfk,Hex-C
dme04146	dme04146	Peroxisome	8/457	80/2773	0.965905	1	0.810526	Dmel_CG12703/Dmel_CG10253/Dmel_CG5065/Dmel_CG9707/Dmel_CG3961/Dmel_CG33671/Dmel_CG8732/Dmel_CG7864	8	Pmp70,ADPS,CG5065,Acox57D-p,CG3961,CG33671,Acsl,Pex10
dme01210	dme01210	2-Oxocarboxylic acid metabolism	1/457	19/2773	0.967739	1	0.810526	Dmel_CG1673	1	CG1673
dme03460	dme03460	Fanconi anemia pathway	1/457	19/2773	0.967739	1	0.810526	Dmel_CG15817	1	Usp1
dme01230	dme01230	Biosynthesis of amino acids	6/457	65/2773	0.969069	1	0.810526	Dmel_CG4001/Dmel_CG1673/Dmel_CG9674/Dmel_CG7470/Dmel_CG1516/Dmel_CG7059	6	Pfk,CG1673,CG9674,CG7470,PCB,CG7059
dme04141	dme04141	Protein processing in endoplasmic reticulum	14/457	127/2773	0.97065	1	0.810526	Dmel_CG8669/Dmel_CG4147/Dmel_CG4353/Dmel_CG7425/Dmel_CG8286/Dmel_CG8863/Dmel_CG5823/Dmel_CG42275/Dmel_CG4583/Dmel_CG33303/Dmel_CG5436/Dmel_CG6603/Dmel_CG7073/Dmel_CG9539	14	crc,Hsc70-3,hep,eff,P58IPK,Droj2,CG5823,alpha-Man-Ia,Ire1,CG33303,Hsp68,Hsc70Cb,Sar1,Sec61alpha
dme00563	dme00563	Glycosylphosphatidylinositol (GPI)-anchor biosynthesis	1/457	21/2773	0.977559	1	0.810526	Dmel_CG8455	1	PGAP5
dme00280	dme00280	Valine, leucine and isoleucine degradation	2/457	32/2773	0.977561	1	0.810526	Dmel_CG4389/Dmel_CG1673	2	Mtpalpha,CG1673
dme00620	dme00620	Pyruvate metabolism	3/457	44/2773	0.983773	1	0.810526	Dmel_CG17725/Dmel_CG11198/Dmel_CG1516	3	Pepck1,ACC,PCB
dme00260	dme00260	Glycine, serine and threonine metabolism	1/457	28/2773	0.993715	1	0.810526	Dmel_CG7059	1	CG7059
dme00020	dme00020	Citrate cycle (TCA cycle)	2/457	41/2773	0.994592	1	0.810526	Dmel_CG17725/Dmel_CG1516	2	Pepck1,PCB
dme00790	dme00790	Folate biosynthesis	1/457	31/2773	0.996361	1	0.810526	Dmel_CG16771	1	Alp12
dme00270	dme00270	Cysteine and methionine metabolism	1/457	34/2773	0.997895	1	0.810526	Dmel_CG1673	1	CG1673
dme03022	dme03022	Basal transcription factors	1/457	36/2773	0.998539	1	0.810526	Dmel_CG18009	1	Trf2
dme00982	dme00982	Drug metabolism - cytochrome P450	2/457	50/2773	0.998754	1	0.810526	Dmel_CG11140/Dmel_CG33546	2	Aldh-III,gfzf
dme00980	dme00980	Metabolism of xenobiotics by cytochrome P450	2/457	51/2773	0.998944	1	0.810526	Dmel_CG11140/Dmel_CG33546	2	Aldh-III,gfzf
dme00040	dme00040	Pentose and glucuronate interconversions	1/457	38/2773	0.998986	1	0.810526	Dmel_CG4347	1	UGP
dme00970	dme00970	Aminoacyl-tRNA biosynthesis	1/457	39/2773	0.999155	1	0.810526	Dmel_CG5353	1	ThrRS
dme03040	dme03040	Spliceosome	9/457	124/2773	0.999393	1	0.810526	Dmel_CG1101/Dmel_CG8427/Dmel_CG10203/Dmel_CG12085/Dmel_CG10077/Dmel_CG17768/Dmel_CG33522/Dmel_CG10279/Dmel_CG5436	9	Ref1,SmD3,x16,hfp,CG10077,CG17768,scaf6,Rm62,Hsp68
dme03050	dme03050	Proteasome	1/457	47/2773	0.999805	1	0.810526	Dmel_CG10230	1	Rpn9
dme03013	dme03013	RNA transport	9/457	135/2773	0.999848	1	0.810526	Dmel_CG1101/Dmel_CG4035/Dmel_CG6046/Dmel_CG10327/Dmel_CG9765/Dmel_CG11274/Dmel_CG4453/Dmel_CG33100/Dmel_CG9422	9	Ref1,eIF4E1,Bin1,TBPH,tacc,SRm160,Nup153,eIF4EHP,CG9422
dme00983	dme00983	Drug metabolism - other enzymes	3/457	75/2773	0.999854	1	0.810526	Dmel_CG6330/Dmel_CG34139/Dmel_CG33546	3	CG6330,Nlg4,gfzf
dme00480	dme00480	Glutathione metabolism	2/457	68/2773	0.99994	1	0.810526	Dmel_CG10365/Dmel_CG33546	2	CG10365,gfzf
dme03008	dme03008	Ribosome biogenesis in eukaryotes	2/457	68/2773	0.99994	1	0.810526	Dmel_CG42666/Dmel_CG9422	2	prage,CG9422
dme01200	dme01200	Carbon metabolism	6/457	115/2773	0.999954	1	0.810526	Dmel_CG4001/Dmel_CG8251/Dmel_CG9707/Dmel_CG8094/Dmel_CG1516/Dmel_CG7059	6	Pfk,Pgi,Acox57D-p,Hex-C,PCB,CG7059
dme00190	dme00190	Oxidative phosphorylation	4/457	120/2773	0.999999	1	0.810526	Dmel_CG18617/Dmel_CG11455/Dmel_CG2249/Dmel_CG3161	4	Vha100-2,ND-15,COX7C,Vha16-1
dme03010	dme03010	Ribosome	1/457	132/2773	1	1	0.810526	Dmel_CG4464	1	RpS19a

## Sheet: Non-dep Brain genes GO Term
GO_term: Non Mettl3-Dependent Genes	pvalue	Genes	Go term
cellular metabolic process	2.27337e-48	FBgn0000018,FBgn0000028,FBgn0000032,FBgn0000046,FBgn0000052,FBgn0000053,FBgn0000055,FBgn0000057,FBgn0000064,FBgn0000075,FBgn0000100,FBgn0000109,FBgn0000116,FBgn0000117,FBgn0000120,FBgn0000121,FBgn0000139,FBgn0000146,FBgn0000147,FBgn0000150,FBgn0000153,FBgn0000212,FBgn0000221,FBgn0000229,FBgn0000233,FBgn0000239,FBgn0000241,FBgn0000247,FBgn0000250,FBgn0000251,FBgn0000253,FBgn0000257,FBgn0000259,FBg…	GO:0044237
		,FBgn0039348,FBgn0039349,FBgn0039350,FBgn0039355,FBgn0039358,FBgn0039359,FBgn0039386,FBgn0039402,FBgn0039403,FBgn0039404,FBgn0039406,FBgn0039407,FBgn0039459,FBgn0039462,FBgn0039486,FBgn0039488,FBgn0039489,FBgn0039494,FBgn0039501,FBgn0039508,FBgn0039509,FBgn0039543,FBgn0039554,FBgn0039555,FBgn0039558,FBgn0039559,FBgn0039562,FBgn0039566,FBgn0039580,FBgn0039581,FBgn0039588,FBgn0039592,FBgn0039593,FB…	/
metabolic process	4.38492e-40	FBgn0000018,FBgn0000028,FBgn0000032,FBgn0000046,FBgn0000052,FBgn0000053,FBgn0000055,FBgn0000057,FBgn0000064,FBgn0000075,FBgn0000078,FBgn0000079,FBgn0000100,FBgn0000109,FBgn0000116,FBgn0000117,FBgn0000120,FBgn0000121,FBgn0000139,FBgn0000146,FBgn0000147,FBgn0000150,FBgn0000153,FBgn0000212,FBgn0000221,FBgn0000229,FBgn0000233,FBgn0000239,FBgn0000241,FBgn0000247,FBgn0000250,FBgn0000251,FBgn0000253,FBg…	GO:0008152
		,FBgn0037891,FBgn0037892,FBgn0037896,FBgn0037897,FBgn0037898,FBgn0037899,FBgn0037900,FBgn0037901,FBgn0037918,FBgn0037920,FBgn0037921,FBgn0037922,FBgn0037923,FBgn0037926,FBgn0037930,FBgn0037931,FBgn0037933,FBgn0037937,FBgn0037942,FBgn0037955,FBgn0037958,FBgn0037973,FBgn0037974,FBgn0037975,FBgn0037976,FBgn0037978,FBgn0037980,FBgn0037981,FBgn0037995,FBgn0037996,FBgn0037999,FBgn0038002,FBgn0038008,FB…	/
ncRNA metabolic process	2.54694e-32	FBgn0001330,FBgn0001986,FBgn0002069,FBgn0002899,FBgn0003062,FBgn0003401,FBgn0004403,FBgn0004404,FBgn0004597,FBgn0004872,FBgn0005593,FBgn0005674,FBgn0010220,FBgn0010292,FBgn0010770,FBgn0010803,FBgn0011207,FBgn0011824,FBgn0014022,FBgn0014026,FBgn0015351,FBgn0015359,FBgn0015521,FBgn0015618,FBgn0016034,FBgn0020261,FBgn0020305,FBgn0020407,FBgn0020909,FBgn0021750,FBgn0021765,FBgn0022069,FBgn0022942,FBg…	GO:0034660
RNA processing	1.56812e-31	FBgn0000146,FBgn0000377,FBgn0000426,FBgn0000543,FBgn0000615,FBgn0001215,FBgn0001330,FBgn0001942,FBgn0001986,FBgn0002044,FBgn0002736,FBgn0002774,FBgn0002780,FBgn0002899,FBgn0003062,FBgn0003261,FBgn0003449,FBgn0003638,FBgn0003741,FBgn0003742,FBgn0003916,FBgn0003920,FBgn0003930,FBgn0003938,FBgn0003977,FBgn0004186,FBgn0004187,FBgn0004188,FBgn0004189,FBgn0004190,FBgn0004191,FBgn0004227,FBgn0004237,FBg…	GO:0006396
organic substance metabolic process	2.48071e-30	FBgn0000018,FBgn0000028,FBgn0000046,FBgn0000052,FBgn0000053,FBgn0000055,FBgn0000057,FBgn0000064,FBgn0000075,FBgn0000078,FBgn0000079,FBgn0000100,FBgn0000109,FBgn0000116,FBgn0000117,FBgn0000120,FBgn0000121,FBgn0000139,FBgn0000146,FBgn0000147,FBgn0000150,FBgn0000153,FBgn0000212,FBgn0000221,FBgn0000229,FBgn0000233,FBgn0000239,FBgn0000241,FBgn0000247,FBgn0000250,FBgn0000251,FBgn0000253,FBgn0000257,FBg…	GO:0071704
		,FBgn0038702,FBgn0038704,FBgn0038705,FBgn0038723,FBgn0038733,FBgn0038734,FBgn0038737,FBgn0038738,FBgn0038742,FBgn0038745,FBgn0038751,FBgn0038760,FBgn0038763,FBgn0038765,FBgn0038766,FBgn0038767,FBgn0038768,FBgn0038769,FBgn0038771,FBgn0038772,FBgn0038787,FBgn0038788,FBgn0038795,FBgn0038805,FBgn0038811,FBgn0038815,FBgn0038816,FBgn0038818,FBgn0038827,FBgn0038833,FBgn0038834,FBgn0038854,FBgn0038857,FB…	/
cellular process	2.11624e-29	FBgn0000003,FBgn0000018,FBgn0000028,FBgn0000032,FBgn0000038,FBgn0000042,FBgn0000044,FBgn0000045,FBgn0000046,FBgn0000047,FBgn0000052,FBgn0000053,FBgn0000055,FBgn0000057,FBgn0000063,FBgn0000064,FBgn0000071,FBgn0000075,FBgn0000077,FBgn0000083,FBgn0000100,FBgn0000108,FBgn0000109,FBgn0000115,FBgn0000116,FBgn0000117,FBgn0000120,FBgn0000121,FBgn0000139,FBgn0000140,FBgn0000146,FBgn0000147,FBgn0000150,FBg…	GO:0009987
		,FBgn0034442,FBgn0034443,FBgn0034446,FBgn0034447,FBgn0034451,FBgn0034452,FBgn0034454,FBgn0034475,FBgn0034479,FBgn0034484,FBgn0034487,FBgn0034488,FBgn0034490,FBgn0034491,FBgn0034493,FBgn0034494,FBgn0034495,FBgn0034497,FBgn0034503,FBgn0034521,FBgn0034523,FBgn0034527,FBgn0034529,FBgn0034530,FBgn0034532,FBgn0034534,FBgn0034535,FBgn0034537,FBgn0034540,FBgn0034543,FBgn0034558,FBgn0034564,FBgn0034566,FB…	/
cellular nitrogen compound metabolic process	1.60791e-26	FBgn0000018,FBgn0000028,FBgn0000052,FBgn0000053,FBgn0000064,FBgn0000075,FBgn0000100,FBgn0000109,FBgn0000117,FBgn0000139,FBgn0000146,FBgn0000147,FBgn0000150,FBgn0000153,FBgn0000212,FBgn0000233,FBgn0000239,FBgn0000250,FBgn0000251,FBgn0000286,FBgn0000337,FBgn0000352,FBgn0000376,FBgn0000377,FBgn0000426,FBgn0000447,FBgn0000477,FBgn0000504,FBgn0000520,FBgn0000527,FBgn0000529,FBgn0000541,FBgn0000543,FBg…	GO:0034641
ncRNA processing	2.0756e-26	FBgn0001330,FBgn0001986,FBgn0002899,FBgn0003062,FBgn0004403,FBgn0004404,FBgn0004597,FBgn0005593,FBgn0010220,FBgn0010292,FBgn0010770,FBgn0011824,FBgn0014022,FBgn0014026,FBgn0015359,FBgn0015521,FBgn0015618,FBgn0020305,FBgn0020407,FBgn0020909,FBgn0021765,FBgn0022069,FBgn0022942,FBgn0022943,FBgn0023514,FBgn0023527,FBgn0024364,FBgn0025366,FBgn0025629,FBgn0025830,FBgn0026079,FBgn0026196,FBgn0026679,FBg…	GO:0034470
organic cyclic compound metabolic process	5.06779e-24	FBgn0000018,FBgn0000028,FBgn0000052,FBgn0000053,FBgn0000064,FBgn0000075,FBgn0000109,FBgn0000117,FBgn0000139,FBgn0000146,FBgn0000147,FBgn0000150,FBgn0000153,FBgn0000212,FBgn0000229,FBgn0000233,FBgn0000239,FBgn0000241,FBgn0000247,FBgn0000250,FBgn0000251,FBgn0000257,FBgn0000286,FBgn0000316,FBgn0000330,FBgn0000337,FBgn0000352,FBgn0000376,FBgn0000377,FBgn0000426,FBgn0000447,FBgn0000477,FBgn0000504,FBg…	GO:1901360
cellular aromatic compound metabolic process	1.60221e-23	FBgn0000018,FBgn0000028,FBgn0000052,FBgn0000053,FBgn0000064,FBgn0000075,FBgn0000109,FBgn0000117,FBgn0000139,FBgn0000146,FBgn0000147,FBgn0000150,FBgn0000153,FBgn0000212,FBgn0000229,FBgn0000233,FBgn0000239,FBgn0000241,FBgn0000247,FBgn0000250,FBgn0000251,FBgn0000257,FBgn0000286,FBgn0000330,FBgn0000337,FBgn0000352,FBgn0000376,FBgn0000377,FBgn0000426,FBgn0000447,FBgn0000477,FBgn0000504,FBgn0000520,FBg…	GO:0006725
heterocycle metabolic process	2.9243e-23	FBgn0000018,FBgn0000028,FBgn0000052,FBgn0000053,FBgn0000064,FBgn0000109,FBgn0000117,FBgn0000139,FBgn0000146,FBgn0000147,FBgn0000150,FBgn0000153,FBgn0000212,FBgn0000233,FBgn0000239,FBgn0000241,FBgn0000247,FBgn0000250,FBgn0000251,FBgn0000257,FBgn0000286,FBgn0000316,FBgn0000330,FBgn0000337,FBgn0000352,FBgn0000376,FBgn0000377,FBgn0000426,FBgn0000447,FBgn0000477,FBgn0000504,FBgn0000520,FBgn0000529,FBg…	GO:0046483
primary metabolic process	1.47981e-20	FBgn0000018,FBgn0000028,FBgn0000046,FBgn0000052,FBgn0000053,FBgn0000057,FBgn0000064,FBgn0000075,FBgn0000078,FBgn0000079,FBgn0000100,FBgn0000109,FBgn0000117,FBgn0000139,FBgn0000146,FBgn0000147,FBgn0000150,FBgn0000153,FBgn0000212,FBgn0000221,FBgn0000229,FBgn0000233,FBgn0000239,FBgn0000250,FBgn0000251,FBgn0000253,FBgn0000257,FBgn0000259,FBgn0000286,FBgn0000316,FBgn0000330,FBgn0000337,FBgn0000351,FBg…	GO:0044238
		,FBgn0039640,FBgn0039650,FBgn0039654,FBgn0039656,FBgn0039664,FBgn0039667,FBgn0039668,FBgn0039683,FBgn0039687,FBgn0039688,FBgn0039691,FBgn0039694,FBgn0039697,FBgn0039698,FBgn0039705,FBgn0039713,FBgn0039726,FBgn0039733,FBgn0039734,FBgn0039737,FBgn0039740,FBgn0039742,FBgn0039743,FBgn0039756,FBgn0039757,FBgn0039759,FBgn0039765,FBgn0039767,FBgn0039773,FBgn0039780,FBgn0039782,FBgn0039788,FBgn0039798,FB…	/
nitrogen compound metabolic process	2.41411e-19	FBgn0000018,FBgn0000028,FBgn0000046,FBgn0000052,FBgn0000053,FBgn0000064,FBgn0000075,FBgn0000100,FBgn0000109,FBgn0000116,FBgn0000117,FBgn0000139,FBgn0000146,FBgn0000147,FBgn0000150,FBgn0000153,FBgn0000212,FBgn0000221,FBgn0000229,FBgn0000233,FBgn0000239,FBgn0000250,FBgn0000251,FBgn0000253,FBgn0000257,FBgn0000259,FBgn0000286,FBgn0000303,FBgn0000316,FBgn0000330,FBgn0000337,FBgn0000351,FBgn0000352,FBg…	GO:0006807
		,FBgn0050443,FBgn0050446,FBgn0050463,FBgn0050466,FBgn0050496,FBgn0051019,FBgn0051108,FBgn0051119,FBgn0051130,FBgn0051133,FBgn0051148,FBgn0051155,FBgn0051156,FBgn0051159,FBgn0051184,FBgn0051199,FBgn0051200,FBgn0051202,FBgn0051205,FBgn0051217,FBgn0051249,FBgn0051278,FBgn0051326,FBgn0051357,FBgn0051365,FBgn0051368,FBgn0051371,FBgn0051373,FBgn0051388,FBgn0051390,FBgn0051414,FBgn0051441,FBgn0051445,FB…	/
nucleobase-containing compound metabolic process	1.06583e-18	FBgn0000018,FBgn0000028,FBgn0000052,FBgn0000053,FBgn0000064,FBgn0000109,FBgn0000117,FBgn0000139,FBgn0000146,FBgn0000147,FBgn0000150,FBgn0000153,FBgn0000212,FBgn0000233,FBgn0000239,FBgn0000250,FBgn0000251,FBgn0000286,FBgn0000352,FBgn0000376,FBgn0000377,FBgn0000426,FBgn0000447,FBgn0000477,FBgn0000504,FBgn0000520,FBgn0000529,FBgn0000541,FBgn0000543,FBgn0000546,FBgn0000576,FBgn0000577,FBgn0000579,FBg…	GO:0006139
nucleic acid metabolic process	7.53968e-18	FBgn0000018,FBgn0000028,FBgn0000117,FBgn0000139,FBgn0000146,FBgn0000147,FBgn0000212,FBgn0000233,FBgn0000250,FBgn0000251,FBgn0000286,FBgn0000352,FBgn0000376,FBgn0000377,FBgn0000426,FBgn0000477,FBgn0000504,FBgn0000520,FBgn0000529,FBgn0000541,FBgn0000543,FBgn0000546,FBgn0000576,FBgn0000577,FBgn0000588,FBgn0000611,FBgn0000615,FBgn0000996,FBgn0001077,FBgn0001079,FBgn0001133,FBgn0001150,FBgn0001169,FBg…	GO:0090304
ribonucleoprotein complex biogenesis	1.33818e-17	FBgn0000100,FBgn0000146,FBgn0000377,FBgn0000426,FBgn0001330,FBgn0001986,FBgn0002590,FBgn0002899,FBgn0003062,FBgn0003483,FBgn0003517,FBgn0003638,FBgn0003741,FBgn0003742,FBgn0004403,FBgn0004404,FBgn0004926,FBgn0005593,FBgn0010220,FBgn0010292,FBgn0010770,FBgn0011802,FBgn0011824,FBgn0014022,FBgn0014026,FBgn0015521,FBgn0016983,FBgn0017579,FBgn0020255,FBgn0020305,FBgn0020497,FBgn0020909,FBgn0020910,FBg…	GO:0022613
gene expression	1.52639e-17	FBgn0000018,FBgn0000028,FBgn0000100,FBgn0000117,FBgn0000139,FBgn0000146,FBgn0000212,FBgn0000229,FBgn0000233,FBgn0000247,FBgn0000250,FBgn0000251,FBgn0000286,FBgn0000352,FBgn0000376,FBgn0000377,FBgn0000426,FBgn0000504,FBgn0000520,FBgn0000529,FBgn0000541,FBgn0000543,FBgn0000546,FBgn0000557,FBgn0000559,FBgn0000576,FBgn0000577,FBgn0000588,FBgn0000611,FBgn0000615,FBgn0000808,FBgn0000810,FBgn0000826,FBg…	GO:0010467
ribosome biogenesis	1.70879e-17	FBgn0000100,FBgn0001330,FBgn0001986,FBgn0002590,FBgn0002899,FBgn0003062,FBgn0003517,FBgn0004403,FBgn0004404,FBgn0005593,FBgn0010220,FBgn0010292,FBgn0010770,FBgn0011824,FBgn0014022,FBgn0014026,FBgn0015521,FBgn0016983,FBgn0017579,FBgn0020255,FBgn0020305,FBgn0020497,FBgn0020909,FBgn0020910,FBgn0021874,FBgn0021875,FBgn0022069,FBgn0023514,FBgn0023527,FBgn0023542,FBgn0024364,FBgn0024733,FBgn0025366,FBg…	GO:0042254
mitochondrial gene expression	1.75779e-16	FBgn0001995,FBgn0003714,FBgn0011787,FBgn0014023,FBgn0021750,FBgn0021765,FBgn0023519,FBgn0024360,FBgn0024556,FBgn0026261,FBgn0026741,FBgn0027085,FBgn0027087,FBgn0027088,FBgn0027794,FBgn0028426,FBgn0028530,FBgn0028648,FBgn0029718,FBgn0029858,FBgn0030217,FBgn0030433,FBgn0030552,FBgn0030572,FBgn0030678,FBgn0030686,FBgn0030692,FBgn0030786,FBgn0031060,FBgn0031231,FBgn0031357,FBgn0031639,FBgn0031651,FBg…	GO:0140053
tRNA metabolic process	1.97867e-14	FBgn0002069,FBgn0005674,FBgn0010803,FBgn0015359,FBgn0021750,FBgn0021765,FBgn0024360,FBgn0025629,FBgn0026079,FBgn0027079,FBgn0027080,FBgn0027082,FBgn0027083,FBgn0027084,FBgn0027085,FBgn0027086,FBgn0027087,FBgn0027088,FBgn0027090,FBgn0027091,FBgn0027093,FBgn0027094,FBgn0028426,FBgn0028658,FBgn0028707,FBgn0028962,FBgn0029664,FBgn0029858,FBgn0030007,FBgn0030554,FBgn0030660,FBgn0030789,FBgn0031060,FBg…	GO:0006399
macromolecule metabolic process	3.72939e-14	FBgn0000018,FBgn0000028,FBgn0000046,FBgn0000100,FBgn0000117,FBgn0000120,FBgn0000121,FBgn0000139,FBgn0000146,FBgn0000147,FBgn0000150,FBgn0000212,FBgn0000221,FBgn0000229,FBgn0000233,FBgn0000239,FBgn0000247,FBgn0000250,FBgn0000251,FBgn0000253,FBgn0000257,FBgn0000259,FBgn0000286,FBgn0000316,FBgn0000330,FBgn0000351,FBgn0000352,FBgn0000376,FBgn0000377,FBgn0000382,FBgn0000404,FBgn0000405,FBgn0000426,FBg…	GO:0043170
		,FBgn0260431,FBgn0260442,FBgn0260444,FBgn0260450,FBgn0260462,FBgn0260474,FBgn0260475,FBgn0260642,FBgn0260648,FBgn0260741,FBgn0260749,FBgn0260771,FBgn0260779,FBgn0260780,FBgn0260794,FBgn0260817,FBgn0260935,FBgn0260936,FBgn0260940,FBgn0260944,FBgn0260962,FBgn0260970,FBgn0260985,FBgn0260987,FBgn0260991,FBgn0261020,FBgn0261065,FBgn0261067,FBgn0261068,FBgn0261109,FBgn0261111,FBgn0261112,FBgn0261119,FB…	/
mitochondrial translation	4.8012e-14	FBgn0001995,FBgn0003714,FBgn0011787,FBgn0014023,FBgn0021750,FBgn0023519,FBgn0024556,FBgn0026261,FBgn0026741,FBgn0027085,FBgn0027087,FBgn0027088,FBgn0027794,FBgn0028648,FBgn0029718,FBgn0030433,FBgn0030552,FBgn0030572,FBgn0030678,FBgn0030686,FBgn0030692,FBgn0030786,FBgn0031231,FBgn0031357,FBgn0031639,FBgn0031651,FBgn0031660,FBgn0032053,FBgn0032236,FBgn0032261,FBgn0032486,FBgn0032646,FBgn0032720,FBg…	GO:0032543
rRNA metabolic process	6.65468e-13	FBgn0001330,FBgn0001986,FBgn0002899,FBgn0003062,FBgn0004403,FBgn0004404,FBgn0005593,FBgn0010220,FBgn0010292,FBgn0010770,FBgn0011207,FBgn0011824,FBgn0014022,FBgn0014026,FBgn0015521,FBgn0020261,FBgn0020305,FBgn0020909,FBgn0022069,FBgn0023514,FBgn0023527,FBgn0024364,FBgn0025366,FBgn0026196,FBgn0026722,FBgn0027525,FBgn0028744,FBgn0029148,FBgn0029714,FBgn0029755,FBgn0029785,FBgn0030000,FBgn0030061,FBg…	GO:0016072
RNA metabolic process	3.03987e-12	FBgn0000018,FBgn0000028,FBgn0000117,FBgn0000139,FBgn0000146,FBgn0000212,FBgn0000233,FBgn0000250,FBgn0000251,FBgn0000286,FBgn0000352,FBgn0000376,FBgn0000377,FBgn0000426,FBgn0000504,FBgn0000520,FBgn0000529,FBgn0000541,FBgn0000543,FBgn0000546,FBgn0000576,FBgn0000577,FBgn0000588,FBgn0000611,FBgn0000615,FBgn0001077,FBgn0001079,FBgn0001133,FBgn0001150,FBgn0001169,FBgn0001179,FBgn0001185,FBgn0001197,FBg…	GO:0016070
rRNA processing	1.24611e-11	FBgn0001330,FBgn0001986,FBgn0002899,FBgn0003062,FBgn0004403,FBgn0004404,FBgn0005593,FBgn0010220,FBgn0010292,FBgn0010770,FBgn0011824,FBgn0014022,FBgn0014026,FBgn0015521,FBgn0020305,FBgn0020909,FBgn0022069,FBgn0023514,FBgn0023527,FBgn0024364,FBgn0025366,FBgn0026196,FBgn0027525,FBgn0028744,FBgn0029148,FBgn0029714,FBgn0029755,FBgn0029785,FBgn0030000,FBgn0030061,FBgn0030063,FBgn0030067,FBgn0030081,FBg…	GO:0006364
intracellular transport	1.53789e-10	FBgn0000003,FBgn0000083,FBgn0000115,FBgn0000140,FBgn0000257,FBgn0000317,FBgn0000330,FBgn0000339,FBgn0000346,FBgn0000352,FBgn0000578,FBgn0001079,FBgn0001087,FBgn0001108,FBgn0001202,FBgn0001206,FBgn0001220,FBgn0001308,FBgn0001961,FBgn0002044,FBgn0002525,FBgn0002566,FBgn0002567,FBgn0002638,FBgn0002938,FBgn0003008,FBgn0003210,FBgn0003321,FBgn0003346,FBgn0003475,FBgn0003514,FBgn0003654,FBgn0004132,FBg…	GO:0046907
mRNA metabolic process	1.03911e-09	FBgn0000146,FBgn0000377,FBgn0000426,FBgn0000543,FBgn0000615,FBgn0001215,FBgn0001942,FBgn0001986,FBgn0002044,FBgn0002736,FBgn0002774,FBgn0002780,FBgn0003015,FBgn0003261,FBgn0003449,FBgn0003483,FBgn0003638,FBgn0003687,FBgn0003741,FBgn0003742,FBgn0003916,FBgn0003920,FBgn0003930,FBgn0003938,FBgn0003977,FBgn0004186,FBgn0004187,FBgn0004188,FBgn0004189,FBgn0004190,FBgn0004191,FBgn0004227,FBgn0004237,FBg…	GO:0016071
establishment of localization in cell	1.43534e-08	FBgn0000003,FBgn0000063,FBgn0000083,FBgn0000115,FBgn0000140,FBgn0000147,FBgn0000241,FBgn0000257,FBgn0000317,FBgn0000330,FBgn0000339,FBgn0000346,FBgn0000352,FBgn0000405,FBgn0000499,FBgn0000578,FBgn0001079,FBgn0001087,FBgn0001108,FBgn0001202,FBgn0001206,FBgn0001220,FBgn0001308,FBgn0001624,FBgn0001961,FBgn0002044,FBgn0002525,FBgn0002566,FBgn0002567,FBgn0002638,FBgn0002938,FBgn0002948,FBgn0003008,FBg…	GO:0051649
mRNA processing	2.76609e-08	FBgn0000146,FBgn0000377,FBgn0000426,FBgn0000543,FBgn0000615,FBgn0001215,FBgn0001942,FBgn0001986,FBgn0002044,FBgn0002736,FBgn0002774,FBgn0002780,FBgn0003261,FBgn0003449,FBgn0003638,FBgn0003741,FBgn0003742,FBgn0003916,FBgn0003920,FBgn0003930,FBgn0003938,FBgn0003977,FBgn0004186,FBgn0004187,FBgn0004188,FBgn0004189,FBgn0004190,FBgn0004191,FBgn0004227,FBgn0004237,FBgn0004401,FBgn0004587,FBgn0004838,FBg…	GO:0006397
cellular catabolic process	2.88471e-08	FBgn0000018,FBgn0000075,FBgn0000146,FBgn0000153,FBgn0000229,FBgn0000247,FBgn0000257,FBgn0000261,FBgn0000337,FBgn0000346,FBgn0000351,FBgn0000477,FBgn0000546,FBgn0001086,FBgn0001098,FBgn0001125,FBgn0001145,FBgn0001208,FBgn0001220,FBgn0001229,FBgn0001247,FBgn0001942,FBgn0001986,FBgn0002284,FBgn0002566,FBgn0002567,FBgn0002787,FBgn0002791,FBgn0002937,FBgn0003015,FBgn0003079,FBgn0003205,FBgn0003231,FBg…	GO:0044248
tRNA processing	5.88145e-08	FBgn0015359,FBgn0021765,FBgn0025629,FBgn0026079,FBgn0027094,FBgn0028426,FBgn0028658,FBgn0028707,FBgn0028962,FBgn0029858,FBgn0030554,FBgn0030660,FBgn0031060,FBgn0031077,FBgn0031189,FBgn0031227,FBgn0031238,FBgn0031321,FBgn0031604,FBgn0031711,FBgn0031832,FBgn0032054,FBgn0032393,FBgn0032430,FBgn0032750,FBgn0032781,FBgn0032793,FBgn0032819,FBgn0033375,FBgn0033540,FBgn0033842,FBgn0034214,FBgn0034351,FBg…	GO:0008033
catabolic process	6.10142e-08	FBgn0000018,FBgn0000055,FBgn0000064,FBgn0000075,FBgn0000146,FBgn0000153,FBgn0000229,FBgn0000247,FBgn0000257,FBgn0000261,FBgn0000337,FBgn0000346,FBgn0000351,FBgn0000477,FBgn0000546,FBgn0000579,FBgn0000592,FBgn0001086,FBgn0001091,FBgn0001092,FBgn0001098,FBgn0001125,FBgn0001128,FBgn0001145,FBgn0001186,FBgn0001208,FBgn0001220,FBgn0001229,FBgn0001247,FBgn0001942,FBgn0001986,FBgn0002284,FBgn0002566,FBg…	GO:0009056
cellular amino acid metabolic process	1.37242e-07	FBgn0000075,FBgn0000153,FBgn0000337,FBgn0000527,FBgn0000566,FBgn0001098,FBgn0001124,FBgn0001125,FBgn0001142,FBgn0001145,FBgn0001208,FBgn0002069,FBgn0003189,FBgn0003308,FBgn0003423,FBgn0003965,FBgn0004034,FBgn0004087,FBgn0004510,FBgn0005626,FBgn0005674,FBgn0010803,FBgn0013307,FBgn0013308,FBgn0014031,FBgn0014427,FBgn0014455,FBgn0015781,FBgn0016013,FBgn0017482,FBgn0020385,FBgn0021750,FBgn0022774,FBg…	GO:0006520
establishment of protein localization	2.07887e-07	FBgn0000003,FBgn0000115,FBgn0000181,FBgn0000257,FBgn0000330,FBgn0000346,FBgn0001087,FBgn0001108,FBgn0001206,FBgn0001220,FBgn0002566,FBgn0002567,FBgn0002638,FBgn0002938,FBgn0003008,FBgn0003210,FBgn0003295,FBgn0003346,FBgn0004003,FBgn0004132,FBgn0004380,FBgn0004552,FBgn0004574,FBgn0004868,FBgn0004957,FBgn0005322,FBgn0008635,FBgn0010348,FBgn0010380,FBgn0010434,FBgn0010638,FBgn0010660,FBgn0010747,FBg…	GO:0045184
protein transport	3.57082e-07	FBgn0000003,FBgn0000115,FBgn0000181,FBgn0000257,FBgn0000330,FBgn0000346,FBgn0001087,FBgn0001108,FBgn0001206,FBgn0001220,FBgn0002566,FBgn0002567,FBgn0002638,FBgn0002938,FBgn0003008,FBgn0003210,FBgn0003295,FBgn0003346,FBgn0004003,FBgn0004132,FBgn0004380,FBgn0004552,FBgn0004574,FBgn0004868,FBgn0004957,FBgn0008635,FBgn0010348,FBgn0010380,FBgn0010434,FBgn0010638,FBgn0010660,FBgn0010747,FBgn0011202,FBg…	GO:0015031
DNA metabolic process	8.34754e-07	FBgn0000147,FBgn0000477,FBgn0000996,FBgn0001179,FBgn0001206,FBgn0002431,FBgn0002622,FBgn0002707,FBgn0002736,FBgn0002872,FBgn0002878,FBgn0002887,FBgn0002891,FBgn0002901,FBgn0002905,FBgn0002906,FBgn0002989,FBgn0003028,FBgn0003082,FBgn0003227,FBgn0003459,FBgn0003479,FBgn0003480,FBgn0003483,FBgn0004106,FBgn0004367,FBgn0004436,FBgn0004584,FBgn0004698,FBgn0004832,FBgn0004855,FBgn0004872,FBgn0004913,FBg…	GO:0006259
RNA modification	9.52264e-07	FBgn0003062,FBgn0003977,FBgn0011824,FBgn0015351,FBgn0015359,FBgn0025629,FBgn0026079,FBgn0026086,FBgn0026309,FBgn0027094,FBgn0027548,FBgn0028658,FBgn0028707,FBgn0028962,FBgn0029148,FBgn0029693,FBgn0029714,FBgn0029857,FBgn0030554,FBgn0030660,FBgn0030720,FBgn0030974,FBgn0031060,FBgn0031077,FBgn0031189,FBgn0031227,FBgn0031321,FBgn0031604,FBgn0031711,FBgn0031832,FBgn0032016,FBgn0032054,FBgn0032256,FBg…	GO:0009451
cellular localization	1.68993e-06	FBgn0000003,FBgn0000042,FBgn0000063,FBgn0000083,FBgn0000115,FBgn0000117,FBgn0000140,FBgn0000146,FBgn0000147,FBgn0000181,FBgn0000241,FBgn0000257,FBgn0000259,FBgn0000308,FBgn0000316,FBgn0000317,FBgn0000330,FBgn0000339,FBgn0000346,FBgn0000352,FBgn0000405,FBgn0000499,FBgn0000578,FBgn0000615,FBgn0000810,FBgn0001079,FBgn0001087,FBgn0001108,FBgn0001197,FBgn0001202,FBgn0001206,FBgn0001220,FBgn0001233,FBg…	GO:0051641
cellular response to DNA damage stimulus	1.76883e-06	FBgn0000147,FBgn0001179,FBgn0002431,FBgn0002622,FBgn0002707,FBgn0002872,FBgn0002878,FBgn0002887,FBgn0002891,FBgn0002901,FBgn0002905,FBgn0002906,FBgn0002989,FBgn0003082,FBgn0003479,FBgn0003480,FBgn0004106,FBgn0004367,FBgn0004436,FBgn0004584,FBgn0004698,FBgn0004832,FBgn0004855,FBgn0004913,FBgn0005655,FBgn0010173,FBgn0010247,FBgn0011474,FBgn0011659,FBgn0011660,FBgn0011754,FBgn0011763,FBgn0011774,FBg…	GO:0006974
RNA splicing	2.69249e-06	FBgn0000146,FBgn0000377,FBgn0000426,FBgn0000543,FBgn0000615,FBgn0001215,FBgn0001942,FBgn0001986,FBgn0002736,FBgn0002780,FBgn0003261,FBgn0003449,FBgn0003638,FBgn0003741,FBgn0003742,FBgn0003916,FBgn0003920,FBgn0003930,FBgn0003938,FBgn0003977,FBgn0004186,FBgn0004187,FBgn0004188,FBgn0004189,FBgn0004190,FBgn0004191,FBgn0004227,FBgn0004237,FBgn0004401,FBgn0004587,FBgn0004838,FBgn0004856,FBgn0005411,FBg…	GO:0008380
vesicle-mediated transport	6.758e-06	FBgn0000083,FBgn0000115,FBgn0000120,FBgn0000121,FBgn0000229,FBgn0000241,FBgn0000257,FBgn0000330,FBgn0000339,FBgn0000346,FBgn0000382,FBgn0000524,FBgn0000546,FBgn0001084,FBgn0001087,FBgn0001142,FBgn0001202,FBgn0001216,FBgn0001259,FBgn0002566,FBgn0002567,FBgn0002932,FBgn0003008,FBgn0003210,FBgn0003475,FBgn0003515,FBgn0003660,FBgn0003969,FBgn0003996,FBgn0004132,FBgn0004179,FBgn0004242,FBgn0004436,FBg…	GO:0016192
RNA splicing, via transesterification reactions	7.51702e-06	FBgn0000146,FBgn0000377,FBgn0000426,FBgn0000543,FBgn0000615,FBgn0001215,FBgn0001942,FBgn0001986,FBgn0002736,FBgn0002780,FBgn0003261,FBgn0003449,FBgn0003638,FBgn0003741,FBgn0003742,FBgn0003916,FBgn0003920,FBgn0003930,FBgn0003938,FBgn0003977,FBgn0004186,FBgn0004187,FBgn0004188,FBgn0004189,FBgn0004190,FBgn0004191,FBgn0004227,FBgn0004237,FBgn0004401,FBgn0004587,FBgn0004838,FBgn0004856,FBgn0005411,FBg…	GO:0000375
RNA splicing, via transesterification reactions with bulged adenosine as nucleophile	7.51702e-06	FBgn0000146,FBgn0000377,FBgn0000426,FBgn0000543,FBgn0000615,FBgn0001215,FBgn0001942,FBgn0001986,FBgn0002736,FBgn0002780,FBgn0003261,FBgn0003449,FBgn0003638,FBgn0003741,FBgn0003742,FBgn0003916,FBgn0003920,FBgn0003930,FBgn0003938,FBgn0003977,FBgn0004186,FBgn0004187,FBgn0004188,FBgn0004189,FBgn0004190,FBgn0004191,FBgn0004227,FBgn0004237,FBgn0004401,FBgn0004587,FBgn0004838,FBgn0004856,FBgn0005411,FBg…	GO:0000377
mRNA splicing, via spliceosome	7.51702e-06	FBgn0000146,FBgn0000377,FBgn0000426,FBgn0000543,FBgn0000615,FBgn0001215,FBgn0001942,FBgn0001986,FBgn0002736,FBgn0002780,FBgn0003261,FBgn0003449,FBgn0003638,FBgn0003741,FBgn0003742,FBgn0003916,FBgn0003920,FBgn0003930,FBgn0003938,FBgn0003977,FBgn0004186,FBgn0004187,FBgn0004188,FBgn0004189,FBgn0004190,FBgn0004191,FBgn0004227,FBgn0004237,FBgn0004401,FBgn0004587,FBgn0004838,FBgn0004856,FBgn0005411,FBg…	GO:0000398
biosynthetic process	9.36119e-06	FBgn0000018,FBgn0000028,FBgn0000052,FBgn0000053,FBgn0000057,FBgn0000100,FBgn0000109,FBgn0000116,FBgn0000117,FBgn0000139,FBgn0000146,FBgn0000150,FBgn0000153,FBgn0000212,FBgn0000221,FBgn0000233,FBgn0000239,FBgn0000241,FBgn0000247,FBgn0000250,FBgn0000251,FBgn0000257,FBgn0000286,FBgn0000303,FBgn0000316,FBgn0000330,FBgn0000337,FBgn0000352,FBgn0000376,FBgn0000447,FBgn0000504,FBgn0000520,FBgn0000527,FBg…	GO:0009058
DNA repair	1.33711e-05	FBgn0000147,FBgn0001179,FBgn0002431,FBgn0002622,FBgn0002707,FBgn0002872,FBgn0002887,FBgn0002891,FBgn0002901,FBgn0002905,FBgn0002906,FBgn0002989,FBgn0003082,FBgn0003479,FBgn0003480,FBgn0004367,FBgn0004436,FBgn0004584,FBgn0004698,FBgn0004832,FBgn0004855,FBgn0004913,FBgn0005655,FBgn0010173,FBgn0010247,FBgn0011659,FBgn0011660,FBgn0011774,FBgn0014340,FBgn0014396,FBgn0014861,FBgn0015024,FBgn0015075,FBg…	GO:0006281
protein-containing complex subunit organization	1.34594e-05	FBgn0000046,FBgn0000100,FBgn0000140,FBgn0000146,FBgn0000257,FBgn0000308,FBgn0000346,FBgn0000377,FBgn0000426,FBgn0000541,FBgn0000709,FBgn0000996,FBgn0001179,FBgn0001233,FBgn0001308,FBgn0001612,FBgn0001961,FBgn0002183,FBgn0002525,FBgn0002566,FBgn0002590,FBgn0002643,FBgn0002948,FBgn0003134,FBgn0003268,FBgn0003380,FBgn0003475,FBgn0003479,FBgn0003483,FBgn0003502,FBgn0003514,FBgn0003517,FBgn0003638,FBg…	GO:0043933
cellular macromolecule metabolic process	1.37153e-05	FBgn0000018,FBgn0000028,FBgn0000046,FBgn0000100,FBgn0000117,FBgn0000120,FBgn0000121,FBgn0000139,FBgn0000146,FBgn0000147,FBgn0000150,FBgn0000212,FBgn0000221,FBgn0000229,FBgn0000233,FBgn0000239,FBgn0000250,FBgn0000251,FBgn0000253,FBgn0000257,FBgn0000259,FBgn0000286,FBgn0000316,FBgn0000330,FBgn0000351,FBgn0000352,FBgn0000376,FBgn0000382,FBgn0000404,FBgn0000405,FBgn0000442,FBgn0000477,FBgn0000504,FBg…	GO:0044260
intracellular protein transport	1.38058e-05	FBgn0000003,FBgn0000115,FBgn0000257,FBgn0000330,FBgn0001087,FBgn0001108,FBgn0001206,FBgn0001220,FBgn0002566,FBgn0002567,FBgn0002638,FBgn0002938,FBgn0003008,FBgn0003210,FBgn0003346,FBgn0004132,FBgn0004380,FBgn0004574,FBgn0008635,FBgn0010348,FBgn0010380,FBgn0010434,FBgn0010638,FBgn0010660,FBgn0010747,FBgn0011509,FBgn0011584,FBgn0011708,FBgn0013563,FBgn0013749,FBgn0013750,FBgn0013756,FBgn0014010,FBg…	GO:0006886
organic substance biosynthetic process	1.6175e-05	FBgn0000018,FBgn0000028,FBgn0000052,FBgn0000053,FBgn0000057,FBgn0000100,FBgn0000109,FBgn0000116,FBgn0000117,FBgn0000139,FBgn0000146,FBgn0000150,FBgn0000153,FBgn0000212,FBgn0000221,FBgn0000233,FBgn0000239,FBgn0000241,FBgn0000247,FBgn0000250,FBgn0000251,FBgn0000257,FBgn0000286,FBgn0000303,FBgn0000316,FBgn0000330,FBgn0000337,FBgn0000352,FBgn0000376,FBgn0000447,FBgn0000504,FBgn0000520,FBgn0000527,FBg…	GO:1901576
organic substance catabolic process	2.20352e-05	FBgn0000018,FBgn0000055,FBgn0000064,FBgn0000075,FBgn0000146,FBgn0000153,FBgn0000337,FBgn0000351,FBgn0000477,FBgn0000579,FBgn0000592,FBgn0001086,FBgn0001091,FBgn0001092,FBgn0001098,FBgn0001125,FBgn0001128,FBgn0001145,FBgn0001186,FBgn0001208,FBgn0001247,FBgn0001942,FBgn0001986,FBgn0002284,FBgn0002787,FBgn0002791,FBgn0002937,FBgn0003015,FBgn0003071,FBgn0003308,FBgn0003416,FBgn0003423,FBgn0003483,FBg…	GO:1901575
nitrogen compound transport	2.22616e-05	FBgn0000003,FBgn0000115,FBgn0000181,FBgn0000241,FBgn0000257,FBgn0000330,FBgn0000346,FBgn0000416,FBgn0001087,FBgn0001108,FBgn0001206,FBgn0001220,FBgn0002044,FBgn0002566,FBgn0002567,FBgn0002638,FBgn0002924,FBgn0002938,FBgn0003008,FBgn0003210,FBgn0003295,FBgn0003321,FBgn0003346,FBgn0003360,FBgn0003515,FBgn0003996,FBgn0004003,FBgn0004132,FBgn0004242,FBgn0004380,FBgn0004552,FBgn0004574,FBgn0004868,FBg…	GO:0071705
cytoplasmic translation	2.35942e-05	FBgn0000100,FBgn0001942,FBgn0002579,FBgn0002590,FBgn0002593,FBgn0002622,FBgn0002626,FBgn0002774,FBgn0003274,FBgn0003279,FBgn0003517,FBgn0003942,FBgn0004403,FBgn0004404,FBgn0004867,FBgn0004882,FBgn0004926,FBgn0005533,FBgn0005593,FBgn0010078,FBgn0010198,FBgn0010265,FBgn0010339,FBgn0010408,FBgn0010409,FBgn0010411,FBgn0011272,FBgn0011284,FBgn0011640,FBgn0013325,FBgn0014026,FBgn0015288,FBgn0015521,FBg…	GO:0002181
Golgi vesicle transport	2.88032e-05	FBgn0000115,FBgn0000339,FBgn0000346,FBgn0001087,FBgn0003008,FBgn0003475,FBgn0004132,FBgn0004643,FBgn0008635,FBgn0010348,FBgn0011232,FBgn0011708,FBgn0014009,FBgn0015791,FBgn0015797,FBgn0024509,FBgn0024689,FBgn0024983,FBgn0025519,FBgn0025725,FBgn0026634,FBgn0027287,FBgn0027496,FBgn0027497,FBgn0028538,FBgn0028919,FBgn0028968,FBgn0028969,FBgn0029709,FBgn0029789,FBgn0030088,FBgn0030141,FBgn0030341,FBg…	GO:0048193
cellular biosynthetic process	6.63495e-05	FBgn0000018,FBgn0000028,FBgn0000052,FBgn0000053,FBgn0000057,FBgn0000100,FBgn0000109,FBgn0000117,FBgn0000139,FBgn0000146,FBgn0000150,FBgn0000153,FBgn0000212,FBgn0000221,FBgn0000233,FBgn0000239,FBgn0000241,FBgn0000247,FBgn0000250,FBgn0000251,FBgn0000257,FBgn0000286,FBgn0000303,FBgn0000316,FBgn0000330,FBgn0000337,FBgn0000352,FBgn0000376,FBgn0000447,FBgn0000504,FBgn0000520,FBgn0000527,FBgn0000529,FBg…	GO:0044249
tRNA modification	7.35968e-05	FBgn0015359,FBgn0025629,FBgn0026079,FBgn0027094,FBgn0028658,FBgn0028707,FBgn0028962,FBgn0030554,FBgn0030660,FBgn0031060,FBgn0031077,FBgn0031189,FBgn0031227,FBgn0031321,FBgn0031604,FBgn0031711,FBgn0031832,FBgn0032054,FBgn0032393,FBgn0032430,FBgn0032793,FBgn0033375,FBgn0033540,FBgn0034214,FBgn0034614,FBgn0034703,FBgn0034735,FBgn0034748,FBgn0035247,FBgn0035532,FBgn0036000,FBgn0037061,FBgn0037435,FBg…	GO:0006400
ribosomal large subunit biogenesis	7.35968e-05	FBgn0000100,FBgn0005593,FBgn0010770,FBgn0014026,FBgn0017579,FBgn0020910,FBgn0021874,FBgn0024733,FBgn0025366,FBgn0026372,FBgn0028473,FBgn0028744,FBgn0029148,FBgn0029785,FBgn0030061,FBgn0030067,FBgn0030406,FBgn0030630,FBgn0030720,FBgn0030878,FBgn0032050,FBgn0032138,FBgn0032298,FBgn0032408,FBgn0032925,FBgn0033379,FBgn0033485,FBgn0033661,FBgn0034033,FBgn0034073,FBgn0034915,FBgn0035524,FBgn0036035,FBg…	GO:0042273
small molecule metabolic process	7.67774e-05	FBgn0000052,FBgn0000053,FBgn0000055,FBgn0000057,FBgn0000064,FBgn0000075,FBgn0000109,FBgn0000150,FBgn0000153,FBgn0000239,FBgn0000337,FBgn0000447,FBgn0000527,FBgn0000543,FBgn0000565,FBgn0000566,FBgn0000579,FBgn0001089,FBgn0001091,FBgn0001092,FBgn0001098,FBgn0001124,FBgn0001125,FBgn0001128,FBgn0001142,FBgn0001145,FBgn0001186,FBgn0001208,FBgn0001248,FBgn0001258,FBgn0002069,FBgn0002524,FBgn0002719,FBg…	GO:0044281
cellular response to stress	0.000107462	FBgn0000147,FBgn0000229,FBgn0000257,FBgn0000261,FBgn0000308,FBgn0000565,FBgn0001179,FBgn0001216,FBgn0001220,FBgn0001229,FBgn0001233,FBgn0001234,FBgn0001248,FBgn0001291,FBgn0001297,FBgn0002431,FBgn0002566,FBgn0002622,FBgn0002707,FBgn0002872,FBgn0002878,FBgn0002887,FBgn0002891,FBgn0002901,FBgn0002905,FBgn0002906,FBgn0002936,FBgn0002989,FBgn0003079,FBgn0003082,FBgn0003139,FBgn0003205,FBgn0003360,FBg…	GO:0033554
organonitrogen compound biosynthetic process	0.000117612	FBgn0000052,FBgn0000053,FBgn0000100,FBgn0000109,FBgn0000116,FBgn0000146,FBgn0000150,FBgn0000153,FBgn0000221,FBgn0000239,FBgn0000251,FBgn0000316,FBgn0000337,FBgn0000447,FBgn0000527,FBgn0000557,FBgn0000559,FBgn0000566,FBgn0000810,FBgn0000826,FBgn0001124,FBgn0001125,FBgn0001142,FBgn0001145,FBgn0001208,FBgn0001215,FBgn0001229,FBgn0001297,FBgn0001311,FBgn0001941,FBgn0001942,FBgn0001995,FBgn0002069,FBg…	GO:1901566
pigment biosynthetic process	0.000360228	FBgn0000052,FBgn0000053,FBgn0000109,FBgn0000241,FBgn0000247,FBgn0000257,FBgn0000318,FBgn0000330,FBgn0000337,FBgn0000527,FBgn0001087,FBgn0001208,FBgn0001296,FBgn0002566,FBgn0002567,FBgn0002641,FBgn0002936,FBgn0002937,FBgn0002939,FBgn0003008,FBgn0003141,FBgn0003162,FBgn0003210,FBgn0003515,FBgn0003965,FBgn0003996,FBgn0004034,FBgn0004050,FBgn0004901,FBgn0011740,FBgn0015622,FBgn0020018,FBgn0020764,FBg…	GO:0046148
macromolecule catabolic process	0.000545349	FBgn0000018,FBgn0000146,FBgn0000351,FBgn0000477,FBgn0001086,FBgn0001247,FBgn0001942,FBgn0001986,FBgn0002284,FBgn0002787,FBgn0002791,FBgn0003015,FBgn0003483,FBgn0003941,FBgn0003942,FBgn0003943,FBgn0004066,FBgn0004391,FBgn0004436,FBgn0004507,FBgn0004552,FBgn0004872,FBgn0004919,FBgn0005585,FBgn0005632,FBgn0005695,FBgn0010288,FBgn0010406,FBgn0010441,FBgn0010590,FBgn0011207,FBgn0011230,FBgn0011327,FBg…	GO:0009057
cellular protein-containing complex assembly	0.0012623	FBgn0000100,FBgn0000140,FBgn0000146,FBgn0000257,FBgn0000308,FBgn0000346,FBgn0000377,FBgn0000426,FBgn0000709,FBgn0000996,FBgn0001233,FBgn0001308,FBgn0001612,FBgn0001961,FBgn0002525,FBgn0002566,FBgn0002590,FBgn0002643,FBgn0002948,FBgn0003268,FBgn0003475,FBgn0003479,FBgn0003483,FBgn0003502,FBgn0003514,FBgn0003517,FBgn0003638,FBgn0003687,FBgn0003741,FBgn0003742,FBgn0004403,FBgn0004404,FBgn0004574,FBg…	GO:0034622
cellular component biogenesis	0.00151998	FBgn0000047,FBgn0000100,FBgn0000117,FBgn0000140,FBgn0000146,FBgn0000181,FBgn0000229,FBgn0000250,FBgn0000253,FBgn0000257,FBgn0000286,FBgn0000308,FBgn0000317,FBgn0000339,FBgn0000346,FBgn0000377,FBgn0000426,FBgn0000499,FBgn0000578,FBgn0000615,FBgn0000635,FBgn0000667,FBgn0000709,FBgn0000723,FBgn0000996,FBgn0001084,FBgn0001108,FBgn0001125,FBgn0001137,FBgn0001145,FBgn0001233,FBgn0001250,FBgn0001259,FBg…	GO:0044085
small molecule catabolic process	0.00177755	FBgn0000055,FBgn0000337,FBgn0000579,FBgn0001098,FBgn0001125,FBgn0001145,FBgn0001208,FBgn0003071,FBgn0003423,FBgn0003965,FBgn0004654,FBgn0010383,FBgn0010516,FBgn0011754,FBgn0011768,FBgn0014031,FBgn0014455,FBgn0014906,FBgn0016013,FBgn0016672,FBgn0017482,FBgn0022359,FBgn0022774,FBgn0023508,FBgn0023535,FBgn0023537,FBgn0024289,FBgn0025352,FBgn0027572,FBgn0027945,FBgn0029823,FBgn0029924,FBgn0029969,FBg…	GO:0044282
protein-containing complex assembly	0.00218616	FBgn0000100,FBgn0000140,FBgn0000146,FBgn0000257,FBgn0000308,FBgn0000346,FBgn0000377,FBgn0000426,FBgn0000709,FBgn0000996,FBgn0001233,FBgn0001308,FBgn0001612,FBgn0001961,FBgn0002525,FBgn0002566,FBgn0002590,FBgn0002643,FBgn0002948,FBgn0003268,FBgn0003380,FBgn0003475,FBgn0003479,FBgn0003483,FBgn0003502,FBgn0003514,FBgn0003517,FBgn0003638,FBgn0003687,FBgn0003741,FBgn0003742,FBgn0003965,FBgn0004403,FBg…	GO:0065003
macromolecule localization	0.00238238	FBgn0000003,FBgn0000042,FBgn0000057,FBgn0000063,FBgn0000115,FBgn0000117,FBgn0000146,FBgn0000147,FBgn0000181,FBgn0000250,FBgn0000257,FBgn0000259,FBgn0000308,FBgn0000316,FBgn0000330,FBgn0000346,FBgn0000352,FBgn0000416,FBgn0000615,FBgn0000810,FBgn0001087,FBgn0001108,FBgn0001197,FBgn0001206,FBgn0001220,FBgn0001233,FBgn0001234,FBgn0001250,FBgn0001257,FBgn0001263,FBgn0001308,FBgn0001624,FBgn0002525,FBg…	GO:0033036
carboxylic acid catabolic process	0.00241365	FBgn0000337,FBgn0001098,FBgn0001125,FBgn0001145,FBgn0001208,FBgn0003423,FBgn0003965,FBgn0004654,FBgn0010516,FBgn0014031,FBgn0014455,FBgn0014906,FBgn0016013,FBgn0017482,FBgn0022774,FBgn0023535,FBgn0023537,FBgn0025352,FBgn0027572,FBgn0027945,FBgn0029823,FBgn0029924,FBgn0029969,FBgn0030038,FBgn0030558,FBgn0030612,FBgn0030653,FBgn0030731,FBgn0031092,FBgn0031717,FBgn0031813,FBgn0031824,FBgn0031860,FBg…	GO:0046395
RNA methylation	0.00339788	FBgn0003062,FBgn0003977,FBgn0015351,FBgn0025629,FBgn0026079,FBgn0026309,FBgn0027548,FBgn0028707,FBgn0029693,FBgn0029714,FBgn0029857,FBgn0030660,FBgn0030720,FBgn0030974,FBgn0031077,FBgn0031189,FBgn0031832,FBgn0032016,FBgn0032430,FBgn0032812,FBgn0033686,FBgn0033948,FBgn0033994,FBgn0034735,FBgn0035247,FBgn0035323,FBgn0037061,FBgn0037137,FBgn0037200,FBgn0037435,FBgn0037543,FBgn0037708,FBgn0037778,FBg…	GO:0001510
cellular amide metabolic process	0.00392216	FBgn0000100,FBgn0000146,FBgn0000251,FBgn0000527,FBgn0000557,FBgn0000559,FBgn0000566,FBgn0000810,FBgn0000826,FBgn0001149,FBgn0001215,FBgn0001229,FBgn0001247,FBgn0001297,FBgn0001941,FBgn0001942,FBgn0001995,FBgn0002069,FBgn0002524,FBgn0002579,FBgn0002590,FBgn0002593,FBgn0002622,FBgn0002626,FBgn0002774,FBgn0002899,FBgn0002989,FBgn0003015,FBgn0003117,FBgn0003274,FBgn0003279,FBgn0003295,FBgn0003480,FBg…	GO:0043603
organic acid metabolic process	0.00416995	FBgn0000057,FBgn0000064,FBgn0000075,FBgn0000153,FBgn0000337,FBgn0000527,FBgn0000565,FBgn0000566,FBgn0000579,FBgn0001091,FBgn0001092,FBgn0001098,FBgn0001124,FBgn0001125,FBgn0001142,FBgn0001145,FBgn0001186,FBgn0001208,FBgn0001248,FBgn0001258,FBgn0002069,FBgn0002719,FBgn0003071,FBgn0003189,FBgn0003308,FBgn0003423,FBgn0003965,FBgn0004034,FBgn0004087,FBgn0004510,FBgn0004647,FBgn0004654,FBgn0005626,FBg…	GO:0006082
oxoacid metabolic process	0.00452203	FBgn0000057,FBgn0000064,FBgn0000075,FBgn0000153,FBgn0000337,FBgn0000527,FBgn0000566,FBgn0000579,FBgn0001091,FBgn0001092,FBgn0001098,FBgn0001124,FBgn0001125,FBgn0001142,FBgn0001145,FBgn0001186,FBgn0001208,FBgn0001248,FBgn0001258,FBgn0002069,FBgn0002719,FBgn0003071,FBgn0003189,FBgn0003308,FBgn0003423,FBgn0003965,FBgn0004034,FBgn0004087,FBgn0004510,FBgn0004647,FBgn0004654,FBgn0005626,FBgn0005674,FBg…	GO:0043436
organonitrogen compound catabolic process	0.00458794	FBgn0000018,FBgn0000075,FBgn0000153,FBgn0000337,FBgn0000351,FBgn0001086,FBgn0001098,FBgn0001125,FBgn0001145,FBgn0001208,FBgn0001247,FBgn0001942,FBgn0002284,FBgn0002787,FBgn0002791,FBgn0003308,FBgn0003423,FBgn0003941,FBgn0003942,FBgn0003943,FBgn0003965,FBgn0004066,FBgn0004391,FBgn0004436,FBgn0004919,FBgn0005585,FBgn0005632,FBgn0005695,FBgn0010288,FBgn0010441,FBgn0010590,FBgn0010591,FBgn0011230,FBg…	GO:1901565
carboxylic acid metabolic process	0.00538868	FBgn0000057,FBgn0000064,FBgn0000075,FBgn0000153,FBgn0000337,FBgn0000527,FBgn0000566,FBgn0000579,FBgn0001091,FBgn0001092,FBgn0001098,FBgn0001124,FBgn0001125,FBgn0001142,FBgn0001145,FBgn0001186,FBgn0001208,FBgn0001248,FBgn0001258,FBgn0002069,FBgn0002719,FBgn0003071,FBgn0003189,FBgn0003308,FBgn0003423,FBgn0003965,FBgn0004034,FBgn0004087,FBgn0004510,FBgn0004647,FBgn0004654,FBgn0005626,FBgn0005674,FBg…	GO:0019752
response to stress	0.00540954	FBgn0000057,FBgn0000063,FBgn0000108,FBgn0000146,FBgn0000147,FBgn0000212,FBgn0000229,FBgn0000250,FBgn0000257,FBgn0000261,FBgn0000277,FBgn0000308,FBgn0000500,FBgn0000536,FBgn0000541,FBgn0000565,FBgn0000715,FBgn0000723,FBgn0001108,FBgn0001114,FBgn0001128,FBgn0001179,FBgn0001216,FBgn0001220,FBgn0001222,FBgn0001224,FBgn0001225,FBgn0001226,FBgn0001227,FBgn0001229,FBgn0001233,FBgn0001234,FBgn0001247,FBg…	GO:0006950
pigment metabolic process	0.00622907	FBgn0000052,FBgn0000053,FBgn0000109,FBgn0000229,FBgn0000241,FBgn0000247,FBgn0000257,FBgn0000318,FBgn0000330,FBgn0000337,FBgn0000527,FBgn0001087,FBgn0001108,FBgn0001208,FBgn0001296,FBgn0002566,FBgn0002567,FBgn0002641,FBgn0002936,FBgn0002937,FBgn0002939,FBgn0003008,FBgn0003117,FBgn0003141,FBgn0003162,FBgn0003210,FBgn0003515,FBgn0003965,FBgn0003996,FBgn0004034,FBgn0004050,FBgn0004901,FBgn0010303,FBg…	GO:0042440
amino acid activation	0.00627824	FBgn0000527,FBgn0002069,FBgn0005674,FBgn0010803,FBgn0021750,FBgn0027079,FBgn0027080,FBgn0027082,FBgn0027083,FBgn0027084,FBgn0027085,FBgn0027086,FBgn0027087,FBgn0027088,FBgn0027090,FBgn0027091,FBgn0027093,FBgn0027094,FBgn0028962,FBgn0029664,FBgn0030007,FBgn0030660,FBgn0031497,FBgn0033900,FBgn0034177,FBgn0034401,FBgn0035064,FBgn0035942,FBgn0036569,FBgn0036629,FBgn0036763,FBgn0037526,FBgn0039153,FBg…	GO:0043038
organic acid catabolic process	0.00643869	FBgn0000337,FBgn0001098,FBgn0001125,FBgn0001145,FBgn0001208,FBgn0003423,FBgn0003965,FBgn0004654,FBgn0010516,FBgn0014031,FBgn0014455,FBgn0014906,FBgn0016013,FBgn0017482,FBgn0022774,FBgn0023535,FBgn0023537,FBgn0025352,FBgn0027572,FBgn0027945,FBgn0029823,FBgn0029924,FBgn0029969,FBgn0030038,FBgn0030558,FBgn0030612,FBgn0030653,FBgn0030731,FBgn0031092,FBgn0031717,FBgn0031813,FBgn0031824,FBgn0031860,FBg…	GO:0016054
cell cycle	0.00695691	FBgn0000042,FBgn0000044,FBgn0000045,FBgn0000046,FBgn0000047,FBgn0000063,FBgn0000140,FBgn0000146,FBgn0000147,FBgn0000150,FBgn0000152,FBgn0000212,FBgn0000253,FBgn0000308,FBgn0000351,FBgn0000382,FBgn0000404,FBgn0000405,FBgn0000499,FBgn0000826,FBgn0000996,FBgn0001086,FBgn0001108,FBgn0001133,FBgn0001233,FBgn0001291,FBgn0001297,FBgn0001301,FBgn0001308,FBgn0001612,FBgn0001624,FBgn0001941,FBgn0001942,FBg…	GO:0007049
protein localization	0.00704507	FBgn0000003,FBgn0000042,FBgn0000063,FBgn0000115,FBgn0000117,FBgn0000146,FBgn0000147,FBgn0000181,FBgn0000250,FBgn0000257,FBgn0000308,FBgn0000316,FBgn0000330,FBgn0000346,FBgn0000352,FBgn0000810,FBgn0001087,FBgn0001108,FBgn0001197,FBgn0001206,FBgn0001220,FBgn0001234,FBgn0001250,FBgn0001263,FBgn0001624,FBgn0002525,FBgn0002566,FBgn0002567,FBgn0002638,FBgn0002736,FBgn0002932,FBgn0002938,FBgn0003008,FBg…	GO:0008104
cellular macromolecule catabolic process	0.00813797	FBgn0000018,FBgn0000146,FBgn0000351,FBgn0000477,FBgn0001086,FBgn0001247,FBgn0001942,FBgn0001986,FBgn0002284,FBgn0002787,FBgn0002791,FBgn0003015,FBgn0003483,FBgn0003941,FBgn0003942,FBgn0003943,FBgn0004066,FBgn0004391,FBgn0004436,FBgn0004872,FBgn0004919,FBgn0005585,FBgn0005632,FBgn0005695,FBgn0010288,FBgn0010406,FBgn0010441,FBgn0010590,FBgn0011207,FBgn0011230,FBgn0011327,FBgn0013717,FBgn0013725,FBg…	GO:0044265
RNA 3'-end processing	0.00823686	FBgn0002044,FBgn0003062,FBgn0004587,FBgn0004597,FBgn0004882,FBgn0011305,FBgn0015521,FBgn0015618,FBgn0015621,FBgn0015949,FBgn0020407,FBgn0024285,FBgn0024360,FBgn0024698,FBgn0025830,FBgn0026679,FBgn0027841,FBgn0027873,FBgn0028426,FBgn0028471,FBgn0028734,FBgn0030049,FBgn0030479,FBgn0030789,FBgn0030858,FBgn0031054,FBgn0031314,FBgn0032487,FBgn0032924,FBgn0033450,FBgn0033554,FBgn0033806,FBgn0033842,FBg…	GO:0031123
ribonucleoprotein complex subunit organization	0.00861276	FBgn0000100,FBgn0000146,FBgn0000377,FBgn0000426,FBgn0001233,FBgn0001308,FBgn0002590,FBgn0003483,FBgn0003517,FBgn0003638,FBgn0003741,FBgn0003742,FBgn0004403,FBgn0004404,FBgn0004926,FBgn0010770,FBgn0011802,FBgn0020910,FBgn0021874,FBgn0024191,FBgn0024733,FBgn0026372,FBgn0027784,FBgn0028577,FBgn0029079,FBgn0029693,FBgn0029833,FBgn0030061,FBgn0030085,FBgn0030136,FBgn0030406,FBgn0030719,FBgn0030802,FBg…	GO:0071826
tRNA aminoacylation	0.00931407	FBgn0002069,FBgn0005674,FBgn0010803,FBgn0021750,FBgn0027079,FBgn0027080,FBgn0027082,FBgn0027083,FBgn0027084,FBgn0027085,FBgn0027086,FBgn0027087,FBgn0027088,FBgn0027090,FBgn0027091,FBgn0027093,FBgn0027094,FBgn0028962,FBgn0029664,FBgn0030007,FBgn0030660,FBgn0031497,FBgn0033900,FBgn0034177,FBgn0034401,FBgn0035064,FBgn0035942,FBgn0036569,FBgn0036629,FBgn0036763,FBgn0037526,FBgn0039153,FBgn0039175,FBg…	GO:0043039
cellular macromolecule localization	0.0105812	FBgn0000003,FBgn0000042,FBgn0000063,FBgn0000115,FBgn0000117,FBgn0000146,FBgn0000147,FBgn0000181,FBgn0000257,FBgn0000259,FBgn0000308,FBgn0000316,FBgn0000330,FBgn0000346,FBgn0000615,FBgn0000810,FBgn0001087,FBgn0001108,FBgn0001197,FBgn0001206,FBgn0001220,FBgn0001233,FBgn0001308,FBgn0001624,FBgn0002525,FBgn0002566,FBgn0002567,FBgn0002638,FBgn0002736,FBgn0002899,FBgn0002938,FBgn0002989,FBgn0003008,FBg…	GO:0070727
peptide metabolic process	0.0115079	FBgn0000100,FBgn0000146,FBgn0000251,FBgn0000527,FBgn0000557,FBgn0000559,FBgn0000566,FBgn0000810,FBgn0000826,FBgn0001149,FBgn0001215,FBgn0001229,FBgn0001247,FBgn0001297,FBgn0001942,FBgn0001995,FBgn0002069,FBgn0002579,FBgn0002590,FBgn0002593,FBgn0002622,FBgn0002626,FBgn0002774,FBgn0002899,FBgn0002989,FBgn0003015,FBgn0003117,FBgn0003274,FBgn0003279,FBgn0003295,FBgn0003480,FBgn0003495,FBgn0003517,FBg…	GO:0006518
macromolecule methylation	0.0116863	FBgn0000139,FBgn0000588,FBgn0003062,FBgn0003862,FBgn0003977,FBgn0005386,FBgn0010750,FBgn0011474,FBgn0011566,FBgn0015351,FBgn0015805,FBgn0015925,FBgn0023518,FBgn0025629,FBgn0025802,FBgn0026079,FBgn0026309,FBgn0027378,FBgn0027548,FBgn0028507,FBgn0028707,FBgn0029693,FBgn0029714,FBgn0029857,FBgn0030121,FBgn0030486,FBgn0030660,FBgn0030720,FBgn0030974,FBgn0031003,FBgn0031077,FBgn0031189,FBgn0031485,FBg…	GO:0043414
cellular protein metabolic process	0.0146762	FBgn0000018,FBgn0000046,FBgn0000100,FBgn0000139,FBgn0000146,FBgn0000147,FBgn0000150,FBgn0000212,FBgn0000221,FBgn0000229,FBgn0000239,FBgn0000253,FBgn0000257,FBgn0000259,FBgn0000316,FBgn0000330,FBgn0000351,FBgn0000382,FBgn0000404,FBgn0000405,FBgn0000442,FBgn0000524,FBgn0000557,FBgn0000559,FBgn0000588,FBgn0000721,FBgn0000723,FBgn0000810,FBgn0000826,FBgn0001079,FBgn0001086,FBgn0001087,FBgn0001215,FBg…	GO:0044267
methylation	0.0155859	FBgn0000139,FBgn0000588,FBgn0003062,FBgn0003862,FBgn0003977,FBgn0005386,FBgn0010750,FBgn0011474,FBgn0011566,FBgn0015351,FBgn0015805,FBgn0015925,FBgn0023518,FBgn0025629,FBgn0025802,FBgn0026079,FBgn0026309,FBgn0027378,FBgn0027548,FBgn0028507,FBgn0028707,FBgn0029693,FBgn0029714,FBgn0029857,FBgn0030121,FBgn0030486,FBgn0030660,FBgn0030720,FBgn0030974,FBgn0031003,FBgn0031077,FBgn0031189,FBgn0031485,FBg…	GO:0032259
endosomal transport	0.0172742	FBgn0000083,FBgn0000257,FBgn0001087,FBgn0004242,FBgn0004436,FBgn0011232,FBgn0014010,FBgn0014411,FBgn0015791,FBgn0015795,FBgn0015797,FBgn0016693,FBgn0021814,FBgn0022027,FBgn0023388,FBgn0024833,FBgn0025742,FBgn0025802,FBgn0026369,FBgn0027363,FBgn0027565,FBgn0028500,FBgn0030739,FBgn0031090,FBgn0031304,FBgn0031310,FBgn0031356,FBgn0031450,FBgn0031534,FBgn0031598,FBgn0031640,FBgn0031710,FBgn0031768,FBg…	GO:0016197
double-strand break repair	0.0180699	FBgn0002431,FBgn0002707,FBgn0002872,FBgn0002891,FBgn0002905,FBgn0002906,FBgn0002989,FBgn0003479,FBgn0003480,FBgn0004367,FBgn0010173,FBgn0010247,FBgn0011774,FBgn0014861,FBgn0015075,FBgn0015929,FBgn0017577,FBgn0020270,FBgn0020633,FBgn0023513,FBgn0025815,FBgn0026143,FBgn0026401,FBgn0026417,FBgn0026533,FBgn0026737,FBgn0027375,FBgn0027868,FBgn0028360,FBgn0029798,FBgn0029825,FBgn0029977,FBgn0030054,FBg…	GO:0006302
nucleocytoplasmic transport	0.0189967	FBgn0001079,FBgn0001961,FBgn0002044,FBgn0002638,FBgn0003321,FBgn0003346,FBgn0005411,FBgn0010660,FBgn0011570,FBgn0013756,FBgn0014189,FBgn0014396,FBgn0020255,FBgn0020497,FBgn0021761,FBgn0023542,FBgn0024509,FBgn0024804,FBgn0024889,FBgn0024921,FBgn0025615,FBgn0026207,FBgn0026252,FBgn0027338,FBgn0027525,FBgn0027537,FBgn0027868,FBgn0028411,FBgn0030122,FBgn0030738,FBgn0030943,FBgn0030956,FBgn0030959,FBg…	GO:0006913
ribonucleoprotein complex assembly	0.0189967	FBgn0000100,FBgn0000146,FBgn0000377,FBgn0000426,FBgn0001233,FBgn0002590,FBgn0003483,FBgn0003517,FBgn0003638,FBgn0003741,FBgn0003742,FBgn0004403,FBgn0004404,FBgn0004926,FBgn0010770,FBgn0011802,FBgn0020910,FBgn0021874,FBgn0024733,FBgn0026372,FBgn0027784,FBgn0028577,FBgn0029079,FBgn0029693,FBgn0029833,FBgn0030061,FBgn0030085,FBgn0030136,FBgn0030406,FBgn0030719,FBgn0030802,FBgn0030969,FBgn0031266,FBg…	GO:0022618
nuclear transport	0.0189967	FBgn0001079,FBgn0001961,FBgn0002044,FBgn0002638,FBgn0003321,FBgn0003346,FBgn0005411,FBgn0010660,FBgn0011570,FBgn0013756,FBgn0014189,FBgn0014396,FBgn0020255,FBgn0020497,FBgn0021761,FBgn0023542,FBgn0024509,FBgn0024804,FBgn0024889,FBgn0024921,FBgn0025615,FBgn0026207,FBgn0026252,FBgn0027338,FBgn0027525,FBgn0027537,FBgn0027868,FBgn0028411,FBgn0030122,FBgn0030738,FBgn0030943,FBgn0030956,FBgn0030959,FBg…	GO:0051169
tRNA aminoacylation for protein translation	0.0204683	FBgn0002069,FBgn0005674,FBgn0010803,FBgn0021750,FBgn0027079,FBgn0027080,FBgn0027082,FBgn0027083,FBgn0027084,FBgn0027085,FBgn0027086,FBgn0027087,FBgn0027088,FBgn0027090,FBgn0027091,FBgn0027093,FBgn0027094,FBgn0028962,FBgn0029664,FBgn0030007,FBgn0030660,FBgn0031497,FBgn0033900,FBgn0034177,FBgn0034401,FBgn0035064,FBgn0035942,FBgn0036569,FBgn0036629,FBgn0036763,FBgn0037526,FBgn0039175,FBgn0051133,FBg…	GO:0006418
organonitrogen compound metabolic process	0.0260478	FBgn0000018,FBgn0000046,FBgn0000052,FBgn0000053,FBgn0000064,FBgn0000075,FBgn0000100,FBgn0000109,FBgn0000116,FBgn0000139,FBgn0000146,FBgn0000147,FBgn0000150,FBgn0000153,FBgn0000212,FBgn0000221,FBgn0000229,FBgn0000239,FBgn0000251,FBgn0000253,FBgn0000257,FBgn0000259,FBgn0000316,FBgn0000330,FBgn0000337,FBgn0000351,FBgn0000382,FBgn0000404,FBgn0000405,FBgn0000416,FBgn0000442,FBgn0000447,FBgn0000454,FBg…	GO:1901564
establishment of protein localization to organelle	0.0273991	FBgn0000003,FBgn0000257,FBgn0001087,FBgn0001220,FBgn0002566,FBgn0002638,FBgn0010638,FBgn0010660,FBgn0010747,FBgn0011509,FBgn0011584,FBgn0013563,FBgn0013756,FBgn0014396,FBgn0014877,FBgn0015245,FBgn0015298,FBgn0015797,FBgn0016038,FBgn0016041,FBgn0020255,FBgn0021761,FBgn0021814,FBgn0022027,FBgn0023516,FBgn0024509,FBgn0024889,FBgn0024921,FBgn0025700,FBgn0026207,FBgn0026252,FBgn0026401,FBgn0027338,FBg…	GO:0072594
vacuolar transport	0.0327542	FBgn0000257,FBgn0000346,FBgn0001087,FBgn0002566,FBgn0003008,FBgn0011232,FBgn0015795,FBgn0016038,FBgn0021814,FBgn0022027,FBgn0025381,FBgn0027363,FBgn0027565,FBgn0031640,FBgn0031710,FBgn0033194,FBgn0033392,FBgn0034265,FBgn0034380,FBgn0034744,FBgn0035251,FBgn0035470,FBgn0035528,FBgn0035589,FBgn0035704,FBgn0036740,FBgn0036805,FBgn0037231,FBgn0037299,FBgn0037551,FBgn0038427,FBgn0039402,FBgn0039702,FBg…	GO:0007034
cellular protein localization	0.049235	FBgn0000003,FBgn0000042,FBgn0000063,FBgn0000115,FBgn0000117,FBgn0000147,FBgn0000257,FBgn0000308,FBgn0000316,FBgn0000330,FBgn0000346,FBgn0001087,FBgn0001108,FBgn0001197,FBgn0001206,FBgn0001220,FBgn0001624,FBgn0002525,FBgn0002566,FBgn0002567,FBgn0002638,FBgn0002938,FBgn0003008,FBgn0003015,FBgn0003210,FBgn0003268,FBgn0003346,FBgn0003444,FBgn0003654,FBgn0003656,FBgn0004132,FBgn0004380,FBgn0004509,FBg…	GO:0034613

## Sheet: Non-dep Brain genes KEGG
Non Mettl3-Dependent Genes	ID	Description	GeneRatio	BgRatio	pvalue	p.adjust	qvalue	geneID	Count	symbol
dme03010	dme03010	Ribosome	133/2523	134/2980	3.11887e-09	3.52433e-07	2.85623e-07	Dmel_CG17521/Dmel_CG7283/Dmel_CG7726/Dmel_CG3195/Dmel_CG4651/Dmel_CG1475/Dmel_CG6253/Dmel_CG17420/Dmel_CG3203/Dmel_CG8615/Dmel_CG6510/Dmel_CG2746/Dmel_CG12775/Dmel_CG7434/Dmel_CG3661/Dmel_CG7977/Dmel_CG9282/Dmel_CG6764/Dmel_CG6846/Dmel_CG4759/Dmel_CG15442/Dmel_CG12740/Dmel_CG10071/Dmel_CG4863/Dmel_CG10652/Dmel_CG1821/Dmel_CG7939/Dmel_CG6090/Dmel_CG9354/Dmel_CG4111/Dmel_CG2099/Dmel_CG7622/Dmel_CG7…	133	RpL10,RpL10Ab,RpL11,RpL12,RpL13,RpL13A,RpL14,RpL15,RpL17,RpL18,RpL18A,RpL19,RpL21,RpL22,RpL23,RpL23A,RpL24,RpL24-like,RpL26,RpL27,RpL27A,RpL28,RpL29,RpL3,RpL30,RpL31,RpL32,RpL34a,RpL34b,RpL35,RpL35A,RpL36,RpL36A,RpL37A,RpL37a,RpL37b,RpL38,RpL39,RpL4,RpL40,RpL41,RpL5,RpL6,RpL7,RpL7A,RpL8,RpL9,RpLP0,RpLP1,RpLP2,RpS10a,RpS10b,RpS11,RpS12,RpS13,RpS14a,RpS14b,RpS15,RpS15Aa,RpS15Ab,RpS16,RpS17,RpS18,Rp…
dme00190	dme00190	Oxidative phosphorylation	123/2523	127/2980	6.39064e-06	0.000361071	0.000292624	Dmel_CG8189/Dmel_CG1746/Dmel_CG4412/Dmel_CG6030/Dmel_CG3321/Dmel_CG4692/Dmel_CG6105/Dmel_CG7211/Dmel_CG4307/Dmel_CG11154/Dmel_CG2968/Dmel_CG31477/Dmel_CG7610/Dmel_CG31648/Dmel_CG3803/Dmel_CG40472/Dmel_CG44296/Dmel_CG5037/Dmel_CG9065/Dmel_CG10664/Dmel_CG10396/Dmel_CG14724/Dmel_CG11015/Dmel_CG11043/Dmel_CG14235/Dmel_CG9603/Dmel_CG18193/Dmel_CG7181/Dmel_CG13263/Dmel_CG17903/Dmel_CG4769/Dmel_CG14508/…	123	ATPsynB,ATPsynC,ATPsynCF6,ATPsynD,ATPsynE,ATPsynF,ATPsynG,ATPsynGL,ATPsynO,ATPsynbeta,ATPsyndelta,ATPsynepsilonL,ATPsyngamma,CG31648,CG3803,CG40472,CG44296,CG5037,CG9065,COX4,COX4L,COX5A,COX5B,COX5BL,COX6B,COX7A,COX7AL,COX8,Cyt-c-d,Cyt-c-p,Cyt-c1,Cyt-c1L,ND-13A,ND-13B,ND-18,ND-19,ND-20,ND-23,ND-24,ND-30,ND-39,ND-42,ND-49,ND-51,ND-51L1,ND-51L2,ND-75,ND-ACP,ND-AGGG,ND-ASHI,ND-B12,ND-B14,ND-B14.5A,N…
dme00983	dme00983	Drug metabolism - other enzymes	93/2523	96/2980	9.71392e-05	0.00296807	0.00240542	Dmel_CG18522/Dmel_CG18519/Dmel_CG6045/Dmel_CG18516/Dmel_CG15117/Dmel_CG15547/Dmel_CG17224/Dmel_CG33177/Dmel_CG33178/Dmel_CG3788/Dmel_CG3841/Dmel_CG8353/Dmel_CG8360/Dmel_CG8891/Dmel_CG1411/Dmel_CG6092/Dmel_CG6917/Dmel_CG17148/Dmel_CG10045/Dmel_CG18548/Dmel_CG17639/Dmel_CG4181/Dmel_CG4381/Dmel_CG12242/Dmel_CG4423/Dmel_CG4371/Dmel_CG4421/Dmel_CG10091/Dmel_CG5164/Dmel_CG17522/Dmel_CG5224/Dmel_CG16936…	93	AOX1,AOX2,AOX3,AOX4,CG15117,CG15547,CG17224,CG33177,CG33178,CG3788,CG3841,CG8353,CG8360,CG8891,CRMP,Dak1,Est-6,Est-P,GstD1,GstD10,GstD11,GstD2,GstD3,GstD5,GstD6,GstD7,GstD8,GstD9,GstE1,GstE10,GstE11,GstE12,GstE13,GstE14,GstE2,GstE3,GstE4,GstE5,GstE6,GstE7,GstE8,GstE9,GstO1,GstT1,GstT2,GstT3,GstT4,Mgstl,RnrL,RnrS,Uck,Ugt301D1,Ugt302K1,Ugt303A1,Ugt304A1,Ugt307A1,Ugt316A1,Ugt317A1,Ugt35A1,Ugt35B1,Ug…
dme03008	dme03008	Ribosome biogenesis in eukaryotes	69/2523	70/2980	0.000105064	0.00296807	0.00240542	Dmel_CG8816/Dmel_CG4539/Dmel_CG10214/Dmel_CG11920/Dmel_CG12301/Dmel_CG12325/Dmel_CG12877/Dmel_CG13097/Dmel_CG13185/Dmel_CG1671/Dmel_CG2972/Dmel_CG30349/Dmel_CG3071/Dmel_CG33158/Dmel_CG3527/Dmel_CG4038/Dmel_CG4806/Dmel_CG4866/Dmel_CG5776/Dmel_CG7246/Dmel_CG7637/Dmel_CG7728/Dmel_CG8064/Dmel_CG8549/Dmel_CG9107/Dmel_CG9799/Dmel_CG17520/Dmel_CG15224/Dmel_CG9888/Dmel_CG12785/Dmel_CG5258/Dmel_CG3460/Dme…	69	Ak6,Bka,CG10214,CG11920,CG12301,CG12325,CG12877,CG13097,CG13185,CG1671,CG2972,CG30349,CG3071,CG33158,CG3527,CG4038,CG4806,CG4866,CG5776,CG7246,CG7637,CG7728,CG8064,CG8549,CG9107,CG9799,CkIIalpha,CkIIbeta,Fib,Mat89Ba,NHP2,Nmd3,Non1,Nop56,Nop60B,Ns1,Ns2,Ns3,Nxf3,Nxt1,RIOK1,RIOK2,Ran,Rat1,Rexo5,Rpp30,Rtc1,drosha,eIF6,emb,hoip,l(1)G0020,l(2)05287,l(2)k09022,l(3)72Dn,nop5,pcm,sbr,smid,snoRNA:U3:54Ab,w…
dme00480	dme00480	Glutathione metabolism	76/2523	78/2980	0.000228833	0.00517163	0.00419126	Dmel_CG11951/Dmel_CG14516/Dmel_CG1492/Dmel_CG2111/Dmel_CG2540/Dmel_CG31233/Dmel_CG31343/Dmel_CG31445/Dmel_CG33177/Dmel_CG33178/Dmel_CG3502/Dmel_CG4752/Dmel_CG4829/Dmel_CG9806/Dmel_CG9285/Dmel_CG2259/Dmel_CG4919/Dmel_CG6461/Dmel_CG6835/Dmel_CG10045/Dmel_CG18548/Dmel_CG17639/Dmel_CG4181/Dmel_CG4381/Dmel_CG12242/Dmel_CG4423/Dmel_CG4371/Dmel_CG4421/Dmel_CG10091/Dmel_CG5164/Dmel_CG17522/Dmel_CG5224/Dm…	76	CG11951,CG14516,CG1492,CG2111,CG2540,CG31233,CG31343,CG31445,CG33177,CG33178,CG3502,CG4752,CG4829,CG9806,Dip-B,Gclc,Gclm,Ggt-1,Gss1,GstD1,GstD10,GstD11,GstD2,GstD3,GstD5,GstD6,GstD7,GstD8,GstD9,GstE1,GstE10,GstE11,GstE12,GstE13,GstE14,GstE2,GstE3,GstE4,GstE5,GstE6,GstE7,GstE8,GstE9,GstO1,GstO2,GstO3,GstS1,GstT1,GstT2,GstT3,GstT4,Idh,Mgstl,Odc1,Odc2,PHGPx,Pgd,Prx6005,RnrL,RnrS,S-Lap1,S-Lap4,SP1029…
dme01200	dme01200	Carbon metabolism	111/2523	117/2980	0.000437949	0.00824803	0.00668448	Dmel_CG9390/Dmel_CG9709/Dmel_CG6058/Dmel_CG4703/Dmel_CG10932/Dmel_CG11899/Dmel_CG12229/Dmel_CG15093/Dmel_CG1640/Dmel_CG17333/Dmel_CG17544/Dmel_CG17896/Dmel_CG18003/Dmel_CG32026/Dmel_CG3999/Dmel_CG4390/Dmel_CG4586/Dmel_CG4860/Dmel_CG5009/Dmel_CG5028/Dmel_CG5044/Dmel_CG5214/Dmel_CG5567/Dmel_CG5577/Dmel_CG6287/Dmel_CG6415/Dmel_CG6650/Dmel_CG7024/Dmel_CG7069/Dmel_CG7430/Dmel_CG8036/Dmel_CG9149/Dmel_C…	111	AcCoAS,Acox57D-d,Ald1,Arc42,CG10932,CG11899,CG12229,CG15093,CG1640,CG17333,CG17544,CG17896,CG18003,CG32026,CG3999,CG4390,CG4586,CG4860,CG5009,CG5028,CG5044,CG5214,CG5567,CG5577,CG6287,CG6415,CG6650,CG7024,CG7069,CG7430,CG8036,CG9149,CG9527,CG9886,Cat,Echs1,Eno,Fdh,Fum1,Fum2,Fum4,Gapdh1,Gapdh2,Gdh,Got1,Got2,Hex-A,Idh,Idh3a,Idh3b,Irp-1A,Irp-1B,Mdh1,Mdh2,Men,Men-b,Nc73EF,Pdha,Pdhb,Pgd,Pgk,Pglym78,Py…
dme00860	dme00860	Porphyrin metabolism	45/2523	45/2980	0.000524957	0.0084743	0.00686785	Dmel_CG3017/Dmel_CG15117/Dmel_CG3803/Dmel_CG5037/Dmel_CG6022/Dmel_CG3433/Dmel_CG2098/Dmel_CG5394/Dmel_CG4573/Dmel_CG14716/Dmel_CG10335/Dmel_CG5796/Dmel_CG10178/Dmel_CG6658/Dmel_CG4772/Dmel_CG15902/Dmel_CG11289/Dmel_CG3797/Dmel_CG4414/Dmel_CG6644/Dmel_CG6649/Dmel_CG6633/Dmel_CG17200/Dmel_CG6653/Dmel_CG2788/Dmel_CG17323/Dmel_CG17322/Dmel_CG17324/Dmel_CG11012/Dmel_CG5724/Dmel_CG5999/Dmel_CG9481/Dmel…	45	Alas,CG15117,CG3803,CG5037,Cchl,Coprox,FeCH,GluProRS,GluRS-m,Ho,Pbgs,Ppox,Ugt301D1,Ugt302K1,Ugt303A1,Ugt304A1,Ugt307A1,Ugt316A1,Ugt317A1,Ugt35A1,Ugt35B1,Ugt35C1,Ugt35E1,Ugt35E2,Ugt36A1,Ugt36D1,Ugt36E1,Ugt36F1,Ugt37A1,Ugt37A2,Ugt37A3,Ugt37B1,Ugt37C2,Ugt37D1,Ugt49B1,Ugt49C1,Uros1,Uros2,betaGlu,fh,l(3)02640,Ugt37E1,Ugt35D1,Ugt37C1,Ugt49B2
dme00980	dme00980	Metabolism of xenobiotics by cytochrome P450	67/2523	69/2980	0.000842898	0.0119059	0.00964897	Dmel_CG3481/Dmel_CG13280/Dmel_CG33177/Dmel_CG33178/Dmel_CG3597/Dmel_CG3609/Dmel_CG6598/Dmel_CG10045/Dmel_CG18548/Dmel_CG17639/Dmel_CG4181/Dmel_CG4381/Dmel_CG12242/Dmel_CG4423/Dmel_CG4371/Dmel_CG4421/Dmel_CG10091/Dmel_CG5164/Dmel_CG17522/Dmel_CG5224/Dmel_CG16936/Dmel_CG11784/Dmel_CG4688/Dmel_CG17523/Dmel_CG17524/Dmel_CG17525/Dmel_CG17527/Dmel_CG17530/Dmel_CG17531/Dmel_CG17533/Dmel_CG17534/Dmel_CG6…	67	Adh,CG13280,CG33177,CG33178,CG3597,CG3609,Fdh,GstD1,GstD10,GstD11,GstD2,GstD3,GstD5,GstD6,GstD7,GstD8,GstD9,GstE1,GstE10,GstE11,GstE12,GstE13,GstE14,GstE2,GstE3,GstE4,GstE5,GstE6,GstE7,GstE8,GstE9,GstO1,GstS1,GstT1,GstT2,GstT3,GstT4,Mgstl,Ugt301D1,Ugt302K1,Ugt303A1,Ugt304A1,Ugt307A1,Ugt316A1,Ugt317A1,Ugt35A1,Ugt35B1,Ugt35C1,Ugt35E1,Ugt35E2,Ugt36A1,Ugt36D1,Ugt36E1,Ugt36F1,Ugt37A1,Ugt37A2,Ugt37A3,U…
dme00982	dme00982	Drug metabolism - cytochrome P450	66/2523	68/2980	0.000972361	0.0122085	0.0098942	Dmel_CG3481/Dmel_CG33177/Dmel_CG33178/Dmel_CG6598/Dmel_CG3006/Dmel_CG10045/Dmel_CG18548/Dmel_CG17639/Dmel_CG4181/Dmel_CG4381/Dmel_CG12242/Dmel_CG4423/Dmel_CG4371/Dmel_CG4421/Dmel_CG10091/Dmel_CG5164/Dmel_CG17522/Dmel_CG5224/Dmel_CG16936/Dmel_CG11784/Dmel_CG4688/Dmel_CG17523/Dmel_CG17524/Dmel_CG17525/Dmel_CG17527/Dmel_CG17530/Dmel_CG17531/Dmel_CG17533/Dmel_CG17534/Dmel_CG6662/Dmel_CG8938/Dmel_CG30…	66	Adh,CG33177,CG33178,Fdh,Fmo-1,GstD1,GstD10,GstD11,GstD2,GstD3,GstD5,GstD6,GstD7,GstD8,GstD9,GstE1,GstE10,GstE11,GstE12,GstE13,GstE14,GstE2,GstE3,GstE4,GstE5,GstE6,GstE7,GstE8,GstE9,GstO1,GstS1,GstT1,GstT2,GstT3,GstT4,Mgstl,Ugt301D1,Ugt302K1,Ugt303A1,Ugt304A1,Ugt307A1,Ugt316A1,Ugt317A1,Ugt35A1,Ugt35B1,Ugt35C1,Ugt35E1,Ugt35E2,Ugt36A1,Ugt36D1,Ugt36E1,Ugt36F1,Ugt37A1,Ugt37A2,Ugt37A3,Ugt37B1,Ugt37C2,U…
dme03050	dme03050	Proteasome	51/2523	52/2980	0.00170157	0.0176033	0.0142663	Dmel_CG30382/Dmel_CG9588/Dmel_CG8979/Dmel_CG9324/Dmel_CG18495/Dmel_CG5266/Dmel_CG9327/Dmel_CG3422/Dmel_CG10938/Dmel_CG4904/Dmel_CG1519/Dmel_CG8392/Dmel_CG3329/Dmel_CG11981/Dmel_CG17331/Dmel_CG12323/Dmel_CG4097/Dmel_CG12000/Dmel_CG1591/Dmel_CG7762/Dmel_CG7619/Dmel_CG18174/Dmel_CG4157/Dmel_CG13349/Dmel_CG6789/Dmel_CG11888/Dmel_CG42641/Dmel_CG1100/Dmel_CG10149/Dmel_CG5378/Dmel_CG3416/Dmel_CG1341/Dme…	51	CG30382,CG9588,PI31,Pomp,Prosalpha1,Prosalpha2,Prosalpha3,Prosalpha4,Prosalpha5,Prosalpha6,Prosalpha7,Prosbeta1,Prosbeta2,Prosbeta3,Prosbeta4,Prosbeta5,Prosbeta6,Prosbeta7,REG,Rpn1,Rpn10,Rpn11,Rpn12,Rpn13,Rpn13R,Rpn2,Rpn3,Rpn5,Rpn6,Rpn7,Rpn8,Rpt1,Rpt2,Rpt3,Rpt3R,Rpt4,Rpt5,Rpt6,Rpt6R,Sem1,Prosalpha4T1,Prosalpha4T2,Prosalpha6T,Prosbeta2R2,Prosbeta5R2,Rpt4R,Prosbeta4R2,Prosalpha3T,Prosbeta2R1,Prosbe…
dme03420	dme03420	Nucleotide excision repair	38/2523	38/2980	0.0017136	0.0176033	0.0142663	Dmel_CG10694/Dmel_CG8142/Dmel_CG3319/Dmel_CG13399/Dmel_CG8711/Dmel_CG7405/Dmel_CG5602/Dmel_CG5949/Dmel_CG6768/Dmel_CG10489/Dmel_CG10215/Dmel_CG1119/Dmel_CG7614/Dmel_CG11301/Dmel_CG9193/Dmel_CG10262/Dmel_CG12018/Dmel_CG3975/Dmel_CG9273/Dmel_CG15220/Dmel_CG1836/Dmel_CG5313/Dmel_CG6258/Dmel_CG14999/Dmel_CG16982/Dmel_CG16988/Dmel_CG9633/Dmel_CG11115/Dmel_CG8151/Dmel_CG5041/Dmel_CG6358/Dmel_CG8153/Dme…	38	CG10694,CG8142,Cdk7,Chrac-14,Cul4,CycH,DNAlig1,DNApol-delta,DNApol-epsilon255,DNApol-epsilon58,Ercc1,Gnf1,Mat1,Mes4,PCNA,PCNA2,Pol31,Pol32,RPA2,RPA3,Rad23,RfC3,RfC38,RfC4,Roc1a,Roc1b,RpA-70,Ssl1,Tfb1,Tfb4,Xpac,Xpc,Xpd,hay,mei-9,mrn,mus201,pic
dme03013	dme03013	Nucleocytoplasmic transport	89/2523	94/2980	0.00211944	0.0193825	0.0157082	Dmel_CG10473/Dmel_CG16892/Dmel_CG32165/Dmel_CG32164/Dmel_CG10950/Dmel_CG14712/Dmel_CG18787/Dmel_CG18789/Dmel_CG34334/Dmel_CG7483/Dmel_CG8219/Dmel_CG12357/Dmel_CG7035/Dmel_CG17023/Dmel_CG14215/Dmel_CG2637/Dmel_CG14749/Dmel_CG7897/Dmel_CG7269/Dmel_CG2031/Dmel_CG33139/Dmel_CG8548/Dmel_CG9423/Dmel_CG9159/Dmel_CG8274/Dmel_CG5857/Dmel_CG3460/Dmel_CG6743/Dmel_CG6958/Dmel_CG4579/Dmel_CG4738/Dmel_CG8771/D…	89	Acn,Aladin,Apl,Arts,CG10950,CG14712,CG18787,CG18789,CG34334,CG7483,CG8219,Cbp20,Cbp80,Dbp80,Elys,Fs(2)Ket,Gle1,Gp210,Hel25E,Hpr1,Impbeta11,Kap-alpha1,Kap-alpha3,Kr-h2,Mtor,Ndc1,Nmd3,Nup107,Nup133,Nup154,Nup160,Nup188,Nup205,Nup214,Nup35,Nup358,Nup37,Nup43,Nup44A,Nup50,Nup54,Nup58,Nup62,Nup75,Nup93-1,Nup93-2,Nup98-96,Nxf3,Nxt1,Pen,Phax,Pnn,Pym,Rae1,Ran,RanGAP,Ranbp16,Ranbp21,Ranbp9,RnpS1,Sec13,Tnp…
dme03040	dme03040	Spliceosome	122/2523	131/2980	0.00227189	0.0193825	0.0157082	Dmel_CG10473/Dmel_CG10851/Dmel_CG4980/Dmel_CG8264/Dmel_CG10333/Dmel_CG10418/Dmel_CG11586/Dmel_CG11964/Dmel_CG12343/Dmel_CG14443/Dmel_CG14641/Dmel_CG15525/Dmel_CG1622/Dmel_CG17266/Dmel_CG17454/Dmel_CG2021/Dmel_CG2685/Dmel_CG31368/Dmel_CG3436/Dmel_CG3542/Dmel_CG4119/Dmel_CG42724/Dmel_CG4849/Dmel_CG6227/Dmel_CG6418/Dmel_CG6610/Dmel_CG6686/Dmel_CG6841/Dmel_CG7483/Dmel_CG9344/Dmel_CG9346/Dmel_CG9667/D…	122	Acn,B52,BCAS2,Bx42,CG10333,CG10418,CG11586,CG11964,CG12343,CG14443,CG14641,CG15525,CG1622,CG17266,CG17454,CG2021,CG2685,CG31368,CG3436,CG3542,CG4119,CG42724,CG4849,CG6227,CG6418,CG6610,CG6686,CG6841,CG7483,CG9344,CG9346,CG9667,Cbp20,Cbp80,Cdc5,Cypl,Dhx15,Dim1,Hel25E,HnRNP-K,Hpr1,Hrb87F,Hrb98DE,Hsc70-1,Hsc70-2,Hsc70-4,Hsp70Aa,Hsp70Ab,Hsp70Ba,Hsp70Bb,Hsp70Bbb,Hsp70Bc,LSm3,LSm7,PQBP1,Phf5a,Prp18,Prp…
dme00053	dme00053	Ascorbate and aldarate metabolism	36/2523	36/2980	0.00240137	0.0193825	0.0157082	Dmel_CG3752/Dmel_CG9629/Dmel_CG15117/Dmel_CG2767/Dmel_CG31075/Dmel_CG6910/Dmel_CG10178/Dmel_CG6658/Dmel_CG4772/Dmel_CG15902/Dmel_CG11289/Dmel_CG3797/Dmel_CG4414/Dmel_CG6644/Dmel_CG6649/Dmel_CG6633/Dmel_CG17200/Dmel_CG6653/Dmel_CG2788/Dmel_CG17323/Dmel_CG17322/Dmel_CG17324/Dmel_CG11012/Dmel_CG5724/Dmel_CG5999/Dmel_CG9481/Dmel_CG13270/Dmel_CG17932/Dmel_CG4302/Dmel_CG15661/Dmel_CG2135/Dmel_CG10072/D…	36	Aldh,Aldh7A1,CG15117,CG2767,CG31075,CG6910,Ugt301D1,Ugt302K1,Ugt303A1,Ugt304A1,Ugt307A1,Ugt316A1,Ugt317A1,Ugt35A1,Ugt35B1,Ugt35C1,Ugt35E1,Ugt35E2,Ugt36A1,Ugt36D1,Ugt36E1,Ugt36F1,Ugt37A1,Ugt37A2,Ugt37A3,Ugt37B1,Ugt37C2,Ugt37D1,Ugt49B1,Ugt49C1,betaGlu,sgl,Ugt37E1,Ugt35D1,Ugt37C1,Ugt49B2
dme00040	dme00040	Pentose and glucuronate interconversions	48/2523	49/2980	0.00267916	0.0200749	0.0162693	Dmel_CG10638/Dmel_CG10863/Dmel_CG12766/Dmel_CG13280/Dmel_CG15117/Dmel_CG2767/Dmel_CG3534/Dmel_CG3597/Dmel_CG3609/Dmel_CG6083/Dmel_CG7322/Dmel_CG9436/Dmel_CG9914/Dmel_CG10131/Dmel_CG30499/Dmel_CG1982/Dmel_CG4649/Dmel_CG10178/Dmel_CG6658/Dmel_CG4772/Dmel_CG15902/Dmel_CG11289/Dmel_CG3797/Dmel_CG4414/Dmel_CG6644/Dmel_CG6649/Dmel_CG6633/Dmel_CG17200/Dmel_CG6653/Dmel_CG2788/Dmel_CG17323/Dmel_CG17322/Dm…	48	CG10638,CG10863,CG12766,CG13280,CG15117,CG2767,CG3534,CG3597,CG3609,CG6083,CG7322,CG9436,Had1,Had2,Rpe,Sodh-1,Sodh-2,Ugt301D1,Ugt302K1,Ugt303A1,Ugt304A1,Ugt307A1,Ugt316A1,Ugt317A1,Ugt35A1,Ugt35B1,Ugt35C1,Ugt35E1,Ugt35E2,Ugt36A1,Ugt36D1,Ugt36E1,Ugt36F1,Ugt37A1,Ugt37A2,Ugt37A3,Ugt37B1,Ugt37C2,Ugt37D1,Ugt49B1,Ugt49C1,betaGlu,sgl,Ugt37E1,ARY,Ugt35D1,Ugt37C1,Ugt49B2
dme03030	dme03030	DNA replication	35/2523	35/2980	0.00284246	0.0200749	0.0162693	Dmel_CG11164/Dmel_CG13690/Dmel_CG30105/Dmel_CG8142/Dmel_CG13399/Dmel_CG5602/Dmel_CG6349/Dmel_CG7108/Dmel_CG5553/Dmel_CG5923/Dmel_CG5949/Dmel_CG6768/Dmel_CG10489/Dmel_CG8648/Dmel_CG1119/Dmel_CG7538/Dmel_CG4206/Dmel_CG4082/Dmel_CG4039/Dmel_CG4978/Dmel_CG11301/Dmel_CG9193/Dmel_CG10262/Dmel_CG12018/Dmel_CG3975/Dmel_CG9273/Dmel_CG15220/Dmel_CG5313/Dmel_CG6258/Dmel_CG14999/Dmel_CG9633/Dmel_CG1616/Dmel_…	35	CG11164,CG13690,CG30105,CG8142,Chrac-14,DNAlig1,DNApol-alpha180,DNApol-alpha50,DNApol-alpha60,DNApol-alpha73,DNApol-delta,DNApol-epsilon255,DNApol-epsilon58,Fen1,Gnf1,Mcm2,Mcm3,Mcm5,Mcm6,Mcm7,Mes4,PCNA,PCNA2,Pol31,Pol32,RPA2,RPA3,RfC3,RfC38,RfC4,RpA-70,dpa,mtSSB,rnh1,CG2990
dme00630	dme00630	Glyoxylate and dicarboxylate metabolism	33/2523	33/2980	0.00398183	0.0264675	0.0214501	Dmel_CG9390/Dmel_CG10932/Dmel_CG1236/Dmel_CG18003/Dmel_CG3999/Dmel_CG5567/Dmel_CG5577/Dmel_CG6415/Dmel_CG7430/Dmel_CG9149/Dmel_CG9886/Dmel_CG6871/Dmel_CG2227/Dmel_CG2718/Dmel_CG1743/Dmel_CG4900/Dmel_CG6342/Dmel_CG9542/Dmel_CG5362/Dmel_CG7998/Dmel_CG3011/Dmel_CG3926/Dmel_CG3861/Dmel_CG9244/Dmel_CG7758/Dmel_CG10748/Dmel_CG10749/Dmel_CG11291/Dmel_CG14740/Dmel_CG9314/Dmel_CG4706/Dmel_CG32488/Dmel_CG3…	33	AcCoAS,CG10932,CG1236,CG18003,CG3999,CG5567,CG5577,CG6415,CG7430,CG9149,CG9886,Cat,Gip,Gs1,Gs2,Irp-1A,Irp-1B,KFase,Mdh1,Mdh2,Shmt,Spat,kdn,mAcon1,ppl,CG10748,CG10749,CG11291,CG14740,CG9314,mAcon2,CG32488,CG32487
dme03020	dme03020	RNA polymerase	29/2523	29/2980	0.00780793	0.0490165	0.0397246	Dmel_CG43663/Dmel_CG12267/Dmel_CG13773/Dmel_CG18600/Dmel_CG33051/Dmel_CG3756/Dmel_CG5380/Dmel_CG7339/Dmel_CG3773/Dmel_CG4875/Dmel_CG10122/Dmel_CG13418/Dmel_CG4033/Dmel_CG3180/Dmel_CG3284/Dmel_CG1163/Dmel_CG1554/Dmel_CG7885/Dmel_CG8344/Dmel_CG17209/Dmel_CG5147/Dmel_CG13628/Dmel_CG6840/Dmel_CG34186/Dmel_CG11979/Dmel_CG31155/Dmel_CG11246/Dmel_CG10582/Dmel_CG10685	29	Ada2a,CG12267,CG13773,CG18600,CG33051,CG3756,CG5380,CG7339,Gdn1,Rcp,RpI1,RpI12,RpI135,RpII140,RpII15,RpII18,RpII215,RpII33,RpIII128,RpIIIC160,RpIIIC53,Rpb10,Rpb11,Rpb12,Rpb5,Rpb7,Rpb8,Sin,l(2)37Cg
dme00970	dme00970	Aminoacyl-tRNA biosynthesis	40/2523	41/2980	0.00882362	0.0524773	0.0425293	Dmel_CG13391/Dmel_CG4633/Dmel_CG9020/Dmel_CG10092/Dmel_CG10687/Dmel_CG6796/Dmel_CG3821/Dmel_CG31739/Dmel_CG1750/Dmel_CG8431/Dmel_CG8257/Dmel_CG6007/Dmel_CG5463/Dmel_CG10506/Dmel_CG5394/Dmel_CG4573/Dmel_CG6778/Dmel_CG6335/Dmel_CG11471/Dmel_CG5414/Dmel_CG33123/Dmel_CG7479/Dmel_CG12141/Dmel_CG15100/Dmel_CG31322/Dmel_CG13348/Dmel_CG12186/Dmel_CG1427/Dmel_CG17259/Dmel_CG4938/Dmel_CG31133/Dmel_CG9735/D…	40	AlaRS,AlaRS-m,ArgRS,ArgRS-m,AsnRS,AsnRS-m,AspRS,AspRS-m,CG1750,CysRS,CysRS-m,GatA,GatB,GlnRS,GluProRS,GluRS-m,GlyRS,HisRS,IleRS,IleRS-m,LeuRS,LeuRS-m,LysRS,MetRS,MetRS-m,PheRS-m,ProRS-m,SecS,SerRS,SerRS-m,Slimp,TrpRS,TrpRS-m,TyrRS,TyrRS-m,ValRS,ValRS-m,alpha-PheRS,beta-PheRS,Pstk
									14	CG16758,CG32549,CG42249,NT5E-2,Nadsyn,Nmnat,Sirt1,Sirt2,Sirt4,Sirt6,Sirt7,veil,CG30103,CG18128
									17	Atg6,Bruce,Buffy,Cyt-c-d,Cyt-c-p,Dark,Dcp-1,Debcl,Decay,Det,Diap2,Dredd,Drice,Dronc,Fadd,HtrA2,bsk
									61	Ank,Atf-2,BomS1,BomS2,BomS3,CecA1,CecA2,CecB,CecC,Def,Diap2,DptA,DptB,Dredd,Drs,Drsl2,Drsl4,Drsl5,Fadd,GNBP1,GNBP3,IKKbeta,IM4,Jra,PGRP-LC,PGRP-LD,PGRP-LE,PGRP-LF,PGRP-SA,PGRP-SB1,PGRP-SC1b,PGRP-SC2,PGRP-SD,Rel,SPE,Takl1,Takl2,Uev1A,ben,bsk,casp,grass,imd,key,lic,modSP,nec,p38a,p38b,p38c,pirk,pll,psh,sphe,spirit,tub,Drsl3,PGRP-SB2,sphinx1,Drsl6,sphinx2
									9	GlcAT-I,Hs2st,Hs3st-B,Hsepi,beta3GalTII,beta4GalT7,botv,oxt,sotv
									30	Agpat1,Agpat4,Aldh,Aldh7A1,CG10638,CG10863,CG11425,CG11426,CG11438,CG12746,CG12766,CG1941,CG1946,CG2767,CG31075,CG6083,CG7997,CG8298,CG9436,CG9886,Dgat2,Dgkepsilon,Gk1,Gk2,Gpat4,Mulk,mino,mri,CG11437,ARY
									41	ACXB,ACXC,ACXD,AMPKalpha,Ac13E,Ac3,Ac78C,Atg5,CG5948,Cat,HDAC1,Hsc70-1,Hsc70-2,Hsc70-4,Hsp70Aa,Hsp70Ab,Hsp70Ba,Hsp70Bb,Hsp70Bbb,Hsp70Bc,Ilp2,Ilp3,Ilp5,Ilp7,Pi3K92E,Ras85D,Sirt1,Sod1,Sod2,Sod3,Thor,Tor,chico,l(2)efl,raptor,ACXA,CG32301,CG32305,CG9314,Ilp4,Pka-C2
									20	CG10425,CG11425,CG11426,CG11438,CG6962,CG7997,Ect3,Gal,Gba1a,Gba1b,GlcT,Sap-r,Sk2,Sply,Spt-I,bwa,ifc,lace,nSMase,CG11437
									94	ALiX,AP-2alpha,AP-2mu,AP-2sigma,Arf102F,Arf51F,Arf79F,ArfGAP1,ArfGAP3,Arp3,Arpc1,Arpc2,Arpc3A,Arpc3B,Arpc4,Arpc5,CCDC53,CG2224,CG31064,CG5498,CG8243,CHMP2B,Cbl,Cdc42,CenB1A,Chmp1,EndoA,EndoB,Eps-15,FAM21,Git,Hrs,Hsc70-1,Hsc70-2,Hsc70-4,Hsp70Aa,Hsp70Ab,Hsp70Ba,Hsp70Bb,Hsp70Bbb,Hsp70Bc,Khc,Lerp,PIP4K,PIP5K59B,Past1,Pld,Rab10,Rab35,Rab5,Rab7,Rab8,Rbpn-5,Rbsn-5,Rip11,SWIP,Sara,Sec71,Snx1,Snx3,Snx6,St…
									25	ABCB7,ABCD,CG10226,CG11069,CG1494,CG1824,CG3156,CG31792,CG32091,CG42816,CG4562,CG4822,CG7627,CG7806,CG8908,CG9270,Eato,Hmt-1,MRP,Mdr49,Mdr50,Mdr65,l(2)03659,CG31213,CG6052
									72	AMPKalpha,Atg10,Atg101,Atg12,Atg14,Atg16,Atg17,Atg2,Atg3,Atg4a,Atg4b,Atg5,Atg6,Atg7,Atg8a,Atg9,Bace,CG11459,CG3632,CG5059,Cp1,DOR,EndoB,Gcn2,IKKepsilon,Ilp2,Ilp3,Ilp5,Itpr,Lamp1,Lkb1,Lst8,PEK,Pi3K59F,Pi3K92E,Rab39,Rab7,Rab8,RagA-B,RagC-D,Ras64B,Ras85D,Rheb,Rubicon,Snap29,Spt20,Syx17,Takl1,Takl2,Tap42,Tor,Traf6,Tsc1,Uvrag,Vps15,bsk,cathD,chico,eIF2alpha,gig,htk,raptor,Atg8b,CG5863,Ilp4,CG17283,CG3…
									26	CG43089,CG7094,CkIalpha,Cul1,Cul6,Roc1a,Roc1b,SkpA,SkpB,Su(fu),boi,cos,disp,en,fu,gskt,hh,rasp,smo,CG12147,CG15800,SkpE,CG2577,Pka-C2,SkpC,SkpD
									6	Col4a1,Hml,Itgbn,LanB2,mys,vkg
									40	Agpat1,Agpat4,CG11425,CG11426,CG11438,CG12746,CG14507,CG18815,CG18858,CG2201,CG3009,CG31683,CG33116,CG4757,CG7718,CG8745,Cds,Dgkepsilon,Dhap-at,GIIIspla2,GXIVsPLA2,Gpat4,Gpdh1,Pcyt1,Pcyt2,Pis,Pisd,Pld,Pld3,Taz,bbc,frj,iPLA2-VIA,mino,nes,sPLA2,CG11437,Gpo2,Gpo3,CG43345
									8	Mer,Rassf,ds,hpo,jub,mats,sav,yki
									17	Act5C,Arr2,CG13898,CG17760,CG30054,CaMKII,Cam,Itpr,Trpgamma,inaC,inaD,ninaC,ninaE,CG30378,CG31960,CG5024,azot
									37	5PtaseI,CG13898,CG15743,CG17026,CG17027,CG17028,CG17029,CG3632,CG42271,CG6707,CG7956,CG9389,CG9391,Cam,Cds,Dgkepsilon,INPP5E,Ipk1,Ipk2,Ipp,Itpr,Ocrl,PIP4K,PIP5K59B,Pi3K59F,Pi3K92E,Pi4KIIalpha,Pis,Sac1,Synj,inaC,mtm,sl,CG30378,CG31960,CG5024,azot
									5	Atx2,Lsm12a,cyc,gskt,tim
									13	Atx-1,Bx42,CG6843,Gcn5,HDAC1,Hey,Nct,Psn,Tace,aph-1,dsh,dx,pen-2
									40	AIF,Ask1,Bruce,Buffy,Cyt-c-d,Cyt-c-p,Dark,Dcp-1,Debcl,Decay,Dredd,Drice,Dronc,Drp1,HtrA2,Jafrac2,Jra,Lam,LamC,Marf,Miro,PEK,Parp,Raf,Ras85D,Strica,Takl1,Takl2,Traf6,Tspo,bic,bsk,eIF5,fzo,hpo,mei-41,p53,sav,tefu,betaNACtes1
									68	AMPKalpha,BHD,CD98hc,CG14184,CG14812,CG14977,CG16908,CG5110,IKKbeta,Ilp2,Ilp3,Ilp5,Iml1,JhI-21,Lkb1,Lst8,Mo25,Nprl2,Nprl3,Nup44A,Pi3K92E,Raf,RagA-B,RagC-D,Ras85D,Rheb,RpS6,S6kII,Sec13,Sin1,Skp2,Sos,TBC1d7,Tor,Tsc1,Vha13,Vha14-1,Vha26,Vha36-1,Vha36-2,Vha36-3,Vha44,Vha55,Vha68-1,Vha68-2,Vha68-3,VhaSFD,Wdr24,Wdr59,Wnt10,chico,dsh,eIF4B,eIF4E5,eIF4E6,eIF4E7,fz4,gig,gskt,inaC,mio,raptor,rictor,CG15719…
									36	AkhR,CCHa1-R,CCHa2-R,CCKLR-17D1,CCKLR-17D3,CG30025,CG8916,CapaR,GABA-B-R2,Gpa2,Gpb5,Lcch3,Lgr1,Lgr3,Nmdar1,Nmdar2,PK1-R,PK2-R1,PK2-R2,Try29F,Tspo,alphaTry,betaTry,deltaTry,epsilonTry,etaTry,gammaTry,kappaTry,mAChR-B,mGluR,thetaTry,CG33159,mAChR-C,iotaTry,CG30031,lambdaTry
									39	AMPKalpha,Art1,Art2,Atg12,Atg8a,CG5059,Cat,Cdk2,CycB,CycB3,CycD,G6P,Gadd45,IKKbeta,Ilp2,Ilp3,Ilp5,Lkb1,Pepck2,Pi3K92E,Raf,Ras85D,SAK,Sirt1,Skp2,Sod2,Sos,bsk,chico,homer,p38a,p38b,p38c,polo,tefu,Atg8b,CG9314,Ilp4,Art6
									21	Actbeta,CG43089,Cul1,Cul6,Dp,E2f2,Rbf,Rbf2,Roc1a,Roc1b,Sara,SkpA,SkpB,achi,gbb,loh,vis,CG15800,SkpE,SkpC,SkpD
									11	AGO3,Raf,Ras85D,Sos,aub,brn,fs(1)K10,grk,orb,piwi,sqd
									55	Apc,Apc2,Axn,CG3226,CG43089,CG7094,CaMKII,CanA-14F,CanB,CanB2,CkIIalpha,CkIIbeta,CkIalpha,Cul1,Cul6,CycD,DAAM,Jra,Notum,Pp2B-14D,Psn,Rac1,RhoL,Roc1a,Roc1b,Ror,SkpA,SkpB,Takl1,Takl2,Vang,Wnt10,arm,bsk,dsh,ebi,fz4,gskt,inaC,p120ctn,pont,por,CG12147,CG15800,Cby,SkpE,Ssl,CG2577,sinah,Pka-C2,CkIIbeta2,SkpC,SkpD,Ste12DOR,Ste:CG33241
									24	14-3-3epsilon,14-3-3zeta,Act5C,CycE,Dlg5,Krn,Mer,Patj,Rassf,Zyx,bsk,dia,ds,hpo,jub,lft,mats,p53,sav,tsh,upd1,upd2,upd3,yki
									48	14-3-3zeta,Ask1,Atf-2,CYLD,Dok,Jra,Krn,Mkk4,Rac1,Raf,Ras85D,RhoL,Shark,Shc,Sod2,Sos,Takl1,Takl2,Traf6,alph,boss,bsk,chic,cnk,dos,ebi,emb,fs(1)M3,fs(1)N,grk,hkb,ksr,lic,msk,p38a,p38b,p38c,phyl,sev,slpr,spi,trk,tsl,vap,CG6036,tll,sinah,tor

## Sheet: Ythdc RNAi Go terms
GO_term: Upregulated genes with Ythdc RNAi	num_genes	pvalue	Genes	Go term
heat shock-mediated polytene chromosome puffing	7	1.65441e-06	FBgn0010247,FBgn0013275,FBgn0013276,FBgn0013277,FBgn0013278,FBgn0013279,FBgn0051354	GO:0035080
polytene chromosome puffing	7	3.40945e-05	FBgn0010247,FBgn0013275,FBgn0013276,FBgn0013277,FBgn0013278,FBgn0013279,FBgn0051354	GO:0035079
protein refolding	9	4.1434e-05	FBgn0001225,FBgn0001226,FBgn0001230,FBgn0013275,FBgn0013276,FBgn0013277,FBgn0013278,FBgn0013279,FBgn0051354	GO:0042026
protein folding	17	0.000163113	FBgn0001225,FBgn0001226,FBgn0001230,FBgn0001233,FBgn0003676,FBgn0010621,FBgn0013275,FBgn0013276,FBgn0013277,FBgn0013278,FBgn0013279,FBgn0015019,FBgn0032961,FBgn0039562,FBgn0051354,FBgn0263106,FBgn0284436	GO:0006457
cellular response to heat	9	0.000871326	FBgn0001233,FBgn0010247,FBgn0013275,FBgn0013276,FBgn0013277,FBgn0013278,FBgn0013279,FBgn0039562,FBgn0051354	GO:0034605
chaperone-mediated protein folding	10	0.00297075	FBgn0001225,FBgn0001226,FBgn0001230,FBgn0013275,FBgn0013276,FBgn0013277,FBgn0013278,FBgn0013279,FBgn0051354,FBgn0263106	GO:0061077
'de novo' posttranslational protein folding	8	0.00425834	FBgn0001230,FBgn0013275,FBgn0013276,FBgn0013277,FBgn0013278,FBgn0013279,FBgn0051354,FBgn0263106	GO:0051084
chaperone cofactor-dependent protein refolding	8	0.00425834	FBgn0001230,FBgn0013275,FBgn0013276,FBgn0013277,FBgn0013278,FBgn0013279,FBgn0051354,FBgn0263106	GO:0051085
'de novo' protein folding	8	0.00561363	FBgn0001230,FBgn0013275,FBgn0013276,FBgn0013277,FBgn0013278,FBgn0013279,FBgn0051354,FBgn0263106	GO:0006458
response to heat	12	0.00622905	FBgn0001226,FBgn0001233,FBgn0004575,FBgn0010247,FBgn0013275,FBgn0013276,FBgn0013277,FBgn0013278,FBgn0013279,FBgn0039562,FBgn0051354,FBgn0263106	GO:0009408
response to temperature stimulus	15	0.0097261	FBgn0001225,FBgn0001226,FBgn0001233,FBgn0003068,FBgn0004575,FBgn0010247,FBgn0013275,FBgn0013276,FBgn0013277,FBgn0013278,FBgn0013279,FBgn0037724,FBgn0039562,FBgn0051354,FBgn0263106	GO:0009266
cellular response to unfolded protein	8	0.0240807	FBgn0001230,FBgn0013275,FBgn0013276,FBgn0013277,FBgn0013278,FBgn0013279,FBgn0023511,FBgn0051354	GO:0034620
response to unfolded protein	8	0.0367257	FBgn0001230,FBgn0013275,FBgn0013276,FBgn0013277,FBgn0013278,FBgn0013279,FBgn0023511,FBgn0051354	GO:0006986
response to decreased oxygen levels	10	0.0370553	FBgn0005614,FBgn0013275,FBgn0013276,FBgn0013277,FBgn0013278,FBgn0013279,FBgn0023529,FBgn0029504,FBgn0037292,FBgn0051354	GO:0036293

## Sheet: Fig 7f. m6A tagged genes Upregu
GO_term: (Fig. 7f) m6A tagged genes Upregulated with Ythdc RNAi	pvalue	Genes	Go term
signaling	0.00357433	FBgn0000036,FBgn0003292,FBgn0003345,FBgn0004514,FBgn0004841,FBgn0005614,FBgn0010329,FBgn0015399,FBgn0024963,FBgn0029504,FBgn0031275,FBgn0033791,FBgn0033932,FBgn0034718,FBgn0036368,FBgn0037060,FBgn0038237,FBgn0038385,FBgn0038504,FBgn0038880,FBgn0039282,FBgn0039530,FBgn0040505,FBgn0046706,FBgn0052677,FBgn0052843,FBgn0053696,FBgn0259145,FBgn0260446,FBgn0263116,FBgn0264087,FBgn0264270,FBgn0264574,FBg…	GO:0023052
cell communication	0.00693886	FBgn0000036,FBgn0003292,FBgn0003345,FBgn0004514,FBgn0004841,FBgn0005614,FBgn0010329,FBgn0015399,FBgn0024963,FBgn0029504,FBgn0031275,FBgn0033791,FBgn0033932,FBgn0034718,FBgn0036368,FBgn0037060,FBgn0038237,FBgn0038385,FBgn0038504,FBgn0038880,FBgn0039282,FBgn0039530,FBgn0040505,FBgn0046706,FBgn0052677,FBgn0052843,FBgn0053696,FBgn0259145,FBgn0260446,FBgn0263116,FBgn0264087,FBgn0264270,FBgn0264574,FBg…	GO:0007154
regulation of biological process	0.00954435	FBgn0000036,FBgn0000283,FBgn0002941,FBgn0003068,FBgn0003261,FBgn0003292,FBgn0003345,FBgn0004514,FBgn0004841,FBgn0005614,FBgn0010329,FBgn0011746,FBgn0015399,FBgn0016076,FBgn0023524,FBgn0024963,FBgn0028408,FBgn0028554,FBgn0028996,FBgn0029504,FBgn0029824,FBgn0029941,FBgn0031275,FBgn0032741,FBgn0033791,FBgn0033932,FBgn0034718,FBgn0036368,FBgn0036862,FBgn0037060,FBgn0037766,FBgn0037989,FBgn0038237,FBg…	GO:0050789
signal transduction	0.0097737	FBgn0000036,FBgn0003345,FBgn0004514,FBgn0004841,FBgn0005614,FBgn0010329,FBgn0015399,FBgn0024963,FBgn0029504,FBgn0031275,FBgn0033791,FBgn0033932,FBgn0034718,FBgn0036368,FBgn0037060,FBgn0038237,FBgn0038385,FBgn0038504,FBgn0038880,FBgn0039282,FBgn0039530,FBgn0040505,FBgn0046706,FBgn0052843,FBgn0053696,FBgn0259145,FBgn0260446,FBgn0263116,FBgn0264270,FBgn0264753,FBgn0264908,FBgn0265597,FBgn0266137	GO:0007165
regulation of cellular process	0.0249122	FBgn0000036,FBgn0000283,FBgn0002941,FBgn0003068,FBgn0003261,FBgn0003292,FBgn0003345,FBgn0004514,FBgn0004841,FBgn0005614,FBgn0010329,FBgn0011746,FBgn0015399,FBgn0016076,FBgn0024963,FBgn0028408,FBgn0028554,FBgn0028996,FBgn0029504,FBgn0029824,FBgn0029941,FBgn0031275,FBgn0032741,FBgn0033791,FBgn0033932,FBgn0034718,FBgn0036368,FBgn0036862,FBgn0037060,FBgn0038237,FBgn0038385,FBgn0038504,FBgn0038880,FBg…	GO:0050794
system process	0.0274729	FBgn0000036,FBgn0003068,FBgn0004514,FBgn0005614,FBgn0010329,FBgn0016076,FBgn0023524,FBgn0024963,FBgn0030723,FBgn0032233,FBgn0037989,FBgn0040505,FBgn0042185,FBgn0051361,FBgn0053516,FBgn0053519,FBgn0260793,FBgn0264753,FBgn0264908,FBgn0265597	GO:0003008
biological regulation	0.0305483	FBgn0000036,FBgn0000283,FBgn0002941,FBgn0003068,FBgn0003261,FBgn0003292,FBgn0003345,FBgn0004514,FBgn0004841,FBgn0005614,FBgn0010329,FBgn0011746,FBgn0015399,FBgn0016076,FBgn0023524,FBgn0024963,FBgn0028408,FBgn0028554,FBgn0028996,FBgn0029504,FBgn0029824,FBgn0029941,FBgn0031275,FBgn0032741,FBgn0033791,FBgn0033932,FBgn0034718,FBgn0036368,FBgn0036862,FBgn0037060,FBgn0037766,FBgn0037989,FBgn0038237,FBg…	GO:0065007
