# Supplementary material for: Mettl3-dependent m6A modification attenuates the brain stress response in Drosophila
Source: Nat Commun. 2022 Sep 14;13:5387. doi: 10.1038/s41467-022-33085-3 (PMC9474545; doi:10.1038/s41467-022-33085-3)
Supplement: Supplementary file 7 — Supplementary Data 4 [file 41467_2022_33085_MOESM7_ESM.xlsx]

## Sheet: Cover Page
Supplementary Data 4: S2 cell vs brain, head vs brain RNA-seq
Drosophila tissue types, RNA-seq differential gene expression comparison table
1. Comparison of Brain versus S2 cells
2. Comparison of Brain versus total head tissue

## Sheet: log2(brain.vs.S2)
Expression of Genes Brain Vs S2 cells	baseMean	log2(brain.vs.S2)	lfcSE	stat	pvalue	padj	geneID
Ggamma30A	106893	13.4577	0.288281	46.6827	0	0	Ggamma30A
Syt1	67835.9	13.0714	0.310906	42.043	0	0	Syt1
cpx	123220	12.8783	0.23366	55.1155	0	0	cpx
nSyb	51204	12.7906	0.327603	39.0432	0	0	nSyb
para	60135	12.7282	0.307571	41.3829	0	0	para
Nrx-1	23714.6	11.3269	0.290892	38.9385	0	0	Nrx-1
Nckx30C	44913.5	10.6228	0.180296	58.9185	0	0	Nckx30C
eEF1alpha2	27363.1	10.4877	0.238751	43.9274	0	0	eEF1alpha2
futsch	55941.2	10.4104	0.165821	62.7806	0	0	futsch
CadN	15584.2	10.1075	0.236597	42.7206	0	0	CadN
Gs2	51731	10.0201	0.151391	66.1872	0	0	Gs2
jef	17591.3	9.96088	0.224947	44.281	0	0	jef
Rbp9	23887.6	9.9365	0.197134	50.4049	0	0	Rbp9
CG44247	13045.6	9.91575	0.260224	38.1046	0	0	CG44247
CG42268	13054.2	9.44808	0.216891	43.5614	0	0	CG42268
TM4SF	12957.3	9.41764	0.247928	37.9854	0	0	TM4SF
Syt7	8407.99	9.05696	0.226481	39.9898	0	0	Syt7
Ace	19363.9	8.71225	0.147151	59.2062	0	0	Ace
CG16779	10525.1	8.67588	0.203938	42.5418	0	0	CG16779
Pvf2	6009.46	-8.67022	0.210239	-41.2398	0	0	Pvf2
CG42541	9992.29	8.63369	0.217953	39.6127	0	0	CG42541
Appl	58414.2	8.61197	0.185202	46.5004	0	0	Appl
Stacl	14811.4	8.56105	0.20138	42.512	0	0	Stacl
CAH1	8116.84	8.54216	0.210206	40.637	0	0	CAH1
CG9170	6852.92	8.41503	0.211253	39.8338	0	0	CG9170
CG11155	12782.4	8.41443	0.167952	50.1001	0	0	CG11155
pnr	5008.85	-8.24377	0.187017	-44.0805	0	0	pnr
jdp	18458.4	8.2239	0.168998	48.6628	0	0	jdp
rdgB	16549.7	8.12509	0.150573	53.9611	0	0	rdgB
Aplip1	5667.47	8.09257	0.204012	39.6671	0	0	Aplip1
bol	22345.4	8.0518	0.147436	54.6122	0	0	bol
lncRNA:roX1	81454.1	7.98101	0.153387	52.0319	0	0	lncRNA:roX1
axo	6463.31	7.94379	0.205298	38.694	0	0	axo
LpR1	6223.79	7.93207	0.199171	39.8253	0	0	LpR1
wtrw	5025.78	7.92353	0.203866	38.8663	0	0	wtrw
Ndae1	7340.95	7.89303	0.170167	46.384	0	0	Ndae1
trpl	57829.9	7.83575	0.141863	55.2347	0	0	trpl
NaCP60E	38459.8	7.82211	0.178168	43.903	0	0	NaCP60E
Hk	23728.5	7.81729	0.138331	56.5114	0	0	Hk
toc	8243.23	7.78085	0.162212	47.9672	0	0	toc
CG44838	5994.11	7.74586	0.191555	40.4368	0	0	CG44838
sm	22396.1	7.68759	0.141675	54.2621	0	0	sm
Vha68-1	20378.4	7.59308	0.145746	52.0981	0	0	Vha68-1
CG10132	4131.17	7.53277	0.198661	37.9177	0	0	CG10132
Myo61F	4503.69	-7.47146	0.170117	-43.9196	0	0	Myo61F
AGO3	2151.61	-7.46725	0.179217	-41.6661	0	0	AGO3
Cadps	20455.5	7.36336	0.112978	65.1754	0	0	Cadps
CAH7	4382.51	7.24428	0.179241	40.4163	0	0	CAH7
hth	10507.6	7.23095	0.172709	41.8677	0	0	hth
CG33181	5210.17	7.16129	0.184757	38.7606	0	0	CG33181
mlt	5150.99	7.04538	0.153761	45.8204	0	0	mlt
Picot	4461.1	7.04226	0.164385	42.8401	0	0	Picot
CG17816	17168.7	6.95491	0.141095	49.2923	0	0	CG17816
NetB	6134.4	6.79201	0.147833	45.944	0	0	NetB
CG3168	7400.51	6.7369	0.145776	46.2142	0	0	CG3168
hiw	10635.3	6.71824	0.11561	58.1111	0	0	hiw
CG14273	3205.26	-6.71594	0.159678	-42.0592	0	0	CG14273
kek6	4199.69	6.6586	0.162757	40.9113	0	0	kek6
ogre	5273.64	6.64303	0.167319	39.7029	0	0	ogre
Reph	6482.84	6.55905	0.137496	47.7034	0	0	Reph
sick	3994.59	6.54651	0.15126	43.2799	0	0	sick
comt	16629.6	6.54005	0.128313	50.9694	0	0	comt
Epac	11578.3	6.51403	0.119162	54.6652	0	0	Epac
Sema1a	9704.65	6.46782	0.146556	44.1322	0	0	Sema1a
unc-104	57165.6	6.43813	0.120474	53.4401	0	0	unc-104
lncRNA:CR31451	106638	6.37302	0.12802	49.7815	0	0	lncRNA:CR31451
CycA	2111.07	-6.20048	0.159707	-38.8241	0	0	CycA
Karl	8240.84	-6.19292	0.15909	-38.927	0	0	Karl
CG42750	3962.3	6.14589	0.161738	37.999	0	0	CG42750
CG31140	20558	6.03781	0.112398	53.718	0	0	CG31140
Fas1	77113.8	6.00196	0.101731	58.9985	0	0	Fas1
Ect3	2903.51	5.99361	0.153756	38.9814	0	0	Ect3
CG42613	20016.5	5.98894	0.125903	47.5678	0	0	CG42613
chrb	17272.5	5.97609	0.11916	50.152	0	0	chrb
CG7900	3651.2	-5.96408	0.134993	-44.1807	0	0	CG7900
aub	1985.22	-5.92138	0.140269	-42.2146	0	0	aub
b	6363.12	5.83133	0.146343	39.8469	0	0	b
cpo	14473	5.79818	0.125039	46.3711	0	0	cpo
CG4238	3719.72	5.75064	0.149759	38.3993	0	0	CG4238
Asator	14649	5.6841	0.13489	42.1387	0	0	Asator
Fas2	5118.36	5.65356	0.118726	47.6185	0	0	Fas2
CG11638	3208.21	5.62532	0.141403	39.7822	0	0	CG11638
Syngr	11338.5	5.58729	0.145018	38.5282	0	0	Syngr
ed	3611.97	5.4419	0.120627	45.1133	0	0	ed
mub	31489.5	5.41811	0.0919431	58.929	0	0	mub
CG5273	13664.7	5.33543	0.136088	39.2059	0	0	CG5273
norpA	57267	5.30109	0.128692	41.1922	0	0	norpA
yin	14337.6	-5.29474	0.0946598	-55.9344	0	0	yin
Sap47	77233.8	5.28838	0.107662	49.1202	0	0	Sap47
cher	19743.5	-5.26779	0.104169	-50.5695	0	0	cher
mab-21	8897.56	-5.1712	0.125024	-41.3617	0	0	mab-21
CG12991	3175.68	5.16416	0.137184	37.6439	0	0	CG12991
CG13743	4582.07	5.13515	0.123978	41.4198	0	0	CG13743
Pur-alpha	11845.9	5.1148	0.124228	41.1727	0	0	Pur-alpha
Tob	12476	5.06008	0.116945	43.2688	0	0	Tob
CG17760	1890.38	-4.98113	0.116487	-42.7613	0	0	CG17760
tsr	34594.5	-4.95419	0.100208	-49.439	0	0	tsr
alpha-Man-IIb	4612.97	4.94044	0.113619	43.4824	0	0	alpha-Man-IIb
Galphao	20859.5	4.85302	0.119224	40.705	0	0	Galphao
DOR	9083.56	4.78763	0.11964	40.0171	0	0	DOR
CG9302	3490.52	-4.75988	0.116485	-40.8626	0	0	CG9302
CG2930	4644.65	-4.74679	0.117767	-40.3066	0	0	CG2930
nrv2	31522.8	4.72405	0.102689	46.0037	0	0	nrv2
Orct2	4322.19	-4.70307	0.119747	-39.2752	0	0	Orct2
GlcAT-P	6276.23	4.69265	0.0987015	47.5439	0	0	GlcAT-P
CG7646	4680.09	4.62011	0.103721	44.5436	0	0	CG7646
DNApol-epsilon255	1760.71	-4.5741	0.11013	-41.5334	0	0	DNApol-epsilon255
Ac76E	3437.91	4.54874	0.119275	38.1365	0	0	Ac76E
Amph	9504.08	4.54649	0.11282	40.2986	0	0	Amph
CG10960	7857.36	4.53541	0.110409	41.0781	0	0	CG10960
Mgat2	5328.76	4.47404	0.108322	41.3034	0	0	Mgat2
CG33090	2824.32	4.29969	0.105118	40.9036	0	0	CG33090
ImpL2	15771.2	-4.27225	0.0741031	-57.6528	0	0	ImpL2
CCT5	7061	-4.22747	0.112384	-37.6163	0	0	CCT5
Cds	17927.2	4.22459	0.107598	39.2628	0	0	Cds
Ten-a	22718.7	4.18213	0.0905158	46.2033	0	0	Ten-a
Myo31DF	6861.34	-4.15223	0.0963895	-43.0776	0	0	Myo31DF
Mnn1	9306.62	4.13376	0.096971	42.6289	0	0	Mnn1
slgA	17381	4.09157	0.096004	42.6188	0	0	slgA
EndoA	17846.7	4.08911	0.0994703	41.1089	0	0	EndoA
prd1	5579.28	4.03949	0.0919757	43.9191	0	0	prd1
Tomosyn	20161.9	3.99654	0.105812	37.7702	0	0	Tomosyn
l(3)80Fg	6896.87	3.89783	0.089714	43.4473	0	0	l(3)80Fg
Atpalpha	242067	3.84509	0.0837359	45.9192	0	0	Atpalpha
scyl	9372.37	3.83125	0.0995317	38.4928	0	0	scyl
Mhcl	8088.27	3.80914	0.0750274	50.7701	0	0	Mhcl
mys	19784.5	-3.78286	0.0843007	-44.8735	0	0	mys
Df31	24159.9	-3.76095	0.0998196	-37.6775	0	0	Df31
CASK	19452.8	3.74741	0.0841834	44.5149	0	0	CASK
Ipp	5272.84	3.73035	0.0979223	38.095	0	0	Ipp
kay	23269.1	-3.66606	0.0679322	-53.9664	0	0	kay
Socs36E	12914.1	-3.6209	0.0951274	-38.0637	0	0	Socs36E
SelR	3865.51	3.57473	0.088038	40.6044	0	0	SelR
Pkc98E	13903.5	3.43487	0.0812711	42.2643	0	0	Pkc98E
CG1640	11152.5	3.35201	0.0854024	39.2496	0	0	CG1640
cpb	5168.75	-3.31706	0.0751831	-44.1197	0	0	cpb
CaMKII	27987.3	3.27467	0.083261	39.3302	0	0	CaMKII
CG9328	6960.09	3.2274	0.082559	39.092	0	0	CG9328
CG9674	38141.7	3.1882	0.0806583	39.5272	0	0	CG9674
ATP8A	7326.85	3.15703	0.0736051	42.8915	0	0	ATP8A
bdg	4226.24	-3.1247	0.0707609	-44.1586	0	0	bdg
P5CDh1	17450.3	3.10971	0.076111	40.8575	0	0	P5CDh1
CG5004	4742.27	-2.9751	0.0744881	-39.9407	0	0	CG5004
CG18135	6321.48	2.96699	0.0746549	39.7427	0	0	CG18135
CG5946	4254.82	2.949	0.0781371	37.7413	0	0	CG5946
Arpc2	4394.34	-2.93266	0.0689397	-42.5395	0	0	Arpc2
smash	8084.65	2.91183	0.0716889	40.6176	0	0	smash
Pvr	6927.61	-2.90244	0.0727305	-39.9068	0	0	Pvr
Nf1	6861.79	2.88792	0.0759742	38.0119	0	0	Nf1
Nhe3	8038.61	2.86623	0.0758536	37.7863	0	0	Nhe3
CG9705	3990.34	-2.85342	0.0730248	-39.0747	0	0	CG9705
Map205	13346.8	-2.74972	0.072462	-37.9471	0	0	Map205
ena	7901.32	-2.31985	0.0601541	-38.5651	0	0	ena
CG12065	6786.92	-2.31805	0.060121	-38.5564	0	0	CG12065
CG32521	16157.7	3.94441	0.105181	37.5013	8.78484e-308	7.48922e-306	CG32521
CG7607	2587.3	5.59897	0.149372	37.4835	1.71004e-307	1.4485e-305	CG7607
Tsp66E	4548.89	2.90482	0.0777727	37.3502	2.5172e-305	2.11862e-303	Tsp66E
Hsp83	24333.4	-2.86385	0.0767161	-37.3305	5.25422e-305	4.39426e-303	Hsp83
CG8545	2851.69	-3.1784	0.0854497	-37.1962	7.86076e-303	6.53283e-301	CG8545
Rbp	14761.4	4.76603	0.128293	37.1495	4.46208e-302	3.68512e-300	Rbp
CG9813	28859.3	11.9641	0.322408	37.1085	2.04787e-301	1.68078e-299	CG9813
RhoL	2359.6	-3.51505	0.0950872	-36.9666	3.93772e-299	3.21192e-297	RhoL
Pdk	4347.68	3.61948	0.0979255	36.9616	4.74313e-299	3.84514e-297	Pdk
nmo	7901.35	4.68141	0.126659	36.9606	4.91767e-299	3.96232e-297	nmo
Wdr62	6652.21	2.27173	0.0614725	36.9553	5.99151e-299	4.79829e-297	Wdr62
Sik2	2958.58	6.03643	0.163501	36.9198	2.22226e-298	1.76897e-296	Sik2
CG5937	4851.9	8.17567	0.222059	36.8176	9.67232e-297	7.65329e-295	CG5937
RnrS	2878.95	-7.00374	0.190251	-36.8131	1.13933e-296	8.96138e-295	RnrS
orb2	10196.1	4.92711	0.134233	36.7056	5.9455e-295	4.64875e-293	orb2
CG10089	2653.86	5.62531	0.153561	36.6324	8.71965e-294	6.77773e-292	CG10089
CG31635	6164.86	3.4544	0.0943299	36.6204	1.35381e-293	1.04615e-291	CG31635
Eip78C	2232.15	5.14789	0.140783	36.5662	9.86262e-293	7.57701e-291	Eip78C
shi	40902.5	3.55802	0.0973328	36.5552	1.47345e-292	1.12544e-290	shi
Nop56	5508.47	-4.13346	0.113264	-36.494	1.37892e-291	1.04719e-289	Nop56
RhoGAP100F	13227.4	4.82897	0.132412	36.4694	3.39021e-291	2.5599e-289	RhoGAP100F
NaPi-III	14955.6	10.7754	0.296934	36.2887	2.43758e-288	1.83012e-286	NaPi-III
tty	7545.5	8.846	0.244356	36.2014	5.79654e-287	4.32743e-285	tty
Ets21C	3275	-7.03808	0.19471	-36.1465	4.21591e-286	3.12972e-284	Ets21C
tinc	3648.23	7.57801	0.209735	36.1314	7.28864e-286	5.38056e-284	tinc
pan	24309.8	3.89669	0.107865	36.1257	8.94726e-286	6.56828e-284	pan
mei-P26	41385.9	4.71448	0.130631	36.09	3.25291e-285	2.3748e-283	mei-P26
CG6218	3219.63	5.0373	0.139612	36.0808	4.53723e-285	3.29423e-283	CG6218
btsz	4349.43	5.24965	0.145694	36.032	2.63512e-284	1.90276e-282	btsz
Nna1	4025.11	3.63681	0.100953	36.0249	3.40949e-284	2.44853e-282	Nna1
eag	7116.53	7.6089	0.211335	36.004	7.23662e-284	5.1689e-282	eag
sti	2944.37	-9.16955	0.254764	-35.9923	1.10442e-283	7.84616e-282	sti
CG13375	3455.91	5.49651	0.153038	35.916	1.71696e-282	1.21326e-280	CG13375
Bx	2816.09	5.3478	0.148972	35.8981	3.27097e-282	2.29907e-280	Bx
CG5455	4967.97	5.6492	0.157504	35.867	1.00078e-281	6.99698e-280	CG5455
Sf3b3	5407.54	-3.80526	0.106131	-35.8543	1.5752e-281	1.09551e-279	Sf3b3
dally	10105	2.494	0.0695774	35.8449	2.20768e-281	1.52735e-279	dally
CG13917	15118.3	2.33029	0.0651134	35.7881	1.69118e-280	1.16392e-278	CG13917
hwt	6807.9	5.25875	0.147068	35.7572	5.10597e-280	3.49587e-278	hwt
mtd	32479.7	3.25322	0.091015	35.7438	8.25683e-280	5.62401e-278	mtd
dnc	16583.8	5.69923	0.159492	35.7337	1.18603e-279	8.03704e-278	dnc
tutl	28375.7	12.0823	0.338297	35.7151	2.30344e-279	1.55294e-277	tutl
CG2269	24691.4	11.6659	0.326659	35.7127	2.51331e-279	1.68583e-277	CG2269
CG6040	1924.06	5.7752	0.162006	35.6481	2.52549e-278	1.68544e-276	CG6040
Tat	3804.1	3.15219	0.0885194	35.6102	9.74585e-278	6.47144e-276	Tat
betaTub60D	12232.2	-6.71752	0.188756	-35.5884	2.11809e-277	1.39942e-275	betaTub60D
Syx6	3218.77	3.73283	0.10496	35.5643	4.98908e-277	3.27988e-275	Syx6
CG42324	2752.68	5.58138	0.157196	35.5058	3.99931e-276	2.61618e-274	CG42324
Ca-alpha1D	12304.6	10.0777	0.285189	35.3371	1.58347e-273	1.03074e-271	Ca-alpha1D
Gbeta5	2931.65	5.55486	0.157524	35.2636	2.12517e-272	1.37657e-270	Gbeta5
Culd	6144.73	8.02979	0.227967	35.2235	8.72915e-272	5.62668e-270	Culd
Ddc	7036.28	8.40343	0.238807	35.1893	2.91535e-271	1.87007e-269	Ddc
CG5535	1678.37	-4.58835	0.130547	-35.1471	1.28625e-270	8.2109e-269	CG5535
chp	33835	11.7895	0.335757	35.1133	4.22402e-270	2.68347e-268	chp
CG5346	6160.28	-5.02063	0.143037	-35.1001	6.71307e-270	4.24433e-268	CG5346
Shal	5821.87	8.40383	0.239691	35.0612	2.63382e-269	1.6573e-267	Shal
side-IV	3594.98	7.37068	0.210642	34.9915	3.02587e-268	1.89497e-266	side-IV
Pka-R2	12158	4.0745	0.116679	34.9205	3.63181e-267	2.26371e-265	Pka-R2
Ric	9831.77	4.11944	0.117972	34.9187	3.86404e-267	2.39716e-265	Ric
Mdh2	11750	2.96496	0.08514	34.8245	1.03682e-265	6.40212e-264	Mdh2
krimp	1282.44	-6.93971	0.199543	-34.7781	5.21629e-265	3.20596e-263	krimp
Hex-A	13679.2	2.13481	0.0614212	34.7569	1.08941e-264	6.66459e-263	Hex-A
puc	8497.94	-3.14942	0.0906905	-34.7271	3.0735e-264	1.87158e-262	puc
e	8681.04	9.69295	0.279539	34.6747	1.8932e-263	1.14756e-261	e
CG11000	14118.4	10.8713	0.313751	34.6496	4.53051e-263	2.73362e-261	CG11000
Obp44a	33486	11.9279	0.345253	34.5482	1.51891e-261	9.12311e-260	Obp44a
CCT6	4490.61	-2.74593	0.0795398	-34.5228	3.65179e-261	2.18347e-259	CCT6
dtn	16215.2	3.7501	0.108635	34.5203	3.98447e-261	2.37166e-259	dtn
IntS11	2191.44	-2.90846	0.0844157	-34.454	3.91703e-260	2.32106e-258	IntS11
heph	17395.5	4.00288	0.116699	34.301	7.57809e-258	4.4704e-256	heph
Gpdh1	12111	4.44285	0.129743	34.2436	5.43322e-257	3.19087e-255	Gpdh1
dpr14	3487.81	7.51345	0.219449	34.2378	6.62531e-257	3.87375e-255	dpr14
mAChR-B	2023.71	4.9121	0.143676	34.1888	3.5454e-256	2.06383e-254	mAChR-B
SREBP	19640.8	-2.15275	0.0629761	-34.1836	4.24261e-256	2.45885e-254	SREBP
Gdap2	9572.8	2.95933	0.0868449	34.076	1.67008e-254	9.63688e-253	Gdap2
coro	4486.99	-3.08339	0.0904916	-34.0738	1.80368e-254	1.03625e-252	coro
CG31688	4476.35	4.6156	0.135704	34.0124	1.46098e-253	8.3573e-252	CG31688
hpRNA:CR32207	1580.33	-7.43017	0.21884	-33.9526	1.1179e-252	6.3672e-251	hpRNA:CR32207
CG42346	3379.17	3.18521	0.0938442	33.9414	1.63199e-252	9.25541e-251	CG42346
CG12592	1226.57	-4.08701	0.120576	-33.8956	7.74003e-252	4.3708e-250	CG12592
Socs16D	3599.09	2.75047	0.0811931	33.8757	1.52063e-251	8.55044e-250	Socs16D
Spase22-23	2895.95	-2.76814	0.0818622	-33.8147	1.19977e-250	6.71767e-249	Spase22-23
IP3K1	2658.43	-5.15436	0.152579	-33.7816	3.66913e-250	2.04573e-248	IP3K1
CG1814	2863.4	3.4492	0.10217	33.7594	7.78198e-250	4.32063e-248	CG1814
Marf1	5056.27	-8.4661	0.2508	-33.7564	8.62068e-250	4.76626e-248	Marf1
ND-51	9309.2	2.54379	0.0753869	33.7432	1.3471e-249	7.4169e-248	ND-51
Oatp30B	2055.43	4.59984	0.136373	33.7299	2.1103e-249	1.15708e-247	Oatp30B
Dop1R1	6085.53	9.27472	0.275609	33.6518	2.93691e-248	1.60365e-246	Dop1R1
RhoGAPp190	15630.3	3.24657	0.0966243	33.5999	1.68076e-247	9.13974e-246	RhoGAPp190
dUTPase	1469.16	-4.43469	0.132044	-33.5848	2.79242e-247	1.51226e-245	dUTPase
JhI-21	5584.13	-3.56509	0.106235	-33.5585	6.76041e-247	3.64621e-245	JhI-21
lncRNA:CR34335	51794.5	5.7049	0.170141	33.5304	1.73658e-246	9.32813e-245	lncRNA:CR34335
Fie	6483	9.3626	0.279832	33.458	1.97168e-245	1.05481e-243	Fie
CG32017	13090	10.6976	0.320349	33.3936	1.69968e-244	9.05628e-243	CG32017
MYPT-75D	2455	6.50144	0.195401	33.2722	9.74352e-243	5.17072e-241	MYPT-75D
stv	2832.32	7.36711	0.221543	33.2536	1.80821e-242	9.55746e-241	stv
Usf	2730.56	3.93453	0.118552	33.1883	1.58871e-241	8.36382e-240	Usf
Atg1	4929.09	2.79109	0.0841198	33.18	2.09461e-241	1.09834e-239	Atg1
Ank2	40152.7	13.0966	0.394746	33.1772	2.29494e-241	1.19863e-239	Ank2
Eaat1	19625.5	11.6205	0.350908	33.1156	1.7732e-240	9.22482e-239	Eaat1
CG34355	4375.73	6.3221	0.19095	33.1087	2.22898e-240	1.15505e-238	CG34355
armi	1171.65	-3.65732	0.110616	-33.0633	1.00316e-239	5.17805e-238	armi
Hasp	42656.2	13.1824	0.399248	33.0182	4.45419e-239	2.29018e-237	Hasp
Sep4	3716.18	5.01054	0.151808	33.0057	6.73562e-239	3.44979e-237	Sep4
wde	2868.51	2.9943	0.0907623	32.9906	1.10927e-238	5.65941e-237	wde
l(2)09851	1862.96	-2.99775	0.0910688	-32.9174	1.2398e-237	6.30106e-236	l(2)09851
Pax	4412.32	-2.33928	0.0712252	-32.8435	1.41146e-236	7.146e-235	Pax
CG10337	1351.26	-6.81765	0.207879	-32.7962	6.6756e-236	3.36685e-234	CG10337
stmA	11875.2	3.20712	0.0978862	32.7638	1.93274e-235	9.71072e-234	stmA
Pka-C1	20757.8	3.39226	0.10366	32.725	6.89235e-235	3.44983e-233	Pka-C1
crb	3111.42	4.95217	0.151344	32.7212	7.79891e-235	3.88886e-233	crb
lace	7091.83	-2.95258	0.0905412	-32.6104	2.92304e-233	1.45207e-231	lace
Ih	30006.5	6.93201	0.212573	32.61	2.96265e-233	1.46624e-231	Ih
Nos	2410.6	5.68627	0.174528	32.5808	7.67238e-233	3.78294e-231	Nos
mbl	18379.6	4.02025	0.123599	32.5265	4.49488e-232	2.208e-230	mbl
fred	2729.19	6.0423	0.18585	32.5117	7.27788e-232	3.56185e-230	fred
CG43324	1474.94	5.14122	0.158276	32.4826	1.87864e-231	9.16029e-230	CG43324
Rif1	1828.18	-3.60181	0.111157	-32.4031	2.48619e-230	1.20781e-228	Rif1
Pen	4696.5	-10.1176	0.312339	-32.393	3.44878e-230	1.66931e-228	Pen
Fer2LCH	11579.1	3.71262	0.114677	32.3746	6.25533e-230	3.01671e-228	Fer2LCH
Alk	12430.8	10.8901	0.336666	32.3469	1.5316e-229	7.3595e-228	Alk
Rip11	10284.5	-3.01377	0.0931881	-32.3407	1.8719e-229	8.96208e-228	Rip11
Stip1	4216.95	-3.43936	0.106383	-32.3299	2.65564e-229	1.26685e-227	Stip1
dl	2479.9	-3.48506	0.108034	-32.2588	2.64828e-228	1.25879e-226	dl
Mink	1475.35	-6.75193	0.209508	-32.2275	7.27084e-228	3.44362e-226	Mink
Catsup	2690.43	-2.53247	0.07861	-32.2156	1.06756e-227	5.03812e-226	Catsup
elav	5679.27	3.52533	0.109434	32.2141	1.11866e-227	5.26051e-226	elav
CG8369	13182.2	11.0449	0.342872	32.213	1.16067e-227	5.43866e-226	CG8369
sle	4725.12	-3.58577	0.111367	-32.1978	1.89534e-227	8.84982e-226	sle
rho-5	2891.91	6.33747	0.197126	32.1493	9.03922e-227	4.20578e-225	rho-5
Evi5	6726.18	2.90358	0.0904186	32.1126	2.93626e-226	1.36139e-224	Evi5
Nup160	2026.02	-2.71367	0.084663	-32.0526	2.01837e-225	9.32544e-224	Nup160
Kul	3538.12	7.76937	0.242518	32.0362	3.41829e-225	1.57384e-223	Kul
CG43102	3733.69	7.24187	0.226184	32.0176	6.20024e-225	2.84479e-223	CG43102
CG2201	2471.83	2.88161	0.0901385	31.9687	2.9741e-224	1.35985e-222	CG2201
dysc	21404.7	11.9127	0.372975	31.9396	7.52698e-224	3.42971e-222	dysc
corto	4422.31	4.24222	0.132941	31.9107	1.8982e-223	8.61951e-222	corto
Eip93F	15089.5	7.02044	0.220029	31.9069	2.14423e-223	9.70337e-222	Eip93F
ringer	2281.13	5.47342	0.171564	31.903	2.42689e-223	1.0945e-221	ringer
DAAM	3564.14	7.98986	0.250752	31.8635	8.5479e-223	3.8419e-221	DAAM
Cirl	16450.9	3.27902	0.102917	31.8609	9.28716e-223	4.16002e-221	Cirl
AMPdeam	4185.74	3.50495	0.110021	31.857	1.05197e-222	4.69618e-221	AMPdeam
Nhe2	4161.33	4.03162	0.126614	31.8419	1.7034e-222	7.57871e-221	Nhe2
miple1	15968	8.82051	0.27725	31.8143	4.11008e-222	1.82251e-220	miple1
Lpin	8062.52	2.41037	0.0759589	31.7326	5.52478e-221	2.44162e-219	Lpin
Ac3	7715.72	6.35932	0.200408	31.7319	5.63712e-221	2.48296e-219	Ac3
Caf1-55	2378.88	-2.64257	0.083293	-31.7261	6.77717e-221	2.9752e-219	Caf1-55
CG16791	14976.2	3.99354	0.125881	31.7247	7.0983e-221	3.10586e-219	CG16791
pdgy	3156.36	6.50357	0.205114	31.707	1.24241e-220	5.41822e-219	pdgy
CG12071	2845.82	5.98327	0.188783	31.6939	1.88479e-220	8.19265e-219	CG12071
Ran	9787.11	-1.82013	0.0574506	-31.6816	2.78658e-220	1.20727e-218	Ran
CG31687	1948.94	4.78319	0.151101	31.6556	6.35204e-220	2.743e-218	CG31687
dos	5363.13	-3.44989	0.109187	-31.5962	4.16554e-219	1.79294e-217	dos
Kank	2288.48	5.02835	0.159383	31.5489	1.85368e-218	7.95276e-217	Kank
SH3PX1	4229.17	-3.29957	0.104592	-31.5471	1.96434e-218	8.40026e-217	SH3PX1
Nup133	1547.78	-3.37842	0.107098	-31.5452	2.08688e-218	8.8955e-217	Nup133
Nak	6009.95	2.63711	0.0837188	31.4996	8.80615e-218	3.74162e-216	Nak
pnt	7920.16	-3.63042	0.115281	-31.4919	1.11975e-217	4.74245e-216	pnt
CaMKI	11858.8	3.57912	0.11368	31.4843	1.42673e-217	6.02325e-216	CaMKI
Idgf4	6184.06	9.06692	0.287993	31.4832	1.47706e-217	6.2159e-216	Idgf4
Galphaq	6670.56	2.54784	0.0809894	31.459	3.16621e-217	1.3282e-215	Galphaq
CG17839	8473.07	10.1349	0.322378	31.4378	6.15424e-217	2.57349e-215	CG17839
Inx2	7547.82	2.78378	0.0885799	31.4267	8.73262e-217	3.64015e-215	Inx2
CG1695	5529.04	9.28959	0.296095	31.3737	4.61851e-216	1.91915e-214	CG1695
CG14591	5544.85	9.00062	0.286932	31.3685	5.44119e-216	2.25391e-214	CG14591
Mcm6	1197.04	-4.18188	0.133514	-31.3216	2.36944e-215	9.78432e-214	Mcm6
CG31221	38586.5	13.1424	0.419653	31.3173	2.71202e-215	1.11641e-213	CG31221
l(2)gl	6913.68	-3.31259	0.105917	-31.2752	1.01464e-214	4.16379e-213	l(2)gl
Nop60B	3889.58	-3.47143	0.11103	-31.2658	1.36135e-214	5.56932e-213	Nop60B
ncd	2224.04	-5.36595	0.171629	-31.2649	1.40281e-214	5.7212e-213	ncd
CG32815	2756.89	6.25545	0.200282	31.2333	3.76935e-214	1.53256e-212	CG32815
Fas3	1652.83	6.08203	0.194823	31.2182	6.03111e-214	2.44463e-212	Fas3
scra	2282.2	-6.35385	0.203597	-31.208	8.29789e-214	3.35316e-212	scra
Pde6	5692.06	9.27815	0.297582	31.1785	2.08583e-213	8.4031e-212	Pde6
unc-13	49649	3.307	0.106081	31.1744	2.37266e-213	9.52959e-212	unc-13
Rab32	6695.84	8.00053	0.256829	31.1512	4.8869e-213	1.95683e-211	Rab32
nAChRalpha4	7527.53	9.89776	0.317809	31.1437	6.16553e-213	2.46137e-211	nAChRalpha4
GC1	2344.42	2.73775	0.0879417	31.1314	9.05537e-213	3.60415e-211	GC1
alphaSnap	15121.8	2.68626	0.0865088	31.0519	1.07645e-211	4.27155e-210	alphaSnap
CG4860	971.041	-5.03834	0.16231	-31.0415	1.48669e-211	5.88178e-210	CG4860
ths	4146.8	8.72085	0.281041	31.0305	2.09156e-211	8.25011e-210	ths
CG3036	3551.51	6.26585	0.202017	31.0165	3.23103e-211	1.27068e-209	CG3036
Ac13E	1737.9	6.3787	0.205761	31.0004	5.317e-211	2.08483e-209	Ac13E
CCT8	6143.24	-3.22791	0.104174	-30.9859	8.34794e-211	3.2636e-209	CCT8
RanGAP	1385.11	-3.08201	0.0994706	-30.9841	8.82768e-211	3.44097e-209	RanGAP
HDAC6	4724.84	3.70518	0.119769	30.9362	3.89763e-210	1.5148e-208	HDAC6
Galphai	8276.45	-3.57995	0.115737	-30.9318	4.46466e-210	1.73009e-208	Galphai
Tsf1	29537.8	12.0634	0.390022	30.93	4.72013e-210	1.82374e-208	Tsf1
MED30	1751.64	-3.94869	0.127908	-30.8714	2.88868e-209	1.11286e-207	MED30
X11Lbeta	9077.35	10.4375	0.338192	30.8627	3.78322e-209	1.4494e-207	X11Lbeta
Strica	1583.82	-4.8461	0.157021	-30.8627	3.78418e-209	1.4494e-207	Strica
CG15209	7500.03	4.1384	0.134245	30.8272	1.13194e-208	4.32295e-207	CG15209
CG17264	808.021	-4.93791	0.160519	-30.7622	8.40024e-208	3.19887e-206	CG17264
CG1890	2442.09	-3.70191	0.120356	-30.758	9.56011e-208	3.63009e-206	CG1890
Men-b	9764.42	2.98845	0.0972975	30.7146	3.63373e-207	1.37582e-205	Men-b
Tep4	14167.7	-4.07579	0.13285	-30.6798	1.05973e-206	4.00093e-205	Tep4
Pdfr	1854.19	6.20062	0.202222	30.6623	1.8092e-206	6.81103e-205	Pdfr
CG31064	4219.21	2.7713	0.0904083	30.6531	2.40011e-206	9.00996e-205	CG31064
Ggamma1	47644	2.81126	0.0917179	30.6511	2.55214e-206	9.55354e-205	Ggamma1
Schip1	2544.14	4.11869	0.134452	30.6331	4.43308e-206	1.65477e-204	Schip1
dati	4284.35	3.96957	0.129762	30.5911	1.60874e-205	5.98815e-204	dati
CG34357	3377.77	6.24241	0.204115	30.5828	2.07107e-205	7.68739e-204	CG34357
Ptp36E	2240.8	7.17643	0.234739	30.5719	2.89631e-205	1.07204e-203	Ptp36E
CG7744	951.979	-3.6993	0.121039	-30.5629	3.80754e-205	1.40539e-203	CG7744
CCT7	5841.48	-4.04951	0.132582	-30.5434	6.91399e-205	2.54489e-203	CCT7
Sod3	4429.24	8.8091	0.289366	30.4428	1.49179e-203	5.47568e-202	Sod3
LKRSDH	4787.85	-4.09871	0.134671	-30.435	1.89455e-203	6.93479e-202	LKRSDH
msk	7225.21	-2.15364	0.0707717	-30.4308	2.15022e-203	7.8489e-202	msk
CCT1	6517.1	-3.76504	0.123727	-30.4302	2.19167e-203	7.97817e-202	CCT1
CG13248	2949.19	6.53044	0.214711	30.415	3.48031e-203	1.26343e-201	CG13248
pch2	1057.66	-3.53661	0.116282	-30.4142	3.56352e-203	1.29009e-201	pch2
Toll-7	2484.78	5.44748	0.17927	30.3869	8.17971e-203	2.95319e-201	Toll-7
brp	33398.3	13.0497	0.429462	30.3861	8.37555e-203	3.01565e-201	brp
ptc	1466.46	-4.75835	0.156682	-30.3694	1.39354e-202	5.00385e-201	ptc
Nuak1	3549	3.15684	0.10398	30.3601	1.84737e-202	6.6155e-201	Nuak1
bab2	1878.8	4.23462	0.139634	30.3265	5.1361e-202	1.83428e-200	bab2
CG1129	2041.05	-2.60618	0.0859647	-30.3168	6.88104e-202	2.45084e-200	CG1129
Cyp28d1	4992.29	9.14053	0.301636	30.3032	1.04179e-201	3.70061e-200	Cyp28d1
rudhira	12910.6	2.83133	0.0934519	30.2972	1.249e-201	4.42473e-200	rudhira
jus	14743.9	11.3701	0.375506	30.2793	2.14647e-201	7.58381e-200	jus
Ssrp	2410.74	-2.48065	0.0819851	-30.2573	4.18526e-201	1.47477e-199	Ssrp
Clic	9155.83	-3.49792	0.115668	-30.2411	6.8341e-201	2.40175e-199	Clic
PCNA	1907.88	-6.94107	0.229679	-30.2208	1.26416e-200	4.43092e-199	PCNA
CG1636	1602.18	3.7767	0.125101	30.1892	3.28469e-200	1.14825e-198	CG1636
CG43867	6122.2	4.53909	0.150505	30.1591	8.15571e-200	2.84352e-198	CG43867
RhoGAP1A	4125.44	8.8082	0.292496	30.1139	3.1904e-199	1.10942e-197	RhoGAP1A
Camta	5515.79	3.11802	0.103627	30.089	6.75427e-199	2.34254e-197	Camta
CG3308	8455.62	3.05556	0.101691	30.0474	2.36323e-198	8.17479e-197	CG3308
dnk	1993.27	-3.66812	0.122229	-30.0101	7.24222e-198	2.49866e-196	dnk
loqs	3745.04	3.97245	0.132587	29.9611	3.15472e-197	1.08559e-195	loqs
orb	2240.14	7.20757	0.240621	29.9541	3.89289e-197	1.33612e-195	orb
Adgf-A	1592.99	-6.72137	0.224429	-29.9487	4.57126e-197	1.56489e-195	Adgf-A
Pdp1	31138.1	4.01627	0.134106	29.9486	4.59095e-197	1.56757e-195	Pdp1
Sdc	12523.7	3.02458	0.101006	29.9446	5.17583e-197	1.76272e-195	Sdc
CG15312	2803.23	6.84158	0.228491	29.9424	5.52067e-197	1.87533e-195	CG15312
inaE	5442.02	3.78909	0.126607	29.928	8.50428e-197	2.88142e-195	inaE
gprs	4760.2	4.01143	0.134486	29.8279	1.70012e-195	5.74561e-194	gprs
CG7878	8768.02	-3.45644	0.115882	-29.8273	1.73067e-195	5.83394e-194	CG7878
prage	4965.93	-4.47602	0.150089	-29.8225	1.99807e-195	6.71819e-194	prage
CG4822	8554.35	-3.85516	0.129303	-29.8149	2.50784e-195	8.41081e-194	CG4822
ush	3470.13	-3.65784	0.122737	-29.8023	3.64212e-195	1.21841e-193	ush
trol	18855.1	4.68798	0.15739	29.7858	5.9723e-195	1.99288e-193	trol
Ent3	3439.3	8.44219	0.283484	29.7801	7.0689e-195	2.35286e-193	Ent3
Caf1-180	1103.55	-4.3187	0.145107	-29.7622	1.20533e-194	4.00181e-193	Caf1-180
l(2)k09022	1452.4	-2.8641	0.0962831	-29.7467	1.91596e-194	6.34524e-193	l(2)k09022
CCT3	4763.17	-3.40698	0.114541	-29.7447	2.02931e-194	6.70383e-193	CCT3
tsh	1246.62	-3.08551	0.103886	-29.7009	7.47224e-194	2.4623e-192	tsh
Nup358	7445.88	-1.92051	0.0647299	-29.6696	1.89664e-193	6.23439e-192	Nup358
fs(1)Yb	682.059	-5.79847	0.195437	-29.6692	1.91501e-193	6.27915e-192	fs(1)Yb
metro	3463.76	8.55866	0.28865	29.6506	3.33006e-193	1.08919e-191	metro
CG3328	1563.39	6.18339	0.208603	29.6419	4.31104e-193	1.40657e-191	CG3328
CG4409	3065.47	8.32619	0.280904	29.6407	4.46576e-193	1.45346e-191	CG4409
sgg	20162.2	2.83231	0.0955796	29.633	5.6232e-193	1.82568e-191	sgg
HmgD	9291.37	-3.01292	0.101733	-29.6159	9.33048e-193	3.02188e-191	HmgD
Ppcs	4101.88	4.17464	0.141657	29.4701	6.96062e-191	2.24884e-189	Ppcs
dpr3	1860.61	5.78513	0.196352	29.463	8.57654e-191	2.76416e-189	dpr3
Cortactin	5993.73	-2.8666	0.0974328	-29.4213	2.93634e-190	9.4406e-189	Cortactin
retm	5157.91	5.20052	0.176808	29.4133	3.70978e-190	1.18983e-188	retm
Lst8	1702.04	-3.37533	0.114805	-29.4005	5.41199e-190	1.73157e-188	Lst8
RnrL	2200.07	-6.1855	0.2104	-29.3987	5.70484e-190	1.82086e-188	RnrL
Ama	1256.89	-5.82912	0.198352	-29.3878	7.8687e-190	2.50547e-188	Ama
fng	1484.83	5.46897	0.18629	29.3573	1.92555e-189	6.11641e-188	fng
drl	1591.6	5.79252	0.197556	29.3209	5.61617e-189	1.77967e-187	drl
Zip99C	7864.76	-3.64116	0.124537	-29.2375	6.4825e-188	2.04928e-186	Zip99C
CG32809	11863.5	4.91759	0.168197	29.2371	6.55844e-188	2.06834e-186	CG32809
CG10433	7948.04	9.97034	0.341057	29.2336	7.25515e-188	2.28261e-186	CG10433
Arr2	177795	16.2418	0.556217	29.2006	1.90807e-187	5.98888e-186	Arr2
dpa	912.316	-4.38109	0.150045	-29.1985	2.02724e-187	6.34787e-186	dpa
Pde1c	7808.42	10.2859	0.352386	29.1894	2.64017e-187	8.24757e-186	Pde1c
CG9919	1797.26	6.22518	0.213403	29.171	4.5267e-187	1.41075e-185	CG9919
Tsp5D	6885.51	9.66813	0.331834	29.1355	1.27624e-186	3.96807e-185	Tsp5D
CG7120	1966.88	4.33402	0.148824	29.1219	1.8983e-186	5.8883e-185	CG7120
lds	1638.8	-4.17886	0.143673	-29.0859	5.41943e-186	1.6771e-184	lds
CG2915	3257.97	-2.67588	0.0920869	-29.0582	1.21142e-185	3.74013e-184	CG2915
CG32368	1724.88	-6.57418	0.226754	-28.9926	8.15537e-185	2.512e-183	CG32368
CG1092	8812.53	-5.49261	0.189487	-28.9867	9.68219e-185	2.97536e-183	CG1092
CG5033	1483.29	-2.86271	0.0987697	-28.9837	1.05736e-184	3.24175e-183	CG5033
MFS17	2913.6	5.58224	0.192945	28.9317	4.76306e-184	1.45692e-182	MFS17
Tsp42Ej	7117	9.88182	0.341604	28.9277	5.34723e-184	1.63183e-182	Tsp42Ej
AlaRS	5372.41	-3.34053	0.115489	-28.9251	5.77032e-184	1.75689e-182	AlaRS
rdgA	21983.3	5.66568	0.196255	28.869	2.92398e-183	8.88217e-182	rdgA
Adk1	1214.67	4.21128	0.145878	28.8686	2.96195e-183	8.97687e-182	Adk1
Rev1	2490.4	-3.76586	0.130513	-28.8544	4.45962e-183	1.3485e-181	Rev1
hpRNA:CR33940	1495.34	-4.49092	0.155764	-28.8316	8.61319e-183	2.59851e-181	hpRNA:CR33940
Khc-73	12168.4	2.18862	0.0759476	28.8175	1.29507e-182	3.89819e-181	Khc-73
Hydr1	2255.15	2.7149	0.0945417	28.7164	2.3822e-181	7.15419e-180	Hydr1
CG2064	1044.31	-3.98164	0.138728	-28.7011	3.69512e-181	1.1072e-179	CG2064
Cse1	2146.51	-2.70399	0.0942157	-28.7	3.81143e-181	1.13946e-179	Cse1
CG15765	16524.6	11.9165	0.415676	28.6678	9.63113e-181	2.87282e-179	CG15765
CG5466	1835.76	3.26811	0.114098	28.6429	1.96514e-180	5.84851e-179	CG5466
y	2897.53	6.558	0.229031	28.6337	2.55741e-180	7.59408e-179	y
mamo	19571.5	5.28356	0.184583	28.6243	3.35309e-180	9.93446e-179	mamo
CG6184	2774.5	8.09154	0.282821	28.6102	5.0222e-180	1.48464e-178	CG6184
CG1090	9631.5	10.8367	0.378856	28.6038	6.02898e-180	1.77828e-178	CG1090
Hs3st-A	10160.8	11.0092	0.385223	28.5787	1.23727e-179	3.64126e-178	Hs3st-A
frj	2951.27	2.41811	0.0847448	28.5341	4.43037e-179	1.30095e-177	frj
Mlc-c	12488	-3.18476	0.111819	-28.4813	1.99976e-178	5.85918e-177	Mlc-c
CadN2	2800.03	8.20443	0.28836	28.4521	4.59052e-178	1.34202e-176	CadN2
Nca	3829.96	2.72907	0.0959722	28.436	7.25449e-178	2.11613e-176	Nca
l(3)neo38	6416.32	5.25192	0.184792	28.4207	1.12076e-177	3.26205e-176	l(3)neo38
CG6293	2292.32	-4.69372	0.165504	-28.3601	6.27525e-177	1.82244e-175	CG6293
mspo	3162.92	7.66877	0.270608	28.339	1.14387e-176	3.31471e-175	mspo
Snx6	5344.94	-2.15624	0.0761057	-28.3321	1.39053e-176	4.02066e-175	Snx6
GluClalpha	20310.7	12.3312	0.435408	28.321	1.90529e-176	5.49706e-175	GluClalpha
LBR	1238.23	-3.22283	0.113851	-28.3074	2.80304e-176	8.06957e-175	LBR
Meltrin	20483.8	-2.81423	0.099445	-28.2993	3.52262e-176	1.01191e-174	Meltrin
CG17075	2051.96	5.84571	0.206591	28.296	3.87247e-176	1.11e-174	CG17075
kmr	10444.6	3.53754	0.125378	28.215	3.82787e-175	1.09484e-173	kmr
IntS1	3986.45	-2.09075	0.0741419	-28.1994	5.95478e-175	1.69949e-173	IntS1
CG32647	5421.27	9.8419	0.350619	28.07	2.27437e-173	6.47704e-172	CG32647
CG17841	10899.2	2.51142	0.0895282	28.0517	3.80922e-173	1.08247e-171	CG17841
hig	23895.7	12.6906	0.452759	28.0294	7.12087e-173	2.01921e-171	hig
P32	2995.37	-2.14186	0.0764477	-28.0173	1.0012e-172	2.83294e-171	P32
loco	9613.95	-3.64131	0.129971	-28.0164	1.02537e-172	2.89515e-171	loco
CG4612	11268.6	2.79916	0.0999445	28.0072	1.32952e-172	3.74591e-171	CG4612
fal	1569.31	-2.54487	0.0908874	-28.0002	1.61455e-172	4.53929e-171	fal
Jwa	4691.17	-1.79401	0.0640912	-27.9916	2.0579e-172	5.77348e-171	Jwa
CG14907	1027.11	-5.77085	0.206191	-27.9878	2.28577e-172	6.39919e-171	CG14907
CG7920	8657.68	3.27931	0.117174	27.9867	2.36198e-172	6.59857e-171	CG7920
Nap1	13483.7	-2.05178	0.0734549	-27.9325	1.07574e-171	2.99891e-170	Nap1
SMC2	1092.96	-3.35093	0.12011	-27.8988	2.76086e-171	7.68042e-170	SMC2
Nepl3	897.842	-5.09683	0.182763	-27.8877	3.76448e-171	1.04504e-169	Nepl3
jing	2619.34	3.31515	0.118911	27.8793	4.76238e-171	1.31929e-169	jing
nAChRalpha6	16624	11.9266	0.427829	27.877	5.0717e-171	1.40204e-169	nAChRalpha6
RpA-70	3454.5	-2.05194	0.0736273	-27.8693	6.28794e-171	1.73463e-169	RpA-70
Ttc7	2815.49	2.21201	0.0793951	27.8608	7.96795e-171	2.19351e-169	Ttc7
CG45263	8159.82	10.603	0.380792	27.8446	1.25258e-170	3.44109e-169	CG45263
TBCD	3254.74	-2.65719	0.0957462	-27.7524	1.62925e-169	4.46659e-168	TBCD
ND-23	4675.89	2.06818	0.0745444	27.7442	2.04554e-169	5.59622e-168	ND-23
Ost48	3377.04	-2.29003	0.0826337	-27.7131	4.86018e-169	1.32691e-167	Ost48
Cda5	2718.33	7.18938	0.259737	27.6795	1.23303e-168	3.35942e-167	Cda5
nAChRalpha5	13891.5	11.5663	0.418389	27.6449	3.21652e-168	8.74548e-167	nAChRalpha5
CG4199	9180.95	-3.27649	0.118777	-27.5852	1.67597e-167	4.54748e-166	CG4199
csw	14799	3.19167	0.115866	27.5462	4.92022e-167	1.33229e-165	csw
Mical	8774.06	2.36597	0.0859813	27.5172	1.09286e-166	2.95318e-165	Mical
GMF	1465.84	-2.97299	0.108049	-27.5151	1.1575e-166	3.12147e-165	GMF
CG9691	4608.27	6.26067	0.227752	27.489	2.37709e-166	6.39732e-165	CG9691
CG8478	656.03	-5.8194	0.211802	-27.4756	3.43544e-166	9.22681e-165	CG8478
fwe	11241.7	3.099	0.112888	27.4519	6.58711e-166	1.76556e-164	fwe
alphaCOP	8477.01	-2.10737	0.076899	-27.4043	2.43405e-165	6.51085e-164	alphaCOP
Gp210	8991.34	-3.45343	0.126096	-27.3874	3.87977e-165	1.0357e-163	Gp210
Art1	2046.38	-2.39002	0.0872983	-27.3776	5.06895e-165	1.35043e-163	Art1
syd	5376.71	2.21508	0.0809291	27.3706	6.13993e-165	1.63245e-163	syd
CG8292	703.248	-6.89196	0.251852	-27.3651	7.13989e-165	1.89451e-163	CG8292
GstS1	1531.91	4.12673	0.150958	27.3369	1.54503e-164	4.09139e-163	GstS1
CG30349	1706.5	-2.64253	0.0966662	-27.3366	1.55887e-164	4.11977e-163	CG30349
RPA2	981.733	-3.59647	0.131569	-27.3353	1.6155e-164	4.26092e-163	RPA2
fzy	1001.84	-7.13173	0.261317	-27.2915	5.35032e-164	1.40835e-162	fzy
OstDelta	5790.61	-3.3029	0.12106	-27.2832	6.70744e-164	1.76207e-162	OstDelta
Pgant9	1894.7	6.96257	0.255515	27.2492	1.69868e-163	4.45365e-162	Pgant9
CG12499	1804.95	-2.29417	0.0842845	-27.2193	3.83679e-163	1.00395e-161	CG12499
rdx	5272.16	1.84526	0.0677927	27.2191	3.85827e-163	1.00757e-161	rdx
Rh5	8007.68	10.4893	0.385383	27.2179	3.98488e-163	1.03858e-161	Rh5
Sur	1299.89	-3.52791	0.129722	-27.196	7.25156e-163	1.88626e-161	Sur
GCS2beta	3789.61	-2.80523	0.103157	-27.1938	7.6928e-163	1.9971e-161	GCS2beta
Ns1	2077.69	-2.3244	0.0855053	-27.1843	9.96576e-163	2.58211e-161	Ns1
CG9399	1880.31	2.88866	0.106274	27.1811	1.08637e-162	2.80926e-161	CG9399
RpS10b	22402.2	-1.7904	0.0659409	-27.1515	2.42786e-162	6.26596e-161	RpS10b
CG32085	2707.86	8.15206	0.300265	27.1496	2.56313e-162	6.60219e-161	CG32085
CG6154	1518.72	6.96581	0.25723	27.0801	1.69091e-161	4.34703e-160	CG6154
CG17065	1376.34	4.7967	0.1773	27.0541	3.41741e-161	8.76848e-160	CG17065
ari-1	4429.32	2.38833	0.0883305	27.0386	5.20693e-161	1.33342e-159	ari-1
KCNQ	1638.12	3.97779	0.147185	27.0258	7.35097e-161	1.87884e-159	KCNQ
jim	29391.3	3.15233	0.116688	27.0151	9.81866e-161	2.5047e-159	jim
CG6329	33011.3	13.4498	0.497873	27.0146	9.96578e-161	2.53734e-159	CG6329
dgt6	862.912	-3.62793	0.134488	-26.9758	2.83927e-160	7.21503e-159	dgt6
Pde9	9393.5	2.36682	0.0877395	26.9755	2.86552e-160	7.26774e-159	Pde9
ThrRS	7264.19	-1.84167	0.0683372	-26.9498	5.74194e-160	1.45352e-158	ThrRS
CG13344	1529.34	3.26619	0.121216	26.9452	6.50031e-160	1.64235e-158	CG13344
CG7054	1380.48	-4.37787	0.162549	-26.9327	9.09695e-160	2.29403e-158	CG7054
CG8745	6296.08	3.66989	0.136292	26.9268	1.06781e-159	2.68764e-158	CG8745
MESK2	15861.6	2.50361	0.0929908	26.9232	1.17507e-159	2.95197e-158	MESK2
Idh3a	8839.83	2.73873	0.101753	26.9155	1.44723e-159	3.62878e-158	Idh3a
Nlp	4207.28	-2.64297	0.098271	-26.8947	2.534e-159	6.34172e-158	Nlp
upd2	833.347	-7.02368	0.26152	-26.8571	6.96121e-159	1.73886e-157	upd2
Tsp97E	7772.79	2.87332	0.107003	26.8528	7.82016e-159	1.94973e-157	Tsp97E
CG17119	842.205	-6.18552	0.230364	-26.851	8.20215e-159	2.04111e-157	CG17119
Nlg4	2488.48	8.08894	0.301319	26.8451	9.61298e-159	2.3877e-157	Nlg4
Atet	3788.96	5.34434	0.199147	26.8362	1.22181e-158	3.02909e-157	Atet
Nopp140	4322.87	-2.87308	0.107092	-26.8282	1.51619e-158	3.75186e-157	Nopp140
CG1909	6856.57	10.4431	0.389617	26.8035	2.94348e-158	7.27011e-157	CG1909
RhoGAP15B	2703.68	-2.644	0.0986445	-26.8033	2.95947e-158	7.29598e-157	RhoGAP15B
Syn2	3349.14	8.99485	0.336086	26.7635	8.59735e-158	2.11556e-156	Syn2
Patsas	963.651	4.38525	0.163867	26.7611	9.17368e-158	2.25318e-156	Patsas
hoip	1676.3	-4.36492	0.163177	-26.7496	1.24848e-157	3.06074e-156	hoip
PPO2	1544.26	4.60005	0.172039	26.7385	1.68121e-157	4.11397e-156	PPO2
CG42340	1704.43	7.24438	0.271269	26.7056	4.05684e-157	9.90888e-156	CG42340
Psc	2163.03	-2.64455	0.0990796	-26.6912	5.95396e-157	1.45158e-155	Psc
RpLP0-like	1312.44	-2.78916	0.104559	-26.6754	9.08332e-157	2.21044e-155	RpLP0-like
Pitslre	14838.7	3.83551	0.143812	26.6702	1.04241e-156	2.53206e-155	Pitslre
Spc105R	574.013	-5.46768	0.205043	-26.6661	1.16568e-156	2.8263e-155	Spc105R
ps	50146	2.3738	0.0891916	26.6146	4.60513e-156	1.11451e-154	ps
nxf2	566.613	-5.4462	0.204651	-26.6121	4.9198e-156	1.18849e-154	nxf2
Cdep	17031.2	2.00279	0.0752596	26.6117	4.96576e-156	1.1974e-154	Cdep
side-III	4515.14	9.5799	0.360094	26.6039	6.11776e-156	1.4725e-154	side-III
AdSS	8011.81	-2.12075	0.0797787	-26.5829	1.06895e-155	2.5682e-154	AdSS
LSm3	673.88	-3.70776	0.13989	-26.5048	8.53766e-155	2.04749e-153	LSm3
Fkbp39	3207.21	-3.42122	0.12913	-26.4944	1.12544e-154	2.69412e-153	Fkbp39
CG4455	1026.65	-4.07036	0.153689	-26.4844	1.46498e-154	3.50059e-153	CG4455
CG5290	898.165	-3.96091	0.149678	-26.4629	2.59552e-154	6.19083e-153	CG5290
Lrrk	2794.65	2.55249	0.0965128	26.4471	3.93693e-154	9.37344e-153	Lrrk
CG3655	1153.96	3.89024	0.147129	26.441	4.63377e-154	1.10127e-152	CG3655
INPP5E	949.454	3.73961	0.141482	26.4318	5.90988e-154	1.40203e-152	INPP5E
CG12547	2286.66	3.46411	0.131091	26.4252	7.02928e-154	1.6646e-152	CG12547
kibra	4056.98	-2.44708	0.0927559	-26.382	2.20612e-153	5.21496e-152	kibra
lncRNA:CR43264	1081.58	-8.38087	0.317894	-26.3637	3.57657e-153	8.43942e-152	lncRNA:CR43264
CG4393	1299.7	6.4835	0.246154	26.3392	6.81872e-153	1.60611e-151	CG4393
Cam	170887	2.44796	0.0929449	26.3377	7.09574e-153	1.66838e-151	Cam
Dmtn	4342.05	2.21557	0.0841506	26.3286	9.02963e-153	2.11932e-151	Dmtn
ZnT63C	8236.44	-2.21378	0.0841408	-26.3104	1.45744e-152	3.41465e-151	ZnT63C
RabX4	1065.16	4.34514	0.165171	26.3069	1.60082e-152	3.74393e-151	RabX4
Rph	1786.52	4.69906	0.17865	26.3032	1.76287e-152	4.11565e-151	Rph
vret	588.459	-5.84783	0.222418	-26.2921	2.35959e-152	5.49906e-151	vret
Cap-D2	708.96	-4.27498	0.162626	-26.2873	2.68041e-152	6.23574e-151	Cap-D2
sNPF	7066.89	10.4917	0.399231	26.2797	3.26893e-152	7.5915e-151	sNPF
Mrp4	7984.54	-4.87832	0.185905	-26.241	9.06608e-152	2.10174e-150	Mrp4
ap	9021.95	-2.08195	0.079404	-26.2196	1.58691e-151	3.67015e-150	ap
Glut4EF	16536.8	5.42985	0.207091	26.2196	1.58871e-151	3.67015e-150	Glut4EF
SmD3	1008.26	-3.10677	0.118493	-26.219	1.61437e-151	3.7229e-150	SmD3
Naa40	621.092	-4.23981	0.161914	-26.1855	3.88515e-151	8.94396e-150	Naa40
CG3662	21913.2	2.88214	0.110086	26.1809	4.38681e-151	1.00813e-149	CG3662
CG30108	540.309	-5.19459	0.198491	-26.1704	5.77643e-151	1.32517e-149	CG30108
CG6765	1603.87	4.8721	0.1863	26.1519	9.36933e-151	2.14569e-149	CG6765
La	5054.09	-2.28936	0.0875699	-26.1432	1.17643e-150	2.68952e-149	La
DIP-beta	2113.96	5.47668	0.209594	26.13	1.66415e-150	3.79795e-149	DIP-beta
CG31999	1230.84	6.65585	0.254834	26.1184	2.25579e-150	5.13932e-149	CG31999
CycB	1675.47	-8.25474	0.316498	-26.0815	5.90549e-150	1.34312e-148	CycB
CG40472	878.041	4.72209	0.181581	26.0053	4.3088e-149	9.7829e-148	CG40472
PhKgamma	3983.94	2.32481	0.0894359	25.9941	5.77176e-149	1.3082e-147	PhKgamma
Mpcp2	33660.4	2.39162	0.0920179	25.9908	6.28867e-149	1.42292e-147	Mpcp2
Sxl	11617.3	2.2866	0.0880233	25.9772	8.95912e-149	2.02369e-147	Sxl
Dyrk3	5978.28	2.4808	0.0955301	25.9687	1.11756e-148	2.52003e-147	Dyrk3
CG6310	823.058	-3.28492	0.126634	-25.9403	2.34231e-148	5.27279e-147	CG6310
dpr19	2358.06	7.93363	0.306068	25.9211	3.85093e-148	8.65411e-147	dpr19
Adar	10606.7	3.38219	0.1305	25.9173	4.25562e-148	9.54733e-147	Adar
AcCoAS	19370.8	1.8374	0.0709214	25.9075	5.47581e-148	1.2264e-146	AcCoAS
Swip-1	14250.9	-2.26908	0.0877126	-25.8695	1.46664e-147	3.27923e-146	Swip-1
Mes2	3796.85	-3.16015	0.122381	-25.8223	4.97995e-147	1.11157e-145	Mes2
Rabex-5	1701.23	-2.23109	0.086407	-25.8207	5.19137e-147	1.15575e-145	Rabex-5
CarT	1387.05	6.31911	0.24473	25.8207	5.19536e-147	1.15575e-145	CarT
Jafrac2	1337.61	-4.53477	0.175888	-25.7822	1.40527e-146	3.12089e-145	Jafrac2
CG43340	14159.3	4.44538	0.172556	25.762	2.36251e-146	5.23795e-145	CG43340
RpL37a	36255.5	-1.92152	0.0746015	-25.7571	2.68378e-146	5.94029e-145	RpL37a
CG5235	654.185	-5.79952	0.225222	-25.7503	3.20168e-146	7.07475e-145	CG5235
RpS23	60381.6	-2.77191	0.107681	-25.7418	3.98121e-146	8.78258e-145	RpS23
CG8046	3565.24	-7.31711	0.284346	-25.7331	4.98155e-146	1.0971e-144	CG8046
ATP8B	3486.35	5.35374	0.208249	25.7083	9.43625e-146	2.07472e-144	ATP8B
lncRNA:CR43883	504.436	-5.23042	0.203513	-25.7007	1.14831e-145	2.52057e-144	lncRNA:CR43883
cmet	1500.27	-9.46902	0.368749	-25.6788	2.01732e-145	4.42071e-144	cmet
Cow	26566.6	13.3052	0.518142	25.6787	2.0228e-145	4.42539e-144	Cow
CG13784	4657.07	2.49291	0.097206	25.6456	4.73038e-145	1.03318e-143	CG13784
dre4	4959.54	-2.68564	0.104834	-25.618	9.62027e-145	2.09773e-143	dre4
ND-75	11626.9	2.10204	0.0821134	25.5992	1.55785e-144	3.39135e-143	ND-75
CG8223	3180.13	-2.27446	0.0888514	-25.5985	1.58635e-144	3.4477e-143	CG8223
Sh3beta	7508.15	-2.32287	0.0908223	-25.576	2.81969e-144	6.11812e-143	Sh3beta
CG6231	6216.4	-3.07876	0.120439	-25.5628	3.95933e-144	8.57681e-143	CG6231
CG34351	2705.2	8.76259	0.34283	25.5596	4.29478e-144	9.28826e-143	CG34351
Nph	1841.79	-2.98064	0.116825	-25.5136	1.39163e-143	3.00474e-142	Nph
CG1146	4816.15	-4.29142	0.16835	-25.491	2.48108e-143	5.34829e-142	CG1146
CkIalpha	14527.4	2.07292	0.0813565	25.4794	3.3334e-143	7.17387e-142	CkIalpha
Rgk3	1432.37	6.61593	0.259724	25.4729	3.93633e-143	8.45767e-142	Rgk3
Shc	1999.26	-2.37132	0.0931008	-25.4705	4.18886e-143	8.98565e-142	Shc
CG3618	3665.61	3.76	0.147652	25.4652	4.78691e-143	1.02519e-141	CG3618
CG4038	1355.61	-3.62285	0.142329	-25.4541	6.3616e-143	1.36023e-141	CG4038
Mpc1	2029.31	2.81592	0.110655	25.4479	7.45671e-143	1.59181e-141	Mpc1
HPS1	909.414	3.48472	0.136972	25.4411	8.86682e-143	1.88978e-141	HPS1
Ac78C	837.667	4.9151	0.19329	25.4286	1.21805e-142	2.59184e-141	Ac78C
sotv	2121.8	2.95518	0.116271	25.4164	1.66237e-142	3.53161e-141	sotv
LpR2	5671.28	2.4766	0.0974608	25.4112	1.89712e-142	4.02385e-141	LpR2
asp	741.107	-7.53085	0.296388	-25.4087	2.01996e-142	4.27753e-141	asp
Ptp99A	9614.54	4.97904	0.196029	25.3994	2.55801e-142	5.40826e-141	Ptp99A
CG3078	2482.31	8.29592	0.326671	25.3953	2.83867e-142	5.99203e-141	CG3078
PpD3	3045.92	-1.88916	0.0744175	-25.386	3.59789e-142	7.58254e-141	PpD3
AANAT1	2672.59	7.67391	0.302325	25.383	3.88723e-142	8.17927e-141	AANAT1
Spn55B	944.415	-2.6935	0.10615	-25.3745	4.82035e-142	1.01266e-140	Spn55B
mod	6732.06	-2.21038	0.0871519	-25.3623	6.56733e-142	1.37747e-140	mod
Act42A	25904.7	-5.45583	0.215129	-25.3607	6.84096e-142	1.43259e-140	Act42A
Mid1	12913.5	11.9428	0.471024	25.3551	7.90481e-142	1.65276e-140	Mid1
RhoGAP92B	5102.16	-2.17983	0.0859963	-25.348	9.45979e-142	1.97475e-140	RhoGAP92B
numb	2699.52	2.42512	0.0956896	25.3436	1.05645e-141	2.20189e-140	numb
yki	2299.2	-2.12965	0.0841023	-25.3222	1.8195e-141	3.78628e-140	yki
PLCXD	3862.85	5.23448	0.206739	25.3192	1.96201e-141	4.07641e-140	PLCXD
CG14982	2301.38	2.77366	0.109561	25.3162	2.12048e-141	4.39875e-140	CG14982
CG32264	18403.5	4.80337	0.189913	25.2925	3.86484e-141	8.00471e-140	CG32264
CG4230	3863.71	3.22685	0.127586	25.2915	3.96316e-141	8.19549e-140	CG4230
Jra	3198.63	-2.41065	0.095356	-25.2806	5.22472e-141	1.07874e-139	Jra
SdhA	9471.71	1.89104	0.0748208	25.2742	6.13446e-141	1.2646e-139	SdhA
sano	2961.56	5.42058	0.214652	25.2529	1.0537e-140	2.16878e-139	sano
RpS3	47367	-2.15283	0.0853655	-25.219	2.47978e-140	5.09608e-139	RpS3
sgl	5840.15	-2.58478	0.1025	-25.2174	2.58436e-140	5.30276e-139	sgl
comm	1062.47	6.25703	0.248281	25.2014	3.86329e-140	7.91465e-139	comm
ine	1960.97	8.01502	0.31819	25.1894	5.23546e-140	1.07092e-138	ine
mav	1038.91	4.51289	0.179271	25.1736	7.79782e-140	1.59259e-138	mav
Gat	15721	12.2339	0.486458	25.149	1.44771e-139	2.95216e-138	Gat
zfh1	8407.89	-2.75549	0.10961	-25.139	1.86601e-139	3.79929e-138	zfh1
CG10512	2625.47	-2.18768	0.0870761	-25.1237	2.73752e-139	5.56517e-138	CG10512
Ctf4	721.763	-3.78022	0.15049	-25.1194	3.0557e-139	6.20245e-138	Ctf4
dmt	1009.97	-3.90088	0.155649	-25.0621	1.28973e-138	2.61388e-137	dmt
CG13594	1619.16	7.31606	0.291958	25.0586	1.4067e-138	2.84658e-137	CG13594
CG4049	1842.31	2.62764	0.104867	25.057	1.46571e-138	2.96146e-137	CG4049
WRNexo	789.308	-7.66531	0.30594	-25.055	1.54168e-138	3.11018e-137	WRNexo
Sras	801.232	-3.41884	0.136549	-25.0375	2.38589e-138	4.80597e-137	Sras
Dp1	22647.1	-2.30948	0.0922446	-25.0365	2.44924e-138	4.92607e-137	Dp1
barr	969.517	-2.81371	0.112477	-25.0158	4.11229e-138	8.25833e-137	barr
Mcm7	838.509	-6.17841	0.247037	-25.0101	4.74569e-138	9.51587e-137	Mcm7
Dab	9012.3	2.53891	0.101782	24.9446	2.44433e-137	4.89384e-136	Dab
CG42458	1004.67	5.65783	0.226834	24.9426	2.56626e-137	5.1302e-136	CG42458
Rlip	3404.75	2.83012	0.113471	24.9415	2.6429e-137	5.27542e-136	Rlip
corn	2858.43	9.00053	0.361178	24.9199	4.5263e-137	9.0212e-136	corn
Gfat2	4934.41	-2.61798	0.105117	-24.9054	6.49567e-137	1.29268e-135	Gfat2
rut	10605.1	2.82145	0.113307	24.901	7.25831e-137	1.44228e-135	rut
Nlg2	5380.63	10.3025	0.413798	24.8973	7.95426e-137	1.57819e-135	Nlg2
CG14274	1902.77	8.0408	0.323566	24.8506	2.54929e-136	5.05042e-135	CG14274
CG31038	2931.79	3.38835	0.13643	24.8358	3.67724e-136	7.2741e-135	CG31038
icln	743.277	-3.44755	0.138974	-24.8071	7.50704e-136	1.48278e-134	icln
lncRNA:CR44024	2635.71	8.01698	0.323497	24.7822	1.39442e-135	2.75012e-134	lncRNA:CR44024
Arp3	5836.92	-3.10107	0.125134	-24.782	1.40191e-135	2.76079e-134	Arp3
Rbfox1	14514.1	3.52702	0.142374	24.7729	1.75733e-135	3.45351e-134	Rbfox1
Dh44-R2	870.359	5.7721	0.233001	24.7729	1.7589e-135	3.45351e-134	Dh44-R2
Fbxl4	2501.29	4.07166	0.164464	24.7572	2.59325e-135	5.08416e-134	Fbxl4
CG42675	832.927	-4.43314	0.179084	-24.7545	2.77429e-135	5.43102e-134	CG42675
CG10561	1164.77	4.15271	0.167947	24.7263	5.58371e-135	1.09147e-133	CG10561
ckn	2894.75	3.42566	0.138581	24.7194	6.61031e-135	1.29023e-133	ckn
eIF3e	6294.63	-1.52339	0.0617905	-24.6541	3.32372e-134	6.47781e-133	eIF3e
Rh4	14015.9	12.2093	0.495236	24.6535	3.37479e-134	6.56767e-133	Rh4
ex	3270.27	-4.62572	0.187697	-24.6446	4.20973e-134	8.18049e-133	ex
eIF2beta	3951.86	-2.14718	0.0871314	-24.643	4.37774e-134	8.4945e-133	eIF2beta
yellow-f	2468.37	-5.52076	0.224103	-24.6349	5.3457e-134	1.03575e-132	yellow-f
CG15083	1357.59	-4.33469	0.176187	-24.6027	1.18073e-133	2.28435e-132	CG15083
Rab6	3349.35	-1.74792	0.0711137	-24.5793	2.1058e-133	4.06814e-132	Rab6
rept	1581.66	-2.91821	0.118874	-24.5488	4.45951e-133	8.60263e-132	rept
mad2	591.085	-5.49742	0.224088	-24.5324	6.65832e-133	1.28255e-131	mad2
Pka-R1	8868.52	2.65795	0.108354	24.5303	7.02205e-133	1.35065e-131	Pka-R1
Syt14	1453.43	7.24684	0.295527	24.5217	8.66313e-133	1.66387e-131	Syt14
Wdfy2	3848.42	-1.80244	0.0735188	-24.5168	9.7902e-133	1.87762e-131	Wdfy2
CG16711	5414.95	2.19624	0.0896187	24.5064	1.26112e-132	2.41513e-131	CG16711
rush	3337.44	-1.96667	0.0803	-24.4915	1.8189e-132	3.47828e-131	rush
rtp	11571.2	11.6324	0.475008	24.489	1.93632e-132	3.69747e-131	rtp
shep	60045	2.24129	0.0915249	24.4883	1.96749e-132	3.75158e-131	shep
Marf	6933.97	1.71857	0.070202	24.4803	2.39374e-132	4.55775e-131	Marf
PCB	7469.08	3.4137	0.139508	24.4695	3.12189e-132	5.93564e-131	PCB
CG42784	2372.94	8.49018	0.347039	24.4646	3.51837e-132	6.67985e-131	CG42784
RpL12	35189.1	-2.24366	0.0917545	-24.4529	4.6857e-132	8.88333e-131	RpL12
CG9246	1611.44	-2.62602	0.107474	-24.4339	7.45733e-132	1.41176e-130	CG9246
LeuRS	2496.46	-1.99236	0.0815625	-24.4274	8.74388e-132	1.65296e-130	LeuRS
CG13995	2767.72	8.72347	0.357617	24.3933	2.01448e-131	3.80277e-130	CG13995
Invadolysin	4255.95	4.88235	0.200285	24.3771	2.99373e-131	5.64325e-130	Invadolysin
CG17698	8455.3	2.56178	0.105092	24.3766	3.03026e-131	5.70398e-130	CG17698
Rbp1-like	12822.2	4.82407	0.198216	24.3374	7.88412e-131	1.48195e-129	Rbp1-like
Poc1	545.705	-6.02104	0.247531	-24.3244	1.08274e-130	2.03229e-129	Poc1
geminin	1315.68	-2.41514	0.0993041	-24.3206	1.18657e-130	2.22401e-129	geminin
PI4KIIIalpha	11069.3	2.10112	0.0863971	24.3194	1.223e-130	2.28906e-129	PI4KIIIalpha
CG7509	1579.17	7.47682	0.307447	24.3191	1.23188e-130	2.30241e-129	CG7509
FucTA	1565.68	7.63272	0.313929	24.3135	1.41134e-130	2.63411e-129	FucTA
SmF	688.379	-3.45757	0.142252	-24.3059	1.6983e-130	3.16521e-129	SmF
CG3530	6985.27	1.9875	0.0817711	24.3056	1.70848e-130	3.1797e-129	CG3530
stau	9633.49	2.27279	0.0935656	24.2908	2.45004e-130	4.55342e-129	stau
Psn	2526.94	-1.83844	0.0756852	-24.2906	2.46191e-130	4.56905e-129	Psn
tum	1293.46	-8.16445	0.336251	-24.2808	3.12665e-130	5.79461e-129	tum
CG2233	11518	11.0028	0.453645	24.2543	5.96155e-130	1.1033e-128	CG2233
RapGAP1	4741.82	5.38192	0.221984	24.2446	7.53433e-130	1.39243e-128	RapGAP1
Rho1	16964.7	-1.85345	0.0764482	-24.2445	7.558e-130	1.39485e-128	Rho1
CG42402	2752.83	9.03139	0.372523	24.2438	7.68133e-130	1.41564e-128	CG42402
jigr1	1624.34	2.71529	0.112324	24.1737	4.20985e-129	7.74777e-128	jigr1
CG15385	1110.09	6.3899	0.264343	24.1727	4.30744e-129	7.91635e-128	CG15385
axed	1506.26	3.3677	0.139474	24.1457	8.29191e-129	1.5218e-127	axed
CCT2	6263.03	-3.14888	0.130489	-24.1314	1.17028e-128	2.14481e-127	CCT2
Incenp	1046.04	-8.38878	0.347732	-24.1242	1.39165e-128	2.547e-127	Incenp
Eph	8621.87	2.35835	0.0978345	24.1055	2.19054e-128	4.00357e-127	Eph
tow	2951.82	8.97102	0.372182	24.1039	2.27694e-128	4.15572e-127	tow
Kap3	3468.49	2.03383	0.0843821	24.1026	2.34816e-128	4.27981e-127	Kap3
sr	1744.09	7.79751	0.323627	24.0942	2.87806e-128	5.23838e-127	sr
rempA	719.173	-3.50352	0.145436	-24.0898	3.20112e-128	5.81837e-127	rempA
REG	4303.75	-2.18745	0.09083	-24.0829	3.77792e-128	6.85733e-127	REG
bru1	1781.96	8.01629	0.333091	24.0664	5.62763e-128	1.02008e-126	bru1
Mcm2	1142.15	-6.62635	0.275501	-24.0519	7.96651e-128	1.44205e-126	Mcm2
Ptp10D	3330.92	2.00246	0.0832572	24.0515	8.05178e-128	1.45549e-126	Ptp10D
Syp	19995.4	2.76512	0.114989	24.0468	9.01075e-128	1.62661e-126	Syp
ph-p	1849.15	3.21733	0.133818	24.0426	9.96998e-128	1.79732e-126	ph-p
KrT95D	20339.8	-1.99468	0.0829696	-24.0411	1.03498e-127	1.86325e-126	KrT95D
CG2258	5184.87	2.896	0.120506	24.032	1.28743e-127	2.31457e-126	CG2258
Mgstl	2312.64	3.11141	0.129517	24.0232	1.59124e-127	2.85688e-126	Mgstl
cpa	3680.48	-2.24729	0.0935527	-24.0217	1.6509e-127	2.95997e-126	cpa
CG11873	6890.11	2.10955	0.087881	24.0046	2.48999e-127	4.45837e-126	CG11873
CG12112	713.445	-3.9322	0.16386	-23.9973	2.9665e-127	5.30438e-126	CG12112
Past1	9196.18	-2.32148	0.0967507	-23.9944	3.17967e-127	5.67786e-126	Past1
MED15	1949.46	-2.30268	0.096007	-23.9845	4.03511e-127	7.19567e-126	MED15
Dgk	5689.41	10.4945	0.437566	23.9838	4.10137e-127	7.30397e-126	Dgk
Ssadh	6315.08	2.69733	0.112572	23.9609	7.12077e-127	1.26641e-125	Ssadh
Fim	21552.3	-2.67085	0.111531	-23.9472	9.89165e-127	1.75683e-125	Fim
UBL3	4284.84	2.63898	0.110255	23.9351	1.3194e-126	2.34021e-125	UBL3
ND-SGDH	3217.4	2.04695	0.0856663	23.8945	3.49651e-126	6.19342e-125	ND-SGDH
CG30105	500.354	-4.7872	0.200541	-23.8715	6.06285e-126	1.07248e-124	CG30105
GluProRS	5132.91	-2.16415	0.090684	-23.8647	7.12632e-126	1.25892e-124	GluProRS
Ranbp9	1831.94	-2.51223	0.105282	-23.8619	7.62758e-126	1.34567e-124	Ranbp9
Corin	5267.32	10.3869	0.436436	23.7994	3.39002e-125	5.97277e-124	Corin
SerRS	2560.65	-2.49825	0.104982	-23.7968	3.6023e-125	6.33832e-124	SerRS
CG2082	13000.9	12.2757	0.515875	23.796	3.67736e-125	6.46179e-124	CG2082
CG8531	2394.44	-1.80313	0.0758253	-23.78	5.37974e-125	9.44062e-124	CG8531
CG14440	2373.98	3.35144	0.140989	23.771	6.66781e-125	1.16855e-123	CG14440
Sec13	4430.24	-2.70313	0.113728	-23.7683	7.10246e-125	1.24307e-123	Sec13
blot	806.53	5.31627	0.223762	23.7585	8.96884e-125	1.56765e-123	blot
CG2199	2043.43	-2.68087	0.112908	-23.7438	1.27241e-124	2.22109e-123	CG2199
CG33144	4412.67	3.12462	0.131651	23.734	1.60589e-124	2.79949e-123	CG33144
lid	6847.77	1.503	0.0633286	23.7334	1.63158e-124	2.84054e-123	lid
Eno	34381.2	2.8318	0.119398	23.7174	2.38692e-124	4.15011e-123	Eno
csul	793.199	-2.73486	0.115552	-23.6677	7.75929e-124	1.34732e-122	csul
zetaCOP	2708.13	-2.1362	0.0902622	-23.6666	7.97007e-124	1.38211e-122	zetaCOP
CG6701	7836.82	-3.77297	0.159497	-23.6555	1.03597e-123	1.79414e-122	CG6701
Syn1	3169.28	4.19503	0.17739	23.6485	1.22174e-123	2.11309e-122	Syn1
CG3270	1252.47	6.7994	0.287543	23.6466	1.28027e-123	2.21144e-122	CG3270
Mppe	3213.57	4.19606	0.177678	23.616	2.63747e-123	4.54981e-122	Mppe
CG7332	3754.47	2.2127	0.0937239	23.6087	3.13621e-123	5.40312e-122	CG7332
l(2)k09913	8694.41	3.29425	0.139653	23.5888	5.02427e-123	8.64463e-122	l(2)k09913
PIP4K	5423.2	1.62806	0.0690227	23.5873	5.19744e-123	8.93095e-122	PIP4K
CG42342	7597.84	11.172	0.473826	23.5782	6.4448e-123	1.10599e-121	CG42342
Lrp4	12577.8	12.2263	0.518659	23.5729	7.31275e-123	1.25332e-121	Lrp4
CG43658	2697.24	2.97483	0.126221	23.5684	8.13667e-123	1.39272e-121	CG43658
SmB	1581.83	-3.0696	0.1303	-23.558	1.03998e-122	1.77778e-121	SmB
sbm	6173.27	10.8777	0.461979	23.546	1.38035e-122	2.35659e-121	sbm
fz	796.043	5.226	0.22227	23.512	3.07752e-122	5.24728e-121	fz
LanB2	13784.2	-5.10713	0.217273	-23.5056	3.57288e-122	6.08402e-121	LanB2
Stt3B	7028.08	-3.02999	0.128914	-23.504	3.71445e-122	6.31696e-121	Stt3B
CG30197	1937.38	7.47744	0.318221	23.4977	4.30956e-122	7.3196e-121	CG30197
Pkn	9733.13	2.20835	0.0940669	23.4764	7.10438e-122	1.2051e-120	Pkn
Nrg	8089.9	4.39738	0.187438	23.4605	1.03327e-121	1.75047e-120	Nrg
flr	2822.2	-2.55151	0.10876	-23.4601	1.04221e-121	1.76336e-120	flr
rumi	742.351	-4.44401	0.189463	-23.4558	1.15464e-121	1.95108e-120	rumi
hbs	826.127	5.86179	0.25013	23.435	1.88095e-121	3.17432e-120	hbs
ND-PDSW	2649.3	1.89765	0.0810298	23.4192	2.72448e-121	4.59199e-120	ND-PDSW
CG8613	4123.25	2.39621	0.102404	23.3995	4.32288e-121	7.27676e-120	CG8613
CG31974	854.151	4.91293	0.210054	23.3889	5.54147e-121	9.31615e-120	CG31974
CRMP	4873.34	3.02754	0.129476	23.3831	6.35401e-121	1.06686e-119	CRMP
Drep1	1405.55	3.11704	0.133308	23.3823	6.47267e-121	1.0854e-119	Drep1
CG15760	2203.06	8.62537	0.36901	23.3744	7.78955e-121	1.30458e-119	CG15760
mfas	12552.6	4.41652	0.189176	23.346	1.51195e-120	2.52898e-119	mfas
CG9003	3578.4	2.28142	0.0977316	23.3437	1.59646e-120	2.66695e-119	CG9003
Pis	7528.8	3.42862	0.146911	23.3381	1.81839e-120	3.03387e-119	Pis
tipE	2684.37	9.08911	0.389905	23.3111	3.42108e-120	5.70065e-119	tipE
beta'COP	5870.15	-2.24335	0.0962952	-23.2966	4.79776e-120	7.98459e-119	beta'COP
CG13315	4252.33	9.25603	0.397374	23.293	5.21708e-120	8.67151e-119	CG13315
CG7800	1815.24	-3.37139	0.144792	-23.2844	6.37865e-120	1.05889e-118	CG7800
Npc2a	4008.86	3.83361	0.164674	23.28	7.07106e-120	1.17236e-118	Npc2a
CG9384	2976.82	2.15881	0.0927618	23.2726	8.39264e-120	1.38973e-118	CG9384
fz2	3374.43	2.55387	0.109792	23.2609	1.10259e-119	1.82348e-118	fz2
CG3939	935.361	-2.50964	0.107914	-23.256	1.2381e-119	2.04503e-118	CG3939
RfC4	1134.13	-2.90924	0.125161	-23.2439	1.63853e-119	2.70307e-118	RfC4
Obp18a	1092.33	6.55597	0.282111	23.239	1.83957e-119	3.03092e-118	Obp18a
CG13204	964.857	3.52985	0.152037	23.217	3.06495e-119	5.04361e-118	CG13204
AP-2sigma	1765.86	2.46079	0.105995	23.216	3.13671e-119	5.15529e-118	AP-2sigma
Plap	2291.81	-2.60294	0.112192	-23.2007	4.48145e-119	7.35626e-118	Plap
CanA-14F	17871.3	2.98919	0.12889	23.1918	5.50728e-119	9.02893e-118	CanA-14F
a	1120.59	5.86139	0.252775	23.1882	5.98615e-119	9.80186e-118	a
CG4629	2816.12	4.3985	0.189727	23.1833	6.71577e-119	1.09829e-117	CG4629
ND-AGGG	4202.39	2.55664	0.110343	23.1699	9.16177e-119	1.49646e-117	ND-AGGG
CCT4	4872.43	-3.33011	0.143772	-23.1625	1.08806e-118	1.77502e-117	CCT4
nop5	2595.81	-3.33817	0.144159	-23.1562	1.25926e-118	2.05177e-117	nop5
dlp	1124.5	2.89299	0.124993	23.1453	1.62282e-118	2.64088e-117	dlp
spn-E	410.249	-5.57701	0.241235	-23.1185	3.01438e-118	4.89938e-117	spn-E
CHMP2B	1194.74	-2.1509	0.0931598	-23.0883	6.06881e-118	9.85176e-117	CHMP2B
nrm	5368.77	10.6774	0.462463	23.0881	6.10026e-118	9.89065e-117	nrm
AspRS	3225.97	-2.34537	0.101688	-23.0645	1.05324e-117	1.70557e-116	AspRS
app	6772.71	2.8048	0.121664	23.0536	1.3526e-117	2.18767e-116	app
pav	1638.42	-9.87846	0.428529	-23.052	1.40336e-117	2.26699e-116	pav
TBCB	1960.41	-2.3903	0.1037	-23.0501	1.46861e-117	2.3695e-116	TBCB
l(1)G0469	789.622	4.96263	0.215333	23.0462	1.60414e-117	2.58501e-116	l(1)G0469
Atg101	1848.78	2.8556	0.124019	23.0254	2.59248e-117	4.1726e-116	Atg101
Cyp4d2	1341.46	3.13987	0.136545	22.9952	5.20741e-117	8.37113e-116	Cyp4d2
EndoB	4815.97	2.85835	0.124306	22.9944	5.30144e-117	8.51194e-116	EndoB
smal	3559.62	9.71007	0.422636	22.975	8.28447e-117	1.32853e-115	smal
Pdha	7572.65	2.09109	0.091033	22.9707	9.14596e-117	1.46491e-115	Pdha
ey	1627.14	7.74521	0.337179	22.9706	9.17881e-117	1.46839e-115	ey
CG42361	1259.08	7.37561	0.321355	22.9516	1.42071e-116	2.27004e-115	CG42361
del	1579.53	-3.70526	0.161615	-22.9264	2.53179e-116	4.04046e-115	del
rasp	815.32	-4.45061	0.194194	-22.9183	3.04965e-116	4.86105e-115	rasp
CG32767	7646.79	2.64164	0.115383	22.8945	5.27693e-116	8.40113e-115	CG32767
Tpi	6072.18	3.28652	0.143698	22.8709	9.05038e-116	1.43913e-114	Tpi
egh	5929.14	1.72274	0.0753251	22.8708	9.08417e-116	1.44277e-114	egh
Ote	1042.63	-5.59804	0.244857	-22.8625	1.09782e-115	1.74149e-114	Ote
Rtnl1	18701.5	1.96508	0.0859582	22.8609	1.13882e-115	1.80437e-114	Rtnl1
CG46301	1272.78	4.03218	0.176581	22.8347	2.07437e-115	3.28273e-114	CG46301
Lam	5909.11	-2.86917	0.12571	-22.8237	2.67012e-115	4.22045e-114	Lam
kar	1176.92	4.96718	0.217661	22.8207	2.85587e-115	4.50866e-114	kar
CG32112	1063.6	3.87149	0.169677	22.8168	3.12216e-115	4.92317e-114	CG32112
CG12177	1192.77	3.29567	0.144442	22.8166	3.1377e-115	4.94178e-114	CG12177
CG13252	672.655	3.64533	0.159849	22.8048	4.10623e-115	6.4595e-114	CG13252
hpRNA:CR32205	641.399	-7.93403	0.348049	-22.7957	5.05896e-115	7.94877e-114	hpRNA:CR32205
CG7166	3440.62	9.77306	0.428772	22.7932	5.35988e-115	8.41158e-114	CG7166
per	1750.69	7.57125	0.332194	22.7917	5.54564e-115	8.69278e-114	per
RpS19a	23486.8	-1.80563	0.0792672	-22.779	7.40897e-115	1.15998e-113	RpS19a
Nup98-96	5067.83	-1.63897	0.0719705	-22.7729	8.5204e-115	1.33241e-113	Nup98-96
Oxp	1163.71	-9.38135	0.411958	-22.7726	8.57682e-115	1.33965e-113	Oxp
gammaCOP	4973.65	-1.73744	0.0763656	-22.7516	1.38459e-114	2.16009e-113	gammaCOP
CG8500	8225.07	4.23889	0.18636	22.7457	1.58388e-114	2.46808e-113	CG8500
Moe	32607.9	-1.95453	0.0859684	-22.7354	2.00118e-114	3.11468e-113	Moe
Lar	1318.81	3.48081	0.153196	22.7214	2.75488e-114	4.2827e-113	Lar
Mekk1	3196.19	-1.81599	0.0799343	-22.7185	2.9414e-114	4.56729e-113	Mekk1
CG7231	692.513	3.7226	0.163889	22.7141	3.25053e-114	5.04138e-113	CG7231
EcR	4330.54	2.06136	0.0907735	22.7089	3.66057e-114	5.67066e-113	EcR
CG7523	1457.71	-2.01911	0.088916	-22.708	3.7318e-114	5.77424e-113	CG7523
asRNA:CR45600	1716.85	8.10405	0.356914	22.7059	3.91956e-114	6.05767e-113	asRNA:CR45600
DopEcR	14719.2	12.6459	0.557035	22.7022	4.26241e-114	6.57985e-113	DopEcR
olf413	5593.78	2.65716	0.117188	22.6744	8.01926e-114	1.23648e-112	olf413
Frl	9204.87	-2.24704	0.0991213	-22.6696	8.94677e-114	1.37789e-112	Frl
Nup75	1105.35	-3.31318	0.146216	-22.6594	1.12595e-113	1.73205e-112	Nup75
NHP2	992.861	-2.72132	0.120099	-22.659	1.1383e-113	1.74901e-112	NHP2
edl	1472.28	-3.81139	0.168207	-22.6589	1.13996e-113	1.74952e-112	edl
Shawl	2301.01	4.90322	0.216417	22.6563	1.20917e-113	1.85359e-112	Shawl
ItgaPS4	463.034	-6.79727	0.30033	-22.6327	2.06655e-113	3.16424e-112	ItgaPS4
Fib	2431.57	-3.63174	0.160484	-22.6299	2.20183e-113	3.36747e-112	Fib
mst	555.43	-3.41585	0.151042	-22.6152	3.06849e-113	4.68752e-112	mst
CG5938	1890.23	1.9303	0.0853985	22.6035	4.00505e-113	6.11117e-112	CG5938
RpL8	54051	-2.14306	0.094843	-22.5959	4.75844e-113	7.25237e-112	RpL8
Spn42Dc	495.434	-5.90042	0.261354	-22.5764	7.39146e-113	1.12524e-111	Spn42Dc
tam	737.997	-2.98378	0.132179	-22.5737	7.8537e-113	1.19423e-111	tam
CG17029	830.413	6.15872	0.272868	22.5703	8.48687e-113	1.28903e-111	CG17029
RpS27A	31152.7	-2.10835	0.0934327	-22.5655	9.46126e-113	1.43537e-111	RpS27A
aralar1	2885.96	2.48442	0.110127	22.5595	1.08316e-112	1.64138e-111	aralar1
roh	5282.84	2.15391	0.0954822	22.5583	1.11366e-112	1.68568e-111	roh
Sgsh	1456.12	-4.07232	0.180531	-22.5574	1.1352e-112	1.71631e-111	Sgsh
spd-2	565.735	-4.29385	0.19036	-22.5565	1.16067e-112	1.75281e-111	spd-2
Phf7	428.96	-6.13764	0.272158	-22.5517	1.2914e-112	1.948e-111	Phf7
pins	4441.39	-2.11902	0.0939685	-22.5504	1.33172e-112	2.00654e-111	pins
ALiX	3309.31	-1.74052	0.0772652	-22.5266	2.27716e-112	3.42715e-111	ALiX
AnxB9	13183.1	-2.12677	0.0944307	-22.522	2.5252e-112	3.79613e-111	AnxB9
CG31690	1129.1	6.46681	0.287201	22.5167	2.85031e-112	4.28e-111	CG31690
CG42258	7238.03	3.1992	0.142089	22.5155	2.92857e-112	4.39253e-111	CG42258
RpL35	55245	-2.70574	0.120366	-22.4793	6.62276e-112	9.92212e-111	RpL35
CG6044	8252.78	11.6201	0.517117	22.4708	8.00896e-112	1.19853e-110	CG6044
loj	1254.43	-2.84306	0.126541	-22.4675	8.62479e-112	1.28923e-110	loj
RpL5	97465.6	-2.05702	0.0916443	-22.4457	1.40827e-111	2.10269e-110	RpL5
2mit	9430.18	11.8094	0.526274	22.4397	1.612e-111	2.40417e-110	2mit
Cals	18919.6	3.13773	0.139871	22.433	1.87512e-111	2.79344e-110	Cals
glu	1569.41	-2.50173	0.111529	-22.4312	1.95387e-111	2.90749e-110	glu
Skp2	783.643	-4.89423	0.218398	-22.4097	3.16854e-111	4.70968e-110	Skp2
CG5191	2102.47	1.94582	0.0868839	22.3957	4.33857e-111	6.44156e-110	CG5191
Nepl19	1221.07	-3.9652	0.177053	-22.3955	4.35161e-111	6.45367e-110	Nepl19
CG18178	909.293	-2.29641	0.102586	-22.3851	5.49259e-111	8.13666e-110	CG18178
RpL10	45058.5	-2.49334	0.11144	-22.3739	7.07479e-111	1.04688e-109	RpL10
Xpd	789.769	-2.55985	0.114459	-22.3647	8.68456e-111	1.28364e-109	Xpd
St3	1101.81	7.1225	0.318525	22.3609	9.46818e-111	1.3979e-109	St3
CG42795	21491.1	13.4166	0.600344	22.3481	1.2592e-110	1.85704e-109	CG42795
LysRS	4284.93	-2.30769	0.103379	-22.3226	2.22946e-110	3.28428e-109	LysRS
PsGEF	12759.9	12.4439	0.557546	22.319	2.41681e-110	3.55631e-109	PsGEF
cac	21496.5	13.4139	0.601365	22.3057	3.24991e-110	4.7769e-109	cac
CG1575	935.803	-3.25198	0.145899	-22.2892	4.70405e-110	6.90659e-109	CG1575
Ilk	2826.16	-2.2394	0.100476	-22.2879	4.84255e-110	7.10205e-109	Ilk
lute	3827.6	2.15857	0.0969831	22.2572	9.60796e-110	1.40753e-108	lute
Mat89Ba	1122.24	-2.09771	0.0943347	-22.2369	1.50957e-109	2.20902e-108	Mat89Ba
prominin-like	20727.1	-1.96331	0.0882996	-22.2347	1.58781e-109	2.32094e-108	prominin-like
pll	869.462	-2.74562	0.123491	-22.2334	1.63168e-109	2.38243e-108	pll
pcs	2793.19	1.99985	0.0899949	22.2218	2.11481e-109	3.08444e-108	pcs
pic	3508.8	-1.74158	0.0783729	-22.2217	2.11864e-109	3.08662e-108	pic
Ns2	2654.63	-1.65374	0.07445	-22.2128	2.58247e-109	3.75824e-108	Ns2
thr	360.358	-4.56508	0.205629	-22.2005	3.39344e-109	4.933e-108	thr
pon	380.567	-6.26843	0.282434	-22.1944	3.8936e-109	5.65385e-108	pon
Pcyt2	2546.25	3.08019	0.138822	22.1881	4.47956e-109	6.49758e-108	Pcyt2
Gale	11232.7	-3.39363	0.152969	-22.1851	4.78891e-109	6.93868e-108	Gale
Cnb	499.357	-4.93875	0.222838	-22.1629	7.82796e-109	1.13295e-107	Cnb
S6k	10186.8	-1.83743	0.0829306	-22.1562	9.08717e-109	1.31376e-107	S6k
GlcT	2837.41	-1.98843	0.0897519	-22.1548	9.38436e-109	1.35525e-107	GlcT
MAPk-Ak2	6417.05	-2.11329	0.0954071	-22.1502	1.03814e-108	1.49759e-107	MAPk-Ak2
dbo	2985.48	2.14045	0.0966373	22.1493	1.05964e-108	1.52694e-107	dbo
CG4570	706.074	-8.29592	0.374578	-22.1473	1.1066e-108	1.59288e-107	CG4570
Spn42De	397.929	-5.64372	0.254955	-22.1361	1.42005e-108	2.04184e-107	Spn42De
caps	3097.56	2.43293	0.109912	22.1353	1.44601e-108	2.07691e-107	caps
Fur1	4735.92	1.88786	0.085319	22.127	1.73627e-108	2.49111e-107	Fur1
CG7220	8945.87	3.27878	0.14818	22.127	1.73876e-108	2.49197e-107	CG7220
aay	3963.69	3.16589	0.143208	22.1069	2.71223e-108	3.88293e-107	aay
Ubr3	6889.8	1.4621	0.0662006	22.0859	4.32316e-108	6.18249e-107	Ubr3
CG6937	1068.08	-3.37681	0.152931	-22.0806	4.85493e-108	6.93546e-107	CG6937
CG32243	1535.55	-2.15951	0.0978024	-22.0803	4.88705e-108	6.97381e-107	CG32243
mahe	9524.73	2.24088	0.101532	22.0707	6.04631e-108	8.61876e-107	mahe
CG42673	1602.58	8.16972	0.370405	22.0562	8.33287e-108	1.18654e-106	CG42673
be	1848.66	-2.249	0.101976	-22.0542	8.70964e-108	1.23885e-106	be
OtopLc	7490.28	11.4804	0.520904	22.0393	1.20939e-107	1.71837e-106	OtopLc
CG33203	4487.88	10.4125	0.472731	22.0263	1.61212e-107	2.28814e-106	CG33203
CG7781	11902.3	12.3441	0.560669	22.0168	1.98827e-107	2.81899e-106	CG7781
HSPC300	1121.19	-3.17507	0.144287	-22.0053	2.56496e-107	3.63273e-106	HSPC300
Pgi	8214.45	2.47119	0.112334	21.9986	2.96861e-107	4.19991e-106	Pgi
insc	830.934	-4.03453	0.1834	-21.9985	2.97538e-107	4.20499e-106	insc
Klp3A	772.772	-4.64102	0.211292	-21.965	6.22409e-107	8.78687e-106	Klp3A
eIF3c	11577.4	-1.58475	0.0722709	-21.9279	1.40836e-106	1.98614e-105	eIF3c
CG32276	5423.59	-2.20908	0.100761	-21.9239	1.53741e-106	2.16581e-105	CG32276
Octbeta1R	4166.45	10.3131	0.470639	21.913	1.95239e-106	2.74748e-105	Octbeta1R
CG3625	4149.07	3.28646	0.150005	21.909	2.13369e-106	2.99942e-105	CG3625
sqh	8736.15	-2.38108	0.108741	-21.8969	2.78199e-106	3.90662e-105	sqh
CG12926	1048.55	4.75029	0.216977	21.8931	3.02256e-106	4.23993e-105	CG12926
GlyRS	2509.36	-1.90435	0.0869998	-21.8892	3.29479e-106	4.61691e-105	GlyRS
Vang	2497.24	-2.288	0.10454	-21.8864	3.50149e-106	4.90135e-105	Vang
bnb	31305.6	14.2209	0.650318	21.8675	5.29309e-106	7.40137e-105	bnb
CG14253	398.971	-4.26351	0.195009	-21.8631	5.83238e-106	8.14684e-105	CG14253
Sfxn1-3	1679.02	2.89653	0.132492	21.8619	5.99136e-106	8.36006e-105	Sfxn1-3
Dis3	1201.44	-2.64376	0.121075	-21.8356	1.06468e-105	1.48403e-104	Dis3
CG4766	2120.88	-2.04686	0.0937528	-21.8325	1.1397e-105	1.58693e-104	CG4766
wake	3561.46	2.09124	0.0958477	21.8183	1.55388e-105	2.16137e-104	wake
tnc	818.783	6.13153	0.281077	21.8145	1.69182e-105	2.35076e-104	tnc
CG11658	2293.1	4.06543	0.186399	21.8104	1.84883e-105	2.56622e-104	CG11658
Unr	26777.6	2.25306	0.103589	21.75	6.91383e-105	9.58651e-104	Unr
msn	15599.9	-1.64107	0.0755233	-21.7293	1.0852e-104	1.50312e-103	msn
feo	971.075	-6.03202	0.277676	-21.7233	1.23699e-104	1.71157e-103	feo
Nup154	1931.43	-2.31901	0.106889	-21.6955	2.2604e-104	3.12436e-103	Nup154
CG5728	2140.43	-2.12606	0.0980263	-21.6887	2.62365e-104	3.62267e-103	CG5728
CG13760	1244.34	2.36402	0.10905	21.6784	3.28403e-104	4.52977e-103	CG13760
lncRNA:noe	395022	17.5628	0.810359	21.6729	3.69899e-104	5.09681e-103	lncRNA:noe
RpS11	26783.7	-1.9619	0.0906551	-21.6414	7.33148e-104	1.00915e-102	RpS11
Arf79F	15946.9	-1.22467	0.056618	-21.6304	9.29324e-104	1.27784e-102	Arf79F
CG13409	1231.06	7.47562	0.345791	21.6189	1.19287e-103	1.63762e-102	CG13409
Dad1	1867.46	-2.52831	0.116949	-21.6189	1.19345e-103	1.63762e-102	Dad1
amon	15595.6	12.9526	0.599515	21.6051	1.60827e-103	2.20453e-102	amon
zip	21368.8	-1.53988	0.0713155	-21.5925	2.11479e-103	2.89583e-102	zip
CG14695	447.191	-3.48483	0.161426	-21.5877	2.34334e-103	3.20547e-102	CG14695
MetRS	2985.21	-2.06905	0.0958776	-21.5802	2.75964e-103	3.77103e-102	MetRS
CG1416	3065.2	-2.13222	0.0989194	-21.5551	4.74414e-103	6.47614e-102	CG1416
CG4511	2126.26	-1.87722	0.0871729	-21.5344	7.41107e-103	1.01063e-101	CG4511
5-HT2B	1027.16	7.14394	0.33175	21.5341	7.46324e-103	1.01669e-101	5-HT2B
Spindly	369.47	-4.64484	0.215736	-21.5302	8.11917e-103	1.10491e-101	Spindly
Yippee	1074.58	2.39828	0.11143	21.5228	9.53079e-103	1.29568e-101	Yippee
CG15611	2253.02	-3.09643	0.143914	-21.5158	1.10854e-102	1.50438e-101	CG15611
Charon	1548.04	-2.99114	0.139021	-21.5157	1.10887e-102	1.50438e-101	Charon
CG13585	1937.1	1.89748	0.0882316	21.5057	1.37625e-102	1.8652e-101	CG13585
CG4797	1236.5	5.09756	0.237123	21.4975	1.64214e-102	2.22328e-101	CG4797
DAT	718.974	6.18036	0.287557	21.4926	1.82562e-102	2.46917e-101	DAT
CG31370	830.428	-4.85972	0.226278	-21.4768	2.56849e-102	3.47035e-101	CG31370
gukh	590.814	4.04266	0.18824	21.4762	2.60159e-102	3.51148e-101	gukh
Pngl	2206.61	-1.64851	0.0767847	-21.4693	3.01612e-102	4.06684e-101	Pngl
Rrp1	1216.99	-2.19432	0.102216	-21.4675	3.13673e-102	4.22516e-101	Rrp1
Syn	27590	14.0382	0.654006	21.4649	3.31496e-102	4.46068e-101	Syn
Dlip3	719.908	5.15878	0.240452	21.4545	4.14315e-102	5.56944e-101	Dlip3
SAK	830.408	-3.22815	0.150476	-21.4529	4.28875e-102	5.7593e-101	SAK
dmGlut	485.773	-4.73244	0.220832	-21.43	7.01435e-102	9.40991e-101	dmGlut
Hdc	1894.97	8.40225	0.392313	21.4172	9.23139e-102	1.23716e-100	Hdc
Alg9	1252.59	-2.33192	0.108895	-21.4144	9.80365e-102	1.31252e-100	Alg9
sws	6368.43	2.42948	0.113524	21.4006	1.31828e-101	1.76314e-100	sws
Tsp42Ee	15678.2	-2.35945	0.110261	-21.3988	1.37186e-101	1.83293e-100	Tsp42Ee
Cf2	2401.94	2.9209	0.136566	21.3881	1.72333e-101	2.29955e-100	Cf2
bun	27754.2	1.80415	0.0843531	21.3881	1.72458e-101	2.29955e-100	bun
PlexB	4876.54	2.45581	0.114833	21.386	1.80543e-101	2.40493e-100	PlexB
stan	3363.92	9.99818	0.467614	21.3813	1.99661e-101	2.65692e-100	stan
uzip	8840.27	1.37801	0.0644798	21.3712	2.47879e-101	3.29524e-100	uzip
Sap130	1969.4	1.87694	0.087839	21.3679	2.65776e-101	3.52961e-100	Sap130
ND-B14.7	3714.53	1.67746	0.0785621	21.3521	3.73156e-101	4.95069e-100	ND-B14.7
CG1358	11272.5	4.55098	0.213186	21.3475	4.1161e-101	5.45538e-100	CG1358
Csp	11225.1	2.69489	0.126246	21.3464	4.20888e-101	5.57275e-100	Csp
COX4	11530.7	2.05455	0.0962723	21.3411	4.71947e-101	6.24255e-100	COX4
Nup188	1317.92	-2.17332	0.101896	-21.3288	6.13026e-101	8.10053e-100	Nup188
CG13928	14173	12.8145	0.601027	21.321	7.24552e-101	9.56467e-100	CG13928
CG5895	2181.74	8.99393	0.421903	21.3175	7.81059e-101	1.03003e-99	CG5895
CG43778	9096.13	11.9546	0.560793	21.3172	7.85782e-101	1.03523e-99	CG43778
Rab14	4540.27	1.88212	0.0882972	21.3157	8.11981e-101	1.06868e-99	Rab14
Nplp1	6111.32	11.1837	0.52482	21.3097	9.23188e-101	1.21383e-99	Nplp1
Vha44	12029.3	1.79961	0.0845015	21.2968	1.21667e-100	1.59812e-99	Vha44
Oatp58Dc	2140.07	9.08713	0.426791	21.2918	1.35293e-100	1.77534e-99	Oatp58Dc
Hsp67Ba	868.351	6.77094	0.318079	21.287	1.49882e-100	1.96482e-99	Hsp67Ba
eIF2alpha	3177.51	-1.45933	0.0685598	-21.2854	1.54881e-100	2.02835e-99	eIF2alpha
CG2678	354.156	-4.2803	0.201104	-21.284	1.59658e-100	2.08884e-99	CG2678
Dbp73D	645.825	-2.63643	0.123972	-21.2663	2.32734e-100	3.04189e-99	Dbp73D
CG14688	1475.92	8.12991	0.38235	21.263	2.49918e-100	3.26326e-99	CG14688
CG11700	354.429	-5.17087	0.243268	-21.2558	2.91108e-100	3.79734e-99	CG11700
HisRS	2626.33	-1.55802	0.0733407	-21.2436	3.7796e-100	4.9254e-99	HisRS
DnaJ-H	3250.43	2.08753	0.0982902	21.2385	4.21326e-100	5.48512e-99	DnaJ-H
MED14	4328.98	-1.94748	0.0916965	-21.2383	4.22836e-100	5.49937e-99	MED14
glob1	2261.53	3.39701	0.159989	21.2328	4.75651e-100	6.18019e-99	glob1
mura	12775.8	2.82761	0.133291	21.2138	7.12887e-100	9.25353e-99	mura
SPoCk	17756.7	1.6797	0.0791967	21.2093	7.84424e-100	1.01721e-98	SPoCk
Octbeta2R	4182.58	10.4714	0.493847	21.2036	8.84001e-100	1.14521e-98	Octbeta2R
Rfx	1263.79	2.93553	0.138457	21.2018	9.19119e-100	1.18954e-98	Rfx
eco	1259.16	-2.88023	0.135853	-21.201	9.34734e-100	1.20857e-98	eco
MagR	1074.43	2.20693	0.104139	21.1922	1.12654e-99	1.45515e-98	MagR
CG31248	1142.09	7.51707	0.354849	21.1838	1.34592e-99	1.73681e-98	CG31248
Tes	1308.24	-2.53425	0.119667	-21.1775	1.53855e-99	1.98346e-98	Tes
slo	26442.8	13.9802	0.660274	21.1734	1.68113e-99	2.16516e-98	slo
TBC1D16	2688.27	2.98801	0.141223	21.1581	2.32212e-99	2.98778e-98	TBC1D16
CG6024	5344.72	10.9943	0.519753	21.1529	2.59664e-99	3.33774e-98	CG6024
IP3K2	3663.25	-2.55482	0.120975	-21.1186	5.36786e-99	6.89318e-98	IP3K2
ast	856.326	-2.73213	0.129501	-21.0974	8.40434e-99	1.0782e-97	ast
Scgbeta	1100.49	7.45409	0.353433	21.0905	9.71505e-99	1.24515e-97	Scgbeta
Pol31	604.442	-2.58084	0.122578	-21.0547	2.07186e-98	2.65286e-97	Pol31
tok	5828.16	4.87743	0.231757	21.0454	2.51815e-98	3.22119e-97	tok
CG1671	1440.54	-2.45837	0.116847	-21.0392	2.87448e-98	3.67344e-97	CG1671
Sfxn2	1822.12	3.94501	0.187656	21.0226	4.07583e-98	5.20367e-97	Sfxn2
CG13096	1469.26	-3.18048	0.151292	-21.0222	4.11038e-98	5.24272e-97	CG13096
Pal2	12416.7	12.6264	0.600626	21.0221	4.11694e-98	5.24603e-97	Pal2
CG7407	1199.58	2.53213	0.120454	21.0216	4.16509e-98	5.30227e-97	CG7407
jp	3173.39	9.9173	0.471884	21.0164	4.64213e-98	5.90386e-97	jp
CG10077	50974.1	3.2593	0.155236	20.9957	7.17915e-98	9.12166e-97	CG10077
elB	964.566	6.86873	0.327169	20.9944	7.37833e-98	9.36574e-97	elB
CG34401	9747.15	2.19397	0.104539	20.987	8.61895e-98	1.093e-96	CG34401
emc	7196.15	2.39129	0.113947	20.986	8.8041e-98	1.11541e-96	emc
stai	10497	2.53574	0.120904	20.9732	1.15181e-97	1.45785e-96	stai
Klp67A	660.099	-5.98794	0.285602	-20.966	1.34001e-97	1.69444e-96	Klp67A
Daxx	1962.33	1.99635	0.0952657	20.9556	1.66841e-97	2.10768e-96	Daxx
ball	754.01	-3.15659	0.150675	-20.9497	1.88991e-97	2.38523e-96	ball
Mcm5	904.581	-5.79677	0.27676	-20.9451	2.07785e-97	2.61991e-96	Mcm5
bai	3487.92	-2.13887	0.102148	-20.939	2.36478e-97	2.97885e-96	bai
CG18815	5889.22	2.21499	0.105825	20.9307	2.81107e-97	3.53766e-96	CG18815
CG10804	5017.05	10.9032	0.520933	20.93	2.853e-97	3.58702e-96	CG10804
RpL13A	27407.9	-1.679	0.0802265	-20.9282	2.96442e-97	3.72356e-96	RpL13A
Megf8	2164.27	1.79125	0.0856026	20.9252	3.15427e-97	3.95826e-96	Megf8
osp	1995.99	3.49789	0.167172	20.9238	3.24867e-97	4.07286e-96	osp
CG9425	10928.4	1.83516	0.0877269	20.919	3.59518e-97	4.50301e-96	CG9425
svr	12450	2.47538	0.118412	20.9048	4.83968e-97	6.05602e-96	svr
CG8248	848.866	6.80525	0.325633	20.8985	5.5249e-97	6.90691e-96	CG8248
ValRS	3169.6	-1.44261	0.0690312	-20.8979	5.59229e-97	6.98455e-96	ValRS
CG9171	2425.18	2.07473	0.0992934	20.895	5.94868e-97	7.42265e-96	CG9171
beta-PheRS	1363.7	-2.08986	0.100043	-20.8895	6.67441e-97	8.32034e-96	beta-PheRS
ifc	3863.03	-2.61711	0.125327	-20.8822	7.7753e-97	9.68358e-96	ifc
CG6356	3688.18	5.52941	0.264814	20.8804	8.07597e-97	1.00486e-95	CG6356
Fife	11824.5	12.5546	0.601318	20.8785	8.39972e-97	1.04416e-95	Fife
CG14642	346.68	-4.6466	0.222562	-20.8778	8.53094e-97	1.05947e-95	CG14642
DNApol-alpha180	897.388	-6.02056	0.288399	-20.8758	8.88672e-97	1.10262e-95	DNApol-alpha180
X11L	4422.66	1.73304	0.0830232	20.8742	9.18752e-97	1.13887e-95	X11L
RpS15Ab	1633.83	-2.4473	0.117282	-20.8668	1.07349e-96	1.32944e-95	RpS15Ab
eca	3395.81	-1.92425	0.0922199	-20.8659	1.09268e-96	1.35194e-95	eca
sip2	1179.2	-9.88798	0.473974	-20.8619	1.18964e-96	1.47053e-95	sip2
polo	2004.73	-10.8057	0.518153	-20.8542	1.39508e-96	1.72285e-95	polo
Dyrk2	6756.82	2.03471	0.097594	20.8487	1.56515e-96	1.93109e-95	Dyrk2
asf1	1668.81	-2.68457	0.12891	-20.8251	2.56182e-96	3.15783e-95	asf1
CG4596	873.266	6.91486	0.332222	20.814	3.23417e-96	3.98288e-95	CG4596
CG10702	1270.73	7.83538	0.376877	20.7903	5.29764e-96	6.51797e-95	CG10702
Arpc5	1126.96	-2.1172	0.101859	-20.7854	5.86123e-96	7.20467e-95	Arpc5
GstE6	3051.45	-2.96128	0.142512	-20.7792	6.68241e-96	8.20644e-95	GstE6
CG11122	4069.91	2.02129	0.0972895	20.776	7.1395e-96	8.75964e-95	CG11122
CG1907	2281.53	2.18446	0.105197	20.7655	8.87476e-96	1.08786e-94	CG1907
Sms	2670.74	2.31357	0.111423	20.7639	9.17964e-96	1.12419e-94	Sms
defl	683.591	-2.51788	0.121343	-20.7501	1.22212e-95	1.49528e-94	defl
Act79B	1011.09	7.18616	0.346566	20.7353	1.66275e-95	2.03252e-94	Act79B
l(2)k01209	2122.36	-2.02428	0.0976384	-20.7324	1.76697e-95	2.15793e-94	l(2)k01209
CG10948	2171.74	3.28252	0.15844	20.7177	2.39896e-95	2.92705e-94	CG10948
CG15309	1552.57	4.0727	0.196722	20.7028	3.26594e-95	3.98119e-94	CG15309
eys	14777	12.8696	0.621856	20.6955	3.80289e-95	4.63147e-94	eys
CG14408	5660.72	2.33752	0.113082	20.671	6.32299e-95	7.69356e-94	CG14408
Dronc	1402.61	-2.72693	0.131986	-20.6608	7.80973e-95	9.49382e-94	Dronc
Dyb	4498.67	3.4843	0.168677	20.6566	8.51586e-95	1.03427e-93	Dyb
CG13108	533.321	5.21458	0.25245	20.6559	8.63475e-95	1.04775e-93	CG13108
hppy	6245.37	2.0867	0.101041	20.6521	9.34328e-95	1.13268e-93	hppy
CG43759	590.22	4.12452	0.199739	20.6495	9.8596e-95	1.19418e-93	CG43759
Nup93-1	1551.99	-2.82562	0.136841	-20.6489	9.98109e-95	1.20779e-93	Nup93-1
CG12007	1602.24	-1.86692	0.0904809	-20.6333	1.37795e-94	1.66589e-93	CG12007
Rae1	1103.79	-2.11148	0.102359	-20.6282	1.53351e-94	1.85226e-93	Rae1
mre11	1216.49	-2.67082	0.129481	-20.6272	1.5639e-94	1.88724e-93	mre11
S6KL	1667.69	2.53235	0.122768	20.6271	1.56864e-94	1.89124e-93	S6KL
RpI1	2132.88	-2.21468	0.107383	-20.6241	1.66836e-94	2.00963e-93	RpI1
ArgRS	1399.05	-2.2535	0.109349	-20.6083	2.311e-94	2.78119e-93	ArgRS
Ephrin	4946.82	1.93707	0.0939966	20.6078	2.33422e-94	2.80659e-93	Ephrin
AOX3	1985.33	-2.40108	0.11655	-20.6012	2.67467e-94	3.21301e-93	AOX3
HipHop	573.399	-3.27329	0.158899	-20.5998	2.75389e-94	3.30517e-93	HipHop
RpL32	26560	-2.08516	0.101281	-20.5879	3.52056e-94	4.22148e-93	RpL32
Manf	2908.95	-2.23153	0.108421	-20.5821	3.97327e-94	4.76e-93	Manf
CG15098	20115.1	-2.82134	0.137175	-20.5675	5.36828e-94	6.42541e-93	CG15098
ewg	3851.3	2.70807	0.131721	20.5592	6.37012e-94	7.61762e-93	ewg
CG14314	1010.22	3.7492	0.182444	20.5499	7.71007e-94	9.21165e-93	CG14314
CG7029	13933.2	1.45781	0.0709416	20.5494	7.78786e-94	9.29619e-93	CG7029
KdelR	5326.18	-2.21066	0.107591	-20.5469	8.20891e-94	9.78994e-93	KdelR
CG6966	3255.95	2.3895	0.116325	20.5415	9.16816e-94	1.09241e-92	CG6966
Prat	884.094	-3.53076	0.171891	-20.5408	9.31125e-94	1.10846e-92	Prat
alpha-Est8	1096.86	7.18383	0.349822	20.5357	1.033e-93	1.22863e-92	alpha-Est8
mtsh	458.226	-4.42992	0.215889	-20.5194	1.44477e-93	1.71683e-92	mtsh
CG42540	19166	13.5157	0.65883	20.5146	1.59432e-93	1.89285e-92	CG42540
CG31751	2187.44	2.07562	0.101181	20.514	1.61448e-93	1.91506e-92	CG31751
apolpp	42508.4	13.1235	0.640057	20.5037	1.99468e-93	2.36392e-92	apolpp
Sec61beta	4620.48	-2.76235	0.134789	-20.494	2.43783e-93	2.88651e-92	Sec61beta
Dcr-1	1558.59	-2.09929	0.102531	-20.4746	3.62472e-93	4.28801e-92	Dcr-1
Irk3	876.102	7.05153	0.344415	20.4739	3.67627e-93	4.34511e-92	Irk3
CG17193	1837.77	8.86196	0.433004	20.4662	4.30648e-93	5.08542e-92	CG17193
CG33303	4171.22	-2.69599	0.131907	-20.4386	7.5827e-93	8.94624e-92	CG33303
CG5704	873.801	-4.55299	0.222786	-20.4367	7.8949e-93	9.30626e-92	CG5704
lncRNA:CR46006	599.201	4.42362	0.216534	20.4292	9.19161e-93	1.08251e-91	lncRNA:CR46006
ND-B16.6	3512.14	1.7351	0.0850426	20.4027	1.58275e-92	1.86237e-91	ND-B16.6
rho-4	2045.34	-2.60571	0.127776	-20.3927	1.94008e-92	2.2808e-91	rho-4
Notum	617.023	-3.45039	0.169287	-20.3819	2.41879e-92	2.84106e-91	Notum
CG42404	3199.77	10.0822	0.494797	20.3764	2.70703e-92	3.1768e-91	CG42404
CycE	699.915	-4.07174	0.19989	-20.3699	3.09405e-92	3.62775e-91	CycE
DIP-epsilon	1030.28	7.36069	0.361442	20.3648	3.43481e-92	4.02373e-91	DIP-epsilon
bru2	583.905	5.05333	0.248157	20.3634	3.52999e-92	4.13155e-91	bru2
CG33080	1041.69	7.16682	0.351959	20.3626	3.58713e-92	4.19472e-91	CG33080
Ucp4A	1269.51	2.37076	0.116473	20.3545	4.23148e-92	4.94383e-91	Ucp4A
Cdk1	368.313	-5.97512	0.293967	-20.3258	7.60256e-92	8.87458e-91	Cdk1
Sra-1	5324.79	-1.77803	0.0875756	-20.3027	1.21589e-91	1.41807e-90	Sra-1
CG2875	709.618	-2.91949	0.143811	-20.3009	1.26282e-91	1.47151e-90	CG2875
Pdhb	6208.86	2.14873	0.105864	20.297	1.36598e-91	1.59031e-90	Pdhb
CG5028	8535.67	2.47794	0.122318	20.2582	3.00892e-91	3.49999e-90	CG5028
Act5C	175314	-2.82507	0.13947	-20.2557	3.16339e-91	3.67644e-90	Act5C
Tre1	1098.95	-4.22263	0.20848	-20.2544	3.25055e-91	3.77441e-90	Tre1
Rs1	1682.19	-2.34688	0.116032	-20.2262	5.75896e-91	6.6812e-90	Rs1
CG10654	820.145	6.61674	0.327202	20.2222	6.24013e-91	7.23308e-90	CG10654
Pvf3	6773.41	5.79185	0.286441	20.2201	6.51902e-91	7.54972e-90	Pvf3
blanks	6269.43	-13.3	0.657802	-20.2189	6.6806e-91	7.73007e-90	blanks
pyd	7893.54	2.41413	0.119405	20.218	6.79535e-91	7.85597e-90	pyd
AhcyL1	6854.59	-1.43417	0.0709662	-20.2092	8.12661e-91	9.38681e-90	AhcyL1
Gad1	35198.5	14.7122	0.728055	20.2076	8.40034e-91	9.69451e-90	Gad1
CIAPIN1	1751.35	-1.978	0.097902	-20.2039	9.04767e-91	1.04325e-89	CIAPIN1
CG32985	758.64	-8.985	0.444723	-20.2036	9.09972e-91	1.04833e-89	CG32985
CG31712	9128.23	3.18122	0.157475	20.2014	9.51284e-91	1.09497e-89	CG31712
MESR3	3573.98	-2.2812	0.112935	-20.1993	9.939e-91	1.14303e-89	MESR3
CG6495	3004.85	3.44537	0.170637	20.1912	1.17048e-90	1.34493e-89	CG6495
Hr38	3733.9	10.302	0.510349	20.1861	1.29741e-90	1.48948e-89	Hr38
CG4554	1225.93	-2.00024	0.0991743	-20.169	1.83413e-90	2.10383e-89	CG4554
CG31706	5303.75	11.1723	0.554054	20.1647	2.00008e-90	2.2922e-89	CG31706
PIG-V	1014.73	-2.87855	0.142875	-20.1473	2.84059e-90	3.25265e-89	PIG-V
abo	572.918	-2.95407	0.146649	-20.1438	3.05317e-90	3.49304e-89	abo
CG6656	1377.91	3.4159	0.169602	20.1407	3.24823e-90	3.71298e-89	CG6656
Adk2	3959.51	-1.72004	0.0854211	-20.136	3.57056e-90	4.07791e-89	Adk2
CG9801	990.441	5.43802	0.270196	20.1262	4.35384e-90	4.96818e-89	CG9801
SdhC	3084.99	1.94997	0.0969039	20.1227	4.66782e-90	5.32187e-89	SdhC
Traf4	509.067	-3.83565	0.190684	-20.1152	5.42714e-90	6.18226e-89	Traf4
baf	2112.19	-2.43804	0.121233	-20.1103	5.99113e-90	6.81884e-89	baf
Vps60	3049.32	-1.38632	0.068937	-20.1099	6.03902e-90	6.86744e-89	Vps60
CG12744	295.232	-5.32616	0.265181	-20.085	9.98252e-90	1.13421e-88	CG12744
IscU	6901.92	1.89723	0.0944844	20.0798	1.10829e-89	1.25816e-88	IscU
CG1910	4762.66	-1.66404	0.0829032	-20.0721	1.29492e-89	1.46876e-88	CG1910
Gpat4	4072.23	-1.69295	0.0843551	-20.0693	1.36804e-89	1.55037e-88	Gpat4
Ekar	1663.16	8.72226	0.434993	20.0515	1.95851e-89	2.21764e-88	Ekar
O-fut1	1739.57	-2.74042	0.136827	-20.0284	3.11585e-89	3.52507e-88	O-fut1
dgt5	319.552	-5.93947	0.296557	-20.0281	3.13576e-89	3.54456e-88	dgt5
ATPsynD	7856.24	2.02739	0.101306	20.0125	4.28191e-89	4.83599e-88	ATPsynD
Spp	3671.58	-2.58889	0.129375	-20.0107	4.4417e-89	5.01219e-88	Spp
Itgbn	296.851	-5.79179	0.289641	-19.9965	5.91192e-89	6.66554e-88	Itgbn
Eb1	12953.2	-1.54464	0.0772523	-19.9947	6.12045e-89	6.89476e-88	Eb1
CG9684	1025.65	-3.46649	0.173371	-19.9946	6.13216e-89	6.90207e-88	CG9684
Tfb4	428.007	-3.41753	0.171007	-19.9848	7.46957e-89	8.40025e-88	Tfb4
Cypl	665.802	-2.94303	0.147313	-19.9781	8.54954e-89	9.6066e-88	Cypl
Pura	1398.02	3.75631	0.188289	19.9496	1.50955e-88	1.69475e-87	Pura
Bsg25D	1980.21	1.59523	0.0799707	19.9477	1.56975e-88	1.76084e-87	Bsg25D
ND-13B	2178.8	2.09576	0.105076	19.9453	1.64787e-88	1.8469e-87	ND-13B
mtSSB	750.145	-2.67263	0.134105	-19.9294	2.26101e-88	2.53194e-87	mtSSB
ninaC	71246.4	15.379	0.772074	19.9191	2.78058e-88	3.11115e-87	ninaC
pns	4180.96	1.66545	0.0836483	19.9102	3.32169e-88	3.71344e-87	pns
nrv3	107015	16.7322	0.840939	19.8971	4.31565e-88	4.82054e-87	nrv3
CG2519	5768.43	1.80774	0.0908925	19.8888	5.08634e-88	5.67659e-87	CG2519
Ent2	1779.98	-2.47712	0.124551	-19.8885	5.12099e-88	5.71044e-87	Ent2
CG11141	2018.9	-1.86737	0.0939443	-19.8774	6.38699e-88	7.11616e-87	CG11141
mars	711.905	-3.45832	0.17428	-19.8435	1.25467e-87	1.39673e-86	mars
sds22	1569.74	-1.76545	0.0889743	-19.8422	1.28642e-87	1.43087e-86	sds22
Ca-Ma2d	2455.63	9.69841	0.48884	19.8396	1.35403e-87	1.50481e-86	Ca-Ma2d
CG6357	3356.88	4.58753	0.231254	19.8376	1.40919e-87	1.56479e-86	CG6357
CG5027	1838.61	2.84349	0.143339	19.8375	1.41321e-87	1.56794e-86	CG5027
Sod1	7269.94	1.58691	0.0800299	19.829	1.6729e-87	1.8545e-86	Sod1
CG7840	766.981	-2.87915	0.145203	-19.8285	1.69038e-87	1.87231e-86	CG7840
Fancd2	371.927	-3.57005	0.180136	-19.8187	2.05457e-87	2.2738e-86	Fancd2
ct	13785.1	1.35971	0.0686255	19.8136	2.27461e-87	2.51521e-86	ct
nclb	1445.19	-2.90754	0.146767	-19.8105	2.41558e-87	2.66885e-86	nclb
Chd3	645.698	-8.63428	0.436214	-19.7937	3.37668e-87	3.7276e-86	Chd3
eIF1	7881.56	-1.81838	0.0918947	-19.7877	3.80076e-87	4.19226e-86	eIF1
nesd	565.782	-5.17069	0.261327	-19.7863	3.90587e-87	4.3046e-86	nesd
Cep97	1139.31	2.47996	0.12554	19.7543	7.36754e-87	8.11289e-86	Cep97
CG10576	6051.64	-2.53874	0.128525	-19.7529	7.57209e-87	8.33119e-86	CG10576
Top2	5965.86	-1.88006	0.0951993	-19.7487	8.23718e-87	9.05542e-86	Top2
Tace	1834.47	8.99069	0.45537	19.7437	9.09103e-87	9.98577e-86	Tace
timeout	366.305	-4.56609	0.231274	-19.7432	9.17442e-87	1.0069e-85	timeout
shn	8420.97	-2.42932	0.12306	-19.7409	9.60248e-87	1.05301e-85	shn
CG10283	778.802	6.96226	0.352843	19.7319	1.14721e-86	1.25699e-85	CG10283
Ttd14	6974.21	1.927	0.0976711	19.7294	1.20519e-86	1.31942e-85	Ttd14
Npc2h	1378.54	5.84402	0.296422	19.7152	1.59652e-86	1.7464e-85	Npc2h
gbb	1714.27	-2.31438	0.117405	-19.7128	1.67382e-86	1.82944e-85	gbb
CG13707	531.847	4.86265	0.246691	19.7115	1.71793e-86	1.87609e-85	CG13707
RpL41	47036.8	-2.23607	0.113473	-19.7058	1.92112e-86	2.09625e-85	RpL41
Sgt1	1738.75	-1.56305	0.0793649	-19.6944	2.40625e-86	2.62345e-85	Sgt1
CG12402	1083.38	7.87945	0.400097	19.6939	2.4335e-86	2.65097e-85	CG12402
Eip55E	1379.75	-1.74576	0.0886543	-19.6917	2.53801e-86	2.76254e-85	Eip55E
RpL23A	42263.4	-2.12667	0.108053	-19.6818	3.09114e-86	3.36184e-85	RpL23A
LRR	9494.3	-2.07097	0.105224	-19.6816	3.10273e-86	3.37167e-85	LRR
rtet	612.7	-2.93257	0.14903	-19.6777	3.34833e-86	3.63557e-85	rtet
Bin1	878.255	-2.14197	0.108873	-19.6739	3.60756e-86	3.91382e-85	Bin1
onecut	11930.5	12.8268	0.652044	19.6716	3.77668e-86	4.09393e-85	onecut
ND-49	7570.39	1.32604	0.0675164	19.6403	6.99875e-86	7.58045e-85	ND-49
CG42271	2312.43	2.48235	0.126467	19.6285	8.83564e-86	9.56218e-85	CG42271
ND-B17.2	3301.1	2.3345	0.118974	19.6219	1.00601e-85	1.08785e-84	ND-B17.2
CG13506	3003.9	10.1607	0.518461	19.5978	1.61576e-85	1.74576e-84	CG13506
CG7791	1846.64	-1.65013	0.0842259	-19.5917	1.81875e-85	1.96348e-84	CG7791
Sytalpha	3160.96	10.2326	0.52282	19.5719	2.68299e-85	2.89413e-84	Sytalpha
lap	15057.1	3.81948	0.195267	19.5603	3.3681e-85	3.63019e-84	lap
RecQ4	304.878	-4.36225	0.22315	-19.5485	4.24848e-85	4.57534e-84	RecQ4
mus301	448.123	-3.36863	0.172343	-19.5461	4.45352e-85	4.79225e-84	mus301
RpII215	4119.83	-1.23759	0.0633701	-19.5295	6.16279e-85	6.62613e-84	RpII215
Traf-like	367.574	-5.90425	0.30256	-19.5143	8.30011e-85	8.91688e-84	Traf-like
Arpc3B	489.052	-6.71158	0.34396	-19.5127	8.56554e-85	9.19457e-84	Arpc3B
CG18596	1407.16	-2.51077	0.128701	-19.5086	9.27943e-85	9.95279e-84	CG18596
capt	12749.2	-2.75629	0.141455	-19.4853	1.46306e-84	1.56795e-83	capt
Synj	7616.92	1.89658	0.0973397	19.4841	1.49755e-84	1.60361e-83	Synj
NfI	6555.95	11.7036	0.600791	19.4802	1.61521e-84	1.72821e-83	NfI
Pfk	7677.46	3.40508	0.174876	19.4714	1.91931e-84	2.05193e-83	Pfk
Cog4	1685.86	-1.55746	0.0800279	-19.4614	2.33257e-84	2.49172e-83	Cog4
Pink1	3304.53	1.56451	0.0804213	19.454	2.6977e-84	2.87944e-83	Pink1
mute	2008.13	-1.76593	0.090822	-19.4439	3.28134e-84	3.49957e-83	mute
gry	3430.51	-1.8033	0.0928653	-19.4184	5.3928e-84	5.74681e-83	gry
CG2493	5235.83	-2.8269	0.14559	-19.4169	5.55334e-84	5.91313e-83	CG2493
CG11537	8872.08	1.52778	0.0786942	19.4141	5.86516e-84	6.24011e-83	CG11537
CG32409	935.886	-2.98659	0.153841	-19.4135	5.93635e-84	6.31078e-83	CG32409
RPA3	600.081	-2.69166	0.138818	-19.3898	9.4026e-84	9.98762e-83	RPA3
Archease	764.329	-2.68675	0.13865	-19.3779	1.18672e-83	1.25955e-82	Archease
ClC-c	4086.97	1.31358	0.0677938	19.3762	1.22671e-83	1.30094e-82	ClC-c
CG16952	3405.28	1.77973	0.0918959	19.3668	1.47025e-83	1.55797e-82	CG16952
ABCA	3742.78	1.72345	0.0890191	19.3605	1.66417e-83	1.76205e-82	ABCA
lncRNA:CR43459	804.739	-2.50909	0.129629	-19.3559	1.81966e-83	1.92514e-82	lncRNA:CR43459
Mcm10	338.315	-6.21296	0.321086	-19.3498	2.04475e-83	2.16154e-82	Mcm10
Nup205	2443.09	-2.62762	0.135848	-19.3424	2.36216e-83	2.49509e-82	Nup205
CG11474	1157.07	1.95102	0.100886	19.3389	2.52767e-83	2.66778e-82	CG11474
RpL21	37832.1	-1.22588	0.0633931	-19.3377	2.58777e-83	2.72903e-82	RpL21
ko	1473.01	8.55101	0.442316	19.3323	2.87127e-83	3.0256e-82	ko
Npc2g	1458.15	7.52153	0.389231	19.3241	3.36961e-83	3.54789e-82	Npc2g
Pfrx	4095.54	2.41264	0.124885	19.3189	3.72425e-83	3.91817e-82	Pfrx
Dhit	6244.73	11.6284	0.60197	19.3173	3.84195e-83	4.03878e-82	Dhit
p38a	999.832	-3.46354	0.179409	-19.3053	4.85084e-83	5.09531e-82	p38a
Nmd3	1518.78	-1.91544	0.0992491	-19.2993	5.44463e-83	5.71448e-82	Nmd3
fa2h	280.672	-6.30592	0.326801	-19.2959	5.81327e-83	6.09655e-82	fa2h
ND-24	2765.63	1.8177	0.0942222	19.2916	6.31795e-83	6.62057e-82	ND-24
deltaCOP	4424.87	-1.58747	0.0823282	-19.2823	7.56935e-83	7.92562e-82	deltaCOP
CG32700	5979.53	11.5707	0.600116	19.2808	7.78726e-83	8.14734e-82	CG32700
yata	4837.28	-1.28956	0.0669147	-19.2717	9.28618e-83	9.70788e-82	yata
trsn	925.621	-1.95236	0.101321	-19.269	9.78558e-83	1.02219e-81	trsn
CG4991	587.802	5.9987	0.311318	19.2687	9.83664e-83	1.02671e-81	CG4991
CG34370	5690.07	11.4979	0.597403	19.2464	1.51346e-82	1.57844e-81	CG34370
CG1407	2516.6	-1.60876	0.0836001	-19.2435	1.5988e-82	1.66613e-81	CG1407
Hipk	33838.8	-1.66796	0.0866819	-19.2423	1.63676e-82	1.70435e-81	Hipk
CG6912	1709.25	1.93688	0.100658	19.2422	1.64173e-82	1.70817e-81	CG6912
Argk	47590.5	2.98219	0.155021	19.2373	1.80364e-82	1.87516e-81	Argk
Cul4	2940.19	-1.5121	0.0786063	-19.2364	1.83469e-82	1.90594e-81	Cul4
sol	4354.77	2.18533	0.113621	19.2335	1.94042e-82	2.0142e-81	sol
CG31538	709.803	6.90371	0.358984	19.2313	2.0264e-82	2.1018e-81	CG31538
sktl	2990.91	-2.37267	0.123377	-19.231	2.03636e-82	2.11047e-81	sktl
CG9932	8437	1.55279	0.0807669	19.2256	2.25849e-82	2.33885e-81	CG9932
Rbm13	684.774	-2.6756	0.13917	-19.2254	2.27044e-82	2.34938e-81	Rbm13
Vrp1	9622.44	-1.64564	0.0856153	-19.2214	2.45214e-82	2.53541e-81	Vrp1
Fatp3	460.056	4.73854	0.246526	19.2212	2.45793e-82	2.53941e-81	Fatp3
Rsf1	3541.96	2.28475	0.118875	19.2199	2.52404e-82	2.60567e-81	Rsf1
GAA1	2426.36	-1.55297	0.080804	-19.2189	2.57144e-82	2.65254e-81	GAA1
CAH2	956.232	6.5516	0.340902	19.2184	2.59539e-82	2.67516e-81	CAH2
TMS1	7956.74	1.69857	0.0884061	19.2132	2.8691e-82	2.95498e-81	TMS1
CG8475	4026.03	1.66735	0.0868135	19.2061	3.29127e-82	3.38713e-81	CG8475
Atx2	10156.2	1.60892	0.0837941	19.2008	3.64286e-82	3.74605e-81	Atx2
Pect	16228.9	-1.16444	0.0606516	-19.1988	3.78963e-82	3.89395e-81	Pect
Ipk2	548.519	-2.54407	0.13264	-19.1802	5.41693e-82	5.56172e-81	Ipk2
SdhD	3401.62	1.90622	0.0994039	19.1765	5.8176e-82	5.96846e-81	SdhD
CG7058	1726.47	9.04265	0.471616	19.1738	6.13177e-82	6.2859e-81	CG7058
gogo	1001.93	7.768	0.405151	19.1731	6.20734e-82	6.35843e-81	gogo
CG2993	10035.7	12.5804	0.656456	19.1641	7.38707e-82	7.56101e-81	CG2993
CG5835	1396.4	-2.47887	0.129358	-19.1628	7.56663e-82	7.73881e-81	CG5835
stg	1102.47	-5.82977	0.304224	-19.1628	7.57615e-82	7.74255e-81	stg
Pak3	4662.99	-1.54141	0.0804729	-19.1543	8.90488e-82	9.09344e-81	Pak3
RhoGAP19D	7745.86	1.66129	0.0867828	19.1431	1.10489e-81	1.12741e-80	RhoGAP19D
Mdh1	5888.95	2.33033	0.121741	19.1417	1.13576e-81	1.15802e-80	Mdh1
RpL28	37070.9	-1.70256	0.0889523	-19.1401	1.16963e-81	1.19164e-80	RpL28
Eip75B	15349.1	2.94494	0.153892	19.1365	1.25511e-81	1.27774e-80	Eip75B
CG5721	1667.79	-2.19574	0.114759	-19.1336	1.3266e-81	1.34947e-80	CG5721
CG32344	1510.38	-2.26164	0.118205	-19.1333	1.33473e-81	1.3567e-80	CG32344
Pkc53E	9433.63	12.4886	0.653574	19.1082	2.15704e-81	2.19087e-80	Pkc53E
Rab23	418.765	-3.10048	0.162267	-19.1073	2.19689e-81	2.22962e-80	Rab23
DNAlig1	618.85	-2.56469	0.134368	-19.087	3.23975e-81	3.28549e-80	DNAlig1
CSN5	1142.4	-2.05156	0.107505	-19.0834	3.46866e-81	3.51495e-80	CSN5
Rbcn-3A	14017.7	1.72504	0.090458	19.0701	4.47357e-81	4.52979e-80	Rbcn-3A
Agpat1	1571.97	8.90628	0.467238	19.0615	5.27118e-81	5.33334e-80	Agpat1
Sln	1740.53	9.05512	0.475166	19.0568	5.77295e-81	5.83656e-80	Sln
RpLP2	35819.3	-2.95115	0.154984	-19.0417	7.70262e-81	7.78153e-80	RpLP2
Nup50	1480.63	-2.13623	0.112207	-19.0382	8.22705e-81	8.30498e-80	Nup50
Top3alpha	1497.56	-2.71852	0.142803	-19.0369	8.44254e-81	8.51601e-80	Top3alpha
RpL26	27835	-1.87453	0.0984869	-19.0333	9.03775e-81	9.10944e-80	RpL26
Liprin-beta	1692.34	-1.69664	0.0892373	-19.0127	1.33884e-80	1.34844e-79	Liprin-beta
CG14969	1741.11	-2.07111	0.108938	-19.0119	1.36044e-80	1.36914e-79	CG14969
Cdk5alpha	5141.1	11.3515	0.597075	19.0118	1.36271e-80	1.37039e-79	Cdk5alpha
levy	7962.27	1.95258	0.102718	19.0091	1.43522e-80	1.44221e-79	levy
Ten-m	17434.1	1.54652	0.0813871	19.002	1.64058e-80	1.64731e-79	Ten-m
sli	26872.5	-1.87606	0.0987333	-19.0012	1.66546e-80	1.67103e-79	sli
shu	305.448	-6.48004	0.341216	-18.991	2.02287e-80	2.02809e-79	shu
bsk	5105.63	1.67426	0.0883132	18.9583	3.77464e-80	3.78151e-79	bsk
sdt	11135.6	3.22681	0.17022	18.9567	3.88872e-80	3.89285e-79	sdt
CG11961	1166	-2.31079	0.1219	-18.9564	3.91346e-80	3.91465e-79	CG11961
Uba2	2599.96	-2.19853	0.116006	-18.9519	4.25772e-80	4.25578e-79	Uba2
tkv	2499.09	1.47978	0.0781247	18.9412	5.2188e-80	5.21249e-79	tkv
RpLP1	39061	-1.65278	0.0872585	-18.9411	5.22452e-80	5.21426e-79	RpLP1
CG9300	939.865	-2.25121	0.119007	-18.9166	8.32137e-80	8.29876e-79	CG9300
CG31642	421.075	-2.91706	0.154284	-18.9072	9.95888e-80	9.92433e-79	CG31642
hoe2	1739.55	2.91615	0.154293	18.9002	1.13681e-79	1.13201e-78	hoe2
CG42240	3050.51	2.47149	0.130785	18.8973	1.19966e-79	1.1937e-78	CG42240
Lztr1	5090.67	2.30187	0.121948	18.8758	1.80335e-79	1.79304e-78	Lztr1
CG6610	453.213	-2.73445	0.144973	-18.8618	2.35107e-79	2.33586e-78	CG6610
CG3860	3138.07	2.36197	0.125269	18.8552	2.66152e-79	2.64233e-78	CG3860
CG4562	1640.36	8.9658	0.475835	18.8422	3.40221e-79	3.37514e-78	CG4562
twf	1723.56	-1.94782	0.103439	-18.8307	4.2345e-79	4.19765e-78	twf
CG8939	1533.68	-1.76445	0.0937525	-18.8203	5.14604e-79	5.09743e-78	CG8939
EndoGI	2251.39	-2.32224	0.123454	-18.8105	6.19244e-79	6.12935e-78	EndoGI
betaggt-I	1317.08	-2.1386	0.113767	-18.7982	7.81955e-79	7.73409e-78	betaggt-I
Tapdelta	3665.81	-2.79703	0.148908	-18.7836	1.02897e-78	1.01696e-77	Tapdelta
Srp54k	3774.07	-1.70265	0.0906612	-18.7804	1.09342e-78	1.07985e-77	Srp54k
mof	1280.21	-2.74009	0.146027	-18.7643	1.48005e-78	1.4606e-77	mof
Vps2	2112.84	-1.6533	0.0881316	-18.7595	1.61994e-78	1.59746e-77	Vps2
Rac1	4711.68	-1.40243	0.0747896	-18.7517	1.87558e-78	1.84817e-77	Rac1
CG8547	1256.49	3.77478	0.201336	18.7487	1.98444e-78	1.95398e-77	CG8547
Hat1	1592.69	-1.65264	0.0881669	-18.7444	2.14904e-78	2.11447e-77	Hat1
CG5022	501.413	5.29291	0.282378	18.7441	2.16299e-78	2.12662e-77	CG5022
CG9004	1090.26	-2.22281	0.118625	-18.7381	2.42098e-78	2.3785e-77	CG9004
CG10984	1559.32	2.06929	0.110486	18.7289	2.87625e-78	2.82368e-77	CG10984
ssp6	1736.24	9.19945	0.491391	18.7212	3.32352e-78	3.26036e-77	ssp6
nAChRalpha1	8097.68	12.2721	0.655671	18.7169	3.60571e-78	3.53456e-77	nAChRalpha1
sbb	11054.9	1.82903	0.0977945	18.7028	4.69679e-78	4.6007e-77	sbb
Pgant6	1573.1	-2.22562	0.119039	-18.6965	5.29002e-78	5.17795e-77	Pgant6
CG2614	777.407	-2.2937	0.122682	-18.6963	5.30425e-78	5.18804e-77	CG2614
Mcm3	724.736	-3.75787	0.20109	-18.6875	6.25943e-78	6.11776e-77	Mcm3
CG32486	8892.59	2.02238	0.108234	18.6852	6.5387e-78	6.38598e-77	CG32486
CG32813	904.598	3.99521	0.213837	18.6834	6.75388e-78	6.59127e-77	CG32813
spz	3947.44	-4.13269	0.221216	-18.6817	6.97953e-78	6.80646e-77	spz
CG15399	262.842	-3.97287	0.21271	-18.6774	7.56026e-78	7.36735e-77	CG15399
lgs	5338.54	1.18688	0.0635699	18.6705	8.60687e-78	8.38108e-77	lgs
CG11583	924.667	-2.1148	0.113277	-18.6694	8.79055e-78	8.55363e-77	CG11583
CG5510	1802.13	-1.78458	0.0956096	-18.6653	9.47905e-78	9.21679e-77	CG5510
dgt3	274.49	-5.5443	0.297149	-18.6583	1.08024e-77	1.04958e-76	dgt3
Fum1	3919.98	1.63233	0.0874959	18.6561	1.12761e-77	1.0948e-76	Fum1
HemK1	774.923	3.63538	0.194865	18.6559	1.1317e-77	1.09796e-76	HemK1
Spn88Ea	3956.54	-2.57428	0.137997	-18.6546	1.15807e-77	1.12272e-76	Spn88Ea
Tudor-SN	9271.05	-2.39482	0.128395	-18.652	1.21669e-77	1.17869e-76	Tudor-SN
Prp8	6570.24	-1.33321	0.0714899	-18.6489	1.28922e-77	1.24804e-76	Prp8
CG13698	901.681	7.51708	0.403451	18.632	1.76878e-77	1.71103e-76	CG13698
bab1	625.628	5.13347	0.275864	18.6087	2.73232e-77	2.64118e-76	bab1
pont	1010.75	-2.0001	0.107543	-18.5982	3.32338e-77	3.21017e-76	pont
unc-5	5394.82	-1.7126	0.0921319	-18.5886	3.97745e-77	3.83916e-76	unc-5
Nxt1	650.482	-2.18953	0.117802	-18.5866	4.12538e-77	3.97903e-76	Nxt1
noc	1700.78	9.16567	0.493391	18.5769	4.94473e-77	4.76584e-76	noc
CG15772	1167.4	8.33831	0.449068	18.5681	5.82707e-77	5.61216e-76	CG15772
nvy	1203.43	5.33555	0.287387	18.5657	6.08708e-77	5.85831e-76	nvy
CAH3	1908.23	-1.72721	0.0930917	-18.5539	7.58866e-77	7.29815e-76	CAH3
CR10102	3967.59	-3.5299	0.190284	-18.5506	8.05776e-77	7.74366e-76	CR10102
PICK1	1101.86	4.56029	0.2459	18.5453	8.90347e-77	8.55017e-76	PICK1
CG7083	877.548	2.88189	0.15559	18.5224	1.36199e-76	1.30699e-75	CG7083
CG10425	1088.26	-2.29	0.123647	-18.5205	1.41169e-76	1.35371e-75	CG10425
CG42489	899.21	7.719	0.41692	18.5143	1.58206e-76	1.51598e-75	CG42489
Ncc69	5250.46	2.24064	0.121036	18.5122	1.64541e-76	1.57554e-75	Ncc69
7SLRNA:CR32864	2483.55	-5.72636	0.309461	-18.5043	1.90591e-76	1.82366e-75	7SLRNA:CR32864
CG31638	3051.52	1.65833	0.0896192	18.5042	1.91136e-76	1.82755e-75	CG31638
Rbp6	46756.6	15.5376	0.839854	18.5003	2.05257e-76	1.96115e-75	Rbp6
Sulf1	8698.22	-2.64112	0.142783	-18.4974	2.16539e-76	2.06745e-75	Sulf1
lncRNA:Hsromega	6046.37	1.35095	0.0730385	18.4965	2.20455e-76	2.10331e-75	lncRNA:Hsromega
Ids	859.453	-2.28941	0.123777	-18.4963	2.21136e-76	2.10829e-75	Ids
LSm7	1085.02	-3.5246	0.190653	-18.487	2.62543e-76	2.50125e-75	LSm7
Fen1	496.498	-3.51307	0.190055	-18.4845	2.75303e-76	2.62093e-75	Fen1
Rcc1	2674.76	-2.34066	0.126654	-18.4807	2.95523e-76	2.8114e-75	Rcc1
CG7971	28590.4	2.6157	0.141572	18.4761	3.21854e-76	3.0597e-75	CG7971
CG2278	1264.45	4.63743	0.25124	18.4582	4.48122e-76	4.25699e-75	CG2278
Rilpl	7565.52	1.98962	0.107804	18.4559	4.6726e-76	4.43561e-75	Rilpl
CG12702	366.029	-6.54283	0.354627	-18.4499	5.22175e-76	4.95335e-75	CG12702
sfl	2369.13	1.77385	0.0961773	18.4435	5.87958e-76	5.57337e-75	sfl
blw	37502.2	1.81826	0.0986277	18.4356	6.80441e-76	6.44541e-75	blw
CG2909	770.124	-2.30415	0.124989	-18.4348	6.90833e-76	6.53916e-75	CG2909
SMC1	3887.15	-1.3786	0.0747841	-18.4343	6.96584e-76	6.58888e-75	SMC1
Hn	1794.11	8.49987	0.461219	18.4291	7.66984e-76	7.24959e-75	Hn
Fadd	530.79	-2.89828	0.157278	-18.4277	7.87386e-76	7.43711e-75	Fadd
ND-39	7553.94	1.31933	0.0716009	18.4261	8.11168e-76	7.65626e-75	ND-39
magu	670.867	4.3872	0.238159	18.4213	8.87264e-76	8.36852e-75	magu
Lnpk	1662.46	-1.67278	0.0908456	-18.4134	1.02484e-75	9.65924e-75	Lnpk
RpS6	30753.5	-1.07847	0.0585755	-18.4116	1.06098e-75	9.99277e-75	RpS6
CG31211	8013.64	2.96608	0.161362	18.3815	1.84828e-75	1.73954e-74	CG31211
Klp68D	2474.08	1.84144	0.100211	18.3755	2.06329e-75	1.94052e-74	Klp68D
Drgx	1119.64	8.15279	0.443722	18.3737	2.13529e-75	2.00681e-74	Drgx
MAN1	1574.76	-1.58509	0.0862891	-18.3695	2.30503e-75	2.16479e-74	MAN1
CG30015	5760.57	1.24812	0.0679691	18.3631	2.59381e-75	2.43428e-74	CG30015
CG12091	4958.48	1.31364	0.071555	18.3585	2.82206e-75	2.64661e-74	CG12091
CG16753	437.632	-2.64147	0.143919	-18.3538	3.07702e-75	2.88367e-74	CG16753
DNApol-alpha60	270.313	-4.74389	0.258531	-18.3494	3.34021e-75	3.1281e-74	DNApol-alpha60
Alp4	961.55	4.37614	0.238616	18.3397	3.98798e-75	3.73209e-74	Alp4
CG3251	2560.9	-12.0088	0.654904	-18.3367	4.21804e-75	3.9446e-74	CG3251
Spt20	1829.45	1.63939	0.0894427	18.3289	4.86448e-75	4.54592e-74	Spt20
CG7149	1882.74	4.07513	0.222408	18.3227	5.451e-75	5.09042e-74	CG7149
CG42322	7406.79	12.1445	0.662858	18.3215	5.57931e-75	5.20656e-74	CG42322
EloC	1253.91	2.01466	0.110032	18.3098	6.91779e-75	6.45108e-74	EloC
Patr-1	3270.5	-1.67016	0.0912257	-18.3079	7.15252e-75	6.66526e-74	Patr-1
plx	7407.05	1.36765	0.07473	18.3012	8.08942e-75	7.53302e-74	plx
Nct	2965.61	-1.93952	0.106041	-18.2903	9.89185e-75	9.20499e-74	Nct
cype	5412.34	2.55128	0.139489	18.2902	9.89951e-75	9.20564e-74	cype
Vha100-2	3168.43	-3.10946	0.170077	-18.2826	1.13883e-74	1.05826e-73	Vha100-2
CG10508	4467.55	3.73965	0.204551	18.2823	1.14529e-74	1.06352e-73	CG10508
exu	248.83	-5.93082	0.32443	-18.2807	1.17832e-74	1.09342e-73	exu
Prp19	1767.38	-2.12662	0.116332	-18.2806	1.18211e-74	1.09617e-73	Prp19
CG6388	829.459	-1.91306	0.104713	-18.2696	1.44583e-74	1.33978e-73	CG6388
5-HT1A	2740.24	10.2261	0.559738	18.2694	1.45128e-74	1.34389e-73	5-HT1A
Apc2	290.787	-5.08127	0.278244	-18.2619	1.66475e-74	1.54048e-73	Apc2
CG32278	2690.41	1.98621	0.108791	18.2571	1.81597e-74	1.67923e-73	CG32278
Vha55	24037.5	1.68022	0.0920413	18.2551	1.88627e-74	1.74302e-73	Vha55
CG18213	724.567	-3.06624	0.168061	-18.2448	2.27381e-74	2.09966e-73	CG18213
CG4404	1223.54	8.5445	0.468544	18.2363	2.66039e-74	2.45492e-73	CG4404
lok	516.014	-4.40515	0.241562	-18.2361	2.66775e-74	2.45999e-73	lok
AstA-R1	968.586	7.94205	0.435552	18.2345	2.74985e-74	2.53393e-73	AstA-R1
CG5071	972.996	7.82786	0.429354	18.2317	2.88986e-74	2.66109e-73	CG5071
CG15628	6413.37	11.9367	0.654742	18.2311	2.92307e-74	2.68979e-73	CG15628
Nnf1b	258.161	-6.23627	0.342188	-18.2247	3.28742e-74	3.02296e-73	Nnf1b
tsu	1075.71	-1.75257	0.0961693	-18.2238	3.34122e-74	3.0703e-73	tsu
CNPYb	2100.83	-2.41773	0.13286	-18.1976	5.39362e-74	4.95283e-73	CNPYb
lncRNA:CR45973	658.713	-9.19716	0.505884	-18.1804	7.3807e-74	6.77281e-73	lncRNA:CR45973
RpL39	35010.4	-3.06004	0.168391	-18.1722	8.56472e-74	7.85387e-73	RpL39
dnr1	2051.79	3.04616	0.167634	18.1715	8.68299e-74	7.9568e-73	dnr1
eIF5B	7450.06	-1.34365	0.0739691	-18.165	9.76887e-74	8.94566e-73	eIF5B
rdog	7577.39	-3.63229	0.200079	-18.1543	1.18747e-73	1.08665e-72	rdog
Arpc1	7104.64	-1.97386	0.108734	-18.153	1.21482e-73	1.11091e-72	Arpc1
Su(var)205	4995.09	-1.91289	0.105418	-18.1457	1.38812e-73	1.26851e-72	Su(var)205
Sec24CD	6387.86	-1.38444	0.0763173	-18.1405	1.525e-73	1.39263e-72	Sec24CD
Tl	3707.35	1.6488	0.0909138	18.1359	1.65925e-73	1.51418e-72	Tl
Pka-C3	2591.72	5.47016	0.301666	18.1332	1.74408e-73	1.59049e-72	Pka-C3
dpr20	1867.56	9.4715	0.522367	18.1319	1.78478e-73	1.62649e-72	dpr20
Mec2	2163.94	-5.30554	0.29263	-18.1306	1.82883e-73	1.66549e-72	Mec2
ICA69	920.075	7.75386	0.427746	18.1273	1.9419e-73	1.76724e-72	ICA69
E23	413.009	3.80183	0.209736	18.1267	1.96026e-73	1.78272e-72	E23
Gs1l	1726.85	2.3098	0.127427	18.1265	1.96809e-73	1.78861e-72	Gs1l
Tusp	2457.28	10.064	0.555267	18.1247	2.03552e-73	1.84861e-72	Tusp
CG10916	1042.63	-1.86203	0.102738	-18.124	2.05971e-73	1.8693e-72	CG10916
r	2306.32	-2.60076	0.143589	-18.1126	2.53615e-73	2.30011e-72	r
Hsp26	703.212	-2.78205	0.153638	-18.1078	2.7636e-73	2.50468e-72	Hsp26
CG2225	6295.18	2.20398	0.121734	18.1049	2.91471e-73	2.63982e-72	CG2225
Caper	8640.77	2.62194	0.144866	18.099	3.24303e-73	2.93516e-72	Caper
l(2)k09848	743.885	-2.00687	0.111095	-18.0644	6.07553e-73	5.49501e-72	l(2)k09848
Pglym78	8682.87	2.69657	0.149282	18.0636	6.1702e-73	5.57681e-72	Pglym78
CG12909	435.362	-2.76673	0.153192	-18.0606	6.5124e-73	5.88208e-72	CG12909
Nnp-1	2237.62	-1.6957	0.0939587	-18.0473	8.28377e-73	7.47689e-72	Nnp-1
CG30389	4483.06	1.90288	0.105467	18.0424	9.04734e-73	8.16052e-72	CG30389
GstO3	822.905	-3.06769	0.170122	-18.0322	1.088e-72	9.80684e-72	GstO3
CG8414	878.683	-2.3279	0.129163	-18.0229	1.28745e-72	1.15967e-71	CG8414
gw	20086.4	2.02308	0.112307	18.0138	1.51903e-72	1.36734e-71	gw
bgm	932.493	7.00533	0.388933	18.0116	1.5786e-72	1.41999e-71	bgm
Sps1	1566.26	-2.76523	0.153565	-18.0069	1.71883e-72	1.54508e-71	Sps1
CG42594	1610.55	9.09563	0.505431	17.9958	2.10274e-72	1.88889e-71	CG42594
ND-13A	1851.54	2.07924	0.115543	17.9954	2.11869e-72	1.90193e-71	ND-13A
muc	6330.54	2.16684	0.120469	17.9867	2.47494e-72	2.22022e-71	muc
CG11357	5791.21	-1.86692	0.103799	-17.9859	2.51321e-72	2.25302e-71	CG11357
Claspin	771.985	-5.76009	0.320303	-17.9833	2.63526e-72	2.36083e-71	Claspin
eEF5	32808.8	-3.00951	0.167359	-17.9824	2.67738e-72	2.39694e-71	eEF5
dup	749.892	-3.1794	0.17681	-17.982	2.69389e-72	2.41009e-71	dup
CG3104	1598.38	9.08465	0.505218	17.9816	2.71325e-72	2.42577e-71	CG3104
RpL7	35070.6	-1.71412	0.0953432	-17.9784	2.87784e-72	2.57118e-71	RpL7
dikar	5874.59	1.715	0.0954112	17.9748	3.06775e-72	2.739e-71	dikar
Msh6	1421.79	-2.20478	0.122732	-17.9641	3.72127e-72	3.32025e-71	Msh6
p130CAS	2288.02	1.86496	0.103864	17.9558	4.32086e-72	3.85262e-71	p130CAS
cni	1796.36	-1.84158	0.102566	-17.9551	4.38066e-72	3.9033e-71	cni
koi	4273.27	-1.67376	0.093227	-17.9536	4.49973e-72	4.0067e-71	koi
nonA	6591.32	1.70172	0.0949006	17.9317	6.67604e-72	5.94055e-71	nonA
Cyp12b2	1015.69	2.62051	0.146156	17.9295	6.93609e-72	6.1678e-71	Cyp12b2
Pgam5	963.232	-2.40048	0.133893	-17.9284	7.08319e-72	6.29437e-71	Pgam5
l(1)G0320	13252.8	-2.12015	0.11828	-17.9249	7.53473e-72	6.69112e-71	l(1)G0320
dac	1896.87	9.50268	0.530584	17.9099	9.87716e-72	8.7654e-71	dac
CG40470	2190.01	9.69975	0.541889	17.8999	1.18185e-71	1.04812e-70	CG40470
CG43861	679.124	7.20037	0.402286	17.8986	1.2089e-71	1.07139e-70	CG43861
IntS14	635.068	-2.10047	0.117426	-17.8876	1.47447e-71	1.30588e-70	IntS14
CG2061	1005.4	2.01001	0.112383	17.8854	1.53368e-71	1.3574e-70	CG2061
CG4806	1494.13	-1.48212	0.0828812	-17.8825	1.61535e-71	1.42873e-70	CG4806
Vps29	1244.29	-1.63222	0.0913047	-17.8766	1.7945e-71	1.58613e-70	Vps29
ZnT41F	1334.74	-2.03142	0.113658	-17.8731	1.91109e-71	1.68804e-70	ZnT41F
Naam	706.46	-2.85761	0.159932	-17.8676	2.10689e-71	1.85975e-70	Naam
Shaw	5654.55	11.7491	0.65769	17.8642	2.24259e-71	1.97821e-70	Shaw
ste24a	2443.34	-1.79909	0.100712	-17.8637	2.2604e-71	1.99259e-70	ste24a
CG9752	428.413	-4.62196	0.258827	-17.8574	2.53315e-71	2.23154e-70	CG9752
trbd	2473.12	2.09274	0.117271	17.8453	3.1434e-71	2.76728e-70	trbd
CG3703	1988.48	2.13211	0.1195	17.842	3.33752e-71	2.93622e-70	CG3703
mei-38	260.842	-6.48926	0.364215	-17.8171	5.20307e-71	4.57441e-70	mei-38
CG3246	980.691	6.24457	0.350508	17.8158	5.33157e-71	4.68426e-70	CG3246
gwl	303.968	-7.24051	0.406454	-17.8139	5.51624e-71	4.84329e-70	gwl
Sec23	6209.56	-1.35694	0.0761768	-17.813	5.60125e-71	4.91467e-70	Sec23
cdc14	3049.05	2.06385	0.115929	17.8027	6.73546e-71	5.90593e-70	cdc14
CG30059	370.377	-3.52823	0.198241	-17.7977	7.36469e-71	6.45338e-70	CG30059
Mp	5179.69	11.626	0.653275	17.7964	7.53221e-71	6.5958e-70	Mp
5-HT2A	1276.83	8.75644	0.492165	17.7917	8.19988e-71	7.17571e-70	5-HT2A
SmydA-8	2262.97	9.94673	0.55939	17.7814	9.85348e-71	8.61707e-70	SmydA-8
IA-2	212178	18.3039	1.02985	17.7734	1.13657e-70	9.933e-70	IA-2
CG9372	7605.73	-4.92378	0.277091	-17.7696	1.21646e-70	1.06241e-69	CG9372
CG31460	509.553	-3.13929	0.176715	-17.7647	1.32685e-70	1.15806e-69	CG31460
CG33143	2375.92	10.0155	0.563811	17.7639	1.34526e-70	1.17335e-69	CG33143
Jabba	718.852	5.53443	0.311644	17.7588	1.47272e-70	1.28367e-69	Jabba
Inx3	1486.64	5.66124	0.318834	17.7561	1.54701e-70	1.34754e-69	Inx3
opm	1338.09	-2.35945	0.132946	-17.7475	1.8024e-70	1.56897e-69	opm
AsnRS	3610.54	-2.1521	0.121368	-17.7319	2.3774e-70	2.06813e-69	AsnRS
CG9121	1033.1	3.82461	0.215705	17.7308	2.42584e-70	2.10889e-69	CG9121
CG13685	3126.23	10.6306	0.599795	17.7237	2.74959e-70	2.38876e-69	CG13685
Tig	10985.6	-4.5732	0.25867	-17.6797	6.01494e-70	5.22217e-69	Tig
ssx	8688.97	1.92108	0.108662	17.6793	6.05268e-70	5.25148e-69	ssx
chic	19750.3	-1.62284	0.0918056	-17.677	6.31185e-70	5.47276e-69	chic
Zyx	4498.61	2.06887	0.11704	17.6766	6.35238e-70	5.50429e-69	Zyx
Aduk	660.616	2.64348	0.149552	17.676	6.41838e-70	5.55783e-69	Aduk
Sep2	4632.3	-1.92689	0.109037	-17.6718	6.90964e-70	5.9793e-69	Sep2
Hsc70-5	15717.9	-1.21068	0.0685157	-17.6701	7.13285e-70	6.16842e-69	Hsc70-5
dop	8073.6	1.13737	0.0643681	17.6698	7.16275e-70	6.19022e-69	dop
Cyp6w1	1003.87	7.08113	0.400788	17.668	7.39148e-70	6.38372e-69	Cyp6w1
CG3091	508.973	4.34895	0.246254	17.6604	8.46498e-70	7.30609e-69	CG3091
CycB3	330.417	-4.50821	0.255282	-17.6598	8.55781e-70	7.38139e-69	CycB3
Surf6	773.485	-2.6768	0.151615	-17.6553	9.26783e-70	7.9886e-69	Surf6
CG10352	421.227	5.66264	0.320734	17.6552	9.27482e-70	7.98941e-69	CG10352
grk	567.627	-5.6796	0.32174	-17.6528	9.68843e-70	8.34026e-69	grk
Fmr1	8318.67	-1.66029	0.0940737	-17.6488	1.03871e-69	8.93588e-69	Fmr1
Eps-15	8462.46	1.45104	0.0822509	17.6417	1.17899e-69	1.01349e-68	Eps-15
ppan	637.078	-2.15566	0.122192	-17.6417	1.17962e-69	1.01349e-68	ppan
vib	7196.17	1.22953	0.0697057	17.6389	1.23948e-69	1.06423e-68	vib
CG4615	1395.94	3.21373	0.182576	17.6022	2.37079e-69	2.03426e-68	CG4615
Tollo	3058.96	-3.67309	0.208743	-17.5962	2.63259e-69	2.25744e-68	Tollo
RfC38	495.693	-2.3744	0.134962	-17.5931	2.78267e-69	2.38458e-68	RfC38
CG4496	319.028	-3.51218	0.199692	-17.588	3.04496e-69	2.60766e-68	CG4496
CG8924	923.921	2.30246	0.130912	17.5878	3.05532e-69	2.61483e-68	CG8924
CG10019	729.123	7.41998	0.422106	17.5785	3.60018e-69	3.07915e-68	CG10019
bchs	7744.03	2.2228	0.126601	17.5575	5.20931e-69	4.45251e-68	bchs
CG1578	4433.54	1.66813	0.0951213	17.5369	7.49003e-69	6.39775e-68	CG1578
CG44251	397.619	-8.17684	0.466338	-17.5341	7.86464e-69	6.7134e-68	CG44251
CanB	4691.89	11.4858	0.655237	17.5293	8.56267e-69	7.30453e-68	CanB
HERC2	8113.22	2.64514	0.150934	17.5252	9.20857e-69	7.85045e-68	HERC2
Dif	1667.58	2.52011	0.143881	17.5153	1.09579e-68	9.33574e-68	Dif
Chd64	22273.5	-1.73959	0.09932	-17.515	1.1009e-68	9.3733e-68	Chd64
dgt2	360.162	-3.45167	0.19709	-17.5131	1.13793e-68	9.68232e-68	dgt2
chas	848.842	7.6293	0.436218	17.4897	1.71758e-68	1.4605e-67	chas
nom	608.228	-2.50164	0.143074	-17.485	1.8636e-68	1.58364e-67	nom
RpS5a	28923.9	-2.04695	0.117128	-17.4762	2.17445e-68	1.8466e-67	RpS5a
Glut1	13235.5	9.41653	0.53886	17.4749	2.22564e-68	1.88886e-67	Glut1
Pex23	3167.55	1.5062	0.0861948	17.4743	2.24831e-68	1.90688e-67	Pex23
CG31715	1488.7	-1.52	0.0869903	-17.4732	2.29397e-68	1.94436e-67	CG31715
Spase25	1646.48	-1.76747	0.101296	-17.4486	3.52691e-68	2.98747e-67	Spase25
glec	2576.46	3.02044	0.173137	17.4454	3.73154e-68	3.15878e-67	glec
CG10137	2046.63	2.43531	0.13966	17.4374	4.29068e-68	3.62978e-67	CG10137
CG1785	1114.84	-1.89268	0.108587	-17.4302	4.86889e-68	4.11628e-67	CG1785
CG12290	4812.28	-2.19661	0.126024	-17.4301	4.87323e-68	4.11732e-67	CG12290
CG3226	1061.83	-2.06921	0.11874	-17.4264	5.20335e-68	4.39343e-67	CG3226
ND-20	4229.55	1.60224	0.0919897	17.4175	6.07258e-68	5.12408e-67	ND-20
AdoR	379.288	5.44933	0.313092	17.4049	7.57672e-68	6.3892e-67	AdoR
wrd	9159.53	2.03066	0.116717	17.3983	8.50557e-68	7.1679e-67	wrd
eIF3b	12146.9	-1.17791	0.0677243	-17.3928	9.36256e-68	7.88508e-67	eIF3b
CG10565	3957.64	-1.26015	0.0724624	-17.3904	9.75612e-68	8.2113e-67	CG10565
vig2	6728.71	-2.00884	0.115532	-17.3877	1.02253e-67	8.60072e-67	vig2
eEF1gamma	37226.6	-2.4936	0.143449	-17.3832	1.10675e-67	9.30316e-67	eEF1gamma
chn	13983.8	1.71898	0.0988956	17.3818	1.1336e-67	9.52283e-67	chn
Dhod	1325.06	-1.65773	0.0953802	-17.3802	1.16468e-67	9.77772e-67	Dhod
RpL34b	21420.6	-1.14732	0.066027	-17.3765	1.24399e-67	1.04369e-66	RpL34b
lncRNA:CR43334	2044.41	-3.35437	0.19325	-17.3577	1.72513e-67	1.44644e-66	lncRNA:CR43334
CG5144	268.667	-4.08462	0.235357	-17.355	1.80897e-67	1.51577e-66	CG5144
px	4947.2	1.91746	0.110495	17.3533	1.86089e-67	1.55829e-66	px
Torsin	1476.13	-1.58748	0.0915061	-17.3484	2.02938e-67	1.69831e-66	Torsin
wkd	2481.58	1.46937	0.0847107	17.3457	2.12413e-67	1.77647e-66	wkd
CG10445	213.25	-4.39612	0.25352	-17.3403	2.33416e-67	1.95089e-66	CG10445
Treh	10731.2	4.18867	0.241692	17.3306	2.76369e-67	2.30843e-66	Treh
CG10550	1264.87	4.42219	0.255197	17.3286	2.86313e-67	2.38998e-66	CG10550
CG30054	1017.88	8.0011	0.461763	17.3273	2.92876e-67	2.44322e-66	CG30054
Msr-110	24745.5	7.89572	0.455885	17.3195	3.35092e-67	2.79363e-66	Msr-110
CG9784	1487.09	2.62349	0.151495	17.3173	3.48451e-67	2.90318e-66	CG9784
Cyp6d5	1566.99	6.60491	0.381411	17.317	3.49924e-67	2.91361e-66	Cyp6d5
pen-2	906.385	-1.93957	0.112025	-17.3138	3.70132e-67	3.07993e-66	pen-2
Usp10	6161.78	-2.00935	0.116132	-17.3022	4.52594e-67	3.76374e-66	Usp10
alc	3914.78	1.58721	0.0917717	17.2953	5.10752e-67	4.2447e-66	alc
eIF4EHP	11568.8	2.09937	0.12146	17.2845	6.15678e-67	5.11349e-66	eIF4EHP
tj	571.474	3.74868	0.216887	17.284	6.20719e-67	5.15213e-66	tj
Mef2	5645.53	2.04642	0.118403	17.2835	6.25833e-67	5.19131e-66	Mef2
Mnt	6239.18	2.48294	0.143662	17.2833	6.28907e-67	5.21354e-66	Mnt
vap	4503.75	-1.38076	0.0799337	-17.2738	7.40475e-67	6.13457e-66	vap
lncRNA:CR46003	491.707	5.48667	0.317667	17.2718	7.67377e-67	6.35346e-66	lncRNA:CR46003
dlg1	16069.5	1.86284	0.107902	17.2642	8.74647e-67	7.23706e-66	dlg1
AGO1	24047.9	1.8235	0.105656	17.2589	9.60017e-67	7.93846e-66	AGO1
vkg	9071.38	4.22124	0.244813	17.2427	1.26935e-66	1.04898e-65	vkg
ab	4110.38	11.2881	0.654738	17.2406	1.31556e-66	1.08649e-65	ab
Tsr1	1967.55	-1.6649	0.0965898	-17.2368	1.40651e-66	1.16088e-65	Tsr1
CG14207	2519.48	1.45553	0.0844446	17.2365	1.41394e-66	1.16628e-65	CG14207
CG1703	2548.97	-1.79506	0.104239	-17.2206	1.86118e-66	1.53422e-65	CG1703
Sting	1085.05	-3.40143	0.197541	-17.2189	1.91749e-66	1.57966e-65	Sting
CG3556	8063.04	12.5874	0.731633	17.2045	2.45562e-66	2.02172e-65	CG3556
Alh	3445.05	2.05468	0.119506	17.1931	2.99e-66	2.46014e-65	Alh
CG18731	732.192	-2.3565	0.137132	-17.1842	3.48681e-66	2.86713e-65	CG18731
Ank	15269.4	1.51987	0.0884941	17.1749	4.09641e-66	3.36629e-65	Ank
mirr	559.552	2.82983	0.1648	17.1713	4.35512e-66	3.57667e-65	mirr
mahj	2184.57	-1.46305	0.0852261	-17.1666	4.72063e-66	3.87443e-65	mahj
CG6967	513.645	-8.6862	0.506265	-17.1574	5.53261e-66	4.53805e-65	CG6967
CG7985	857.668	2.08128	0.121368	17.1486	6.44392e-66	5.28225e-65	CG7985
Nup107	1371.01	-2.10688	0.122893	-17.144	6.96947e-66	5.70952e-65	Nup107
RpL13	29948.5	-1.53249	0.0894371	-17.1349	8.15478e-66	6.67641e-65	RpL13
BORCS5	771.643	2.45171	0.143098	17.1331	8.40255e-66	6.875e-65	BORCS5
sun	3993.48	1.63756	0.0955815	17.1326	8.48387e-66	6.93724e-65	sun
CG33062	313.106	-7.48035	0.436691	-17.1296	8.92167e-66	7.29072e-65	CG33062
lncRNA:CR30055	902.555	2.69572	0.157385	17.1281	9.15406e-66	7.476e-65	lncRNA:CR30055
Vps28	1767.76	-1.47721	0.0862763	-17.1219	1.01939e-65	8.32007e-65	Vps28
CG7006	471.335	-3.25979	0.190388	-17.1218	1.02048e-65	8.32386e-65	CG7006
NetA	352.132	3.77824	0.220672	17.1216	1.02485e-65	8.35436e-65	NetA
CG10151	548.435	6.51932	0.381134	17.1051	1.36037e-65	1.10826e-64	CG10151
g	3907.97	1.7856	0.104395	17.1042	1.38033e-65	1.12383e-64	g
fok	4957.24	4.91456	0.287365	17.1022	1.43001e-65	1.16356e-64	fok
fus	591.057	6.90025	0.403953	17.0818	2.02621e-65	1.64765e-64	fus
5-HT7	1229.71	8.54645	0.500378	17.08	2.09156e-65	1.69975e-64	5-HT7
Shab	22103.7	14.457	0.846486	17.0788	2.1329e-65	1.73227e-64	Shab
CG41128	1453.04	3.9496	0.231495	17.0613	2.88299e-65	2.34004e-64	CG41128
Mtor	4462.24	-1.33527	0.0782716	-17.0595	2.9707e-65	2.40975e-64	Mtor
Der-1	2398.61	-1.6251	0.0952816	-17.0557	3.17015e-65	2.56996e-64	Der-1
anne	20352.2	2.58605	0.151631	17.0549	3.21499e-65	2.60472e-64	anne
wol	1551.17	-1.9815	0.116253	-17.0448	3.82177e-65	3.09442e-64	wol
Ndc1	570.815	-2.63449	0.154565	-17.0446	3.83499e-65	3.10322e-64	Ndc1
CG6983	4734.19	2.72162	0.159755	17.0362	4.4259e-65	3.57918e-64	CG6983
lncRNA:CR44953	284.63	-6.38309	0.374682	-17.036	4.43962e-65	3.58808e-64	lncRNA:CR44953
crn	1663.36	-1.67568	0.0984184	-17.0261	5.26174e-65	4.24992e-64	crn
Neurl4	1742.61	1.52508	0.0895852	17.0238	5.47353e-65	4.41828e-64	Neurl4
Cpsf100	808.731	-1.99081	0.117123	-16.9976	8.55379e-65	6.90048e-64	Cpsf100
RpS12	18766.2	-1.70627	0.100404	-16.994	9.09656e-65	7.33386e-64	RpS12
AMPKalpha	4944.85	1.62857	0.0958584	16.9893	9.85426e-65	7.93989e-64	AMPKalpha
UQCR-C1	13472.5	1.64978	0.0971122	16.9884	1.00082e-64	8.05902e-64	UQCR-C1
DNApol-alpha73	278.196	-3.67617	0.216428	-16.9856	1.04896e-64	8.44148e-64	DNApol-alpha73
ScsbetaA	10933.3	1.53805	0.090567	16.9824	1.10775e-64	8.90916e-64	ScsbetaA
CG15236	7158.02	12.4126	0.73096	16.9812	1.13151e-64	9.09476e-64	CG15236
CG1492	955.879	2.09914	0.123624	16.98	1.15493e-64	9.27739e-64	CG1492
Cyp9f2	3906.88	2.3297	0.137239	16.9755	1.24785e-64	1.00177e-63	Cyp9f2
Dph5	1168.94	-2.13437	0.125845	-16.9603	1.61565e-64	1.29625e-63	Dph5
CG8301	1583.97	2.82106	0.166412	16.9523	1.8517e-64	1.48473e-63	CG8301
CG1236	794.325	-1.89444	0.111816	-16.9424	2.18887e-64	1.75402e-63	CG1236
Timp	1544.91	9.39377	0.554953	16.9271	2.83813e-64	2.27291e-63	Timp
ERp60	15655.7	-2.26798	0.134078	-16.9154	3.46649e-64	2.77446e-63	ERp60
CG42399	778.731	3.07041	0.181667	16.9014	4.39719e-64	3.51722e-63	CG42399
DNApol-epsilon58	347.556	-7.97968	0.472809	-16.8772	6.6241e-64	5.29527e-63	DNApol-epsilon58
ATPsynC	41936.1	1.80695	0.1071	16.8717	7.27297e-64	5.81046e-63	ATPsynC
CG10631	5957.41	1.91952	0.113814	16.8655	8.07833e-64	6.44997e-63	CG10631
Cyp6a13	595.203	6.91301	0.410086	16.8575	9.24494e-64	7.37697e-63	Cyp6a13
CG8379	1734.43	-1.42469	0.0845201	-16.8562	9.4399e-64	7.528e-63	CG8379
Cyp6g1	626.902	7.19783	0.427016	16.8561	9.46034e-64	7.53974e-63	Cyp6g1
CG43175	843.927	-9.55371	0.566844	-16.8542	9.76859e-64	7.78072e-63	CG43175
CG4866	580.372	-2.19913	0.130492	-16.8525	1.00492e-63	7.99943e-63	CG4866
NSD	1543.48	-1.55382	0.0922218	-16.8488	1.0711e-63	8.52112e-63	NSD
kat-60L1	1556.22	9.40458	0.558452	16.8404	1.23328e-63	9.80537e-63	kat-60L1
ics	1461.99	-2.18795	0.129959	-16.8357	1.33604e-63	1.0616e-62	ics
Pits	6733.07	2.01463	0.119673	16.8344	1.36464e-63	1.08367e-62	Pits
fon	1850.03	9.46374	0.562289	16.8307	1.45285e-63	1.15303e-62	fon
CG42327	6638.98	-1.48819	0.0884212	-16.8307	1.45431e-63	1.1535e-62	CG42327
Det	321.451	-3.46336	0.205824	-16.8269	1.55111e-63	1.22953e-62	Det
CG18600	622.581	-2.24026	0.133143	-16.826	1.57463e-63	1.24743e-62	CG18600
mthl3	507.533	-3.74798	0.222787	-16.8232	1.65058e-63	1.30682e-62	mthl3
Ppa	1450.69	1.9157	0.113924	16.8155	1.87823e-63	1.48617e-62	Ppa
CG4467	17414.7	14.1114	0.839798	16.8034	2.30515e-63	1.82288e-62	CG4467
AstA	1317.77	8.96741	0.534237	16.7854	3.11915e-63	2.4651e-62	AstA
arx	362.73	-2.72589	0.162583	-16.7661	4.31684e-63	3.40961e-62	arx
ninaA	1616.34	9.4592	0.564279	16.7633	4.52514e-63	3.572e-62	ninaA
CG12025	5284.62	2.18329	0.13027	16.7598	4.802e-63	3.78828e-62	CG12025
Rab10	4653.01	-1.39979	0.083557	-16.7525	5.42899e-63	4.28035e-62	Rab10
Pfdn1	1109.17	-1.84926	0.110422	-16.7472	5.93499e-63	4.67651e-62	Pfdn1
tay	6523.01	1.76691	0.105527	16.7436	6.30188e-63	4.96263e-62	tay
stwl	913.594	-1.75223	0.104671	-16.7404	6.65163e-63	5.23494e-62	stwl
CG17549	970.06	8.19394	0.489547	16.7378	6.95191e-63	5.46801e-62	CG17549
GABA-B-R2	6893.04	7.91186	0.472715	16.7371	7.03762e-63	5.53213e-62	GABA-B-R2
CG11999	1165.97	-1.94365	0.116133	-16.7364	7.1128e-63	5.5879e-62	CG11999
CG2990	409.735	-8.5099	0.508574	-16.7329	7.55273e-63	5.92999e-62	CG2990
Alg2	993.564	-1.78431	0.106643	-16.7317	7.70177e-63	6.04342e-62	Alg2
Aos1	1190.65	-1.9669	0.117557	-16.7315	7.73164e-63	6.06326e-62	Aos1
SK	17075.9	14.0845	0.842324	16.721	9.22298e-63	7.2285e-62	SK
phr6-4	282.822	-3.06922	0.183575	-16.7192	9.50301e-63	7.44356e-62	phr6-4
His2Av	4287.41	-1.43562	0.0858979	-16.7131	1.0519e-62	8.2345e-62	His2Av
RpL9	26465	-1.60158	0.0958623	-16.7071	1.16406e-62	9.10708e-62	RpL9
Idh3b	5866.6	1.74964	0.104767	16.7003	1.30313e-62	1.01891e-61	Idh3b
kuz	9811.57	-1.55278	0.0929841	-16.6994	1.32348e-62	1.0342e-61	kuz
LanB1	8561.45	-4.25598	0.254862	-16.6992	1.32864e-62	1.03762e-61	LanB1
CG5281	1409.82	1.95564	0.117122	16.6974	1.36858e-62	1.06819e-61	CG5281
CG3165	665.029	-2.15837	0.129281	-16.6952	1.42052e-62	1.10807e-61	CG3165
CG6340	3110.74	2.87631	0.172306	16.693	1.47441e-62	1.14943e-61	CG6340
twz	1142.44	8.76081	0.52513	16.6831	1.73883e-62	1.35477e-61	twz
CG42390	1978.2	3.94892	0.236826	16.6744	2.01389e-62	1.56815e-61	CG42390
CG31224	5753.4	1.45583	0.0874453	16.6485	3.10299e-62	2.41478e-61	CG31224
Syt12	1970.4	9.96728	0.598924	16.642	3.45973e-62	2.69081e-61	Syt12
mle	4214.09	1.57586	0.0947019	16.6402	3.56601e-62	2.77184e-61	mle
ninaG	657.228	7.38158	0.443795	16.6329	4.02764e-62	3.12882e-61	ninaG
alpha-Est10	474.908	-3.26932	0.196637	-16.6262	4.50471e-62	3.49737e-61	alpha-Est10
l(1)G0020	794.369	-2.03866	0.122681	-16.6175	5.20372e-62	4.0377e-61	l(1)G0020
p38c	258.991	-6.83545	0.41205	-16.5889	8.38254e-62	6.5004e-61	p38c
CG1234	893.153	-1.81573	0.109475	-16.5858	8.83243e-62	6.84526e-61	CG1234
tej	586.657	-4.31943	0.260484	-16.5823	9.35499e-62	7.24601e-61	tej
ND-ASHI	2281.85	1.93841	0.116959	16.5734	1.08548e-61	8.40278e-61	ND-ASHI
BubR1	970.584	-2.9937	0.180681	-16.569	1.16773e-61	9.0342e-61	BubR1
Drice	1620.3	-2.89585	0.174806	-16.5661	1.22507e-61	9.47225e-61	Drice
ND-B14	2295.92	1.90017	0.114706	16.5655	1.23663e-61	9.55601e-61	ND-B14
CG7381	609.686	3.2243	0.19469	16.5612	1.32873e-61	1.02617e-60	CG7381
qtc	5583.5	12.0557	0.729127	16.5345	2.07141e-61	1.59881e-60	qtc
phr	1483.77	-1.58261	0.0957753	-16.5242	2.45645e-61	1.89489e-60	phr
ND-B15	1578.29	2.1227	0.128473	16.5225	2.52733e-61	1.94843e-60	ND-B15
cno	9391.58	1.77478	0.107425	16.5211	2.58597e-61	1.99248e-60	cno
CG13014	444.937	-3.16157	0.191372	-16.5206	2.60883e-61	2.00892e-60	CG13014
CG8202	1322.15	-1.68057	0.101741	-16.5181	2.71866e-61	2.09228e-60	CG8202
enc	14324.2	1.58382	0.0958855	16.5179	2.72915e-61	2.09912e-60	enc
Tango14	1283.82	-2.28763	0.138509	-16.5161	2.80821e-61	2.15868e-60	Tango14
Mitofilin	6289.54	1.37708	0.0833911	16.5135	2.93492e-61	2.25477e-60	Mitofilin
cwo	6209.17	-1.84662	0.11183	-16.5127	2.97318e-61	2.28284e-60	cwo
Gdh	15736.2	2.93536	0.177793	16.5099	3.1128e-61	2.38865e-60	Gdh
CG9336	479.857	6.17938	0.374303	16.5091	3.15796e-61	2.4219e-60	CG9336
stac	4529.1	-3.99451	0.241961	-16.5089	3.16527e-61	2.4261e-60	stac
PKD	1794.79	9.83427	0.595988	16.5008	3.62238e-61	2.77485e-60	PKD
CG32436	256.999	-4.48869	0.272081	-16.4976	3.8156e-61	2.92116e-60	CG32436
side-VI	5525.89	12.0408	0.730005	16.4941	4.04752e-61	3.09692e-60	side-VI
Oda	31814.8	2.87046	0.174079	16.4895	4.36866e-61	3.34071e-60	Oda
temp	1557.1	1.78506	0.108348	16.4752	5.52788e-61	4.22472e-60	temp
IRSp53	1039.39	8.62751	0.523814	16.4706	5.97114e-61	4.56085e-60	IRSp53
pHCl-1	5667.82	12.079	0.733438	16.469	6.12445e-61	4.67524e-60	pHCl-1
CaBP1	7239.15	-3.47217	0.210837	-16.4685	6.18085e-61	4.71557e-60	CaBP1
rols	565.03	3.63546	0.220863	16.4602	7.08635e-61	5.40329e-60	rols
Cpsf160	1392.23	-1.67072	0.101609	-16.4427	9.46047e-61	7.20938e-60	Cpsf160
Bap55	1455.47	-2.01983	0.122842	-16.4425	9.49207e-61	7.22929e-60	Bap55
ana3	549.227	-3.18803	0.193905	-16.4412	9.70401e-61	7.38645e-60	ana3
h	2658.54	-2.13077	0.129666	-16.4327	1.11523e-60	8.48397e-60	h
CG11920	562.155	-2.47836	0.150878	-16.4262	1.24186e-60	9.44185e-60	CG11920
Atg18a	2044.01	1.26381	0.0769418	16.4256	1.25455e-60	9.53286e-60	Atg18a
Gpo1	5332.52	1.88008	0.114488	16.4216	1.33941e-60	1.01718e-59	Gpo1
Sema2b	2817.72	10.7434	0.65423	16.4214	1.34319e-60	1.01947e-59	Sema2b
Ldh	1166.76	-3.34844	0.20391	-16.4212	1.34983e-60	1.02392e-59	Ldh
CG42709	1838.2	2.98579	0.181895	16.4149	1.49655e-60	1.13456e-59	CG42709
CG13893	3512.13	-2.27508	0.138619	-16.4126	1.55528e-60	1.17841e-59	CG13893
BthD	600.238	-9.2324	0.563068	-16.3966	2.0223e-60	1.53139e-59	BthD
Tfb1	1541.09	-1.83766	0.112105	-16.3923	2.17229e-60	1.64402e-59	Tfb1
shakB	13121.8	13.7036	0.83604	16.391	2.21651e-60	1.67653e-59	shakB
CG12769	2819.33	10.7452	0.655821	16.3844	2.47109e-60	1.86802e-59	CG12769
elg1	404.645	-2.65017	0.161982	-16.3609	3.63643e-60	2.74738e-59	elg1
CG16974	11135	1.46014	0.0892533	16.3595	3.72349e-60	2.81155e-59	CG16974
Calx	10645	7.64296	0.467237	16.3578	3.82796e-60	2.88879e-59	Calx
N	5681.91	-1.62732	0.0996683	-16.3274	6.30399e-60	4.75462e-59	N
CG14696	1431.64	-3.10091	0.189972	-16.323	6.77547e-60	5.10731e-59	CG14696
Sp7	2482.8	-3.084	0.189045	-16.3136	7.9048e-60	5.95519e-59	Sp7
ItgaPS5	246.072	-6.84541	0.419624	-16.3132	7.95251e-60	5.98772e-59	ItgaPS5
janA	785.946	-2.19525	0.134575	-16.3124	8.04988e-60	6.05758e-59	janA
CG13185	2974.78	-2.30032	0.141037	-16.31	8.37668e-60	6.29991e-59	CG13185
Ostgamma	2413.13	-2.20946	0.135504	-16.3055	9.01679e-60	6.77747e-59	Ostgamma
asRNA:CR44137	321.021	4.05182	0.24854	16.3025	9.47838e-60	7.12037e-59	asRNA:CR44137
Ald1	38191.5	2.87221	0.176252	16.296	1.05305e-59	7.90625e-59	Ald1
CG9799	1123.06	-2.34181	0.14378	-16.2875	1.21085e-59	9.08583e-59	CG9799
inaD	14933.5	13.8916	0.853093	16.2838	1.28635e-59	9.64688e-59	inaD
CG9467	4572.26	1.38578	0.08511	16.2822	1.32041e-59	9.89668e-59	CG9467
IleRS	3431.17	-1.63838	0.100629	-16.2814	1.33748e-59	1.0019e-58	IleRS
Atg17	3733.86	1.42464	0.087502	16.2813	1.34064e-59	1.0037e-58	Atg17
CG15387	413.424	-2.70631	0.166258	-16.2777	1.42058e-59	1.06294e-58	CG15387
RFeSP	8696.45	1.71903	0.105636	16.2732	1.53067e-59	1.14466e-58	RFeSP
CG32407	407.978	5.33831	0.328211	16.2649	1.75146e-59	1.30903e-58	CG32407
Drep2	4830.21	11.8478	0.728685	16.2591	1.92505e-59	1.43797e-58	Drep2
Eglp4	1779.08	9.59778	0.590527	16.2529	2.13003e-59	1.59018e-58	Eglp4
Rh3	13276.7	13.7215	0.844798	16.2423	2.53099e-59	1.88845e-58	Rh3
ergic53	4242.18	-1.94211	0.119621	-16.2355	2.82841e-59	2.10918e-58	ergic53
Dh31-R	834.458	8.13857	0.501443	16.2303	3.07904e-59	2.29478e-58	Dh31-R
CG13887	4423.69	-1.36381	0.0840506	-16.2261	3.29673e-59	2.45564e-58	CG13887
RpL38	21056.7	-1.84356	0.113673	-16.2181	3.75817e-59	2.79777e-58	RpL38
PIG-O	1644.78	-1.51281	0.0933099	-16.2127	4.0983e-59	3.04926e-58	PIG-O
Rel	22992.3	-4.33416	0.267385	-16.2094	4.32596e-59	3.21684e-58	Rel
CG3430	378.945	-2.68868	0.165928	-16.2039	4.73196e-59	3.51677e-58	CG3430
CG12104	1051.92	-1.81584	0.112084	-16.2008	4.97954e-59	3.69869e-58	CG12104
Rac2	3487.81	-2.06718	0.127604	-16.2	5.04417e-59	3.74459e-58	Rac2
aph-1	740.658	-1.73951	0.107404	-16.1959	5.38811e-59	3.99767e-58	aph-1
jtb	555.959	-3.91221	0.241639	-16.1903	5.90713e-59	4.38029e-58	jtb
alpha-Catr	2461.45	10.5513	0.6519	16.1855	6.38307e-59	4.73056e-58	alpha-Catr
CG4045	762.387	-2.4903	0.153912	-16.18	6.98278e-59	5.17211e-58	CG4045
porin	27867.2	1.18754	0.0734095	16.177	7.33292e-59	5.42842e-58	porin
Spred	10982.9	2.21496	0.136923	16.1766	7.37016e-59	5.45293e-58	Spred
Trf4-1	4371.92	1.9871	0.122868	16.1727	7.86017e-59	5.81221e-58	Trf4-1
CG31705	14880.8	1.646	0.101808	16.1676	8.53186e-59	6.30537e-58	CG31705
Lerp	4263.14	2.13378	0.132021	16.1625	9.27403e-59	6.85003e-58	Lerp
Nep1	1018.36	8.60019	0.532177	16.1604	9.59529e-59	7.08336e-58	Nep1
Nep3	4499.47	11.7444	0.726848	16.158	9.97932e-59	7.36275e-58	Nep3
ND-B22	2951.65	1.62782	0.100841	16.1425	1.28182e-58	9.452e-58	ND-B22
tadr	1637.23	9.70118	0.601065	16.14	1.33579e-58	9.84443e-58	tadr
trus	1314.06	1.6854	0.104428	16.1394	1.34816e-58	9.93009e-58	trus
side-VII	4589.4	11.7755	0.730529	16.1191	1.87369e-58	1.37933e-57	side-VII
hog	190.872	-5.90852	0.366933	-16.1024	2.45204e-58	1.80408e-57	hog
tna	14321.2	2.54581	0.158123	16.1002	2.54144e-58	1.86881e-57	tna
Cyp12e1	382.061	3.83507	0.238283	16.0946	2.78471e-58	2.04656e-57	Cyp12e1
Pino	3278.99	1.61382	0.100317	16.0873	3.13418e-58	2.30211e-57	Pino
CG31808	12118.1	13.5875	0.84568	16.067	4.34632e-58	3.19068e-57	CG31808
unc-45	1736.68	-1.72613	0.107465	-16.0622	4.69224e-58	3.44271e-57	unc-45
dbe	839.312	-1.95111	0.121482	-16.0609	4.7958e-58	3.51674e-57	dbe
CycG	35321.6	0.944453	0.0588067	16.0603	4.8418e-58	3.5485e-57	CycG
Cdk4	734.588	-2.41774	0.15056	-16.0584	4.99632e-58	3.65972e-57	Cdk4
RpL11	24280.7	-2.02647	0.126214	-16.0559	5.19736e-58	3.80487e-57	RpL11
Grx1	973.45	2.08882	0.13011	16.0543	5.33243e-58	3.90159e-57	Grx1
Magi	1537.29	-2.43613	0.151912	-16.0365	7.10285e-58	5.19408e-57	Magi
CG17270	719.88	7.92709	0.494654	16.0255	8.4769e-58	6.19545e-57	CG17270
t	4628.31	11.7847	0.735723	16.0179	9.58022e-58	6.99795e-57	t
msd1	230.197	-6.57855	0.41086	-16.0117	1.05928e-57	7.73334e-57	msd1
CG13690	276.523	-7.19345	0.449713	-15.9956	1.37034e-57	9.99875e-57	CG13690
CG2321	337.386	-3.15889	0.197624	-15.9843	1.64288e-57	1.19807e-56	CG2321
CG13631	5767.07	1.40383	0.0878317	15.9831	1.67487e-57	1.22073e-56	CG13631
lqf	13092.4	1.84354	0.115395	15.9759	1.88262e-57	1.37139e-56	lqf
eIF3d1	5327.05	-1.48836	0.0931788	-15.9732	1.96598e-57	1.43132e-56	eIF3d1
asRNA:CR43767	631.606	-9.72476	0.609006	-15.9682	2.12708e-57	1.54775e-56	asRNA:CR43767
smid	2979.23	-1.26653	0.0793211	-15.9671	2.16552e-57	1.57486e-56	smid
didum	5410.28	1.18601	0.0743008	15.9622	2.34164e-57	1.702e-56	didum
thoc5	1233.24	-2.22713	0.139593	-15.9544	2.65529e-57	1.92892e-56	thoc5
Tsp42Ed	1462.01	-3.22143	0.20197	-15.9501	2.84633e-57	2.06656e-56	Tsp42Ed
CG8728	2456.19	-1.35532	0.0849923	-15.9464	3.01651e-57	2.18891e-56	CG8728
Dgp-1	2803.01	-1.46148	0.0916849	-15.9403	3.3295e-57	2.41471e-56	Dgp-1
Bsg	30542.4	1.27212	0.0798565	15.9301	3.91825e-57	2.84014e-56	Bsg
Hmu	5731.89	-1.41259	0.0886993	-15.9256	4.20939e-57	3.0495e-56	Hmu
CG5382	1326.04	-1.81921	0.114233	-15.9254	4.22198e-57	3.05694e-56	CG5382
VhaM9.7-b	3618.95	-1.92304	0.120783	-15.9214	4.50215e-57	3.25802e-56	VhaM9.7-b
Rchy1	550.741	4.42995	0.278396	15.9124	5.19866e-57	3.75999e-56	Rchy1
kermit	491.756	-2.58398	0.162445	-15.9068	5.68245e-57	4.10766e-56	kermit
neb	364.413	-4.04291	0.254294	-15.8986	6.48438e-57	4.68478e-56	neb
Ncoa6	4369.28	1.38233	0.0869744	15.8936	7.02345e-57	5.07147e-56	Ncoa6
CG31388	547.274	2.5941	0.163241	15.8912	7.29429e-57	5.26416e-56	CG31388
CG6454	4965.07	1.4445	0.090901	15.8909	7.32681e-57	5.28474e-56	CG6454
CG11319	10047.2	13.3201	0.838954	15.877	9.1457e-57	6.59308e-56	CG11319
CG6175	397.686	3.78336	0.238354	15.8729	9.76897e-57	7.03856e-56	CG6175
GlyP	9523.83	4.34364	0.273657	15.8726	9.81242e-57	7.06601e-56	GlyP
CG1271	404.148	3.36399	0.211978	15.8695	1.03012e-56	7.41393e-56	CG1271
Best1	3180.39	-1.72435	0.108833	-15.844	1.54704e-56	1.11282e-55	Best1
wge	10849.7	-1.6672	0.105242	-15.8416	1.60747e-56	1.15567e-55	wge
sowah	2398.69	-1.21962	0.0770821	-15.8223	2.18252e-56	1.56823e-55	sowah
Jheh3	535.923	7.0782	0.447486	15.8177	2.34922e-56	1.6871e-55	Jheh3
pes	3383	-1.77886	0.112496	-15.8126	2.54539e-56	1.82698e-55	pes
CG3770	352.374	-5.27552	0.333637	-15.8122	2.56514e-56	1.84016e-55	CG3770
RfC3	393.238	-3.04793	0.192906	-15.8	3.10935e-56	2.22935e-55	RfC3
CG10638	1511.8	-1.68544	0.106684	-15.7984	3.1915e-56	2.28701e-55	CG10638
Nmdmc	1308.5	-1.59924	0.101269	-15.7921	3.52766e-56	2.52653e-55	Nmdmc
Tret1-1	3435.21	3.99817	0.253219	15.7894	3.68176e-56	2.63547e-55	Tret1-1
Thd1	9533.34	1.71501	0.108641	15.7861	3.88087e-56	2.77649e-55	Thd1
RpS8	40583.8	-1.43897	0.0911681	-15.7837	4.02894e-56	2.88087e-55	RpS8
Snx21	1773.64	-1.38104	0.0875126	-15.7811	4.19851e-56	3.0005e-55	Snx21
rnh1	805.378	-1.98532	0.125978	-15.7593	5.93065e-56	4.23609e-55	rnh1
l(2)05287	1700.88	-2.3877	0.151522	-15.7582	6.03522e-56	4.30845e-55	l(2)05287
eRF3	4884.25	-1.5334	0.0973227	-15.7558	6.26611e-56	4.47086e-55	eRF3
Rgk2	2110.91	10.3306	0.655772	15.7533	6.51495e-56	4.6459e-55	Rgk2
Cdc16	762.99	-1.98046	0.125782	-15.7451	7.41811e-56	5.2871e-55	Cdc16
CG33158	753.666	-2.0232	0.128522	-15.7421	7.78657e-56	5.54673e-55	CG33158
wds	1641.42	-2.04559	0.130026	-15.7321	9.1106e-56	6.48639e-55	wds
RpL19	36925.6	-1.49685	0.0951591	-15.73	9.41946e-56	6.70268e-55	RpL19
CG2034	809.593	-1.9548	0.124352	-15.7199	1.10484e-55	7.85755e-55	CG2034
Ugalt	1255.91	-2.35485	0.149815	-15.7184	1.13068e-55	8.03703e-55	Ugalt
CG3402	1489.54	-2.75148	0.175153	-15.709	1.31267e-55	9.32557e-55	CG3402
RpS16	23210.5	-2.06314	0.131341	-15.7083	1.32778e-55	9.4279e-55	RpS16
CG4502	2392.13	2.86644	0.182507	15.7059	1.37705e-55	9.77244e-55	CG4502
CG32579	394.938	-3.06823	0.195742	-15.6749	2.24614e-55	1.59316e-54	CG32579
Gasz	1385.59	1.85482	0.118337	15.6741	2.27559e-55	1.61318e-54	Gasz
CG5830	7068.94	2.68424	0.171301	15.6697	2.43628e-55	1.72617e-54	CG5830
daw	978.389	4.30044	0.274556	15.6633	2.69697e-55	1.90985e-54	daw
Alg3	611.039	-1.92561	0.12305	-15.649	3.37406e-55	2.38805e-54	Alg3
CG15096	1695.37	9.74895	0.623001	15.6484	3.409e-55	2.41149e-54	CG15096
Arc1	14752.6	-3.19221	0.204011	-15.6472	3.46978e-55	2.45317e-54	Arc1
CG14562	2198.91	2.78002	0.17769	15.6454	3.57219e-55	2.52422e-54	CG14562
sima	6200.76	1.63105	0.10427	15.6426	3.7314e-55	2.63531e-54	sima
RpS18	30286.9	-1.5958	0.102019	-15.6421	3.75886e-55	2.65329e-54	RpS18
CG34404	2972.61	2.06488	0.132052	15.6369	4.08338e-55	2.88082e-54	CG34404
wnd	3698.2	2.29189	0.146617	15.6319	4.41663e-55	3.11427e-54	wnd
Mettl14	592.566	-2.03953	0.130579	-15.6191	5.39737e-55	3.80378e-54	Mettl14
PIG-B	1893.34	-1.68784	0.108083	-15.6161	5.65747e-55	3.98496e-54	PIG-B
CG33156	935.703	2.36277	0.151317	15.6146	5.78775e-55	4.07455e-54	CG33156
Sep5	416.347	-4.19715	0.2689	-15.6086	6.36386e-55	4.47774e-54	Sep5
su(Hw)	1686.32	-2.09795	0.134412	-15.6084	6.38204e-55	4.48814e-54	su(Hw)
Coprox	988.833	-2.25407	0.144479	-15.6013	7.12935e-55	5.01102e-54	Coprox
l(1)G0193	6503.97	-1.452	0.0931173	-15.5932	8.09627e-55	5.68762e-54	l(1)G0193
Mettl3	372.8	-2.91231	0.186844	-15.5869	8.93951e-55	6.27666e-54	Mettl3
Slh	1571.38	-1.31413	0.0843219	-15.5847	9.25029e-55	6.49141e-54	Slh
CG3735	787.752	-1.85302	0.118902	-15.5845	9.28555e-55	6.5127e-54	CG3735
CG8230	2844.36	-1.23885	0.0794936	-15.5843	9.3051e-55	6.52295e-54	CG8230
CG32944	1252.06	9.10281	0.584114	15.584	9.3578e-55	6.55641e-54	CG32944
CG14805	1301.67	-1.68035	0.107855	-15.5797	9.99736e-55	7.0008e-54	CG14805
p23	6875.62	-1.67436	0.10751	-15.574	1.09361e-54	7.6541e-54	p23
CG9360	472.769	3.86539	0.248219	15.5725	1.11929e-54	7.8297e-54	CG9360
CG12093	1505.77	-1.7315	0.111252	-15.5638	1.28301e-54	8.97019e-54	CG12093
eIF2gamma	3093.91	-2.04215	0.131242	-15.5602	1.35613e-54	9.47641e-54	eIF2gamma
CG12512	601.62	4.41945	0.284239	15.5483	1.63334e-54	1.14075e-53	CG12512
CG7991	747.285	8.14915	0.524622	15.5334	2.0627e-54	1.43986e-53	CG7991
CG5973	560.701	7.27731	0.468777	15.524	2.38587e-54	1.66457e-53	CG5973
CG11857	5129.84	-1.12148	0.0722457	-15.5232	2.41737e-54	1.68565e-53	CG11857
CG31759	290.079	-3.31517	0.213751	-15.5095	2.99382e-54	2.08652e-53	CG31759
Fkbp14	3646.67	-2.22242	0.143317	-15.507	3.11175e-54	2.16756e-53	Fkbp14
Cul6	546.796	-4.29328	0.276905	-15.5045	3.23362e-54	2.25127e-53	Cul6
CG44245	1439.42	3.89153	0.251139	15.4955	3.72161e-54	2.58964e-53	CG44245
Dh31	3450.42	11.3629	0.733473	15.4919	3.9358e-54	2.73725e-53	Dh31
Nsun2	1166.76	-1.76476	0.113921	-15.4911	3.98257e-54	2.76832e-53	Nsun2
Gug	7545.02	1.70066	0.109881	15.4773	4.93738e-54	3.43021e-53	Gug
CG12502	3226.91	11.2636	0.727988	15.4722	5.34493e-54	3.7114e-53	CG12502
Asx	2891.98	1.7323	0.11197	15.471	5.44351e-54	3.77787e-53	Asx
PGRP-LF	1064.88	-4.97223	0.321432	-15.469	5.61628e-54	3.89572e-53	PGRP-LF
ttv	3402.2	1.58327	0.102374	15.4656	5.91841e-54	4.10314e-53	ttv
Nnf1a	264.849	-3.18933	0.206415	-15.4511	7.42066e-54	5.14193e-53	Nnf1a
na	7850.82	12.9632	0.839176	15.4475	7.83798e-54	5.42825e-53	na
Rgk1	3358.74	11.3203	0.733133	15.441	8.66945e-54	6.00095e-53	Rgk1
RpL23	32453.3	-1.42779	0.0924729	-15.4401	8.79147e-54	6.08222e-53	RpL23
Mtr4	1507.23	-1.6869	0.109277	-15.4369	9.24985e-54	6.396e-53	Mtr4
CG10286	1146.79	-2.42421	0.157145	-15.4266	1.08448e-53	7.49492e-53	CG10286
RpS15Aa	25836.9	-1.62982	0.105654	-15.426	1.09402e-53	7.55691e-53	RpS15Aa
CG7382	1008.57	1.6985	0.110233	15.4082	1.44109e-53	9.94909e-53	CG7382
CG6959	911.552	8.62989	0.560222	15.4044	1.5287e-53	1.05485e-52	CG6959
CG7630	4917.67	1.57685	0.102393	15.3999	1.63936e-53	1.13061e-52	CG7630
CngB	1247.5	9.30507	0.604325	15.3975	1.70212e-53	1.17328e-52	CngB
CG13229	302.179	3.24227	0.210585	15.3965	1.72805e-53	1.19053e-52	CG13229
RpI135	968.647	-1.86236	0.12107	-15.3825	2.14482e-53	1.4769e-52	RpI135
Rap1	13310.6	-1.86783	0.121432	-15.3818	2.16953e-53	1.49314e-52	Rap1
RpS2	34362	-1.58984	0.103371	-15.3799	2.23183e-53	1.53521e-52	RpS2
Zwilch	228.625	-7.37225	0.479387	-15.3785	2.2822e-53	1.56904e-52	Zwilch
CG9330	3849.34	-1.24563	0.0810312	-15.3722	2.5144e-53	1.72778e-52	CG9330
Rpb5	864.905	-2.16366	0.140755	-15.3718	2.52882e-53	1.73679e-52	Rpb5
Arc2	851.626	-4.38364	0.285178	-15.3716	2.53845e-53	1.7425e-52	Arc2
CG10165	580.111	-3.19403	0.207794	-15.3711	2.55761e-53	1.75474e-52	CG10165
squ	369.195	-4.64405	0.302263	-15.3643	2.841e-53	1.94815e-52	squ
Bili	3105.19	11.2078	0.729476	15.3642	2.84666e-53	1.95102e-52	Bili
CG13654	1529.57	1.4404	0.0938072	15.3549	3.28186e-53	2.24813e-52	CG13654
CG5854	1477.33	-2.77862	0.181012	-15.3504	3.51881e-53	2.4092e-52	CG5854
Slbp	1085.44	-2.10737	0.137313	-15.3472	3.70033e-53	2.53217e-52	Slbp
CG18190	613.583	-9.45689	0.61678	-15.3327	4.62391e-53	3.16254e-52	CG18190
Hmt4-20	4910.27	1.56211	0.101938	15.3241	5.28096e-53	3.61007e-52	Hmt4-20
U2A	430.695	-2.43639	0.15913	-15.3107	6.4908e-53	4.43482e-52	U2A
HPS4	1669.89	1.47594	0.0964119	15.3087	6.69103e-53	4.56926e-52	HPS4
aurB	497.628	-9.37935	0.612956	-15.3018	7.43403e-53	5.07403e-52	aurB
Lis-1	13738.6	1.61255	0.105451	15.2919	8.65625e-53	5.9052e-52	Lis-1
sev	1741.7	10.0495	0.657433	15.2859	9.49314e-53	6.47277e-52	sev
mthl5	511.921	-3.25937	0.213374	-15.2754	1.11611e-52	7.60613e-52	mthl5
CG4880	444.006	-3.3404	0.218855	-15.2631	1.34744e-52	9.17789e-52	CG4880
Hsp67Bc	355.614	6.06646	0.397585	15.2583	1.45066e-52	9.87583e-52	Hsp67Bc
bowl	540.5	-2.4136	0.158186	-15.258	1.45656e-52	9.91088e-52	bowl
SsRbeta	3440.59	-2.13405	0.139939	-15.2499	1.64933e-52	1.12168e-51	SsRbeta
Rassf	1891.48	-1.32775	0.0870678	-15.2496	1.65519e-52	1.12508e-51	Rassf
asRNA:CR45009	309.213	4.75914	0.312097	15.2489	1.67415e-52	1.13739e-51	asRNA:CR45009
CG42672	3620.68	1.48662	0.0975421	15.2408	1.8955e-52	1.28711e-51	CG42672
Vinc	9527.6	-1.13762	0.0746562	-15.2381	1.9739e-52	1.33966e-51	Vinc
CG8008	1832.59	-5.32018	0.349463	-15.2239	2.45563e-52	1.66575e-51	CG8008
RpL10Ab	28524	-1.70009	0.1118	-15.2065	3.20077e-52	2.17008e-51	RpL10Ab
sosie	1066.73	9.08011	0.597131	15.2062	3.2161e-52	2.17936e-51	sosie
Orc2	201.986	-5.08192	0.334259	-15.2035	3.34986e-52	2.26884e-51	Orc2
bdl	8030.25	12.9886	0.854331	15.2032	3.36714e-52	2.27937e-51	bdl
CG5214	5125.57	1.69381	0.111415	15.2026	3.3962e-52	2.29787e-51	CG5214
CG32195	402.667	2.39129	0.157306	15.2016	3.45241e-52	2.33471e-51	CG32195
CR43361	369.606	3.75632	0.247136	15.1994	3.56824e-52	2.4118e-51	CR43361
Pgm1	3124.42	2.75446	0.181305	15.1924	3.96847e-52	2.68095e-51	Pgm1
srl	1578.04	-2.49046	0.163945	-15.1908	4.06998e-52	2.74812e-51	srl
milt	9376.47	1.10238	0.0725699	15.1905	4.08545e-52	2.75716e-51	milt
Usp7	8756.62	1.15164	0.0758491	15.1833	4.5651e-52	3.07929e-51	Usp7
CG12344	672.764	7.82867	0.516074	15.1697	5.6175e-52	3.78723e-51	CG12344
spi	9738.25	-1.69979	0.11214	-15.1577	6.73382e-52	4.53752e-51	spi
CG5916	967.602	2.01215	0.132808	15.1508	7.48732e-52	5.04268e-51	CG5916
qm	3883.33	1.78793	0.118017	15.1498	7.59599e-52	5.11326e-51	qm
RyR	6913.65	12.78	0.843617	15.1491	7.68376e-52	5.16971e-51	RyR
Acsl	14650.7	1.20229	0.0794098	15.1403	8.78577e-52	5.90815e-51	Acsl
RpS9	25679.7	-1.74868	0.115517	-15.1379	9.114e-52	6.12576e-51	RpS9
Sox102F	2737.02	11.027	0.728523	15.1361	9.35572e-52	6.28503e-51	Sox102F
Dsor1	1103.22	1.41971	0.0938088	15.1341	9.65506e-52	6.48282e-51	Dsor1
Nipsnap	2484.14	1.66247	0.109898	15.1273	1.06932e-51	7.17624e-51	Nipsnap
Yif1	1339.87	-1.68969	0.1117	-15.127	1.07461e-51	7.20804e-51	Yif1
CG4025	1300.21	-1.69129	0.111808	-15.1268	1.0785e-51	7.23052e-51	CG4025
Myc	7785.23	-2.94624	0.194786	-15.1255	1.09896e-51	7.3639e-51	Myc
CG10226	3724.01	11.4756	0.759085	15.1177	1.23874e-51	8.29635e-51	CG10226
ninaE	467435	21.8744	1.44739	15.113	1.33019e-51	8.90433e-51	ninaE
Ssk	462.876	3.0326	0.200665	15.1127	1.33499e-51	8.93191e-51	Ssk
CG8207	853.157	-1.70353	0.112723	-15.1126	1.33813e-51	8.94838e-51	CG8207
Rme-8	4548.6	-1.25264	0.0828885	-15.1124	1.342e-51	8.96973e-51	Rme-8
CG12594	1528.78	9.8637	0.65311	15.1027	1.55539e-51	1.03908e-50	CG12594
Tektin-C	761.157	6.7677	0.448354	15.0946	1.7588e-51	1.17437e-50	Tektin-C
RhoGAP16F	603.441	-1.93447	0.128201	-15.0894	1.90177e-51	1.26919e-50	RhoGAP16F
Usp2	8422.19	1.41513	0.0938049	15.0859	2.0041e-51	1.33681e-50	Usp2
Ge-1	3897.19	-1.03699	0.0687459	-15.0845	2.04906e-51	1.36611e-50	Ge-1
Parg	1010.9	-1.45441	0.0964453	-15.0802	2.18644e-51	1.45697e-50	Parg
GstE12	4307.42	2.25353	0.149442	15.0797	2.20413e-51	1.46801e-50	GstE12
CG15201	6358.05	12.6563	0.839575	15.0747	2.37542e-51	1.5813e-50	CG15201
aurA	435.722	-3.36992	0.223554	-15.0743	2.39083e-51	1.59076e-50	aurA
TBPH	3416.19	1.07538	0.0713421	15.0736	2.41527e-51	1.60621e-50	TBPH
Dap160	10977.9	1.94875	0.129308	15.0706	2.52713e-51	1.67976e-50	Dap160
CG42255	228	-5.7119	0.379069	-15.0683	2.61914e-51	1.74004e-50	CG42255
Exo84	1618.83	-1.35207	0.0897453	-15.0657	2.72441e-51	1.80906e-50	Exo84
TrpRS	1515.34	-1.40525	0.093287	-15.0637	2.80643e-51	1.86259e-50	TrpRS
Set2	2541.36	1.49982	0.0995793	15.0616	2.89621e-51	1.92121e-50	Set2
CG17129	274.431	-3.93228	0.261083	-15.0614	2.90555e-51	1.92644e-50	CG17129
naz	924.025	8.64823	0.574296	15.0588	3.02082e-51	2.00186e-50	naz
CG42359	277.987	-2.79481	0.18565	-15.0542	3.24189e-51	2.14729e-50	CG42359
CG31191	1589.7	9.92141	0.659636	15.0407	3.97146e-51	2.6292e-50	CG31191
Arf51F	5924.67	-1.04003	0.0691644	-15.0371	4.19781e-51	2.77766e-50	Arf51F
CG13920	1004.22	8.99638	0.599081	15.017	5.68494e-51	3.7598e-50	CG13920
CG6163	272.81	3.51678	0.234289	15.0104	6.27556e-51	4.14833e-50	CG6163
[truncated: 15,563 more rows]

## Sheet: log2(brain.vs.head)
Expression of Genes Brain vs Heads	baseMean	log2(brain.vs.head)	lfcSE	stat	pvalue	padj	geneID
Cyp313a1	6872.37	-6.40924	0.103842	-61.7208	0	0	Cyp313a1
Cpr65Au	2584.21	-6.39232	0.154672	-41.3283	0	0	Cpr65Au
CG31205	1472.97	-5.70255	0.150535	-37.8819	0	0	CG31205
Mpcp1	2618.15	-5.68478	0.149847	-37.9373	0	0	Mpcp1
mt:lrRNA	995474	4.22627	0.074982	56.3638	0	0	mt:lrRNA
GV1	1914.48	-4.09444	0.102733	-39.8551	0	0	GV1
mt:CoI	236291	3.38611	0.0642485	52.7033	0	0	mt:CoI
pros	45256.2	3.37767	0.0882588	38.27	0	0	pros
mt:ND1	27403	3.15032	0.0723363	43.5511	0	0	mt:ND1
Ldsdh1	4267.73	-3.14722	0.0824551	-38.1689	0	0	Ldsdh1
mt:ATPase6	59235.9	2.83091	0.0593303	47.7145	0	0	mt:ATPase6
mt:CoIII	120174	2.68643	0.0687689	39.0647	0	0	mt:CoIII
mt:Cyt-b	98063.2	2.57163	0.0553949	46.4236	0	0	mt:Cyt-b
CG33110	1046.75	-5.57541	0.150857	-36.9583	5.36447e-299	4.86634e-296	CG33110
VAChT	15571.3	3.15441	0.0858326	36.7508	1.13001e-295	9.56746e-293	VAChT
Ten-a	16892.1	2.61758	0.0713008	36.7118	4.74172e-295	3.76374e-292	Ten-a
Tob	9295.64	2.76991	0.0761265	36.3857	7.17872e-290	5.36292e-287	Tob
CG8343	6750.82	-11.0952	0.310872	-35.6907	5.51807e-279	3.8933e-276	CG8343
chrb	13672.3	2.2742	0.0643632	35.3338	1.77829e-273	1.18865e-270	chrb
Octalpha2R	3518.86	3.17107	0.089879	35.2815	1.12748e-272	6.85333e-270	Octalpha2R
CG7778	1014.71	-5.1302	0.145408	-35.2814	1.13323e-272	6.85333e-270	CG7778
orb2	7301.51	3.26597	0.0928453	35.1765	4.57119e-271	2.63882e-268	orb2
Obp49a	1101.57	-4.27291	0.121518	-35.163	7.36943e-271	4.06921e-268	Obp49a
CG42319	1460.13	-3.45823	0.0983572	-35.1599	8.1945e-271	4.33626e-268	CG42319
CG14259	1233.3	-4.79526	0.138264	-34.6818	1.48155e-263	7.52626e-261	CG14259
CG4461	1250.52	-6.82715	0.199558	-34.2113	1.63991e-256	8.01035e-254	CG4461
nmo	5757.2	2.96904	0.0870338	34.1137	4.6233e-255	2.17466e-252	nmo
lncRNA:CR31451	75591.8	3.6808	0.108101	34.0495	4.12482e-254	1.8709e-251	lncRNA:CR31451
lncRNA:noe	272693	4.58777	0.135286	33.9116	4.49018e-252	1.96639e-249	lncRNA:noe
nAChRalpha3	2874.18	3.02864	0.0903111	33.5356	1.45994e-246	6.09374e-244	nAChRalpha3
CG1889	1051.48	-4.49887	0.134154	-33.535	1.48745e-246	6.09374e-244	CG1889
DhpD	2154.44	-2.8507	0.0871883	-32.6959	1.78424e-234	7.08122e-232	DhpD
CG12158	1254.28	-7.39005	0.226232	-32.6658	4.7807e-234	1.83984e-231	CG12158
Tep4	7908.54	-3.21848	0.0989574	-32.5239	4.8999e-232	1.83026e-229	Tep4
Dop1R1	4441.2	3.29164	0.101762	32.3466	1.55109e-229	5.62826e-227	Dop1R1
CG7675	1889.66	-3.6926	0.11507	-32.09	6.07173e-226	2.14197e-223	CG7675
Obp57a	704.127	-5.3682	0.167976	-31.9581	4.1741e-224	1.43273e-221	Obp57a
CG9425	7047.69	2.69261	0.0847644	31.7658	1.92258e-221	6.42545e-219	CG9425
Alk	9831.45	2.36905	0.0748537	31.6491	7.79549e-220	2.53853e-217	Alk
CG34401	6338.94	3.01094	0.0952186	31.6214	1.87713e-219	5.95988e-217	CG34401
jeb	13689.1	3.96651	0.125506	31.6041	3.24062e-219	1.0038e-216	jeb
bru3	14353.6	2.88429	0.0913062	31.5892	5.19752e-219	1.57163e-216	bru3
jim	20392.1	2.99868	0.0955816	31.373	4.72369e-216	1.39514e-213	jim
CG43902	5252.37	2.3678	0.0757011	31.2783	9.19788e-215	2.65484e-212	CG43902
CG10205	1127.6	-7.5592	0.242864	-31.1252	1.09841e-212	3.09995e-210	CG10205
IA-2	157032	3.10076	0.099688	31.1046	2.08781e-212	5.76416e-210	IA-2
Listericin	1144.01	-7.88662	0.254097	-31.0379	1.66378e-211	4.49575e-209	Listericin
sals	900.548	-3.43957	0.110979	-30.993	6.69371e-211	1.77104e-208	sals
Eip93F	12208	2.14145	0.0691388	30.9733	1.23563e-210	3.20255e-208	Eip93F
CG6421	1073.75	-4.70508	0.152474	-30.8582	4.35336e-209	1.10575e-206	CG6421
CG17928	1980.47	-3.36848	0.109167	-30.856	4.6485e-209	1.15757e-206	CG17928
scrt	14887.6	3.34062	0.108424	30.8107	1.88131e-208	4.59474e-206	scrt
Cpr47Ee	1185.55	-7.90316	0.257647	-30.6744	1.25108e-206	2.99788e-204	Cpr47Ee
nrv3	83532.3	2.49262	0.0813022	30.6586	2.02774e-206	4.76893e-204	nrv3
Cyp6g1	5195.98	-3.53102	0.116183	-30.3919	7.02814e-203	1.62286e-200	Cyp6g1
mt:ND4	28142.2	2.70462	0.0894113	30.2492	5.34212e-201	1.21152e-198	mt:ND4
CG9312	862.652	-5.97379	0.198411	-30.1081	3.79281e-199	8.45065e-197	CG9312
CG3588	907.23	-6.82631	0.229379	-29.76	1.28912e-194	2.82274e-192	CG3588
CG7409	1416.04	-3.62793	0.12232	-29.6594	2.5644e-193	5.51999e-191	CG7409
Hpd	3288.44	-5.87566	0.198241	-29.639	4.69567e-193	9.93917e-191	Hpd
CG43092	558.777	-5.35386	0.18111	-29.5614	4.68527e-192	9.75458e-190	CG43092
Cyp4d21	1900.14	-6.132	0.208391	-29.4254	2.59861e-190	5.32296e-188	Cyp4d21
CG9297	5689.7	-5.04078	0.171847	-29.333	3.93985e-189	7.94224e-187	CG9297
zfh2	4917.85	2.70733	0.0927877	29.1777	3.7172e-187	7.37632e-185	zfh2
CG45076	1262.39	-4.79117	0.164403	-29.1428	1.02985e-186	2.01217e-184	CG45076
CG14830	1168.15	-3.09895	0.107325	-28.8744	2.50013e-183	4.81086e-181	CG14830
TotC	642.938	-4.40097	0.152779	-28.8061	1.80126e-182	3.41432e-180	TotC
TotX	589.737	-4.66685	0.162605	-28.7005	3.76403e-181	7.02988e-179	TotX
chinmo	7742.89	3.02538	0.105597	28.6502	1.59461e-180	2.93501e-178	chinmo
CG32767	5354.35	2.56405	0.0902337	28.4156	1.29699e-177	2.35312e-175	CG32767
Gbeta13F	15507.3	2.03316	0.0716257	28.3859	3.0172e-177	5.39697e-175	Gbeta13F
CG7296	1097.92	-5.53764	0.195554	-28.3176	2.09632e-176	3.69768e-174	CG7296
Syx1A	8752.59	2.56385	0.0908237	28.2289	2.58407e-175	4.49558e-173	Syx1A
shep	42816.9	2.13633	0.075802	28.183	9.4453e-175	1.62102e-172	shep
GstZ2	1467.05	-2.58403	0.0918214	-28.1419	3.00863e-174	5.09461e-172	GstZ2
bol	16830.3	2.845	0.101376	28.0639	2.70088e-173	4.51331e-171	bol
NetB	4947.27	2.15928	0.0769527	28.0598	3.03683e-173	5.0088e-171	NetB
Trf2	5827.4	2.04746	0.0732422	27.9547	5.78606e-172	9.42089e-170	Trf2
CG31221	29634.2	2.65538	0.0951914	27.8951	3.05739e-171	4.91504e-169	CG31221
CG42260	1646.46	2.89451	0.104236	27.7688	1.0343e-169	1.64196e-167	CG42260
CG43737	5756.71	2.22934	0.0803354	27.7503	1.72603e-169	2.70624e-167	CG43737
retinin	14383.6	-3.33763	0.120431	-27.7142	4.71403e-169	7.30099e-167	retinin
nAChRalpha1	6031.77	3.01251	0.108997	27.6384	3.85008e-168	5.89109e-166	nAChRalpha1
eIF4G2	5225.71	2.24257	0.0817121	27.4448	8.02396e-166	1.21315e-163	eIF4G2
mei-P26	28811.1	3.7009	0.135237	27.366	6.97017e-165	1.04143e-162	mei-P26
CG31321	600.73	-4.59963	0.1693	-27.1686	1.5281e-162	2.25662e-160	CG31321
CG15021	1211.11	-5.50367	0.203349	-27.0651	2.53368e-161	3.69858e-159	CG15021
Obp57b	421.977	-4.84445	0.179272	-27.0229	7.96307e-161	1.14922e-158	Obp57b
alpha-Est1	1979.13	-3.92312	0.146062	-26.8592	6.57736e-159	9.38568e-157	alpha-Est1
hui	416.316	-5.04461	0.188145	-26.8123	2.32168e-158	3.27615e-156	hui
igl	16201.5	2.15147	0.0802882	26.7968	3.51977e-158	4.91221e-156	igl
Pde9	6422.74	2.60115	0.0971953	26.7621	8.92408e-158	1.23191e-155	Pde9
mt:ND3	4892.16	3.11817	0.116663	26.728	2.22326e-157	3.03606e-155	mt:ND3
CG6429	560.102	-3.50672	0.131562	-26.6544	1.5912e-156	2.14981e-154	CG6429
elav	4243.47	2.37779	0.0892904	26.6298	3.06573e-156	4.09839e-154	elav
CG1791	479.615	-5.06091	0.190477	-26.5696	1.52304e-155	2.01486e-153	CG1791
mwh	966.91	-3.03331	0.114649	-26.4573	3.00464e-154	3.93392e-152	mwh
CG6435	715.814	-4.6676	0.176731	-26.4108	1.03056e-153	1.33552e-151	CG6435
Con	5795.84	2.22378	0.0842083	26.4081	1.10671e-153	1.41972e-151	Con
Tsp42El	655.171	-3.70746	0.140659	-26.3577	4.18516e-153	5.31515e-151	Tsp42El
CG5162	1730	-2.87483	0.10917	-26.3336	7.91526e-153	9.95286e-151	CG5162
nej	7376.33	2.20168	0.0839974	26.2112	1.97845e-151	2.46337e-149	nej
OtopLc	5967.56	2.30546	0.0880318	26.189	3.54998e-151	4.37716e-149	OtopLc
CG9336	3160.9	-3.17469	0.121231	-26.187	3.73624e-151	4.56253e-149	CG9336
mahe	6804.86	2.12184	0.0813877	26.0708	7.82489e-150	9.46439e-148	mahe
CG31207	616.183	-6.11045	0.234699	-26.0353	1.97369e-149	2.36471e-147	CG31207
CanA-14F	12985	2.40935	0.0926313	26.0101	3.81091e-149	4.52323e-147	CanA-14F
CG34370	4647.69	2.10402	0.0809083	26.005	4.35012e-149	5.11541e-147	CG34370
l(2)efl	627.304	-3.86005	0.148709	-25.957	1.51773e-148	1.76836e-146	l(2)efl
2mit	7204.48	2.70881	0.104422	25.9411	2.29198e-148	2.64619e-146	2mit
CG32700	4570.34	2.70511	0.104331	25.9283	3.19765e-148	3.65857e-146	CG32700
wdb	12335.3	1.85598	0.0718818	25.8199	5.2953e-147	6.00449e-145	wdb
Bsg	20808.7	1.68245	0.065331	25.7527	3.00917e-146	3.38199e-144	Bsg
ct	8439.77	2.61269	0.101468	25.7488	3.32112e-146	3.69984e-144	ct
Pvf3	5558.85	1.98305	0.0770343	25.7424	3.92399e-146	4.33345e-144	Pvf3
mamo	14663.6	2.74011	0.106647	25.6932	1.39309e-145	1.52519e-143	mamo
pum	12015.6	2.22165	0.0867701	25.6038	1.38262e-144	1.50079e-142	pum
CG5612	460.399	-5.728	0.225068	-25.4501	7.03903e-143	7.5759e-141	CG5612
Vmat	16145.3	1.93035	0.0758787	25.4399	9.12139e-143	9.73459e-141	Vmat
CG12605	11555.1	2.60199	0.10236	25.42	1.51464e-142	1.603e-140	CG12605
dpr9	4526.06	2.36035	0.0932424	25.3141	2.23231e-141	2.343e-139	dpr9
unc-13-4A	3693.6	2.47087	0.0977745	25.2711	6.64898e-141	6.92148e-139	unc-13-4A
CG32506	2478.31	2.314	0.0915865	25.2657	7.60769e-141	7.8551e-139	CG32506
CG14419	876.774	-8.32666	0.329851	-25.2437	1.3298e-140	1.36197e-138	CG14419
dtn	11970.3	2.56561	0.101646	25.2407	1.4321e-140	1.45502e-138	dtn
REPTOR	3514.19	1.69774	0.0673047	25.2246	2.14998e-140	2.16704e-138	REPTOR
jef	14320.5	2.1263	0.0844065	25.1912	5.00165e-140	5.00165e-138	jef
CG17549	5514.14	-2.92535	0.1163	-25.1535	1.29428e-139	1.28416e-137	CG17549
dysc	16623.6	2.54009	0.10102	25.1444	1.62897e-139	1.60372e-137	dysc
CadN	11911.8	2.70049	0.107712	25.0713	1.02192e-138	9.98338e-137	CadN
Sema1a	7584.03	2.41168	0.0964928	24.9934	7.21912e-138	6.99869e-136	Sema1a
CG42329	586.403	-5.55382	0.222299	-24.9835	9.23096e-138	8.8813e-136	CG42329
Snap25	15765.2	2.0381	0.0817263	24.9381	2.87295e-137	2.74335e-135	Snap25
VGlut	11765.2	2.29057	0.0918747	24.9315	3.39247e-137	3.21525e-135	VGlut
Imp	2681.88	2.68509	0.108557	24.7343	4.5769e-135	4.30568e-133	Imp
Nckx30C	35413.7	2.39539	0.0969666	24.7032	9.87519e-135	9.22168e-133	Nckx30C
mt:ND6	660.711	-3.33902	0.135523	-24.6381	4.93642e-134	4.5761e-132	mt:ND6
ps	36168.1	2.13234	0.0867712	24.5743	2.38084e-133	2.19106e-131	ps
Drep2	3958.6	2.07895	0.0846798	24.5507	4.25005e-133	3.88314e-131	Drep2
sm	17641.9	2.37989	0.0969578	24.5456	4.81833e-133	4.37092e-131	sm
CG14823	2380.48	-2.93907	0.119843	-24.5243	8.12768e-133	7.32068e-131	CG14823
para	45906.8	2.71947	0.111343	24.4243	9.44604e-132	8.44822e-130	para
trv	11163.4	2.0967	0.0860396	24.369	3.64935e-131	3.24103e-129	trv
CG45002	6816.4	1.9197	0.0789018	24.3302	9.39413e-131	8.2851e-129	CG45002
lncRNA:roX1	62320.4	2.66843	0.109689	24.3273	1.00755e-130	8.82479e-129	lncRNA:roX1
Spn47C	964.206	-4.12345	0.17029	-24.2143	1.57361e-129	1.36883e-127	Spn47C
CG44422	4020.46	2.21269	0.0914686	24.1907	2.78802e-129	2.4087e-127	CG44422
Glut4EF	13205.9	2.16346	0.0894568	24.1844	3.24448e-129	2.78411e-127	Glut4EF
Sccpdh1	4660.17	-2.76197	0.114443	-24.134	1.0982e-128	9.36046e-127	Sccpdh1
CG14989	37305.7	1.65893	0.0688025	24.1115	1.89344e-128	1.60311e-126	CG14989
brat	3784.53	2.5239	0.104743	24.0962	2.73822e-128	2.303e-126	brat
Pka-C1	16902.7	1.70621	0.0710055	24.0293	1.3742e-127	1.14818e-125	Pka-C1
Toll-6	2151.48	2.23832	0.0932919	23.9926	3.3197e-127	2.75557e-125	Toll-6
CG42346	2524.1	2.25495	0.0940513	23.9758	4.97785e-127	4.10511e-125	CG42346
lncRNA:CR45102	1771.23	2.67027	0.111442	23.9611	7.08322e-127	5.80367e-125	lncRNA:CR45102
ELOVL	1535.7	-4.467	0.18727	-23.8532	9.37761e-126	7.63434e-124	ELOVL
Ugt301D1	1286.27	-2.53195	0.106274	-23.8247	1.85298e-125	1.49891e-123	Ugt301D1
CG5973	2574.71	-2.5745	0.108105	-23.8147	2.35041e-125	1.88925e-123	CG5973
CG7300	1064.39	-9.16283	0.38488	-23.807	2.82586e-125	2.25713e-123	CG7300
CG18265	1281.08	2.23379	0.0938337	23.8058	2.90683e-125	2.3073e-123	CG18265
Mnn1	7682.45	1.77305	0.0746544	23.7502	1.0942e-124	8.63124e-123	Mnn1
beat-Ic	1817.36	2.23922	0.0943777	23.7262	1.93519e-124	1.51709e-122	beat-Ic
DIP-delta	1348.12	2.31662	0.0977442	23.7008	3.53434e-124	2.75375e-122	DIP-delta
ninaE	391175	1.92888	0.0817119	23.6059	3.3533e-123	2.59677e-121	ninaE
FipoQ	437.953	-5.5841	0.237282	-23.5336	1.84842e-122	1.42272e-120	FipoQ
hdc	4341.35	2.81144	0.119721	23.4833	6.03947e-122	4.62056e-120	hdc
CG5890	2627.67	2.32149	0.0992649	23.3868	5.82661e-121	4.43101e-119	CG5890
Sap47	62040.6	2.10357	0.0899801	23.3782	7.12447e-121	5.38576e-119	Sap47
fs(1)h	9951.55	2.12736	0.0912597	23.311	3.42744e-120	2.57565e-118	fs(1)h
lid	4782.11	1.73025	0.0742857	23.2918	5.36309e-120	4.00654e-118	lid
CG32017	10222	2.48561	0.106768	23.2804	7.00367e-120	5.20156e-118	CG32017
CG10345	1472.86	-5.6382	0.242819	-23.2198	2.87572e-119	2.12335e-117	CG10345
Atpalpha	188311	2.13232	0.0919001	23.2025	4.29176e-119	3.1506e-117	Atpalpha
Frq1	11683.6	2.31187	0.0997397	23.179	7.41546e-119	5.41244e-117	Frq1
sty	3688.73	1.77998	0.0768173	23.1716	8.79799e-119	6.38483e-117	sty
Tlk	6940.58	1.82901	0.078935	23.171	8.92206e-119	6.43807e-117	Tlk
futsch	43456.1	2.53553	0.109552	23.1445	1.65048e-118	1.18424e-116	futsch
CG11211	1485.64	-9.96616	0.430892	-23.1291	2.35754e-118	1.68206e-116	CG11211
yellow-e	566.79	-5.38575	0.232975	-23.1173	3.10507e-118	2.20304e-116	yellow-e
B4	4437.05	1.62122	0.0701415	23.1136	3.37882e-118	2.38394e-116	B4
CG5909	497.079	-4.15795	0.179949	-23.1063	4.00404e-118	2.80946e-116	CG5909
Pp2B-14D	4580.8	1.69491	0.0735644	23.0398	1.86125e-117	1.29878e-115	Pp2B-14D
CG43897	6514.81	-4.89951	0.212962	-23.0065	4.01093e-117	2.78354e-115	CG43897
Dsp1	3957.71	1.73916	0.0756639	22.9854	6.52916e-117	4.50654e-115	Dsp1
CG1143	347.489	-4.20197	0.182935	-22.9698	9.3474e-117	6.41686e-115	CG1143
Ude	656.407	-3.07514	0.134117	-22.9288	2.39902e-116	1.63804e-114	Ude
Smr	5968.07	2.04088	0.0890203	22.9261	2.55457e-116	1.73492e-114	Smr
ChT	2317.93	2.52364	0.110088	22.924	2.68088e-116	1.81102e-114	ChT
CG43901	5378.12	2.10908	0.0921154	22.8961	5.07935e-116	3.41311e-114	CG43901
Drsl4	1145.85	-3.92574	0.171465	-22.8952	5.1822e-116	3.46389e-114	Drsl4
Adar	8149.64	2.09948	0.0917682	22.878	7.69066e-116	5.11369e-114	Adar
lncRNA:CR34335	40147.4	2.44113	0.106719	22.8743	8.37152e-116	5.53741e-114	lncRNA:CR34335
Faa	575.221	-4.35419	0.190376	-22.8715	8.92097e-116	5.87027e-114	Faa
hwt	5468.92	2.10203	0.0920569	22.834	2.10878e-115	1.38049e-113	hwt
eIF4EHP	8424.75	1.8912	0.0828354	22.8308	2.26865e-115	1.47753e-113	eIF4EHP
Cam	126481	1.98216	0.0868689	22.8178	3.0502e-115	1.9764e-113	Cam
RSG7	6863.85	2.1036	0.092221	22.8104	3.61173e-115	2.32838e-113	RSG7
Octbeta2R	3416.19	2.10367	0.0923519	22.7788	7.43706e-115	4.77023e-113	Octbeta2R
hgo	414.652	-5.807	0.254979	-22.7744	8.21959e-115	5.24567e-113	hgo
bnb	28639.9	1.39504	0.0612868	22.7625	1.07852e-114	6.84862e-113	bnb
beat-VII	3855.6	2.25172	0.0989835	22.7485	1.4861e-114	9.38979e-113	beat-VII
tna	10821.4	1.88855	0.0831843	22.7032	4.16903e-114	2.62112e-112	tna
CG16779	8058.37	2.67123	0.117831	22.6699	8.86961e-114	5.54897e-112	CG16779
Mlp84B	2109.59	-4.25058	0.187753	-22.6392	1.78401e-113	1.11063e-111	Mlp84B
CG9650	1140.15	2.27626	0.10125	22.4815	6.29547e-112	3.90012e-110	CG9650
CG42541	7867.59	2.39698	0.10673	22.4584	1.05823e-111	6.52405e-110	CG42541
CG33521	1208.34	-3.2432	0.144465	-22.4497	1.28858e-111	7.9058e-110	CG33521
CG6024	4493.38	1.89554	0.0844951	22.4337	1.84434e-111	1.12611e-109	CG6024
Dfd	348.47	-3.3556	0.149609	-22.4291	2.04688e-111	1.2438e-109	Dfd
EcR	3214.87	1.74299	0.0778006	22.4033	3.65253e-111	2.20891e-109	EcR
RhoGAP19D	5440.02	1.82218	0.0813525	22.3986	4.06155e-111	2.44463e-109	RhoGAP19D
CG15529	328.839	-3.88751	0.173983	-22.3442	1.3759e-110	8.24244e-109	CG15529
CG10237	2638.14	-3.84487	0.172268	-22.3191	2.40914e-110	1.43644e-108	CG10237
kuz	2889.74	1.67467	0.0750387	22.3175	2.49944e-110	1.48331e-108	kuz
RluA-1	865.885	-2.52242	0.113258	-22.2715	6.98592e-110	4.12656e-108	RluA-1
Dhit	5109.8	2.09021	0.0938721	22.2666	7.78531e-110	4.57747e-108	Dhit
Cals	14767.1	1.90652	0.0858084	22.2184	2.28264e-109	1.33592e-107	Cals
Sh	39277.1	2.35674	0.106185	22.1947	3.86622e-109	2.25234e-107	Sh
amon	13274.3	1.81508	0.0818215	22.1834	4.96639e-109	2.88005e-107	amon
rudhira	10960.9	1.31899	0.0598527	22.0372	1.26635e-107	7.31027e-106	rudhira
CG7079	311.239	-4.87673	0.221441	-22.0227	1.74524e-107	1.00292e-105	CG7079
CG42450	12637.3	2.03701	0.0925439	22.0113	2.24611e-107	1.28494e-105	CG42450
sr	1309.07	2.88263	0.130969	22.01	2.30919e-107	1.3151e-105	sr
Rdl	30946.6	2.39713	0.108959	22.0003	2.85862e-107	1.62073e-105	Rdl
CG45050	11509.7	1.91851	0.0872329	21.993	3.36046e-107	1.89679e-105	CG45050
Cyp6a21	550.381	-4.65448	0.211824	-21.9734	5.1768e-107	2.90909e-105	Cyp6a21
CG15739	576.689	-3.14876	0.143329	-21.9687	5.73973e-107	3.21121e-105	CG15739
Gs2	46718.4	1.46062	0.0665332	21.9533	8.04886e-107	4.48336e-105	Gs2
Appl	48365.7	1.99271	0.090787	21.9493	8.79749e-107	4.87896e-105	Appl
Cyp6a23	1209.66	-3.09383	0.141404	-21.8794	4.07951e-106	2.2526e-104	Cyp6a23
Ggamma1	39285.4	1.46542	0.0670686	21.8496	7.84936e-106	4.31545e-104	Ggamma1
AOX3	1707.81	-2.28321	0.104503	-21.8483	8.07636e-106	4.42111e-104	AOX3
HERC2	6085.62	1.98755	0.0910131	21.838	1.01017e-105	5.50606e-104	HERC2
dl	1139.26	-2.28277	0.104571	-21.8299	1.20648e-105	6.54801e-104	dl
TotA	2796.84	-3.03954	0.139239	-21.8297	1.21173e-105	6.54849e-104	TotA
CG17193	1482.83	2.18937	0.100364	21.8143	1.69878e-105	9.14173e-104	CG17193
lncRNA:CR44645	306.067	-6.12509	0.280941	-21.8021	2.21756e-105	1.18831e-103	lncRNA:CR44645
CG15546	357.304	-6.38863	0.293118	-21.7954	2.56498e-105	1.36871e-103	CG15546
Galphao	17235.1	1.86104	0.0855093	21.7641	5.07509e-105	2.6968e-103	Galphao
CG5937	3887.84	2.23938	0.102935	21.7553	6.14897e-105	3.25383e-103	CG5937
CG2865	2334.69	2.71418	0.124883	21.7338	9.822e-105	5.17591e-103	CG2865
CG11319	8526.31	1.8344	0.0845254	21.7024	1.94707e-104	1.02181e-102	CG11319
Toll-7	2002.57	2.09145	0.0964209	21.6909	2.50314e-104	1.30823e-102	Toll-7
Eip75B	11083.4	2.44432	0.11274	21.681	3.10358e-104	1.61539e-102	Eip75B
RhoGEF3	6449.95	1.97286	0.0912589	21.6183	1.20901e-103	6.26712e-102	RhoGEF3
CG42613	16762.7	1.85382	0.0858284	21.5992	1.82811e-103	9.43781e-102	CG42613
CG5597	1215.64	-5.30353	0.245551	-21.5985	1.85642e-103	9.54515e-102	CG5597
CG11073	3768.39	-3.12312	0.144603	-21.5979	1.88117e-103	9.63341e-102	CG11073
mt:ND5	34022.5	1.98127	0.0918471	21.5714	3.33719e-103	1.7021e-101	mt:ND5
beat-VI	2758.14	1.90473	0.088482	21.5268	8.73494e-103	4.43735e-101	beat-VI
LUBEL	1042.64	-4.73019	0.219862	-21.5143	1.14308e-102	5.78373e-101	LUBEL
fend	1476.07	2.2	0.102342	21.4965	1.67706e-102	8.45185e-101	fend
DIP-alpha	606.198	3.47096	0.16152	21.4893	1.95923e-102	9.83489e-101	DIP-alpha
dally	8232.55	1.41676	0.0659486	21.4827	2.25779e-102	1.1289e-100	dally
Lrp4	10338.5	2.05755	0.0957948	21.4788	2.46024e-102	1.2253e-100	Lrp4
dpr1	2476.04	1.94477	0.0905961	21.4664	3.20861e-102	1.59177e-100	dpr1
Mnt	4474.04	2.24675	0.104678	21.4635	3.41721e-102	1.68866e-100	Mnt
CG13377	310.608	-4.51864	0.210782	-21.4374	5.98031e-102	2.9438e-100	CG13377
AQP	263.462	-5.47132	0.256166	-21.3585	3.25246e-101	1.59483e-99	AQP
CG43091	304.078	-5.45707	0.255851	-21.3291	6.09253e-101	2.97597e-99	CG43091
CG12531	8439.85	2.14164	0.10062	21.2845	1.58118e-100	7.69385e-99	CG12531
CG3842	962.602	-2.98839	0.140564	-21.2599	2.66828e-100	1.2934e-98	CG3842
CG31199	1401.46	-5.30701	0.249646	-21.2581	2.77284e-100	1.33898e-98	CG31199
pan	17610.8	2.81881	0.132871	21.2146	7.00849e-100	3.37151e-98	pan
heph	13311.9	2.30424	0.108668	21.2044	8.70018e-100	4.16952e-98	heph
CG31200	1774.09	-3.90248	0.184943	-21.101	7.79026e-99	3.71941e-97	CG31200
kek1	4614.27	2.25134	0.106711	21.0976	8.3738e-99	3.98304e-97	kek1
GNBP2	906.291	-2.89833	0.137689	-21.0498	2.29551e-98	1.0878e-96	GNBP2
orb	1739.49	2.50022	0.118861	21.0349	3.14514e-98	1.48488e-96	orb
mgl	7499.34	1.6832	0.080027	21.0329	3.28059e-98	1.54309e-96	mgl
Vap33	10470.2	1.40697	0.0669207	21.0244	3.92058e-98	1.83732e-96	Vap33
Mid1	10472.3	2.15986	0.102773	21.0158	4.69818e-98	2.19363e-96	Mid1
l(3)L1231	4982.13	2.24235	0.106709	21.0136	4.92706e-98	2.29208e-96	l(3)L1231
nAChRalpha6	13121.8	2.38777	0.113653	21.0093	5.39254e-98	2.49946e-96	nAChRalpha6
CHES-1-like	3856.79	2.14055	0.101931	21.0001	6.53999e-98	3.02029e-96	CHES-1-like
mt:CoII	42101.7	1.92642	0.091801	20.9848	9.0395e-98	4.15948e-96	mt:CoII
GluRIB	2857.58	2.14563	0.102294	20.9752	1.10499e-97	5.0662e-96	GluRIB
GlyT	3521.13	1.96147	0.0936675	20.9408	2.27796e-97	1.04065e-95	GlyT
CG13375	2768.9	2.14113	0.102347	20.9202	3.50842e-97	1.59702e-95	CG13375
St1	941.276	-3.6828	0.176272	-20.8927	6.23826e-97	2.8295e-95	St1
Tm2	3808.63	-4.37524	0.209709	-20.8635	1.15058e-96	5.20014e-95	Tm2
His3.3B	25715.4	1.46001	0.0700898	20.8306	2.28754e-96	1.0302e-94	His3.3B
CG1441	757.967	-5.64776	0.271157	-20.8283	2.39683e-96	1.07561e-94	CG1441
AGO1	17143.5	1.8467	0.0889476	20.7617	9.60998e-96	4.29071e-94	AGO1
flw	9377.71	1.55377	0.0748389	20.7615	9.65527e-96	4.29071e-94	flw
Larp4B	6063.7	1.93507	0.0932049	20.7614	9.66255e-96	4.29071e-94	Larp4B
dnc	13116.3	2.26105	0.108948	20.7535	1.1395e-95	5.04239e-94	dnc
grh	1133.03	-2.79896	0.135001	-20.7329	1.7493e-95	7.71392e-94	grh
SecCl	267.121	-4.77422	0.230372	-20.7239	2.10688e-95	9.25863e-94	SecCl
DIP-beta	1693.57	2.13891	0.103247	20.7164	2.46406e-95	1.07909e-93	DIP-beta
dpr13	2016.45	1.77594	0.0857334	20.7147	2.55119e-95	1.1134e-93	dpr13
CG4612	8869.65	1.73061	0.0835778	20.7065	3.02431e-95	1.31537e-93	CG4612
Tsp74F	998.798	-5.23575	0.253131	-20.684	4.82694e-95	2.09222e-93	Tsp74F
Jabba	3894.45	-2.86632	0.13858	-20.6836	4.8688e-95	2.10319e-93	Jabba
IRSp53	3594.66	-2.0795	0.100576	-20.676	5.69233e-95	2.4506e-93	IRSp53
CG16978	428.931	-3.11534	0.150778	-20.6618	7.64035e-95	3.27812e-93	CG16978
hiw	8858.47	1.91815	0.0928484	20.6589	8.11955e-95	3.472e-93	hiw
ChAT	6649.33	1.69174	0.0818972	20.6569	8.46812e-95	3.6089e-93	ChAT
CG34351	2321.64	1.75278	0.0848955	20.6463	1.05409e-94	4.47723e-93	CG34351
beat-IIIc	1721.77	2.10093	0.101761	20.6458	1.06521e-94	4.50938e-93	beat-IIIc
grnd	289.079	-3.67187	0.177937	-20.6358	1.31049e-94	5.52932e-93	grnd
Ace	16748.3	1.70433	0.0826835	20.6127	2.11196e-94	8.88141e-93	Ace
14-3-3zeta	56499.8	1.42943	0.0693526	20.611	2.18595e-94	9.16223e-93	14-3-3zeta
CG10804	4179.98	1.95783	0.0950029	20.6082	2.31912e-94	9.68842e-93	CG10804
mub	26539.7	1.77957	0.0864317	20.5893	3.42536e-94	1.4263e-92	mub
CG8861	4747.68	1.67678	0.081473	20.5808	4.0817e-94	1.69404e-92	CG8861
cac	17027.8	2.35804	0.114803	20.5399	9.47459e-94	3.91945e-92	cac
Syn1	2763.97	1.45877	0.0710693	20.526	1.26068e-93	5.19824e-92	Syn1
Rbp6	38647.9	2.01731	0.0984198	20.497	2.29186e-93	9.41964e-92	Rbp6
glec	2050.22	1.74257	0.0852697	20.436	8.00616e-93	3.27994e-91	glec
NaPi-III	13386.9	1.51069	0.074024	20.4081	1.4173e-92	5.78767e-91	NaPi-III
Vha55	17542.1	1.59916	0.0783635	20.407	1.44879e-92	5.89732e-91	Vha55
wake	2720.43	1.58674	0.0777719	20.4025	1.58836e-92	6.4407e-91	wake
CG14298	227.858	-5.10559	0.250245	-20.4024	1.59243e-92	6.4407e-91	CG14298
Nlg3	3390.37	1.92943	0.0947321	20.3673	3.26494e-92	1.31634e-90	Nlg3
fne	21004.2	3.05006	0.15021	20.3052	1.15582e-91	4.64521e-90	fne
Ten-m	11486.7	2.17888	0.107313	20.304	1.18468e-91	4.74619e-90	Ten-m
CG5773	2327.45	-2.6336	0.12984	-20.2834	1.80312e-91	7.20114e-90	CG5773
Obp56g	1468.19	-10.5344	0.519522	-20.277	2.05187e-91	8.16888e-90	Obp56g
Unr	18689.7	2.32091	0.114512	20.2679	2.46774e-91	9.79386e-90	Unr
beat-Va	1010.24	1.97784	0.0976986	20.2443	3.98791e-91	1.57777e-89	beat-Va
CG10939	991.907	-2.98707	0.147611	-20.2361	4.70934e-91	1.85741e-89	CG10939
CG2258	4046.37	1.82242	0.0901515	20.2151	7.21386e-91	2.83641e-89	CG2258
CG6044	7671.34	1.31258	0.0649851	20.1982	1.01624e-90	3.98341e-89	CG6044
lectin-28C	2086.18	-3.37492	0.16711	-20.1958	1.06688e-90	4.16905e-89	lectin-28C
CG5326	610.456	-4.1574	0.206284	-20.1538	2.49431e-90	9.7171e-89	CG5326
CG42797	2024.24	1.67213	0.0831031	20.1212	4.81384e-90	1.86959e-88	CG42797
Rbfox1	11269.2	2.06375	0.103124	20.0122	4.308e-89	1.66804e-87	Rbfox1
CG1695	4796.28	1.68945	0.084503	19.9928	6.36169e-89	2.45573e-87	CG1695
Apc	5724.11	1.84511	0.0922944	19.9916	6.51743e-89	2.50822e-87	Apc
Strn-Mlck	4721.09	-2.70518	0.135346	-19.9871	7.1294e-89	2.73545e-87	Strn-Mlck
Frq2	3889.24	2.20774	0.110498	19.9799	8.24384e-89	3.15352e-87	Frq2
Gabat	11779.2	1.29416	0.0647796	19.9779	8.57899e-89	3.27187e-87	Gabat
yellow-c	1561.68	-4.84422	0.242544	-19.9726	9.54415e-89	3.62906e-87	yellow-c
CG11638	2829.41	1.52206	0.0763294	19.9406	1.80718e-88	6.85109e-87	CG11638
Scp1	309.438	-3.80696	0.190933	-19.9387	1.8802e-88	7.10672e-87	Scp1
CG9384	2255.89	1.67268	0.084121	19.8842	5.57959e-88	2.1027e-86	CG9384
CG13685	2633.39	1.88091	0.094603	19.8821	5.81003e-88	2.18306e-86	CG13685
CG7888	6621.98	1.47953	0.0745453	19.8474	1.16086e-87	4.34896e-86	CG7888
beat-IIIb	2468.2	1.58669	0.0802386	19.7747	4.9223e-87	1.83862e-85	beat-IIIb
Hipk	9417.82	1.69346	0.0856749	19.7661	5.83194e-87	2.17201e-85	Hipk
norpA	48665.5	1.71903	0.0869963	19.7598	6.60825e-87	2.45394e-85	norpA
VhaM9.7-a	2618.62	1.75253	0.0886955	19.7589	6.71909e-87	2.48783e-85	VhaM9.7-a
CG16711	4104.24	1.69041	0.0856924	19.7265	1.27831e-86	4.71935e-85	CG16711
cd	228.929	-5.65461	0.286726	-19.7213	1.41541e-86	5.21033e-85	cd
msi	8795.23	2.03633	0.103344	19.7044	1.97564e-86	7.25163e-85	msi
CG9400	325.1	-5.77445	0.293222	-19.6931	2.47109e-86	9.04406e-85	CG9400
bi	1804.43	2.08994	0.106347	19.652	5.55991e-86	2.02905e-84	bi
CG13670	290.992	-5.3408	0.271785	-19.6509	5.68209e-86	2.0677e-84	CG13670
CG4325	306.45	-3.33444	0.169864	-19.6301	8.55926e-86	3.10579e-84	CG4325
SmydA-9	273.232	-5.87026	0.299254	-19.6163	1.12186e-85	4.05917e-84	SmydA-9
CG7781	10085.7	1.84387	0.0940375	19.6078	1.32646e-85	4.7858e-84	CG7781
InR	1637.62	1.87278	0.0955405	19.6019	1.48979e-85	5.35988e-84	InR
Sxl	9079.3	1.55642	0.079443	19.5916	1.82235e-85	6.53782e-84	Sxl
kirre	2114.71	2.16766	0.110744	19.5736	2.59549e-85	9.28526e-84	kirre
CG9674	32476.1	1.40184	0.071684	19.5559	3.67563e-85	1.31125e-83	CG9674
RhoGEF64C	769.773	-3.38103	0.173032	-19.5399	5.02511e-85	1.78764e-83	RhoGEF64C
CG1674	1438.79	-2.85075	0.146012	-19.5241	6.84645e-85	2.42877e-83	CG1674
CG4587	10855.9	2.24785	0.115163	19.5189	7.58909e-85	2.68472e-83	CG4587
Cpr73D	717.93	-2.62707	0.134645	-19.5111	8.83678e-85	3.11742e-83	Cpr73D
CG10516	918.055	-2.64434	0.135586	-19.5031	1.0331e-84	3.63445e-83	CG10516
CG31140	16582	2.12473	0.108965	19.4992	1.11582e-84	3.91463e-83	CG31140
CG15628	5591.52	1.66372	0.0854782	19.4637	2.23149e-84	7.80714e-83	CG15628
cpx	103084	1.93048	0.0992157	19.4574	2.52427e-84	8.80719e-83	cpx
dpr6	1579.89	1.86519	0.0959476	19.4397	3.56362e-84	1.23994e-82	dpr6
CG31678	2665.19	1.53634	0.0791912	19.4004	7.66423e-84	2.65945e-82	CG31678
axo	5699.28	1.5825	0.0815827	19.3975	8.09717e-84	2.80202e-82	axo
Hs3st-A	8253.91	2.14576	0.11079	19.3677	1.44514e-83	4.9873e-82	Hs3st-A
CG32264	15589.5	1.69714	0.0877242	19.3463	2.1909e-83	7.54048e-82	CG32264
Ubr3	4953.27	1.52688	0.0789424	19.3417	2.3928e-83	8.21312e-82	Ubr3
uzip	6670.83	1.21691	0.0629798	19.3222	3.49761e-83	1.19729e-81	uzip
CG32683	1668.36	2.17732	0.112966	19.2741	8.86596e-83	3.02682e-81	CG32683
tutl	22760.2	2.24963	0.116818	19.2577	1.21756e-82	4.14558e-81	tutl
miple1	14221.3	1.53251	0.0796577	19.2387	1.7542e-82	5.95679e-81	miple1
CG4914	231.248	-6.03969	0.314407	-19.2097	3.06773e-82	1.03894e-80	CG4914
Snoo	2220.65	2.01899	0.105164	19.1985	3.8081e-82	1.28625e-80	Snoo
CG8399	895.272	-2.83995	0.148073	-19.1793	5.51123e-82	1.85657e-80	CG8399
CG8329	7835.21	-13.9519	0.727473	-19.1786	5.58219e-82	1.8755e-80	CG8329
CG44774	1503.14	2.22242	0.116047	19.151	9.48824e-82	3.17944e-80	CG44774
Dyrk2	5053.18	1.68151	0.0878239	19.1464	1.03803e-81	3.46922e-80	Dyrk2
Gclm	2337.88	-1.59457	0.0833368	-19.1341	1.31303e-81	4.37676e-80	Gclm
Nep3	4074.97	1.44793	0.075833	19.0937	2.84836e-81	9.46967e-80	Nep3
CG7166	2967.58	1.72615	0.0904236	19.0897	3.07794e-81	1.02062e-79	CG7166
CaMKII	21445.8	2.08492	0.109379	19.0614	5.27966e-81	1.74614e-79	CaMKII
Actn	3208.05	-1.38562	0.0728564	-19.0185	1.19827e-80	3.95273e-79	Actn
CG11000	12604.3	1.52551	0.0802719	19.0043	1.57236e-80	5.17329e-79	CG11000
Tsp42Ei	316.885	-3.28621	0.17296	-18.9999	1.70898e-80	5.60829e-79	Tsp42Ei
Wnt6	396.73	-3.48754	0.183681	-18.987	2.18472e-80	7.15102e-79	Wnt6
nonA	4963.38	1.43951	0.0758428	18.9802	2.48632e-80	8.11728e-79	nonA
l(2)01289	1176.22	-3.82909	0.201882	-18.9669	3.20155e-80	1.04256e-78	l(2)01289
lncRNA:CR43417	375.014	-3.42029	0.180412	-18.9582	3.77932e-80	1.22755e-78	lncRNA:CR43417
Vha16-1	31467.2	1.38474	0.0730484	18.9564	3.90892e-80	1.26641e-78	Vha16-1
alpha-Man-Ia	5383.16	1.51232	0.0797835	18.9553	3.99033e-80	1.2895e-78	alpha-Man-Ia
upSET	5023.1	1.72231	0.0908644	18.9547	4.03523e-80	1.3007e-78	upSET
Galphaq	5423.04	1.4495	0.0766189	18.9183	8.065e-80	2.59305e-78	Galphaq
CG5567	1695.96	-1.4609	0.0773097	-18.8967	1.21326e-79	3.89101e-78	CG5567
CG34384	6421.56	2.27874	0.120602	18.8947	1.26184e-79	4.03661e-78	CG34384
dpr18	2109.35	1.82279	0.0964865	18.8917	1.33487e-79	4.25952e-78	dpr18
spen	17190.7	2.40536	0.127414	18.8783	1.72126e-79	5.4787e-78	spen
Ppcs	3381.76	1.78799	0.0947208	18.8764	1.78421e-79	5.66486e-78	Ppcs
Cyt-b5	5521.09	-1.92259	0.101921	-18.8636	2.27365e-79	7.20083e-78	Cyt-b5
east	6425.29	1.57951	0.0837808	18.8529	2.78242e-79	8.79024e-78	east
wech	2767.45	1.9625	0.104145	18.8439	3.29999e-79	1.03995e-77	wech
Spn	8254.25	1.96654	0.104386	18.8391	3.61103e-79	1.13515e-77	Spn
PVRAP	1651.46	1.58618	0.0842044	18.8373	3.73865e-79	1.17237e-77	PVRAP
CG15556	258.233	-3.71972	0.197753	-18.8099	6.26638e-79	1.96017e-77	CG15556
Pits	4970.81	1.74904	0.0930828	18.7901	9.09796e-79	2.83892e-77	Pits
lncRNA:CR45115	250.372	-6.57651	0.350021	-18.7889	9.3081e-79	2.89737e-77	lncRNA:CR45115
CG3168	6583.19	1.51406	0.0807593	18.7478	2.0186e-78	6.26801e-77	CG3168
CG31687	1631.9	1.76637	0.094269	18.7376	2.4446e-78	7.57231e-77	CG31687
alpha-Est10	409.505	-3.11569	0.166317	-18.7334	2.64257e-78	8.16562e-77	alpha-Est10
CadN2	2441.04	1.65215	0.0882168	18.7283	2.91326e-78	8.9802e-77	CadN2
ctp	26501.2	1.38307	0.0738858	18.719	3.46407e-78	1.06522e-76	ctp
smp-30	1205.15	-3.84794	0.20574	-18.703	4.68282e-78	1.43652e-76	smp-30
CG13116	503.746	-2.36312	0.126371	-18.6998	4.96755e-78	1.52019e-76	CG13116
Ktl	7892.12	1.46759	0.0785196	18.6908	5.88259e-78	1.79589e-76	Ktl
NAAT1	659.85	-4.49026	0.240349	-18.6822	6.90953e-78	2.10434e-76	NAAT1
CG13248	2636.3	1.47988	0.0793099	18.6595	1.05807e-77	3.21472e-76	CG13248
CycG	25205.6	1.15363	0.0618651	18.6476	1.32165e-77	4.00596e-76	CycG
CG45049	2943.36	1.66301	0.0893437	18.6136	2.49076e-77	7.53158e-76	CG45049
CG6329	28425.9	1.74032	0.0935107	18.6109	2.62042e-77	7.90484e-76	CG6329
unc-104	48130.5	1.83648	0.0987186	18.6031	3.03e-77	9.11872e-76	unc-104
bip2	6255.91	1.86219	0.10024	18.5773	4.90198e-77	1.47175e-75	bip2
Octbeta1R	3392.68	2.12552	0.114421	18.5763	4.99402e-77	1.49585e-75	Octbeta1R
RpL29	7230.04	1.97108	0.106186	18.5624	6.47267e-77	1.93419e-75	RpL29
Ets65A	1653.46	1.53219	0.0825603	18.5584	6.97675e-77	2.07992e-75	Ets65A
olf413	4271.11	1.86869	0.100722	18.5529	7.73061e-77	2.29927e-75	olf413
Dap160	8240.83	1.60733	0.0866727	18.5449	8.97335e-77	2.66265e-75	Dap160
CG34330	321.475	-7.24751	0.39115	-18.5287	1.21183e-76	3.58747e-75	CG34330
Dhc64C	8063.81	1.74955	0.0945177	18.5103	1.70514e-76	5.03612e-75	Dhc64C
CG32206	3425.06	2.0937	0.113136	18.5061	1.84413e-76	5.43398e-75	CG32206
lap	12319.1	1.77278	0.0957963	18.5058	1.85528e-76	5.45419e-75	lap
st	648.205	-2.36645	0.127891	-18.5036	1.93068e-76	5.66273e-75	st
Teh1	2424.99	2.05617	0.111389	18.4594	4.37976e-76	1.28163e-74	Teh1
Obp56h	191.093	-4.70631	0.255041	-18.4532	4.91867e-76	1.43603e-74	Obp56h
CG7834	5255.29	-2.03211	0.110126	-18.4526	4.97081e-76	1.44792e-74	CG7834
CG3091	1810.25	-2.1841	0.11845	-18.4389	6.40172e-76	1.86045e-74	CG3091
robo3	2642.55	1.71149	0.0928206	18.4387	6.42473e-76	1.86288e-74	robo3
CG12075	774.845	-3.22406	0.174971	-18.4262	8.09379e-76	2.34148e-74	CG12075
CG43778	7519.8	2.01433	0.109323	18.4255	8.20324e-76	2.36775e-74	CG43778
CG13841	215.885	-4.15757	0.225692	-18.4214	8.84826e-76	2.54814e-74	CG13841
meng	1194.28	1.93644	0.105175	18.4117	1.05851e-75	3.04142e-74	meng
Pkc98E	11737.8	1.50566	0.0818323	18.3993	1.33117e-75	3.81623e-74	Pkc98E
Hk	20079	1.83399	0.0998367	18.3699	2.28651e-75	6.54024e-74	Hk
Sema2b	2350.42	1.94844	0.106077	18.3681	2.36549e-75	6.75094e-74	Sema2b
egh	4631.85	1.26377	0.068807	18.3669	2.41826e-75	6.88607e-74	egh
Eip78C	1934.78	1.58997	0.0866029	18.3593	2.78374e-75	7.90906e-74	Eip78C
fus	1865.08	-1.92105	0.104639	-18.3589	2.80123e-75	7.94097e-74	fus
CG14984	389.448	-3.65949	0.199333	-18.3586	2.81711e-75	7.96821e-74	CG14984
tsl	2013.58	-2.4855	0.135429	-18.3528	3.13408e-75	8.84508e-74	tsl
sprt	982.951	-1.88033	0.10247	-18.35	3.29936e-75	9.29089e-74	sprt
Gad1	31481	1.51718	0.0827087	18.3437	3.70527e-75	1.04108e-73	Gad1
fred	2192.89	2.15575	0.117606	18.3303	4.74395e-75	1.32998e-73	fred
AstA-R1	785.722	2.13871	0.116911	18.2934	9.33318e-75	2.61082e-73	AstA-R1
DCP2	5599.27	1.52263	0.0832483	18.2902	9.89988e-75	2.76326e-73	DCP2
CG34155	1523.12	2.16827	0.118571	18.2867	1.05705e-74	2.94398e-73	CG34155
lncRNA:CR43452	207.166	-5.14887	0.281581	-18.2856	1.07854e-74	2.99724e-73	lncRNA:CR43452
CG4168	2098.78	1.89452	0.10361	18.2851	1.08804e-74	3.01705e-73	CG4168
luna	1044.81	2.14521	0.117381	18.2756	1.29462e-74	3.58206e-73	luna
aqz	20346.4	2.76665	0.151402	18.2735	1.34438e-74	3.71166e-73	aqz
Zasp52	6651.97	-2.22372	0.121846	-18.2502	2.0614e-74	5.67892e-73	Zasp52
CG33970	1095.09	-2.71846	0.149076	-18.2354	2.70367e-74	7.43217e-73	CG33970
plh	201.156	-3.78387	0.207635	-18.2236	3.35162e-74	9.19342e-73	plh
Mccc1	666.751	-2.46124	0.135217	-18.2021	4.967e-74	1.3595e-72	Mccc1
Megf8	1603.38	1.58563	0.0873718	18.148	1.33093e-73	3.63501e-72	Megf8
Evi5	5439.3	1.60563	0.0885147	18.1396	1.55028e-73	4.22503e-72	Evi5
CG43658	2239.85	1.47963	0.0815711	18.1391	1.56563e-73	4.25771e-72	CG43658
Tsp42Ea	4228.46	-1.31824	0.0727005	-18.1326	1.7638e-73	4.78638e-72	Tsp42Ea
CG17716	3372.32	1.64952	0.0910884	18.1089	2.70883e-73	7.3352e-72	CG17716
Cbp53E	13664.7	1.84267	0.101783	18.1039	2.96763e-73	8.01893e-72	Cbp53E
Sur-8	4349.37	1.77114	0.0978645	18.0979	3.31282e-73	8.93266e-72	Sur-8
jbug	5161.24	-2.23958	0.123827	-18.0864	4.07969e-73	1.09771e-71	jbug
asRNA:CR11538	382.725	-8.00494	0.443143	-18.064	6.12089e-73	1.64345e-71	asRNA:CR11538
CG43795	3714.72	1.40308	0.0777656	18.0424	9.05346e-73	2.42572e-71	CG43795
Nf1	5198.19	2.02383	0.11226	18.028	1.17396e-72	3.1388e-71	Nf1
yellow-d	526.577	-5.54755	0.307831	-18.0214	1.32345e-72	3.53104e-71	yellow-d
shakB	10805.1	2.04494	0.113567	18.0065	1.73293e-72	4.61087e-71	shakB
olf186-M	667.705	-1.93364	0.107386	-18.0064	1.73543e-72	4.61087e-71	olf186-M
Mpcp2	27416.5	1.37728	0.0766664	17.9646	3.69244e-72	9.78998e-71	Mpcp2
Hsp83	9533.03	-1.29809	0.0723246	-17.9481	4.96834e-72	1.31454e-70	Hsp83
atilla	1665.02	-2.90628	0.162064	-17.9329	6.52647e-72	1.72321e-70	atilla
shi	34098.8	1.60413	0.0895635	17.9106	9.75431e-72	2.57012e-70	shi
CG11044	204.169	-6.20947	0.346907	-17.8995	1.18896e-71	3.12624e-70	CG11044
CG12655	423.671	-4.4736	0.249935	-17.8991	1.19888e-71	3.14582e-70	CG12655
Syt4	15205.1	1.58538	0.088605	17.8926	1.34601e-71	3.52459e-70	Syt4
pAbp	42843.4	1.61078	0.0901528	17.8673	2.12162e-71	5.54416e-70	pAbp
Aldh-III	4401.59	-1.25966	0.0705148	-17.8637	2.26073e-71	5.89554e-70	Aldh-III
CG1545	991.05	1.66179	0.0930952	17.8504	2.86926e-71	7.46713e-70	CG1545
Syt1	58229.3	1.7605	0.0986553	17.8449	3.16573e-71	8.22183e-70	Syt1
Hrb27C	22719.5	1.49538	0.0838307	17.8382	3.57313e-71	9.26096e-70	Hrb27C
Cyp4p1	1404.75	-2.60146	0.145875	-17.8334	3.8875e-71	1.00552e-69	Cyp4p1
Fs(2)Ket	4077.37	1.49995	0.0841592	17.8228	4.70648e-71	1.21488e-69	Fs(2)Ket
Cdep	12353.5	1.85559	0.104152	17.8161	5.30502e-71	1.36661e-69	Cdep
Hr38	2668.1	3.67111	0.206133	17.8094	5.97189e-71	1.53528e-69	Hr38
br	3072.37	2.38415	0.133961	17.7973	7.412e-71	1.90166e-69	br
Vha26	14207.2	1.31856	0.0742741	17.7526	1.64548e-70	4.21324e-69	Vha26
Adgf-A	271.555	-4.11711	0.231944	-17.7504	1.71105e-70	4.37229e-69	Adgf-A
yellow-h	454.671	-2.77163	0.156163	-17.7484	1.77476e-70	4.52599e-69	yellow-h
Usf	2352.7	1.48717	0.0840943	17.6846	5.51586e-70	1.40384e-68	Usf
bchs	5575.6	2.05026	0.116108	17.6581	8.81339e-70	2.2386e-68	bchs
unk	2494.12	1.80671	0.102369	17.649	1.03632e-69	2.62699e-68	unk
Ent3	3067.11	1.52221	0.0863398	17.6305	1.43737e-69	3.63638e-68	Ent3
Octbeta3R	2167.03	1.43026	0.0811364	17.6278	1.50682e-69	3.8045e-68	Octbeta3R
Pde6	5013.62	1.59839	0.0907354	17.6159	1.85992e-69	4.68671e-68	Pde6
CG1927	2511.81	-1.29232	0.073426	-17.6004	2.44727e-69	6.15451e-68	CG1927
tfc	232.968	-3.27839	0.186374	-17.5904	2.9199e-69	7.3286e-68	tfc
PlexA	8689.47	2.08746	0.118754	17.5781	3.62452e-69	9.07917e-68	PlexA
Ubi-p5E	16687.5	1.52613	0.0868542	17.5712	4.09621e-69	1.02405e-67	Ubi-p5E
CG15412	277.48	-2.75976	0.157132	-17.5633	4.70604e-69	1.1742e-67	CG15412
Ggamma30A	98770.8	1.34307	0.0765338	17.5488	6.07832e-69	1.51362e-67	Ggamma30A
CG14132	702.221	-3.46932	0.197918	-17.5291	8.59529e-69	2.13621e-67	CG14132
Hnf4	1952.15	-1.73988	0.0993698	-17.5091	1.22129e-68	3.02936e-67	Hnf4
obst-E	441.422	-4.18204	0.239189	-17.4842	1.89001e-68	4.67898e-67	obst-E
rin	6594.22	1.47762	0.0845189	17.4827	1.93982e-68	4.79294e-67	rin
CG18304	375.028	-4.80074	0.275411	-17.4311	4.78796e-68	1.18072e-66	CG18304
CG1358	10054.6	1.38143	0.0792674	17.4274	5.11094e-68	1.25793e-66	CG1358
CG14024	1986.82	1.75441	0.100728	17.4173	6.10213e-68	1.49898e-66	CG14024
stai	8757.14	1.30959	0.0751913	17.4168	6.15634e-68	1.50937e-66	stai
CG8854	249.079	-3.19706	0.183697	-17.4039	7.7025e-68	1.88481e-66	CG8854
Tet	8006.06	1.67594	0.0964494	17.3763	1.24652e-67	3.0444e-66	Tet
dpr8	3178.59	1.6984	0.0978812	17.3516	1.91684e-67	4.67254e-66	dpr8
plum	1172.6	2.01603	0.116199	17.3499	1.97751e-67	4.8112e-66	plum
Atx2	7492.05	1.48932	0.0859713	17.3234	3.1321e-67	7.60568e-66	Atx2
Syp	15931.3	1.64518	0.0951828	17.2844	6.16574e-67	1.49437e-65	Syp
CG42232	1516.34	1.58383	0.0916521	17.2809	6.55123e-67	1.58477e-65	CG42232
Tpst	786.895	2.39686	0.138745	17.2753	7.22374e-67	1.74413e-65	Tpst
CG17111	1844.63	-2.44097	0.141395	-17.2634	8.86528e-67	2.13641e-65	CG17111
Hip14	1696.31	1.3694	0.0793649	17.2544	1.03614e-66	2.49222e-65	Hip14
CG5390	3984.8	-2.1083	0.122284	-17.241	1.30714e-66	3.13813e-65	CG5390
sNPF-R	1252.6	1.64044	0.0951542	17.2398	1.33459e-66	3.19798e-65	sNPF-R
CG33178	663.327	-4.15486	0.241206	-17.2253	1.71406e-66	4.09955e-65	CG33178
RhoGAPp190	12566.2	1.74615	0.101375	17.2247	1.73342e-66	4.13805e-65	RhoGAPp190
Tsf3	267.054	-2.6946	0.156446	-17.2238	1.75962e-66	4.19273e-65	Tsf3
sand	183.508	-5.36723	0.311625	-17.2234	1.7729e-66	4.21644e-65	sand
trx	4970.03	1.71696	0.0997719	17.2089	2.27852e-66	5.40883e-65	trx
cpo	12781.3	1.52103	0.0884989	17.187	3.3203e-66	7.86713e-65	cpo
rdgB	14300.1	1.70462	0.0992363	17.1773	3.92481e-66	9.28215e-65	rdgB
CG44085	2571.76	-3.29712	0.192165	-17.1577	5.50074e-66	1.2985e-64	CG44085
CG14535	1105.68	1.92876	0.112508	17.1433	7.05472e-66	1.66224e-64	CG14535
Idgf5	1156.56	-2.91543	0.170204	-17.129	9.01786e-66	2.12087e-64	Idgf5
Ggt-1	514.831	-2.41813	0.141174	-17.1287	9.06448e-66	2.12789e-64	Ggt-1
Su(Tpl)	5942.5	1.32246	0.0772412	17.1212	1.03169e-65	2.41744e-64	Su(Tpl)
Hsc70-1	493.263	-2.66021	0.155611	-17.0953	1.60954e-65	3.76449e-64	Hsc70-1
dpr14	3032.85	1.65894	0.097049	17.0938	1.65066e-65	3.85357e-64	dpr14
tyf	4582.51	1.35019	0.0790311	17.0843	1.94214e-65	4.52571e-64	tyf
bma	2820.16	1.92436	0.112649	17.0828	1.99406e-65	4.63821e-64	bma
P5cr-2	2199.08	-3.63155	0.213092	-17.0421	3.99998e-65	9.28698e-64	P5cr-2
clumsy	156.753	-4.18724	0.246035	-17.0189	5.94906e-65	1.37871e-63	clumsy
Eph	6951	1.41769	0.0833174	17.0156	6.29479e-65	1.45617e-63	Eph
pHCl-1	4670.18	2.03929	0.119884	17.0105	6.86451e-65	1.58508e-63	pHCl-1
SCOT	878.491	-2.01476	0.118714	-16.9716	1.33249e-64	3.07125e-63	SCOT
Pdp1	24920.1	1.95905	0.115658	16.9383	2.34673e-64	5.39918e-63	Pdp1
CG8745	5479.7	1.38879	0.0820412	16.928	2.7988e-64	6.42762e-63	CG8745
Ptp99A	8192.12	1.67717	0.099126	16.9196	3.2256e-64	7.39443e-63	Ptp99A
Src64B	1313.15	1.5212	0.0899867	16.9047	4.15635e-64	9.51093e-63	Src64B
CG40006	685.931	-3.9041	0.231255	-16.8822	6.08237e-64	1.38932e-62	CG40006
CG30419	1239.87	1.72891	0.102645	16.8436	1.16952e-63	2.6666e-62	CG30419
CG8369	12203.9	1.33279	0.0791307	16.8429	1.18364e-63	2.69396e-62	CG8369
CG34396	151.425	-4.77879	0.283945	-16.83	1.47187e-63	3.34395e-62	CG34396
fid	1751.59	1.79904	0.107094	16.7987	2.49349e-63	5.65488e-62	fid
lncRNA:CR44922	5059.98	2.08407	0.124089	16.795	2.65569e-63	6.01199e-62	lncRNA:CR44922
zld	1025.46	2.40806	0.143416	16.7907	2.85271e-63	6.44652e-62	zld
nAChRalpha5	10979	2.37662	0.141545	16.7906	2.85989e-63	6.45126e-62	nAChRalpha5
SK	14760.4	1.7171	0.102414	16.7664	4.30097e-63	9.68482e-62	SK
beat-IIa	4386.11	1.33482	0.0796321	16.7624	4.59913e-63	1.03379e-61	beat-IIa
Reg-2	791.072	-3.57187	0.213188	-16.7546	5.24441e-63	1.17675e-61	Reg-2
Thd1	6594.87	1.96781	0.117471	16.7513	5.53573e-63	1.23993e-61	Thd1
cv	1300.35	-2.17811	0.130059	-16.747	5.95121e-63	1.33064e-61	cv
Blimp-1	3177.63	1.31078	0.0782991	16.7407	6.62165e-63	1.47794e-61	Blimp-1
Paip2	2430.44	1.24941	0.0746773	16.7308	7.82295e-63	1.74301e-61	Paip2
modSP	1215.39	-2.96853	0.177643	-16.7106	1.09664e-62	2.43911e-61	modSP
GstO3	575.091	-2.57204	0.153986	-16.7031	1.24506e-62	2.76439e-61	GstO3
CARPA	1161.82	1.83899	0.110137	16.6973	1.37162e-62	3.04007e-61	CARPA
CycT	3989.59	1.4479	0.0867856	16.6836	1.72427e-62	3.81502e-61	CycT
Rbcn-3B	5116.34	1.28714	0.0772599	16.6599	2.56316e-62	5.66125e-61	Rbcn-3B
Cad96Ca	357.019	-2.86665	0.172301	-16.6374	3.73286e-62	8.23043e-61	Cad96Ca
VGAT	3803.4	1.4758	0.0887146	16.6354	3.8628e-62	8.50218e-61	VGAT
CG7402	156.374	-5.57372	0.335276	-16.6243	4.65029e-62	1.02178e-60	CG7402
Usp7	6410.52	1.19862	0.0721148	16.6209	4.91555e-62	1.07819e-60	Usp7
CG31635	5198.11	1.5172	0.0912876	16.62	4.99271e-62	1.09323e-60	CG31635
FucTA	1386.21	1.55516	0.093589	16.6169	5.25801e-62	1.14934e-60	FucTA
Duox	266.866	-3.67532	0.221231	-16.6131	5.60547e-62	1.22319e-60	Duox
grass	1195	-2.93923	0.176979	-16.6078	6.12221e-62	1.33366e-60	grass
GABA-B-R3	2827.46	1.65875	0.0998988	16.6043	6.48925e-62	1.41119e-60	GABA-B-R3
wry	12349.4	1.63196	0.0984483	16.5769	1.0246e-61	2.22435e-60	wry
CG33199	308.707	2.98432	0.180124	16.5681	1.18505e-61	2.56828e-60	CG33199
Obp57c	3049.82	-6.66037	0.402436	-16.5501	1.59734e-61	3.45591e-60	Obp57c
Smox	4495.87	1.32221	0.0799359	16.5409	1.86251e-61	4.02277e-60	Smox
beat-IV	2328.64	1.36645	0.0826261	16.5377	1.96218e-61	4.23085e-60	beat-IV
CG43689	1383.19	2.03484	0.123152	16.5229	2.50957e-61	5.40196e-60	CG43689
Pka-R2	10297	1.60683	0.0973002	16.5142	2.90217e-61	6.23646e-60	Pka-R2
Ance-3	630.477	-2.44393	0.148075	-16.5047	3.39264e-61	7.27812e-60	Ance-3
Trf4-1	3311.56	1.57872	0.0956689	16.5019	3.55531e-61	7.61424e-60	Trf4-1
Syt12	1742.73	1.5767	0.095597	16.4932	4.10684e-61	8.78062e-60	Syt12
Syn	23325.2	1.85946	0.113049	16.4484	8.61751e-61	1.83937e-59	Syn
CG4733	640.791	-1.75148	0.106519	-16.4428	9.43905e-61	2.01134e-59	CG4733
CG14694	242.93	-2.72985	0.166036	-16.4414	9.66921e-61	2.05693e-59	CG14694
CG7016	690.038	-2.7812	0.169276	-16.43	1.16727e-60	2.47898e-59	CG7016
hth	9070.79	1.69898	0.10342	16.4281	1.20432e-60	2.5534e-59	hth
CG15431	2978.34	1.54317	0.0939596	16.4237	1.29326e-60	2.7374e-59	CG15431
CG15202	382.528	-2.38618	0.145399	-16.4113	1.58858e-60	3.3569e-59	CG15202
N	1625.95	1.64136	0.100074	16.4015	1.86671e-60	3.93808e-59	N
Syt7	7868.82	1.27331	0.0776761	16.3926	2.1618e-60	4.55304e-59	Syt7
E(Pc)	4313.07	1.46485	0.08939	16.3872	2.36212e-60	4.9667e-59	E(Pc)
CR32009	782.814	2.10395	0.128473	16.3766	2.80886e-60	5.89629e-59	CR32009
CG34354	3755.84	1.61266	0.0985613	16.3621	3.56861e-60	7.47877e-59	CG34354
sced	612.912	1.92279	0.117691	16.3376	5.33161e-60	1.11551e-58	sced
CG14964	194.381	-4.92786	0.302218	-16.3056	9.0004e-60	1.88002e-58	CG14964
5-HT1A	2442.12	1.53434	0.0941683	16.2937	1.09492e-59	2.28333e-58	5-HT1A
CG14274	1740.54	1.38297	0.0849139	16.2868	1.22538e-59	2.5512e-58	CG14274
CG15803	2051.47	1.94999	0.119747	16.2843	1.27663e-59	2.65355e-58	CG15803
CG6123	3211.69	1.71121	0.10515	16.274	1.50908e-59	3.13159e-58	CG6123
Ih	26593.8	1.5376	0.0945259	16.2664	1.70808e-59	3.53876e-58	Ih
SERCA	19781.1	-1.35711	0.0835079	-16.2512	2.18929e-59	4.52833e-58	SERCA
jus	12696.4	1.73865	0.107103	16.2334	2.92706e-59	6.04451e-58	jus
mGluR	4335.27	2.19303	0.135102	16.2325	2.97252e-59	6.12315e-58	mGluR
side-VI	4684.37	1.84117	0.113425	16.2324	2.97479e-59	6.12315e-58	side-VI
mdy	1509.34	-2.67382	0.164783	-16.2263	3.28605e-59	6.75288e-58	mdy
Nlg4	2190.43	1.59461	0.0983825	16.2082	4.41057e-59	9.04916e-58	Nlg4
CG5910	1269.81	-1.90105	0.117337	-16.2016	4.91308e-59	1.00639e-57	CG5910
CG5707	1421.79	-2.5984	0.160405	-16.199	5.12467e-59	1.04804e-57	CG5707
rno	2641.63	1.61316	0.0997474	16.1724	7.89165e-59	1.61132e-57	rno
Vha68-1	19056.6	1.26619	0.0783584	16.1589	9.82941e-59	2.00375e-57	Vha68-1
sca	1359.6	1.6085	0.0996809	16.1364	1.41451e-58	2.87889e-57	sca
nrv2	28266.2	1.36998	0.0849372	16.1293	1.58848e-58	3.22779e-57	nrv2
Best2	2131.91	-2.24908	0.139538	-16.1181	1.90466e-58	3.86409e-57	Best2
CG43736	3642.3	1.5417	0.0956893	16.1116	2.11625e-58	4.2865e-57	CG43736
lncRNA:CR46003	358.395	3.10897	0.193197	16.0922	2.89197e-58	5.84842e-57	lncRNA:CR46003
rad	7411.72	1.86919	0.116215	16.084	3.30531e-58	6.67367e-57	rad
CG42340	1479.58	1.66343	0.103582	16.0591	4.93852e-58	9.95543e-57	CG42340
CG3301	1523	-2.96686	0.184785	-16.0557	5.21421e-58	1.04945e-56	CG3301
enc	10384.1	1.56949	0.0978981	16.0319	7.651e-58	1.53746e-56	enc
CG13995	2262.27	2.08779	0.130243	16.03	7.89049e-58	1.58308e-56	CG13995
Ssdp	5350.02	1.42212	0.0887518	16.0236	8.74341e-58	1.75144e-56	Ssdp
NAT1	14066.7	1.11664	0.0697038	16.0198	9.29717e-58	1.85943e-56	NAT1
Rab3	15054.1	1.53437	0.0957874	16.0185	9.49361e-58	1.89574e-56	Rab3
skd	5309.29	1.57534	0.0983605	16.0159	9.88904e-58	1.9716e-56	skd
ea	272.044	-3.0328	0.189425	-16.0106	1.07846e-57	2.14678e-56	ea
Cyp4d8	538.504	-2.97556	0.186134	-15.9861	1.59764e-57	3.17528e-56	Cyp4d8
rl	3287.36	1.41503	0.0885566	15.9789	1.79384e-57	3.55966e-56	rl
CG13101	166.152	-4.88287	0.305721	-15.9717	2.01381e-57	3.98992e-56	CG13101
Tsp42Eh	132.162	-4.5436	0.284537	-15.9684	2.12125e-57	4.19624e-56	Tsp42Eh
NK7.1	2002.08	1.46334	0.0916681	15.9635	2.29633e-57	4.53551e-56	NK7.1
CG46448	1940.23	1.67827	0.105144	15.9617	2.36235e-57	4.65867e-56	CG46448
hang	3896.35	1.48529	0.0930538	15.9616	2.36678e-57	4.66018e-56	hang
chn	10402.6	1.51615	0.0950361	15.9534	2.6989e-57	5.30589e-56	chn
Map205	2204.61	1.44894	0.0908566	15.9475	2.96446e-57	5.81897e-56	Map205
CG17189	250.9	-4.39291	0.275745	-15.931	3.85836e-57	7.56191e-56	CG17189
oc	1321.34	1.77174	0.111299	15.9187	4.70175e-57	9.20066e-56	oc
CG46301	1029.81	1.8883	0.118626	15.9181	4.74549e-57	9.27196e-56	CG46301
CG14275	560.543	-2.43846	0.153495	-15.8862	7.89502e-57	1.5402e-55	CG14275
CG13024	246.623	-4.19442	0.264203	-15.8757	9.32891e-57	1.81713e-55	CG13024
kek2	3191.4	1.67436	0.105475	15.8744	9.53571e-57	1.85457e-55	kek2
stau	7744.46	1.39496	0.0878807	15.8733	9.69299e-57	1.88228e-55	stau
Cyp4c3	156.715	-6.20169	0.390719	-15.8725	9.82395e-57	1.9048e-55	Cyp4c3
Ulp1	1930.21	1.3898	0.0875661	15.8715	9.98475e-57	1.93302e-55	Ulp1
Tnpo	4037.23	1.38664	0.0873841	15.8684	1.04923e-56	2.02818e-55	Tnpo
CG34325	650.846	-1.8555	0.116957	-15.8648	1.11041e-56	2.14319e-55	CG34325
nocte	9569.63	1.46593	0.0925476	15.8398	1.65422e-56	3.18795e-55	nocte
sv	531.754	-2.10464	0.132892	-15.8372	1.72278e-56	3.31505e-55	sv
CG9368	1621.81	1.71439	0.108265	15.8351	1.78255e-56	3.42486e-55	CG9368
Ugt36F1	165.556	-6.28355	0.396923	-15.8306	1.91254e-56	3.66907e-55	Ugt36F1
Cpr11B	175.425	-5.98605	0.378134	-15.8305	1.9166e-56	3.67131e-55	Cpr11B
Ets98B	796.716	-2.61978	0.165509	-15.8286	1.97437e-56	3.77628e-55	Ets98B
Mkp3	4130.25	1.41575	0.0894744	15.8229	2.16262e-56	4.13012e-55	Mkp3
CG12851	2179.03	1.75541	0.110965	15.8195	2.28201e-56	4.35159e-55	CG12851
RapGAP1	4238.7	1.43452	0.0908209	15.795	3.36757e-56	6.41202e-55	RapGAP1
lola	20056.8	1.4376	0.091025	15.7935	3.4486e-56	6.55647e-55	lola
LamC	1256.83	-1.94313	0.123075	-15.7882	3.75389e-56	7.12622e-55	LamC
lncRNA:CR44832	1290.37	2.14967	0.136196	15.7837	4.02855e-56	7.6362e-55	lncRNA:CR44832
Xpc	3098.17	1.2194	0.0772621	15.7826	4.09645e-56	7.75334e-55	Xpc
puf	2482.65	1.51853	0.0962494	15.7771	4.47525e-56	8.45768e-55	puf
Hers	6325.1	1.55017	0.0984003	15.7537	6.47588e-56	1.22205e-54	Hers
dbo	2441.21	1.25167	0.079554	15.7336	8.89587e-56	1.67623e-54	dbo
CG44837	2514.16	1.57829	0.100329	15.731	9.26832e-56	1.74382e-54	CG44837
Jupiter	6855.66	1.27051	0.0808022	15.7238	1.03961e-55	1.95312e-54	Jupiter
Fer2LCH	11058.2	0.959945	0.0610699	15.7188	1.12434e-55	2.10917e-54	Fer2LCH
CG6084	5228.04	-1.58359	0.10085	-15.7024	1.45575e-55	2.72684e-54	CG6084
Pkc53E	8692.76	1.35709	0.0864697	15.6945	1.65042e-55	3.08695e-54	Pkc53E
so	589.331	-1.84468	0.11758	-15.6887	1.80588e-55	3.37275e-54	so
Dgk	4759.16	1.92896	0.122969	15.6866	1.8689e-55	3.48532e-54	Dgk
colt	3445.43	-1.85761	0.118422	-15.6863	1.87571e-55	3.49289e-54	colt
CG31313	4479.45	-2.98509	0.190345	-15.6825	1.99305e-55	3.70597e-54	CG31313
lncRNA:CR31781	1540.94	-3.1349	0.199968	-15.677	2.17441e-55	4.03728e-54	lncRNA:CR31781
CG8910	3494.58	1.91278	0.122107	15.6648	2.63098e-55	4.87787e-54	CG8910
Est-6	12663.2	-2.12756	0.135925	-15.6525	3.19428e-55	5.91361e-54	Est-6
Cyp4d20	572.122	-3.1297	0.199954	-15.6521	3.21409e-55	5.94162e-54	Cyp4d20
zyd	4583.68	1.15207	0.0736748	15.6373	4.05704e-55	7.48902e-54	zyd
CG1090	7682.03	2.29461	0.146855	15.625	4.92087e-55	9.0704e-54	CG1090
svr	10146.3	1.40803	0.0901583	15.6173	5.54947e-55	1.02142e-53	svr
Gat	13270.2	1.86942	0.119762	15.6094	6.27854e-55	1.15394e-53	Gat
CG11309	1977.65	-1.68279	0.107834	-15.6054	6.68828e-55	1.22747e-53	CG11309
Vdup1	796.118	-3.15595	0.202254	-15.6039	6.84725e-55	1.25483e-53	Vdup1
RpL41	10174.5	1.511	0.0968707	15.5981	7.49835e-55	1.37218e-53	RpL41
Lim1	1501.44	1.77654	0.11394	15.5919	8.26883e-55	1.511e-53	Lim1
CG8740	3629.27	-1.82295	0.117001	-15.5806	9.86985e-55	1.80096e-53	CG8740
Cbs	1145.97	-1.63818	0.105149	-15.5796	1.00256e-54	1.82676e-53	Cbs
prd1	4784.59	1.53037	0.0982421	15.5775	1.03519e-54	1.88351e-53	prd1
Synj	6041.59	1.28272	0.0823471	15.577	1.0426e-54	1.89428e-53	Synj
CG7900	358.535	-2.40879	0.154705	-15.5702	1.16065e-54	2.10574e-53	CG7900
Kal1	864.159	-2.23372	0.143602	-15.5549	1.47299e-54	2.66862e-53	Kal1
CanB	4390.19	1.2795	0.0822598	15.5544	1.48558e-54	2.68759e-53	CanB
beta-Spec	27927	1.22951	0.0791027	15.5433	1.76781e-54	3.19363e-53	beta-Spec
Rop	13028.3	1.27453	0.0820386	15.5357	1.988e-54	3.58631e-53	Rop
fw	427.319	-4.48537	0.288769	-15.5327	2.0826e-54	3.74821e-53	fw
CG14105	198.642	-4.40382	0.283519	-15.5327	2.08365e-54	3.74821e-53	CG14105
Eip63E	4807.97	1.2825	0.0825824	15.5299	2.17613e-54	3.90903e-53	Eip63E
SPoCk	13977.6	1.20177	0.0774323	15.5203	2.52901e-54	4.5365e-53	SPoCk
sif	6372.81	2.7712	0.178577	15.5183	2.61005e-54	4.67527e-53	sif
Ms	4315.61	1.78585	0.115122	15.5126	2.85125e-54	5.10012e-53	Ms
CG5521	2106.83	1.51721	0.0979133	15.4955	3.72209e-54	6.64846e-53	CG5521
Rpe	861.292	-2.21439	0.142992	-15.4861	4.30742e-54	7.68318e-53	Rpe
CdGAPr	2622.08	1.14004	0.0736388	15.4815	4.62692e-54	8.2415e-53	CdGAPr
exd	4912.1	1.23439	0.0797396	15.4803	4.71512e-54	8.38683e-53	exd
larp	9511.62	1.3575	0.0877455	15.4709	5.45734e-54	9.69345e-53	larp
CG31689	5159.02	-1.91754	0.12402	-15.4615	6.31268e-54	1.11971e-52	CG31689
nAChRalpha7	12209.7	1.76509	0.114218	15.4537	7.12359e-54	1.26178e-52	nAChRalpha7
toc	7740.34	1.2483	0.0807788	15.4534	7.16201e-54	1.26682e-52	toc
Drep4	1082.08	1.50486	0.0974042	15.4496	7.5919e-54	1.34099e-52	Drep4
CG11841	1826.05	-3.07014	0.198765	-15.4461	8.01725e-54	1.41415e-52	CG11841
CG32204	1611.63	1.50351	0.0974179	15.4336	9.72336e-54	1.71271e-52	CG32204
jing	2140.96	1.66305	0.107834	15.4224	1.1578e-53	2.03658e-52	jing
CG30158	2430.49	1.53837	0.0997724	15.4188	1.22443e-53	2.15079e-52	CG30158
CG17032	763.879	-1.94161	0.125948	-15.4159	1.2792e-53	2.24389e-52	CG17032
foxo	1913.34	-1.45315	0.0942748	-15.4139	1.31898e-53	2.31048e-52	foxo
spirit	259.3	-3.93088	0.25522	-15.402	1.58773e-53	2.77744e-52	spirit
cry	5854.17	-1.16775	0.075841	-15.3973	1.70627e-53	2.98069e-52	cry
Nplp1	5486.9	1.49496	0.0970984	15.3964	1.73113e-53	3.01651e-52	Nplp1
Def	239.062	-6.73287	0.437303	-15.3964	1.73152e-53	3.01651e-52	Def
CG15528	244.984	-3.24906	0.211145	-15.3878	1.97632e-53	3.43826e-52	CG15528
Ccn	2195.22	1.31477	0.0855366	15.3708	2.56789e-53	4.46131e-52	Ccn
nAChRalpha4	6130.34	2.12311	0.138138	15.3695	2.6204e-53	4.54632e-52	nAChRalpha4
CG43093	246.42	-4.43494	0.288614	-15.3663	2.75248e-53	4.76895e-52	CG43093
CG17075	1725.53	1.81711	0.118289	15.3616	2.95959e-53	5.12081e-52	CG17075
Dh31	3067.78	1.54963	0.101001	15.3427	3.96653e-53	6.85374e-52	Dh31
CG15083	378.882	-2.34619	0.153076	-15.327	5.04703e-53	8.70887e-52	CG15083
PlexB	3703.51	1.81021	0.118122	15.3249	5.21166e-53	8.98075e-52	PlexB
CG5151	863.797	1.68333	0.109984	15.3053	7.04929e-53	1.21309e-51	CG5151
CG34353	3332.74	1.58862	0.103807	15.3036	7.23433e-53	1.24325e-51	CG34353
CG11275	686.9	-2.13819	0.139776	-15.2972	7.98225e-53	1.36993e-51	CG11275
na	6998.99	1.53488	0.100342	15.2964	8.07813e-53	1.38451e-51	na
eag	5706.76	2.22456	0.145513	15.2877	9.22863e-53	1.57956e-51	eag
Unc-89	2214.7	-3.24949	0.212581	-15.2858	9.50289e-53	1.62432e-51	Unc-89
CCHa2	2470.92	-2.25076	0.147272	-15.283	9.92245e-53	1.69375e-51	CCHa2
nrv1	4763.48	-1.88267	0.123374	-15.2599	1.41492e-52	2.41201e-51	nrv1
Wee1	1698.74	1.63894	0.107476	15.2494	1.66087e-52	2.82749e-51	Wee1
l(3)80Fg	6561.37	1.0019	0.0657495	15.2382	1.97276e-52	3.35396e-51	l(3)80Fg
CG5001	956.336	-2.01326	0.132202	-15.2287	2.28226e-52	3.87496e-51	CG5001
Zip89B	297.431	-4.40775	0.289545	-15.223	2.48783e-52	4.21834e-51	Zip89B
Fitm	912.125	-1.47459	0.0969197	-15.2145	2.83287e-52	4.797e-51	Fitm
Dhpr	2104.43	-1.33901	0.0880729	-15.2035	3.35374e-52	5.67145e-51	Dhpr
Shmt	4595.72	-2.26413	0.14898	-15.1975	3.67425e-52	6.20518e-51	Shmt
sPLA2	1144.67	-2.11013	0.138955	-15.1857	4.40087e-52	7.42245e-51	sPLA2
CG9394	12910.8	1.17807	0.07758	15.1852	4.4331e-52	7.46689e-51	CG9394
Lis-1	10919	1.11902	0.0737193	15.1795	4.83608e-52	8.13487e-51	Lis-1
Echs1	3785.33	-2.01446	0.132754	-15.1744	5.22721e-52	8.78117e-51	Echs1
CG12268	202.894	-5.08208	0.335308	-15.1565	6.86776e-52	1.15219e-50	CG12268
mbl	15564.4	1.59888	0.105687	15.1284	1.05196e-51	1.76251e-50	mbl
Abl	7248.78	1.50286	0.0993449	15.1277	1.06373e-51	1.77874e-50	Abl
GABA-B-R1	4012.56	1.67202	0.110527	15.1276	1.06444e-51	1.77874e-50	GABA-B-R1
CG15211	901.116	-2.22613	0.147233	-15.1198	1.1997e-51	2.00212e-50	CG15211
Mthfs	1704.31	-3.08985	0.204486	-15.1103	1.38565e-51	2.30941e-50	Mthfs
CG1299	1178.82	-3.2591	0.215771	-15.1044	1.51462e-51	2.52105e-50	CG1299
CG42402	2392.8	1.67557	0.110981	15.0978	1.67476e-51	2.78396e-50	CG42402
CG9395	2946.06	1.33681	0.0885771	15.0921	1.82627e-51	3.03185e-50	CG9395
CG42269	123.084	-4.36727	0.289601	-15.0803	2.18217e-51	3.61795e-50	CG42269
CG5381	922.046	-1.83474	0.121807	-15.0627	2.85036e-51	4.71963e-50	CG5381
pico	1672.1	1.40167	0.0931231	15.0518	3.35987e-51	5.55604e-50	pico
ScpX	2343.79	-1.58023	0.105158	-15.0272	4.8696e-51	8.04212e-50	ScpX
fax	12704.1	0.915003	0.0609929	15.0018	7.14627e-51	1.17867e-49	fax
CG7724	448.981	-4.69932	0.313539	-14.988	8.79626e-51	1.44893e-49	CG7724
ab	3760.12	1.39384	0.0930207	14.9842	9.31055e-51	1.53166e-49	ab
Cyp4ac1	1319.6	-2.14328	0.14305	-14.9827	9.53355e-51	1.56631e-49	Cyp4ac1
Ncoa6	3100.1	1.53916	0.102737	14.9816	9.68377e-51	1.58894e-49	Ncoa6
CG17698	6950.14	1.39596	0.0932011	14.9779	1.024e-50	1.67803e-49	CG17698
Unc-76	9024.92	1.17057	0.0781778	14.9731	1.10039e-50	1.80089e-49	Unc-76
CG1806	258.805	-3.20176	0.21393	-14.9664	1.21724e-50	1.98957e-49	CG1806
sNPF	6248.6	1.5795	0.105603	14.9569	1.40373e-50	2.29144e-49	sNPF
CG13124	5007.08	-1.4476	0.0969267	-14.935	1.95027e-50	3.17952e-49	CG13124
Bx	2549.61	1.36486	0.0914023	14.9325	2.0262e-50	3.29906e-49	Bx
dpr10	1806.46	1.42294	0.095298	14.9315	2.05686e-50	3.3447e-49	dpr10
CG11951	652.66	-3.42143	0.229468	-14.9103	2.82601e-50	4.58956e-49	CG11951
Shawl	1976.23	1.62431	0.108949	14.9089	2.8829e-50	4.67596e-49	Shawl
Ca-Ma2d	2247.51	1.38822	0.0931244	14.9071	2.96168e-50	4.79762e-49	Ca-Ma2d
tun	2833.31	1.46664	0.0984008	14.9048	3.06754e-50	4.96278e-49	tun
nonC	1849.11	1.21136	0.081364	14.8882	3.93222e-50	6.35358e-49	nonC
mmd	22879.1	1.69891	0.114119	14.8872	3.99136e-50	6.44094e-49	mmd
sotv	1803.55	1.34769	0.0906778	14.8623	5.78603e-50	9.3252e-49	sotv
Tdc1	212.851	-4.11974	0.277348	-14.854	6.55029e-50	1.05436e-48	Tdc1
CG9328	6405.68	1.03712	0.0698491	14.8479	7.17406e-50	1.1533e-48	CG9328
Rtnl1	16449.8	0.853387	0.0575319	14.8333	8.92624e-50	1.43316e-48	Rtnl1
Lip4	610.885	-2.64252	0.178295	-14.8211	1.07054e-49	1.71664e-48	Lip4
CG15765	14765.2	1.52173	0.102816	14.8006	1.45253e-49	2.32625e-48	CG15765
CG11835	135.491	-3.48524	0.235494	-14.7997	1.47105e-49	2.35083e-48	CG11835
Hil	588.034	-2.37204	0.160277	-14.7997	1.47158e-49	2.35083e-48	Hil
CG13917	12798.7	1.16341	0.0786382	14.7945	1.59017e-49	2.53709e-48	CG13917
CG14439	748.224	-2.57208	0.173885	-14.7919	1.65299e-49	2.63401e-48	CG14439
Ank2	37129.9	1.3396	0.0905713	14.7906	1.68552e-49	2.68247e-48	Ank2
sbb	8444.08	1.44042	0.0974284	14.7844	1.84684e-49	2.93553e-48	sbb
CG10011	4868.24	1.74774	0.118285	14.7757	2.10199e-49	3.33691e-48	CG10011
Uggt	1920.53	1.18576	0.0803248	14.7621	2.57283e-49	4.07927e-48	Uggt
CG12581	1921.12	-3.06403	0.207662	-14.7549	2.86071e-49	4.53005e-48	CG12581
Gip	1056.38	-1.87802	0.127293	-14.7536	2.91824e-49	4.6154e-48	Gip
CG3556	7442.56	1.34826	0.0914333	14.7458	3.27365e-49	5.17107e-48	CG3556
CG10348	122.343	-4.25901	0.288918	-14.7412	3.50411e-49	5.52822e-48	CG10348
eya	1237.86	-2.01602	0.136787	-14.7384	3.65445e-49	5.75825e-48	eya
Sytalpha	2926.03	1.33149	0.0903856	14.7312	4.06319e-49	6.39436e-48	Sytalpha
FMRFaR	422.166	1.97028	0.133764	14.7295	4.1657e-49	6.54757e-48	FMRFaR
Cyp6a2	1261.29	-2.20693	0.149901	-14.7226	4.6187e-49	7.25062e-48	Cyp6a2
5-HT2B	893.611	1.64896	0.112266	14.6881	7.68747e-49	1.20532e-47	5-HT2B
alpha-Spec	23047.4	1.28253	0.0873324	14.6857	7.96589e-49	1.24743e-47	alpha-Spec
Lmpt	6117.71	-1.17116	0.0798164	-14.6731	9.58476e-49	1.49909e-47	Lmpt
SP2353	6254.79	1.12139	0.0764457	14.669	1.01774e-48	1.58983e-47	SP2353
G9a	1910.42	1.49537	0.101956	14.6668	1.05219e-48	1.64162e-47	G9a
CG9636	2551.21	1.45961	0.0995291	14.6652	1.07757e-48	1.67915e-47	CG9636
Reg-5	1191.88	-1.87811	0.12809	-14.6624	1.12164e-48	1.7457e-47	Reg-5
crol	8532.97	1.28439	0.0876134	14.6597	1.16765e-48	1.81507e-47	crol
Ephrin	3819.08	1.44344	0.0984886	14.6559	1.23583e-48	1.91871e-47	Ephrin
CG4000	7728.1	-5.79695	0.395664	-14.6512	1.32332e-48	2.05203e-47	CG4000
sina	1546.2	1.46511	0.100157	14.6281	1.85804e-48	2.8777e-47	sina
DIP-eta	920.06	1.68757	0.115396	14.6241	1.9715e-48	3.0497e-47	DIP-eta
CG5071	818.706	1.87127	0.128195	14.597	2.93546e-48	4.53532e-47	CG5071
CR32010	400.157	2.0237	0.138698	14.5906	3.22258e-48	4.97287e-47	CR32010
CG7408	318.644	-3.06361	0.209982	-14.5899	3.25828e-48	5.02187e-47	CG7408
Stip1	1302.34	-1.50322	0.103059	-14.5859	3.45209e-48	5.31413e-47	Stip1
Galk	6896.83	-2.82139	0.193641	-14.5703	4.3425e-48	6.67673e-47	Galk
Atf6	2428.71	1.34526	0.092355	14.5662	4.61141e-48	7.0816e-47	Atf6
CG3700	726.843	-1.74369	0.119772	-14.5585	5.15736e-48	7.91044e-47	CG3700
DIP-zeta	1268.73	1.80584	0.124104	14.551	5.75734e-48	8.82005e-47	DIP-zeta
CG14207	3946.56	-0.95457	0.065618	-14.5474	6.06925e-48	9.28669e-47	CG14207
CG10863	7796.72	-1.49957	0.103096	-14.5454	6.24307e-48	9.54115e-47	CG10863
Prat2	5530.37	-2.41883	0.166339	-14.5416	6.60313e-48	1.00793e-46	Prat2
CG31538	545.514	2.59166	0.178311	14.5344	7.33159e-48	1.11778e-46	CG31538
CG10803	1296.8	1.91784	0.131985	14.5308	7.73515e-48	1.1779e-46	CG10803
mnb	1899.63	1.28062	0.088151	14.5275	8.10714e-48	1.23306e-46	mnb
CG13318	239.31	-4.02703	0.277263	-14.5242	8.5102e-48	1.29282e-46	CG13318
hdly	956.831	-2.45373	0.169212	-14.5009	1.19562e-47	1.81415e-46	hdly
CG5835	763.886	-1.53252	0.105751	-14.4918	1.36524e-47	2.06904e-46	CG5835
CG43693	4120.64	1.13137	0.0781314	14.4804	1.61177e-47	2.43975e-46	CG43693
CG11122	3312.7	1.21896	0.0841818	14.4801	1.61752e-47	2.44554e-46	CG11122
CG8586	3092.13	-2.82412	0.195039	-14.4797	1.62725e-47	2.45733e-46	CG8586
CG11030	1464.46	1.51273	0.104519	14.4733	1.78775e-47	2.69649e-46	CG11030
Gba1b	1180.51	-1.75066	0.120988	-14.4696	1.88511e-47	2.83997e-46	Gba1b
emc	6009.73	1.25207	0.0865526	14.4659	1.98847e-47	2.99213e-46	emc
5-HT7	979.605	2.2917	0.158439	14.4642	2.0383e-47	3.06348e-46	5-HT7
CG9467	3412.56	1.27579	0.0882225	14.461	2.13641e-47	3.20715e-46	CG9467
Cpr60D	124.981	-5.78651	0.400361	-14.4532	2.39189e-47	3.58642e-46	Cpr60D
pcx	1784.54	1.50889	0.104417	14.4506	2.48508e-47	3.72176e-46	pcx
pxb	504.175	1.88862	0.130737	14.4459	2.6597e-47	3.97859e-46	pxb
Sytbeta	1713.62	1.59654	0.110556	14.4411	2.85404e-47	4.26428e-46	Sytbeta
Fas2	4747.37	1.25928	0.0872109	14.4394	2.92193e-47	4.36058e-46	Fas2
RhoGAP71E	2873.38	1.4186	0.098296	14.432	3.2565e-47	4.85417e-46	RhoGAP71E
Ass	255.093	-2.71911	0.188423	-14.4309	3.30975e-47	4.92776e-46	Ass
rg	549.828	2.4397	0.169098	14.4277	3.46324e-47	5.15025e-46	rg
shf	921.252	-3.40281	0.235867	-14.4268	3.50911e-47	5.21237e-46	shf
CG32647	5326.92	1.04882	0.0727364	14.4194	3.90487e-47	5.79344e-46	CG32647
CG8665	581.278	-2.08929	0.145094	-14.3995	5.20979e-47	7.72045e-46	CG8665
CG42404	2787.45	1.66558	0.115697	14.396	5.4808e-47	8.11261e-46	CG42404
CG34172	164.644	-3.69298	0.256606	-14.3916	5.83904e-47	8.63281e-46	CG34172
kek3	2502.78	1.44355	0.100328	14.3883	6.13032e-47	9.05291e-46	kek3
CG34454	171.112	-3.41815	0.2377	-14.3801	6.90227e-47	1.01811e-45	CG34454
AP-2alpha	8257.22	1.19284	0.0830402	14.3646	8.62768e-47	1.27113e-45	AP-2alpha
TBC1D16	2353.79	1.20976	0.0843255	14.3463	1.12295e-46	1.65254e-45	TBC1D16
fmt	3937.22	1.56918	0.109383	14.3457	1.13379e-46	1.66657e-45	fmt
CG8539	312.598	-3.29336	0.229613	-14.3431	1.17712e-46	1.72826e-45	CG8539
14-3-3epsilon	25268.3	0.855594	0.0596556	14.3422	1.19161e-46	1.74751e-45	14-3-3epsilon
CG11537	6864.91	1.19336	0.0832386	14.3367	1.29131e-46	1.89153e-45	CG11537
HINT1	2210.45	-1.44109	0.100521	-14.3362	1.29973e-46	1.90168e-45	HINT1
CG9782	243.08	-2.68685	0.187438	-14.3346	1.32994e-46	1.94365e-45	CG9782
ttv	2425.81	1.66523	0.116263	14.3229	1.57336e-46	2.29675e-45	ttv
CG8677	3954.4	1.20533	0.0841588	14.3221	1.59253e-46	2.32206e-45	CG8677
CG42249	108.676	-4.47098	0.312224	-14.3198	1.6466e-46	2.39815e-45	CG42249
CG13743	4110.18	1.39942	0.0977425	14.3174	1.70417e-46	2.47914e-45	CG13743
CG46339	3601.16	1.00101	0.0699587	14.3086	1.93339e-46	2.80939e-45	CG46339
Nrx-1	20837.5	1.61699	0.11303	14.3058	2.01165e-46	2.91977e-45	Nrx-1
Ubi-p63E	16422.5	1.21666	0.0850481	14.3056	2.02016e-46	2.92877e-45	Ubi-p63E
CG9497	2062.21	-2.40661	0.168313	-14.2984	2.24002e-46	3.24382e-45	CG9497
CG14186	6000.63	1.81592	0.127027	14.2955	2.33544e-46	3.37815e-45	CG14186
uex	2742.46	1.2682	0.0887671	14.2868	2.64477e-46	3.82122e-45	uex
Proc	2329.57	1.60543	0.112424	14.2801	2.91336e-46	4.20451e-45	Proc
Fife	10404.8	1.60953	0.11277	14.2726	3.24046e-46	4.67127e-45	Fife
CG15894	3761.34	1.70354	0.119479	14.2581	3.99435e-46	5.7515e-45	CG15894
l(3)neo38	5780.73	1.38522	0.0971682	14.2559	4.11762e-46	5.92229e-45	l(3)neo38
cal1	842.558	1.42439	0.0999828	14.2464	4.72159e-46	6.78328e-45	cal1
fbp	2260.64	-2.6015	0.182654	-14.2428	4.96911e-46	7.13081e-45	fbp
CG13954	690.332	1.81929	0.127846	14.2303	5.93913e-46	8.5132e-45	CG13954
CG14880	357.025	-2.05259	0.144337	-14.2208	6.80567e-46	9.74431e-45	CG14880
snsl	118.088	-4.3659	0.30703	-14.2198	6.90738e-46	9.8788e-45	snsl
acj6	953.192	1.87804	0.132103	14.2165	7.24325e-46	1.03475e-44	acj6
Rim	18638.1	1.85962	0.130926	14.2036	8.70836e-46	1.24265e-44	Rim
Not1	10128.4	0.993326	0.069989	14.1926	1.01813e-45	1.4512e-44	Not1
alphaSnap	13702.5	0.97525	0.06873	14.1896	1.06306e-45	1.51355e-44	alphaSnap
CG31998	4328.95	1.59655	0.11253	14.1877	1.09122e-45	1.5519e-44	CG31998
Prosap	7505.26	1.09459	0.0772265	14.1738	1.33185e-45	1.892e-44	Prosap
Spat	2795.1	-2.84921	0.201183	-14.1623	1.56837e-45	2.22551e-44	Spat
ari-1	3803.43	1.1195	0.0790803	14.1565	1.70271e-45	2.41344e-44	ari-1
dpr7	3619.69	1.04764	0.074045	14.1488	1.90062e-45	2.69096e-44	dpr7
CG32687	1970.03	-1.68314	0.118974	-14.1471	1.94542e-45	2.75132e-44	CG32687
CG1504	319.446	2.13623	0.151117	14.1362	2.27247e-45	3.21028e-44	CG1504
Nipped-A	3759.49	1.76523	0.124925	14.1304	2.4682e-45	3.4829e-44	Nipped-A
HUWE1	6612.14	1.50237	0.106371	14.1239	2.70483e-45	3.81258e-44	HUWE1
Tl	2967.39	1.10815	0.0785634	14.1051	3.53194e-45	4.97291e-44	Tl
CG30172	1338.97	1.25036	0.0886963	14.0971	3.9556e-45	5.56324e-44	CG30172
Pdk1	6047.31	1.10529	0.0784569	14.0878	4.51384e-45	6.34134e-44	Pdk1
Fmo-2	1156.91	-2.28372	0.162126	-14.086	4.62793e-45	6.49445e-44	Fmo-2
Nha2	720.582	-2.24549	0.15959	-14.0704	5.77535e-45	8.09568e-44	Nha2
mam	4528.6	1.26239	0.0897357	14.0678	5.98772e-45	8.38413e-44	mam
Aplip1	5482.78	1.11054	0.0789472	14.0668	6.07326e-45	8.49454e-44	Aplip1
7B2	12946.8	1.08537	0.0771656	14.0655	6.19147e-45	8.65035e-44	7B2
onecut	10457.1	1.63292	0.116235	14.0485	7.87261e-45	1.09871e-43	onecut
CG30427	503.09	-4.11005	0.292653	-14.0441	8.37268e-45	1.16721e-43	CG30427
Gfrl	6167.84	1.77985	0.126786	14.0382	9.09447e-45	1.26644e-43	Gfrl
CG3088	6707.18	-16.5844	1.18161	-14.0354	9.46728e-45	1.31692e-43	CG3088
plx	5769.71	1.06299	0.0757498	14.033	9.79882e-45	1.36154e-43	plx
DIP-kappa	1380.47	1.36826	0.0975153	14.0312	1.00438e-44	1.39406e-43	DIP-kappa
Nrg	7673.45	1.07057	0.0763227	14.0269	1.06649e-44	1.47864e-43	Nrg
Pgant5	3083.59	1.17176	0.0835937	14.0173	1.22136e-44	1.69153e-43	Pgant5
eIF3e	4251.32	-0.979119	0.0698707	-14.0133	1.29262e-44	1.78826e-43	eIF3e
sgg	17184.6	1.29979	0.0927995	14.0064	1.42376e-44	1.96755e-43	sgg
CG5945	4384.83	-5.21643	0.372597	-14.0002	1.55397e-44	2.14515e-43	CG5945
CG12054	5842.53	1.4854	0.106129	13.9962	1.64513e-44	2.26853e-43	CG12054
by	2112.79	-1.47403	0.105395	-13.9858	1.90395e-44	2.62174e-43	by
mtgo	4475.95	1.25876	0.0900034	13.9857	1.90541e-44	2.62174e-43	mtgo
lncRNA:roX2	1931.56	1.454	0.103994	13.9816	2.02032e-44	2.77685e-43	lncRNA:roX2
flfl	5347.41	1.31222	0.0938844	13.977	2.15383e-44	2.95715e-43	flfl
alpha-Est2	741.917	-2.95557	0.211607	-13.9673	2.46891e-44	3.38608e-43	alpha-Est2
Inx2	7029.32	0.886722	0.0634926	13.9658	2.5223e-44	3.45558e-43	Inx2
eEF1delta	2909.52	-1.44544	0.103571	-13.956	2.89053e-44	3.95579e-43	eEF1delta
side-VII	4139.4	1.47003	0.105351	13.9537	2.98899e-44	4.08613e-43	side-VII
Gasz	1088.98	1.30496	0.0936681	13.9317	4.06329e-44	5.54879e-43	Gasz
LpR1	6078.66	1.06649	0.0766159	13.92	4.79233e-44	6.53734e-43	LpR1
Rh50	5070.64	1.30216	0.0935553	13.9186	4.88561e-44	6.65743e-43	Rh50
S6kII	1349.62	1.24845	0.0897219	13.9146	5.16428e-44	7.02962e-43	S6kII
krz	2090.23	1.21279	0.0871731	13.9124	5.32614e-44	7.24218e-43	krz
Pex23	2554.02	0.993782	0.0714424	13.9103	5.4881e-44	7.45442e-43	Pex23
jv	368.993	-2.50811	0.180346	-13.9072	5.72393e-44	7.76644e-43	jv
Pmm2	597.486	-1.75481	0.126201	-13.905	5.90961e-44	8.00983e-43	Pmm2
slgA	16428.2	1.05351	0.0757658	13.9049	5.91754e-44	8.01202e-43	slgA
wal	4674.88	-1.62467	0.116873	-13.9011	6.23642e-44	8.43478e-43	wal
CG13618	236.353	-3.61031	0.25984	-13.8944	6.85284e-44	9.25862e-43	CG13618
chb	2813.02	1.1981	0.086321	13.8796	8.41579e-44	1.13582e-42	chb
AdenoK	2953.84	-1.60114	0.115514	-13.8611	1.09064e-43	1.4704e-42	AdenoK
sns	3521.33	1.27051	0.0916673	13.86	1.10612e-43	1.48969e-42	sns
smog	4937.63	1.6873	0.121804	13.8526	1.22672e-43	1.65035e-42	smog
csw	13221.9	1.16443	0.084084	13.8484	1.30027e-43	1.74745e-42	csw
Pink1	5224.76	-0.943129	0.068122	-13.8447	1.36948e-43	1.8379e-42	Pink1
Npl4	1731.36	-1.49636	0.108082	-13.8447	1.37046e-43	1.8379e-42	Npl4
Rbcn-3A	10477.2	1.49417	0.108187	13.8111	2.18589e-43	2.92835e-42	Rbcn-3A
CG10631	4576.35	1.46077	0.10577	13.8107	2.19594e-43	2.93872e-42	CG10631
CG16758	11043.8	-2.20691	0.159823	-13.8085	2.26562e-43	3.02877e-42	CG16758
CG1607	5243.61	1.02626	0.0744023	13.7934	2.79196e-43	3.72848e-42	CG1607
Oamb	2251.02	1.2195	0.0884773	13.7832	3.21816e-43	4.29313e-42	Oamb
CG42324	2514.58	1.33221	0.0966629	13.7821	3.26796e-43	4.35499e-42	CG42324
CG42750	3556.69	1.44602	0.104922	13.7819	3.2776e-43	4.36326e-42	CG42750
sqa	917.011	-1.80384	0.130976	-13.7723	3.74328e-43	4.97797e-42	sqa
CG31675	103.553	-5.42558	0.394097	-13.7671	4.02015e-43	5.34058e-42	CG31675
EndoA	16108.4	1.26833	0.09217	13.7608	4.386e-43	5.8205e-42	EndoA
Sccpdh2	2128.47	-2.39144	0.17381	-13.7589	4.5035e-43	5.97019e-42	Sccpdh2
Ccp84Ag	98.5193	-4.44251	0.322977	-13.7549	4.7618e-43	6.30604e-42	Ccp84Ag
ogre	4973	1.21106	0.0880805	13.7494	5.13387e-43	6.79168e-42	ogre
Ptpmeg2	5937.12	1.13942	0.0829256	13.7403	5.82271e-43	7.69495e-42	Ptpmeg2
MESR4	2278.51	1.40023	0.101951	13.7344	6.3195e-43	8.3428e-42	MESR4
Epac	10398.8	1.45457	0.105919	13.7329	6.44717e-43	8.50249e-42	Epac
Tsp39D	1571.71	1.19241	0.0868351	13.7319	6.54014e-43	8.61616e-42	Tsp39D
CG11368	1425.53	-6.56	0.478022	-13.7232	7.37269e-43	9.70292e-42	CG11368
CG14440	1987.59	1.53349	0.11177	13.7201	7.7006e-43	1.0124e-41	CG14440
CG9119	1116.77	-2.20512	0.1608	-13.7135	8.43354e-43	1.10761e-41	CG9119
Arr2	172457	1.1094	0.0809531	13.7043	9.57497e-43	1.25622e-41	Arr2
Pxn	6866.18	1.20791	0.0882401	13.6889	1.18315e-42	1.55068e-41	Pxn
CG14082	1216.85	1.93503	0.141427	13.6822	1.29768e-42	1.69902e-41	CG14082
fz	694.385	1.56048	0.114053	13.6821	1.29914e-42	1.69919e-41	fz
CG2225	4758.62	1.71107	0.125144	13.6728	1.47651e-42	1.92918e-41	CG2225
CG6415	1567.16	-2.22491	0.162739	-13.6717	1.4989e-42	1.95643e-41	CG6415
ImpE1	442.37	2.09712	0.153407	13.6703	1.52766e-42	1.99192e-41	ImpE1
GlcAT-P	5705.39	1.29782	0.0949404	13.6698	1.53797e-42	2.0033e-41	GlcAT-P
Ptp36E	2135.13	1.17066	0.0856587	13.6665	1.60905e-42	2.09374e-41	Ptp36E
Mfe2	2397.57	-1.3723	0.100429	-13.6644	1.65657e-42	2.15338e-41	Mfe2
tou	7137.13	1.57805	0.115515	13.6609	1.73779e-42	2.25664e-41	tou
CG7058	1572.45	1.41194	0.103362	13.6602	1.75561e-42	2.27746e-41	CG7058
smal	3241.96	1.4144	0.103643	13.6468	2.10931e-42	2.7335e-41	smal
CenG1A	3211.69	1.02556	0.0751657	13.6439	2.19402e-42	2.84037e-41	CenG1A
ctrip	7355.6	1.39645	0.102358	13.6428	2.22881e-42	2.88248e-41	ctrip
CG6723	2222.14	1.48974	0.109208	13.6413	2.27425e-42	2.93825e-41	CG6723
Ugt37B1	147.65	-3.95942	0.290395	-13.6346	2.49416e-42	3.21909e-41	Ugt37B1
CG9676	4819.09	-16.1074	1.1815	-13.633	2.54822e-42	3.28552e-41	CG9676
Sp212	494.249	-3.38326	0.248271	-13.6273	2.75519e-42	3.54877e-41	Sp212
FBXO11	2253.29	1.27181	0.0933414	13.6254	2.82863e-42	3.63968e-41	FBXO11
Tom7	1466.26	1.59283	0.116918	13.6235	2.90443e-42	3.73342e-41	Tom7
sno	4075.51	1.27782	0.0938078	13.6217	2.97429e-42	3.81936e-41	sno
Pka-R1	8210.32	0.878092	0.064514	13.6109	3.45031e-42	4.42616e-41	Pka-R1
slo	22832.2	1.72404	0.126675	13.61	3.49432e-42	4.47808e-41	slo
SIFaR	769.754	1.57683	0.115865	13.6092	3.52986e-42	4.51908e-41	SIFaR
Khc-73	9691.23	1.40652	0.103436	13.5979	4.11835e-42	5.26718e-41	Khc-73
Snmp2	402.752	-2.11897	0.155884	-13.5932	4.3919e-42	5.61138e-41	Snmp2
Cyp9b2	3309.7	-2.53635	0.186629	-13.5903	4.57115e-42	5.83453e-41	Cyp9b2
Adk1	2297.64	-0.968699	0.0713065	-13.585	4.91484e-42	6.26691e-41	Adk1
KFase	734.184	-2.17788	0.16034	-13.5829	5.05982e-42	6.44531e-41	KFase
CG43066	10017.5	1.30177	0.0958527	13.5809	5.19499e-42	6.61086e-41	CG43066
CG17597	766.387	-2.23948	0.164948	-13.5769	5.49197e-42	6.98179e-41	CG17597
kis	20759.1	1.65334	0.121821	13.5719	5.87533e-42	7.46166e-41	kis
zfh1	1352.26	1.57738	0.11626	13.5676	6.23014e-42	7.90437e-41	zfh1
CG11883	2680.35	1.20531	0.0888451	13.5664	6.33415e-42	8.02832e-41	CG11883
comt	16147.6	1.07274	0.0790863	13.5641	6.5358e-42	8.27564e-41	comt
CG8547	2859.66	-1.37939	0.101695	-13.564	6.54781e-42	8.28259e-41	CG8547
Nhe2	3539.68	1.57453	0.116095	13.5625	6.6827e-42	8.4448e-41	Nhe2
mt:srRNA	2651.31	1.44484	0.106571	13.5575	7.15041e-42	9.02065e-41	mt:srRNA
ben	5895.84	0.900592	0.0664276	13.5575	7.1526e-42	9.02065e-41	ben
TpnC41C	343.892	-3.83996	0.283335	-13.5527	7.63478e-42	9.61922e-41	TpnC41C
bun	22806.1	1.06992	0.0789591	13.5503	7.89605e-42	9.93854e-41	bun
CG31760	4698.99	1.61471	0.11921	13.5451	8.46781e-42	1.06476e-40	CG31760
comm3	412	-3.55924	0.262771	-13.545	8.48136e-42	1.06541e-40	comm3
RpL38	5662.61	1.41119	0.104187	13.5447	8.51135e-42	1.06812e-40	RpL38
CG6154	1390.48	1.36403	0.100753	13.5384	9.28264e-42	1.16377e-40	CG6154
alpha-Est8	2923.96	-1.60354	0.118453	-13.5374	9.4084e-42	1.17837e-40	alpha-Est8
geko	132.493	-3.86092	0.285521	-13.5224	1.15405e-41	1.44398e-40	geko
Ca-alpha1T	26575.1	1.91065	0.141536	13.4994	1.57633e-41	1.97041e-40	Ca-alpha1T
axed	1325.06	1.27499	0.0944884	13.4936	1.70478e-41	2.12887e-40	axed
Cyp6t1	764.861	-2.17722	0.161512	-13.4802	2.04448e-41	2.55058e-40	Cyp6t1
CG33543	2767.03	1.31125	0.0973518	13.4692	2.37577e-41	2.96097e-40	CG33543
Corin	4748.91	1.47099	0.109225	13.4675	2.42929e-41	3.02471e-40	Corin
CG6067	2361.19	-2.33071	0.173188	-13.4577	2.77523e-41	3.45205e-40	CG6067
CG34357	2948.67	1.60581	0.119347	13.4549	2.87996e-41	3.57882e-40	CG34357
CG11444	1475.17	-1.11083	0.0825643	-13.4541	2.91201e-41	3.6151e-40	CG11444
CG4592	257.622	-2.15684	0.160388	-13.4476	3.18045e-41	3.9445e-40	CG4592
SKIP	1941.85	1.39676	0.103876	13.4464	3.23026e-41	4.00237e-40	SKIP
side-III	3880.23	1.74849	0.130187	13.4307	3.9969e-41	4.94743e-40	side-III
CG15117	554.399	-1.85311	0.137981	-13.4302	4.0225e-41	4.97427e-40	CG15117
CG4467	15080.9	1.70594	0.127028	13.4297	4.05234e-41	5.0063e-40	CG4467
hll	148.693	-4.93563	0.367582	-13.4273	4.18545e-41	5.16571e-40	hll
CG8500	7337	1.34587	0.100258	13.4241	4.36569e-41	5.38294e-40	CG8500
Pax	2152.47	-1.1498	0.0856876	-13.4185	4.71402e-41	5.8068e-40	Pax
Mctp	2703.5	1.28219	0.0955634	13.4172	4.79565e-41	5.90163e-40	Mctp
Dhap-at	1096.1	1.23286	0.0918959	13.4158	4.88305e-41	6.00336e-40	Dhap-at
Ndfip	1708.63	1.18605	0.0885032	13.4012	5.95103e-41	7.3093e-40	Ndfip
tio	458.665	1.70389	0.127258	13.3893	6.9809e-41	8.56594e-40	tio
CG5758	18399	1.02551	0.0766572	13.3778	8.1493e-41	9.98997e-40	CG5758
CG32369	2675.44	1.33457	0.0998997	13.359	1.04894e-40	1.28463e-39	CG32369
fkh	1174.48	1.37179	0.102757	13.3499	1.18552e-40	1.45049e-39	fkh
Lrrk	2251.9	1.49798	0.112218	13.3488	1.20338e-40	1.47092e-39	Lrrk
CG1468	4297.48	-2.16925	0.162539	-13.346	1.24968e-40	1.52606e-39	CG1468
CG4577	19756.1	1.73951	0.130389	13.3409	1.33752e-40	1.63175e-39	CG4577
CG13856	186.336	-3.89504	0.291972	-13.3404	1.34668e-40	1.64135e-39	CG13856
CG4598	1247.61	-1.94357	0.145717	-13.338	1.3921e-40	1.69508e-39	CG4598
Ugt50B3	180.625	-4.30402	0.322838	-13.3318	1.51162e-40	1.83884e-39	Ugt50B3
Mtpbeta	3107.89	-1.43974	0.108025	-13.3278	1.59454e-40	1.93786e-39	Mtpbeta
CG44247	11993.3	1.36585	0.102513	13.3237	1.68636e-40	2.04749e-39	CG44247
CG31937	1140.91	-1.83617	0.137822	-13.3228	1.70676e-40	2.07029e-39	CG31937
qkr54B	3083.48	1.30607	0.0980337	13.3227	1.70916e-40	2.07122e-39	qkr54B
CG12811	676.411	-1.8831	0.14138	-13.3195	1.78374e-40	2.15953e-39	CG12811
CG34180	151.517	-5.3695	0.403232	-13.3162	1.86432e-40	2.25494e-39	CG34180
CG31769	2644.32	-2.69507	0.202399	-13.3156	1.87775e-40	2.26903e-39	CG31769
CG31176	185.042	-2.43758	0.183101	-13.3127	1.95221e-40	2.35675e-39	CG31176
CG6287	5784.7	-1.84223	0.138393	-13.3116	1.98274e-40	2.39134e-39	CG6287
AANAT1	6341.87	-1.37406	0.103235	-13.31	2.02489e-40	2.43986e-39	AANAT1
asRNA:CR44181	337.665	-2.29911	0.17281	-13.3042	2.18793e-40	2.63381e-39	asRNA:CR44181
Vps11	814.473	1.4454	0.108672	13.3006	2.29684e-40	2.7623e-39	Vps11
CG42540	17107.7	1.52815	0.114898	13.3	2.31451e-40	2.78092e-39	CG42540
AnxB9	6171.56	-0.81759	0.0614853	-13.2973	2.39865e-40	2.87929e-39	AnxB9
CG7906	111.068	-4.61904	0.347378	-13.2969	2.41298e-40	2.89375e-39	CG7906
CG16791	12551.5	1.65618	0.124614	13.2904	2.63032e-40	3.15142e-39	CG16791
Myc	1018.32	2.24421	0.168868	13.2897	2.6559e-40	3.17907e-39	Myc
CG10188	2459.28	1.11338	0.0837843	13.2886	2.69588e-40	3.22388e-39	CG10188
Rbp	12639.8	1.6278	0.122507	13.2874	2.73948e-40	3.27294e-39	Rbp
htl	1161.29	1.25823	0.0947461	13.28	3.02197e-40	3.60706e-39	htl
Sbf	1859.23	1.40483	0.105786	13.2799	3.02736e-40	3.6101e-39	Sbf
Cpr	6372.84	-1.34584	0.101349	-13.2794	3.05022e-40	3.63394e-39	Cpr
Gld	206.931	-2.73976	0.20637	-13.276	3.18981e-40	3.79669e-39	Gld
Plc21C	10412.5	1.55391	0.117051	13.2755	3.21037e-40	3.81757e-39	Plc21C
CG11873	5185.62	1.68559	0.126994	13.273	3.31828e-40	3.9422e-39	CG11873
X11Lbeta	8185	1.47001	0.110819	13.265	3.69576e-40	4.38655e-39	X11Lbeta
Pdcd4	7239.55	0.91496	0.0689875	13.2627	3.8101e-40	4.51805e-39	Pdcd4
IntS1	977.767	1.24831	0.0941583	13.2575	4.08043e-40	4.83409e-39	IntS1
unc-5	1571.28	1.32348	0.0998315	13.2571	4.10471e-40	4.85833e-39	unc-5
Dop1R2	1337.23	1.55447	0.117334	13.2483	4.61659e-40	5.4591e-39	Dop1R2
wde	2517.81	1.20145	0.090695	13.2471	4.68775e-40	5.53809e-39	wde
Cka	6399.16	1.16179	0.0877401	13.2412	5.07046e-40	5.98465e-39	Cka
CG4462	691.236	-1.73614	0.131183	-13.2345	5.54432e-40	6.53787e-39	CG4462
Dg	4226.51	1.2796	0.0966969	13.2331	5.65157e-40	6.65816e-39	Dg
CG14669	3705.18	1.44124	0.108971	13.2259	6.22073e-40	7.3219e-39	CG14669
Actbeta	3448.75	1.16891	0.0884109	13.2213	6.60769e-40	7.77016e-39	Actbeta
trio	14475.7	1.3978	0.105758	13.217	7.00164e-40	8.22579e-39	trio
CG5404	1376.11	1.30608	0.0988225	13.2164	7.05272e-40	8.27815e-39	CG5404
Syn2	3145.9	1.25496	0.0949552	13.2163	7.06507e-40	8.28498e-39	Syn2
PTP-ER	2609.5	1.15007	0.0870439	13.2125	7.43165e-40	8.70682e-39	PTP-ER
BicD	4624.72	1.05514	0.079934	13.2002	8.75175e-40	1.0244e-38	BicD
CG31191	1323.06	1.96191	0.148636	13.1995	8.83503e-40	1.03319e-38	CG31191
Fili	696.321	1.59714	0.121083	13.1904	9.96463e-40	1.16422e-38	Fili
CG6028	1383.47	-1.39162	0.105556	-13.1838	1.08818e-39	1.27021e-38	CG6028
Fas1	69375.2	1.42886	0.108469	13.173	1.25448e-39	1.46298e-38	Fas1
CG1461	119.91	-4.17116	0.316875	-13.1634	1.42485e-39	1.66015e-38	CG1461
CG3603	390.108	-1.90662	0.145036	-13.1459	1.79735e-39	2.09224e-38	CG3603
CkIIalpha	2662.88	1.02274	0.0778076	13.1445	1.82931e-39	2.12749e-38	CkIIalpha
PDZ-GEF	3207.02	1.30515	0.0992939	13.1443	1.83444e-39	2.1315e-38	PDZ-GEF
Shal	5413.76	1.3009	0.0990003	13.1403	1.93411e-39	2.24526e-38	Shal
CG10799	3111.38	-1.50699	0.114697	-13.1389	1.9712e-39	2.28623e-38	CG10799
CG31224	4446.95	1.15343	0.0877941	13.1379	1.99671e-39	2.31371e-38	CG31224
dikar	4301.33	1.60368	0.122142	13.1297	2.22621e-39	2.5773e-38	dikar
CG1648	6118.82	-1.03941	0.0791859	-13.1262	2.32941e-39	2.69431e-38	CG1648
Jheh1	2249.52	-1.63767	0.1248	-13.1224	2.45206e-39	2.83359e-38	Jheh1
CG4945	162.551	-2.68931	0.204962	-13.121	2.49605e-39	2.88181e-38	CG4945
lbk	1618.57	1.2164	0.092736	13.1168	2.64001e-39	3.04524e-38	lbk
Odc1	729.934	-2.39437	0.182566	-13.1151	2.69837e-39	3.10974e-38	Odc1
CG14400	490.401	-2.70417	0.20619	-13.1149	2.70485e-39	3.11438e-38	CG14400
CG8726	4419.21	1.04828	0.0799383	13.1137	2.74985e-39	3.16333e-38	CG8726
CG9759	401.573	-9.66401	0.737181	-13.1094	2.90838e-39	3.34267e-38	CG9759
PMCA	20902	1.27112	0.0969651	13.109	2.92295e-39	3.35637e-38	PMCA
TfIIA-S	1275.22	-1.05871	0.0808158	-13.1002	3.28251e-39	3.76585e-38	TfIIA-S
psh	661.369	-2.49874	0.190831	-13.094	3.56298e-39	4.08392e-38	psh
CG2016	4935.3	0.918075	0.0701146	13.0939	3.56647e-39	4.08423e-38	CG2016
Tbh	1842.39	1.34775	0.102955	13.0906	3.72468e-39	4.26022e-38	Tbh
Pde1c	7513.07	1.14414	0.0874016	13.0906	3.72686e-39	4.26022e-38	Pde1c
AIMP1	588.424	-1.54164	0.117791	-13.0879	3.8615e-39	4.41016e-38	AIMP1
CG14407	1521.34	-1.08209	0.0827906	-13.0702	4.87634e-39	5.5642e-38	CG14407
CG6293	408.871	-1.96718	0.15054	-13.0675	5.05107e-39	5.7584e-38	CG6293
AstC-R2	555.354	1.67504	0.128189	13.0669	5.08853e-39	5.7959e-38	AstC-R2
gbb	904.434	-1.28323	0.0982452	-13.0615	5.46124e-39	6.21485e-38	gbb
Hsp70Bb	1452.6	1.62328	0.124368	13.0522	6.17174e-39	7.01711e-38	Hsp70Bb
Ctr1B	220.108	-2.16505	0.165936	-13.0475	6.56869e-39	7.46175e-38	Ctr1B
CG31324	2282.39	1.75878	0.134882	13.0395	7.2978e-39	8.28258e-38	CG31324
GstE12	8427.52	-1.24129	0.0953177	-13.0226	9.09718e-39	1.03156e-37	GstE12
Debcl	949.691	-1.49181	0.114589	-13.0188	9.56736e-39	1.0839e-37	Debcl
CG4911	3950.41	1.07971	0.0829512	13.0162	9.89503e-39	1.12003e-37	CG4911
MED21	928.1	1.20762	0.0927891	13.0147	1.00928e-38	1.1414e-37	MED21
CG15822	140.334	-2.93281	0.225349	-13.0145	1.01173e-38	1.14314e-37	CG15822
alpha-Man-IIb	4158.66	1.36017	0.10467	12.9948	1.30905e-38	1.4767e-37	alpha-Man-IIb
Jarid2	2976.9	1.08498	0.0834932	12.9948	1.30926e-38	1.4767e-37	Jarid2
CG7646	4597.01	0.93793	0.0721865	12.9932	1.33784e-38	1.50759e-37	CG7646
twin	2488.81	0.961348	0.0740258	12.9867	1.45619e-38	1.6395e-37	twin
Arr1	137697	1.14889	0.0884823	12.9844	1.49937e-38	1.68663e-37	Arr1
NaCP60E	31730.5	2.00986	0.154882	12.9767	1.65849e-38	1.86396e-37	NaCP60E
CG4562	1498.79	1.39508	0.107543	12.9723	1.75707e-38	1.97302e-37	CG4562
stan	2793.41	1.97949	0.152756	12.9585	2.10364e-38	2.36009e-37	stan
CG9547	678.505	-2.07887	0.160457	-12.9559	2.1763e-38	2.43946e-37	CG9547
Task7	1278.22	1.24919	0.0964542	12.9511	2.31625e-38	2.59215e-37	Task7
RhoGAP100F	10827.8	1.92196	0.148402	12.9511	2.3166e-38	2.59215e-37	RhoGAP100F
Drl-2	1467.79	1.52665	0.117936	12.9447	2.51688e-38	2.81377e-37	Drl-2
side	3639.28	1.60629	0.124154	12.9379	2.75138e-38	3.07322e-37	side
CHOp24	2505.76	-1.05761	0.0817521	-12.9368	2.78937e-38	3.11291e-37	CHOp24
CG46280	1763.67	1.11299	0.0860429	12.9352	2.84733e-38	3.17481e-37	CG46280
sff	5893.08	1.37707	0.106474	12.9335	2.91414e-38	3.24646e-37	sff
CG43867	5285.41	1.55648	0.120363	12.9316	2.98551e-38	3.32305e-37	CG43867
dpr12	8984.34	1.45606	0.112615	12.9295	3.06914e-38	3.41314e-37	dpr12
GstE9	2732.34	-2.36343	0.18288	-12.9234	3.32178e-38	3.69087e-37	GstE9
Tsp96F	2320.43	1.32603	0.102671	12.9153	3.69012e-38	4.09655e-37	Tsp96F
GstE11	178.81	-2.69357	0.208717	-12.9053	4.19923e-38	4.65766e-37	GstE11
rb	1827.28	1.06171	0.0823119	12.8986	4.58546e-38	5.08162e-37	rb
hig	22369.5	1.27744	0.0990947	12.8911	5.05245e-38	5.59425e-37	hig
CG30116	6937.47	1.52003	0.118	12.8816	5.71131e-38	6.31826e-37	CG30116
fit	392.989	-2.24718	0.174649	-12.8668	6.91991e-38	7.64863e-37	fit
Chc	11891.8	1.06497	0.0827808	12.8649	7.09118e-38	7.83113e-37	Chc
CG43347	5397.22	1.44525	0.112352	12.8636	7.21462e-38	7.96053e-37	CG43347
Pkcdelta	713.821	-3.554	0.276379	-12.8591	7.64147e-38	8.42419e-37	Pkcdelta
Hr3	1285.01	1.99253	0.154963	12.8581	7.74609e-38	8.53212e-37	Hr3
tipE	2376.01	1.56856	0.122076	12.8491	8.70423e-38	9.57918e-37	tipE
CG17292	931.593	-1.68561	0.131273	-12.8405	9.72406e-38	1.06923e-36	CG17292
UK114	3108.59	-2.49529	0.19438	-12.8371	1.01553e-37	1.11567e-36	UK114
Nepl10	379.316	-2.73122	0.212762	-12.837	1.0177e-37	1.11709e-36	Nepl10
Sdc	11507.7	1.00073	0.0779828	12.8327	1.07552e-37	1.17955e-36	Sdc
Ubr1	5917.58	1.21651	0.0948253	12.829	1.1285e-37	1.23658e-36	Ubr1
CG30033	346.598	-9.45109	0.737208	-12.8201	1.26511e-37	1.38508e-36	CG30033
CG11334	504.837	-1.44929	0.113099	-12.8144	1.36211e-37	1.48921e-36	CG11334
CG7607	2525.38	1.02108	0.0796823	12.8144	1.36257e-37	1.48921e-36	CG7607
Eip63F-1	3500.22	0.915817	0.0715103	12.8068	1.50215e-37	1.64035e-36	Eip63F-1
side-VIII	5508.44	1.1361	0.0887197	12.8055	1.5275e-37	1.66661e-36	side-VIII
Rdh	340.942	1.85979	0.145354	12.795	1.74941e-37	1.90708e-36	Rdh
Gbp1	631.295	-2.64083	0.206415	-12.7938	1.77623e-37	1.93466e-36	Gbp1
rho	2536.36	1.28344	0.10033	12.7922	1.81354e-37	1.9736e-36	rho
snu	3559.36	-1.5368	0.120148	-12.7908	1.8451e-37	2.00623e-36	snu
CG18507	1660.85	-1.20835	0.0944967	-12.7872	1.93349e-37	2.10054e-36	CG18507
Sp7	1206.73	-1.95493	0.152936	-12.7827	2.04848e-37	2.22356e-36	Sp7
CG13999	369.649	1.90448	0.149028	12.7794	2.13832e-37	2.3191e-36	CG13999
Mef2	4717.23	1.1083	0.086728	12.7791	2.14675e-37	2.32625e-36	Mef2
Lk6	33816.4	0.95874	0.0750625	12.7726	2.33379e-37	2.52678e-36	Lk6
CG15760	2052.8	1.29303	0.101287	12.766	2.53928e-37	2.74692e-36	CG15760
Usp10	1571.45	1.26139	0.0988345	12.7626	2.65042e-37	2.86471e-36	Usp10
nolo	9966.73	1.15974	0.0910174	12.742	3.45632e-37	3.73259e-36	nolo
CG9416	538.396	-2.11904	0.166352	-12.7383	3.62413e-37	3.91049e-36	CG9416
lncRNA:CR46348	164.496	2.93111	0.230265	12.7293	4.06574e-37	4.38326e-36	lncRNA:CR46348
CG4847	4161.15	-2.39087	0.187833	-12.7287	4.09576e-37	4.41189e-36	CG4847
CG8839	2326.95	-1.26154	0.0991246	-12.7268	4.19544e-37	4.51543e-36	CG8839
CG32523	627.314	-10.7241	0.84282	-12.724	4.34846e-37	4.67616e-36	CG32523
side-IV	3316.81	1.33093	0.104617	12.7218	4.47165e-37	4.80456e-36	side-IV
CG31808	11149.1	1.36497	0.10731	12.7199	4.5824e-37	4.91939e-36	CG31808
CG16756	1678.05	-2.98036	0.234525	-12.7081	5.33308e-37	5.72044e-36	CG16756
VhaAC39-1	5792.88	0.978317	0.0770194	12.7022	5.7483e-37	6.16063e-36	VhaAC39-1
scro	2256.13	1.01215	0.079687	12.7016	5.79571e-37	6.2062e-36	scro
CG12402	1020.04	1.23659	0.0973617	12.701	5.84037e-37	6.24875e-36	CG12402
Gyc88E	1277.52	1.14174	0.0899014	12.7	5.91556e-37	6.32387e-36	Gyc88E
CG8641	1188.86	1.51857	0.119593	12.6978	6.07976e-37	6.49394e-36	CG8641
Tsp97E	6802.74	1.18277	0.0932153	12.6886	6.83754e-37	7.2972e-36	Tsp97E
CG42369	6592.46	-2.30728	0.18205	-12.6739	8.25484e-37	8.80239e-36	CG42369
RpS25	13253.2	1.12255	0.0885846	12.672	8.45019e-37	8.99975e-36	RpS25
Wdr81	1008.26	1.3584	0.107197	12.672	8.45409e-37	8.99975e-36	Wdr81
CG33181	4881.43	1.25128	0.0988433	12.6592	9.95128e-37	1.05847e-35	CG33181
CG34376	2063.61	-1.51668	0.119864	-12.6534	1.07124e-36	1.13847e-35	CG34376
roq	2171.17	1.11269	0.0880347	12.6392	1.28358e-36	1.363e-35	roq
Arc42	1142.87	-1.69394	0.134251	-12.6177	1.68602e-36	1.78885e-35	Arc42
aru	1688.45	-1.73288	0.137349	-12.6166	1.71019e-36	1.81297e-35	aru
Gbs-70E	4059.13	-1.94112	0.153911	-12.612	1.81382e-36	1.92123e-35	Gbs-70E
CASK	16297.4	1.61413	0.12799	12.6113	1.82931e-36	1.93602e-35	CASK
CG3663	301.114	-2.1912	0.17375	-12.6112	1.83133e-36	1.93654e-35	CG3663
vig	11279	0.833769	0.0661433	12.6055	1.9696e-36	2.08102e-35	vig
bowl	373.775	-1.90701	0.151454	-12.5914	2.3559e-36	2.48711e-35	bowl
phyl	1815.7	1.31862	0.104731	12.5906	2.37879e-36	2.50919e-35	phyl
Etf-QO	2349.36	-1.54715	0.122896	-12.5891	2.42425e-36	2.55502e-35	Etf-QO
Argk	46532	0.738319	0.0586594	12.5865	2.50411e-36	2.63699e-35	Argk
CG18249	442.648	-2.50422	0.198967	-12.5861	2.51884e-36	2.65031e-35	CG18249
CG10089	2545.54	1.09892	0.0873131	12.5859	2.52341e-36	2.65293e-35	CG10089
Shaw	5123.07	1.44534	0.114879	12.5814	2.67171e-36	2.80651e-35	Shaw
Crtc	2646.25	1.26663	0.100681	12.5806	2.70061e-36	2.83453e-35	Crtc
GalT1	778.1	1.28609	0.102318	12.5696	3.10388e-36	3.2551e-35	GalT1
mt:ATPase8	87.3271	-5.52456	0.43958	-12.5678	3.17365e-36	3.32552e-35	mt:ATPase8
bon	3092.43	1.18582	0.0944227	12.5586	3.56491e-36	3.73243e-35	bon
shn	1748.89	1.18989	0.0947523	12.5579	3.5982e-36	3.76418e-35	shn
CG5577	1048.68	-1.93761	0.154303	-12.5572	3.63017e-36	3.7945e-35	CG5577
LpR2	4975.35	1.05378	0.0839356	12.5547	3.74672e-36	3.9131e-35	LpR2
CG14562	1947.69	1.10035	0.0876737	12.5505	3.9517e-36	4.12379e-35	CG14562
bab1	517.383	1.88358	0.150114	12.5477	4.09387e-36	4.26865e-35	bab1
l(3)80Fj	6343.04	1.47114	0.117256	12.5463	4.16358e-36	4.33778e-35	l(3)80Fj
CG5590	2433.08	-1.56591	0.124879	-12.5395	4.53888e-36	4.7249e-35	CG5590
CG3530	6064.54	0.916271	0.0730794	12.538	4.62377e-36	4.80933e-35	CG3530
Cyp12a5	338.112	-1.9942	0.159078	-12.536	4.74273e-36	4.92903e-35	Cyp12a5
KdelR	2820.43	-1.1785	0.0940146	-12.5353	4.78365e-36	4.96748e-35	KdelR
Asator	13208.8	1.40348	0.112003	12.5307	5.06826e-36	5.25484e-35	Asator
CG15203	582.572	-1.40361	0.112013	-12.5307	5.06864e-36	5.25484e-35	CG15203
lncRNA:cherub	215.915	3.54185	0.282681	12.5295	5.15104e-36	5.33591e-35	lncRNA:cherub
CG44153	1788.06	1.39674	0.11148	12.529	5.18103e-36	5.3626e-35	CG44153
GluClalpha	18109.7	1.53387	0.122432	12.5283	5.22563e-36	5.40436e-35	GluClalpha
ed	3525.36	1.01417	0.0810306	12.5159	6.113e-36	6.31693e-35	ed
CG42258	6811.35	0.936104	0.0748808	12.5013	7.34821e-36	7.58718e-35	CG42258
Mhc	13192.5	-4.38068	0.350432	-12.5008	7.38974e-36	7.62386e-35	Mhc
Ugt302C1	1038.82	-1.86125	0.148893	-12.5006	7.41047e-36	7.63285e-35	Ugt302C1
Tom40	2394.85	1.02328	0.0818586	12.5006	7.41047e-36	7.63285e-35	Tom40
dpr11	3349.85	1.51767	0.121438	12.4975	7.70015e-36	7.92478e-35	dpr11
Cyp6a9	612.1	-1.69455	0.135606	-12.4961	7.83785e-36	8.05998e-35	Cyp6a9
Mmp2	3654.08	1.04786	0.0838857	12.4915	8.30326e-36	8.53167e-35	Mmp2
CG10019	655.278	1.47104	0.117797	12.488	8.68413e-36	8.9158e-35	CG10019
CG12502	3118.99	1.12454	0.0900654	12.4858	8.92546e-36	9.15617e-35	CG12502
MCU	1163.97	1.37421	0.110072	12.4846	9.05569e-36	9.28227e-35	MCU
CG14478	2946.61	1.04197	0.0834743	12.4826	9.29327e-36	9.5181e-35	CG14478
bgm	3128.99	-2.03099	0.162763	-12.4782	9.81866e-36	1.00481e-34	bgm
CG32444	3749.33	-1.96643	0.157694	-12.4699	1.08938e-35	1.11394e-34	CG32444
dgo	190.52	-2.39448	0.192036	-12.4689	1.10274e-35	1.12669e-34	dgo
mAcon1	18464.4	0.819265	0.0657177	12.4664	1.13807e-35	1.16186e-34	mAcon1
GC1	2137.82	0.963106	0.0772703	12.4641	1.17153e-35	1.19505e-34	GC1
CG31688	4118.34	1.23232	0.0989516	12.4537	1.33451e-35	1.36021e-34	CG31688
CG43114	1366.07	-2.36922	0.190326	-12.4482	1.42982e-35	1.45619e-34	CG43114
sqd	12370.8	1.19644	0.0961484	12.4437	1.51411e-35	1.5408e-34	sqd
CG11529	132.105	-4.32557	0.347667	-12.4417	1.55134e-35	1.57742e-34	CG11529
Cyp4p3	150.991	-2.95608	0.237601	-12.4413	1.55899e-35	1.58393e-34	Cyp4p3
CG44195	193.657	2.79445	0.224765	12.4328	1.73487e-35	1.76122e-34	CG44195
CG6184	2703.88	1.0777	0.0866859	12.4323	1.74637e-35	1.77148e-34	CG6184
CG42337	1877.86	1.29792	0.104424	12.4293	1.81237e-35	1.83696e-34	CG42337
CG14277	1826.55	-14.7077	1.18334	-12.429	1.81953e-35	1.84274e-34	CG14277
Spred	9186.79	1.17406	0.0944718	12.4276	1.851e-35	1.87312e-34	Spred
CG7990	4882.74	1.31979	0.106235	12.4234	1.95123e-35	1.97298e-34	CG7990
GNBP3	1706.57	-2.23692	0.180196	-12.4138	2.20026e-35	2.22301e-34	GNBP3
NitFhit	633.234	-1.40579	0.113245	-12.4136	2.20478e-35	2.22581e-34	NitFhit
crp	3911.56	1.22127	0.0984366	12.4066	2.40559e-35	2.42492e-34	crp
Syngr	10747.5	1.15222	0.0928713	12.4066	2.40583e-35	2.42492e-34	Syngr
ths	3874.96	1.27932	0.103128	12.4052	2.44959e-35	2.46708e-34	ths
peb	886.978	1.39796	0.11271	12.4031	2.5141e-35	2.53004e-34	peb
Cyp309a2	684.868	-2.45762	0.198169	-12.4016	2.56072e-35	2.57491e-34	Cyp309a2
Iris	2191.97	-2.37861	0.191855	-12.3979	2.68129e-35	2.69402e-34	Iris
zormin	5347.46	-1.58128	0.127578	-12.3946	2.79513e-35	2.80618e-34	zormin
CG42235	2241.6	0.91676	0.0739859	12.391	2.92349e-35	2.93273e-34	CG42235
CG11236	999.114	-2.50837	0.202511	-12.3864	3.0976e-35	3.10493e-34	CG11236
CG4860	199.113	-2.60281	0.210223	-12.3812	3.30318e-35	3.30839e-34	CG4860
CG9372	1677.5	-2.59991	0.21	-12.3805	3.33148e-35	3.33411e-34	CG9372
CG45105	98.2353	-3.3246	0.268542	-12.3802	3.34582e-35	3.34582e-34	CG45105
CG4238	3579.39	1.09026	0.0880705	12.3794	3.38036e-35	3.3777e-34	CG4238
CRAT	1167.43	-1.35933	0.109892	-12.3696	3.81613e-35	3.81013e-34	CRAT
Lfg	144.885	-2.62227	0.212075	-12.3648	4.05094e-35	4.04139e-34	Lfg
Sec71	2584.2	1.00687	0.0814335	12.3643	4.07526e-35	4.06247e-34	Sec71
CG42392	359.525	2.06539	0.16712	12.3587	4.37118e-35	4.35404e-34	CG42392
Scp2	11425.1	1.23679	0.100076	12.3585	4.38415e-35	4.36353e-34	Scp2
CG11241	862.985	-1.6818	0.136134	-12.3539	4.63774e-35	4.61232e-34	CG11241
Mi-2	4778.26	0.889048	0.0719795	12.3514	4.78601e-35	4.75605e-34	Mi-2
Lip2	189.561	-2.9426	0.238281	-12.3493	4.91356e-35	4.87898e-34	Lip2
stmA	11082.5	0.972404	0.0787675	12.3452	5.16798e-35	5.1276e-34	stmA
AkhR	1507.86	-2.72329	0.220624	-12.3436	5.27733e-35	5.23202e-34	AkhR
CG8245	2593.21	0.940635	0.0762262	12.34	5.51296e-35	5.46136e-34	CG8245
nAChRbeta2	2659.51	1.25392	0.101623	12.3389	5.59004e-35	5.5334e-34	nAChRbeta2
beat-Vb	852.336	1.37998	0.111846	12.3382	5.63816e-35	5.57669e-34	beat-Vb
caz	3083.64	1.0824	0.0877439	12.3359	5.80521e-35	5.73744e-34	caz
Pc	1147.52	1.30656	0.106056	12.3195	7.11364e-35	7.02514e-34	Pc
CG8738	486.446	-3.0131	0.244605	-12.3183	7.22346e-35	7.12804e-34	CG8738
bab2	1690.35	1.30327	0.105828	12.3149	7.52889e-35	7.42367e-34	bab2
Nepl18	1042.46	-2.42342	0.196873	-12.3095	8.04709e-35	7.92847e-34	Nepl18
CG13631	4644.17	0.941373	0.0765094	12.304	8.61703e-35	8.48344e-34	CG13631
CG8888	143.246	-3.31498	0.269595	-12.2962	9.49852e-35	9.34401e-34	CG8888
coro	1365.95	-1.03814	0.0845068	-12.2847	1.09445e-34	1.07581e-33	coro
spz5	117.426	-4.13124	0.336341	-12.2829	1.11892e-34	1.09902e-33	spz5
CG7966	1167.7	-1.73699	0.141508	-12.2749	1.23613e-34	1.2132e-33	CG7966
kek6	3954.72	1.21729	0.0992297	12.2674	1.35478e-34	1.32863e-33	kek6
CG15414	144.242	-4.92349	0.401805	-12.2534	1.61029e-34	1.57799e-33	CG15414
CG10307	254.736	-1.83951	0.150125	-12.2532	1.61504e-34	1.58142e-33	CG10307
CG30090	129.596	-4.37808	0.357344	-12.2517	1.64465e-34	1.60917e-33	CG30090
Vago	612.885	-2.36838	0.193318	-12.2512	1.65457e-34	1.61764e-33	Vago
Hex-C	1845.63	-2.30413	0.188098	-12.2496	1.68883e-34	1.64986e-33	Hex-C
CG14762	15330.8	0.876398	0.0715493	12.2489	1.70338e-34	1.66279e-33	CG14762
Cyp4e1	199.317	-2.15462	0.176263	-12.2239	2.31707e-34	2.26012e-33	Cyp4e1
CG1092	841.925	-1.79435	0.14686	-12.2181	2.48822e-34	2.4252e-33	CG1092
tx	184.511	-2.88363	0.236037	-12.2169	2.52602e-34	2.46016e-33	tx
maf-S	2087.27	-0.972151	0.0795846	-12.2153	2.57495e-34	2.50589e-33	maf-S
fipi	4274.64	1.1559	0.094699	12.206	2.88719e-34	2.80761e-33	fipi
Gycalpha99B	7957.89	0.952219	0.0780218	12.2045	2.94019e-34	2.85696e-33	Gycalpha99B
cl	2235.89	-1.06881	0.0875861	-12.203	2.99544e-34	2.90842e-33	cl
yuri	502.726	-1.80672	0.148172	-12.1934	3.37065e-34	3.27023e-33	yuri
CG2004	1467.69	-1.68668	0.13834	-12.1923	3.4159e-34	3.31159e-33	CG2004
Elys	1540.19	1.327	0.10884	12.1922	3.41976e-34	3.31282e-33	Elys
jdp	17728	1.14439	0.0938958	12.1879	3.60613e-34	3.49069e-33	jdp
Reph	6399.98	1.00009	0.0820578	12.1877	3.6153e-34	3.4969e-33	Reph
Hex-A	12484.2	0.771715	0.0633574	12.1804	3.95568e-34	3.82322e-33	Hex-A
CG31189	136.585	-5.36448	0.440662	-12.1737	4.29231e-34	4.14542e-33	CG31189
sky	485.196	1.57936	0.129742	12.1731	4.3259e-34	4.17469e-33	sky
LPCAT	2538.52	0.89707	0.0737549	12.1628	4.90191e-34	4.72697e-33	LPCAT
Sik3	2390.26	1.24463	0.10236	12.1593	5.1205e-34	4.93402e-33	Sik3
AhcyL2	472.684	-1.47482	0.121371	-12.1513	5.64801e-34	5.43819e-33	AhcyL2
Patr-1	1017.77	1.10364	0.0908657	12.1458	6.0396e-34	5.81083e-33	Patr-1
Idgf2	3037.22	-1.68851	0.139111	-12.1379	6.65295e-34	6.3961e-33	Idgf2
CG12338	1469.82	-1.47693	0.121695	-12.1363	6.78513e-34	6.51824e-33	CG12338
Ac3	6823.93	1.53459	0.126525	12.1288	7.43518e-34	7.13732e-33	Ac3
Kif3C	625.529	2.10936	0.174082	12.117	8.58087e-34	8.23089e-33	Kif3C
sxe2	4989.03	-6.10161	0.503644	-12.1149	8.80588e-34	8.44035e-33	sxe2
prominin-like	5419.37	1.25144	0.10333	12.1111	9.22347e-34	8.83395e-33	prominin-like
CG31436	895.884	-1.75479	0.144903	-12.1101	9.3359e-34	8.93488e-33	CG31436
CG30083	198.479	-2.51481	0.207826	-12.1005	1.04927e-33	1.00344e-32	CG30083
Cadps	18632.6	1.39679	0.115446	12.0991	1.06825e-33	1.02082e-32	Cadps
cDIP	616.772	-2.59671	0.214663	-12.0967	1.09968e-33	1.05007e-32	cDIP
CG5171	1169.36	-2.41463	0.19963	-12.0955	1.11549e-33	1.06436e-32	CG5171
Dh44	3112.57	1.48199	0.122534	12.0945	1.1289e-33	1.07635e-32	Dh44
P5CDh1	17054.9	0.765254	0.0632735	12.0944	1.13085e-33	1.0774e-32	P5CDh1
RunxA	338.994	2.02166	0.167447	12.0735	1.45869e-33	1.38871e-32	RunxA
CG14812	803.775	-1.15501	0.095668	-12.0731	1.46545e-33	1.3941e-32	CG14812
CG17724	295.059	2.50382	0.207449	12.0696	1.52945e-33	1.45389e-32	CG17724
CG7110	356.587	-1.87076	0.155291	-12.0468	2.01667e-33	1.91561e-32	CG7110
CG13055	307.002	2.21483	0.183894	12.044	2.085e-33	1.97903e-32	CG13055
Mpi	2073.18	-0.962467	0.0799494	-12.0385	2.23103e-33	2.11607e-32	Mpi
Vha13	8094.69	1.02141	0.084883	12.0332	2.37889e-33	2.25462e-32	Vha13
dpr15	1563.84	1.25379	0.104212	12.0311	2.43766e-33	2.3086e-32	dpr15
Root	384.175	-2.28968	0.190359	-12.0282	2.52575e-33	2.39024e-32	Root
msps	7239.72	1.25756	0.104584	12.0244	2.64437e-33	2.50063e-32	msps
Sodh-2	653.998	-1.76247	0.146588	-12.0233	2.68029e-33	2.53271e-32	Sodh-2
lz	324.771	-1.93756	0.16125	-12.0159	2.93198e-33	2.76849e-32	lz
Pisd	4339.58	-1.54833	0.128923	-12.0097	3.16053e-33	2.98207e-32	Pisd
CG1136	294.781	-2.19526	0.182795	-12.0094	3.17261e-33	2.99125e-32	CG1136
CG17364	2703.32	1.02321	0.0852407	12.0038	3.39397e-33	3.19758e-32	CG17364
Cpes	1235.67	-0.977216	0.0814687	-11.995	3.77486e-33	3.5538e-32	Cpes
CG14615	438.531	-1.79273	0.149507	-11.9909	3.96513e-33	3.73016e-32	CG14615
MsR1	655.492	1.35916	0.113372	11.9885	4.08174e-33	3.83702e-32	MsR1
Stacl	13110.5	1.56611	0.130725	11.9801	4.51541e-33	4.24154e-32	Stacl
CG3224	709.261	-1.27158	0.106186	-11.975	4.80188e-33	4.50731e-32	CG3224
ABCD	5147.49	0.992053	0.0828579	11.9729	4.9249e-33	4.61936e-32	ABCD
CG8008	417.293	-3.08687	0.257894	-11.9695	5.13278e-33	4.81079e-32	CG8008
Cpr47Ef	215.72	-3.47689	0.290778	-11.9572	5.95244e-33	5.57492e-32	Cpr47Ef
CG9631	867.767	-2.8678	0.240067	-11.9458	6.82897e-33	6.39115e-32	CG9631
CG10132	4060.82	1.03443	0.0866089	11.9437	7.00665e-33	6.55261e-32	CG10132
Cyp9b1	286.551	-2.43948	0.204312	-11.9399	7.32838e-33	6.84845e-32	Cyp9b1
Vha44	10184.8	0.937826	0.0785902	11.9331	7.95384e-33	7.42748e-32	Vha44
Rab18	1934.12	-1.12962	0.0946738	-11.9317	8.08806e-33	7.54727e-32	Rab18
Task6	3742.31	1.23635	0.103621	11.9315	8.11032e-33	7.56249e-32	Task6
CG5493	1768.81	-2.31564	0.194196	-11.9242	8.84787e-33	8.24417e-32	CG5493
RpL39	4695.63	1.61354	0.135354	11.9209	9.20687e-33	8.57238e-32	RpL39
Uhg5	359.492	1.79541	0.150612	11.9208	9.22672e-33	8.58457e-32	Uhg5
Fdh	2357.96	-1.7656	0.148112	-11.9207	9.23806e-33	8.58883e-32	Fdh
lov	929.57	1.6705	0.140191	11.9159	9.78234e-33	9.0882e-32	lov
Elk	1809.54	1.39836	0.117408	11.9102	1.04752e-32	9.72478e-32	Elk
CG6398	1266.62	-2.42496	0.203622	-11.9091	1.06121e-32	9.84464e-32	CG6398
mask	10619.2	1.37578	0.115696	11.8913	1.31363e-32	1.21774e-31	mask
CG42489	841.091	1.26818	0.106655	11.8905	1.3267e-32	1.22896e-31	CG42489
rdhB	2318.62	-1.61216	0.135597	-11.8893	1.3447e-32	1.24473e-31	rdhB
fra	1234.69	1.3703	0.115265	11.8882	1.36253e-32	1.26032e-31	fra
Uba1	6344.95	0.792374	0.0666674	11.8855	1.40818e-32	1.30159e-31	Uba1
GluRIA	1952.48	1.17687	0.0990375	11.8831	1.44916e-32	1.3385e-31	GluRIA
Nmdar1	3109.05	1.23828	0.10421	11.8826	1.45817e-32	1.34584e-31	Nmdar1
CG11655	625.619	-1.37019	0.115382	-11.8753	1.5909e-32	1.46728e-31	CG11655
Deaf1	2821.91	1.09249	0.0920477	11.8687	1.72064e-32	1.58579e-31	Deaf1
Nap1	6418.86	-0.767967	0.064855	-11.8413	2.38707e-32	2.19839e-31	Nap1
Pur-alpha	11444.4	1.04226	0.0880628	11.8354	2.56111e-32	2.35696e-31	Pur-alpha
nSyb	50003.2	1.07844	0.0911466	11.8319	2.67033e-32	2.45569e-31	nSyb
Ae2	13250.2	1.37202	0.116058	11.8219	3.0094e-32	2.76551e-31	Ae2
CG8841	975.469	1.1693	0.0989283	11.8197	3.08871e-32	2.83634e-31	CG8841
Rgk1	3019.97	1.48574	0.125763	11.8138	3.31228e-32	3.03945e-31	Rgk1
CG33217	437.487	1.6855	0.142699	11.8115	3.40299e-32	3.12043e-31	CG33217
CG3630	700.122	-3.03251	0.256764	-11.8105	3.44538e-32	3.15702e-31	CG3630
AP-2sigma	1556.7	1.02545	0.0868393	11.8086	3.52219e-32	3.22508e-31	AP-2sigma
CG14221	93.5315	-3.22456	0.273096	-11.8074	3.57324e-32	3.26729e-31	CG14221
fwe	10113.9	1.11108	0.0940998	11.8074	3.57344e-32	3.26729e-31	fwe
Gp150	10536.5	-1.52297	0.129072	-11.7994	3.93228e-32	3.5928e-31	Gp150
CG40470	1914.25	1.64658	0.139691	11.7873	4.53794e-32	4.1432e-31	CG40470
Ald1	37282.9	0.720817	0.0611647	11.7849	4.67239e-32	4.26288e-31	Ald1
CG17224	1279.13	-2.51027	0.21316	-11.7765	5.16089e-32	4.70519e-31	CG17224
CG7299	1077.01	-13.9457	1.18432	-11.7753	5.23535e-32	4.76965e-31	CG7299
CG4594	220.039	-2.26627	0.192531	-11.7709	5.51094e-32	5.01713e-31	CG4594
frma	894.8	-2.20556	0.187407	-11.7688	5.65037e-32	5.14038e-31	frma
dpr17	1992.08	1.07782	0.0915931	11.7675	5.74151e-32	5.21956e-31	dpr17
CG9649	1069.84	-2.69494	0.229021	-11.7672	5.75714e-32	5.23002e-31	CG9649
Sgt1	1145.01	-0.963728	0.0819039	-11.7666	5.80365e-32	5.2685e-31	Sgt1
Tm1	8705.27	-0.828764	0.0704376	-11.7659	5.84781e-32	5.3048e-31	Tm1
Hsp60A	13409.4	0.713489	0.0607054	11.7533	6.79063e-32	6.15567e-31	Hsp60A
asRNA:CR45350	70.6096	-4.45132	0.37874	-11.753	6.81703e-32	6.1752e-31	asRNA:CR45350
bin3	3354.23	0.975784	0.083027	11.7526	6.8476e-32	6.19847e-31	bin3
Hf	1753.62	-2.33714	0.198942	-11.7478	7.24459e-32	6.55316e-31	Hf
Eaat1	19429.5	1.01776	0.0866413	11.7469	7.32874e-32	6.62455e-31	Eaat1
RhoGAP93B	5365.66	1.21314	0.103278	11.7464	7.37088e-32	6.65791e-31	RhoGAP93B
CG7084	3733.03	0.83142	0.0707956	11.744	7.58491e-32	6.84637e-31	CG7084
CG14464	974.41	1.07695	0.0917332	11.7401	7.94299e-32	7.16448e-31	CG14464
CR32011	832.134	1.23461	0.105209	11.7349	8.44409e-32	7.61106e-31	CR32011
Mccc2	540.114	-1.74338	0.148613	-11.7309	8.84689e-32	7.96848e-31	Mccc2
Cyp4ac2	411.437	-2.60006	0.221719	-11.7269	9.28398e-32	8.35624e-31	Cyp4ac2
brp	29353.2	1.6166	0.137859	11.7265	9.32396e-32	8.38628e-31	brp
l(3)psg2	1220.1	1.18521	0.101212	11.7101	1.13116e-31	1.01668e-30	l(3)psg2
mthl5	256.654	-2.19659	0.187653	-11.7056	1.19373e-31	1.07217e-30	mthl5
Ca-beta	7563	1.49787	0.128015	11.7007	1.26363e-31	1.13414e-30	Ca-beta
mtd	28755.3	1.22078	0.104339	11.7002	1.2715e-31	1.1404e-30	mtd
CG33493	1238.62	-2.4011	0.20525	-11.6984	1.29878e-31	1.16405e-30	CG33493
CG3902	6646.44	-2.0879	0.178506	-11.6965	1.32802e-31	1.18941e-30	CG3902
CG32225	3421.89	0.823492	0.0704175	11.6944	1.36121e-31	1.21828e-30	CG32225
AdSL	1181.11	-1.45987	0.124858	-11.6922	1.39703e-31	1.24946e-30	AdSL
Hasp	42566	0.984051	0.0841743	11.6906	1.4231e-31	1.27188e-30	Hasp
CG5321	824.181	-1.98023	0.169499	-11.6828	1.56038e-31	1.39359e-30	CG5321
CG14459	242.099	2.73021	0.233855	11.6748	1.71472e-31	1.53036e-30	CG14459
Tsp42Eg	412.593	-1.96778	0.168592	-11.6718	1.77559e-31	1.58281e-30	Tsp42Eg
CG30046	562.453	-2.41983	0.207323	-11.6718	1.77598e-31	1.58281e-30	CG30046
Hsp27	401.157	-1.74362	0.1494	-11.6708	1.79772e-31	1.60106e-30	Hsp27
CG11134	510.983	-1.80913	0.155051	-11.668	1.85785e-31	1.65345e-30	CG11134
KrT95D	5686.61	0.88223	0.0756151	11.6674	1.87085e-31	1.66385e-30	KrT95D
y	2574.4	1.51519	0.129903	11.664	1.9459e-31	1.72939e-30	y
PGRP-LC	1517.38	-1.31815	0.113028	-11.6621	1.98966e-31	1.76704e-30	PGRP-LC
dmGlut	135.912	-2.78571	0.239064	-11.6526	2.22689e-31	1.97635e-30	dmGlut
grk	115.221	-3.28833	0.282218	-11.6518	2.24781e-31	1.99352e-30	grk
CG6191	152.302	2.81973	0.242071	11.6483	2.33997e-31	2.0738e-30	CG6191
CG14655	68.3965	-4.59264	0.394421	-11.644	2.46192e-31	2.18036e-30	CG14655
cana	746.366	-1.64004	0.140894	-11.6403	2.57203e-31	2.2763e-30	cana
RNaseP:RNA	437.199	1.51726	0.1304	11.6354	2.72191e-31	2.40726e-30	RNaseP:RNA
CG31300	816.091	-1.6676	0.143362	-11.6321	2.8314e-31	2.50235e-30	CG31300
Picot	4644.85	0.789507	0.0678756	11.6317	2.8444e-31	2.51209e-30	Picot
CG17121	701.742	-1.40987	0.121253	-11.6274	2.98944e-31	2.63835e-30	CG17121
CG32085	2540.23	1.25606	0.108134	11.6158	3.42535e-31	3.02096e-30	CG32085
bsk	4326.59	0.874236	0.0753096	11.6086	3.72873e-31	3.28625e-30	bsk
CtBP	7542.42	0.995823	0.0858184	11.6038	3.93999e-31	3.47003e-30	CtBP
Glut1	11866.4	1.49871	0.129298	11.5911	4.5699e-31	4.02202e-30	Glut1
CG4409	3107.6	0.909255	0.0784616	11.5885	4.71107e-31	4.14339e-30	CG4409
sls	6072.89	-4.1677	0.359978	-11.5777	5.3478e-31	4.70014e-30	sls
Osi2	485.976	-2.10181	0.181611	-11.5731	5.64071e-31	4.95415e-30	Osi2
CG33056	944.951	-1.32197	0.114283	-11.5676	6.01615e-31	5.28024e-30	CG33056
MED26	3673.91	1.24636	0.107747	11.5675	6.02263e-31	5.28228e-30	MED26
CG3604	73.1118	-5.16337	0.446413	-11.5663	6.10268e-31	5.3488e-30	CG3604
CG42784	1891.33	2.28735	0.19791	11.5576	6.76076e-31	5.9215e-30	CG42784
CG12512	1510.78	-1.53775	0.133117	-11.5519	7.224e-31	6.32287e-30	CG12512
Mal-B1	74.6343	-5.74889	0.497925	-11.5457	7.76234e-31	6.78938e-30	Mal-B1
CG8086	2718.22	-1.66172	0.144086	-11.5328	9.01178e-31	7.87678e-30	CG8086
CG11360	4943.73	1.8669	0.161974	11.5259	9.76865e-31	8.53245e-30	CG11360
bsf	2299.82	0.864916	0.0750828	11.5195	1.05218e-30	9.18397e-30	bsf
CG45078	81.7283	-4.54221	0.394507	-11.5136	1.12642e-30	9.82527e-30	CG45078
CG8155	1540.76	0.983644	0.0854498	11.5114	1.15628e-30	1.00788e-29	CG8155
Miga	791.751	1.09463	0.0951352	11.5061	1.22982e-30	1.07124e-29	Miga
CG8519	78.9817	-3.8991	0.33896	-11.5031	1.27242e-30	1.10759e-29	CG8519
CG15651	1471.5	0.945318	0.0822096	11.4989	1.33632e-30	1.16241e-29	CG15651
hpRNA:CR33940	356.033	-2.24352	0.195112	-11.4987	1.33973e-30	1.16459e-29	hpRNA:CR33940
gw	16639	1.13705	0.0989047	11.4965	1.37444e-30	1.19394e-29	gw
UGP	5492.9	-1.73368	0.150936	-11.4862	1.54826e-30	1.34401e-29	UGP
PR-Set7	980.61	1.17268	0.102139	11.4812	1.63993e-30	1.42262e-29	PR-Set7
PLCXD	3820.76	0.947257	0.0825109	11.4804	1.65532e-30	1.43498e-29	PLCXD
CG40498	5363.58	1.21746	0.106073	11.4775	1.71128e-30	1.48248e-29	CG40498
CG6908	838.325	-2.65004	0.230966	-11.4737	1.78769e-30	1.54763e-29	CG6908
CG33116	912.293	1.15261	0.10062	11.455	2.21847e-30	1.91925e-29	CG33116
Rab3-GEF	11190.8	1.2094	0.105599	11.4528	2.27746e-30	1.96894e-29	Rab3-GEF
CG15046	170.638	-2.28258	0.199544	-11.439	2.67075e-30	2.30738e-29	CG15046
Lsd-1	3816.99	-2.03967	0.178345	-11.4366	2.74296e-30	2.36816e-29	Lsd-1
Sox21b	876.771	1.24835	0.109181	11.4338	2.8351e-30	2.44604e-29	Sox21b
CG40160	1035.11	-1.54881	0.135525	-11.4282	3.02325e-30	2.6066e-29	CG40160
Dscam2	11777.6	1.66903	0.14612	11.4223	3.2345e-30	2.78685e-29	Dscam2
cic	7748.24	1.53482	0.134443	11.4161	3.47316e-30	2.99045e-29	cic
Gycbeta100B	4536.54	1.13937	0.0998769	11.4077	3.82638e-30	3.29234e-29	Gycbeta100B
trc	2462.02	0.827651	0.0725551	11.4072	3.84888e-30	3.30946e-29	trc
Obp19c	229.183	-2.019	0.177035	-11.4045	3.96922e-30	3.41063e-29	Obp19c
CG9132	3689.15	1.03515	0.0907915	11.4014	4.11466e-30	3.53321e-29	CG9132
Amy-d	1614.04	-2.19921	0.192922	-11.3995	4.20639e-30	3.60953e-29	Amy-d
TyrR	630.04	1.58359	0.138969	11.3953	4.41373e-30	3.7849e-29	TyrR
Usp2	6632.17	1.04398	0.0916284	11.3936	4.50069e-30	3.85687e-29	Usp2
tinc	3307.51	1.42435	0.125046	11.3906	4.65785e-30	3.98885e-29	tinc
Scsalpha1	11855.6	-0.884632	0.0777934	-11.3716	5.79404e-30	4.95851e-29	Scsalpha1
Oscillin	858.427	-1.1359	0.0998984	-11.3705	5.86173e-30	5.01306e-29	Oscillin
Act5C	29657.4	1.11787	0.0983672	11.3643	6.29875e-30	5.38318e-29	Act5C
CG14431	1585.11	1.08984	0.0959406	11.3596	6.64812e-30	5.67795e-29	CG14431
puml	2382.2	-0.841532	0.0740882	-11.3585	6.72687e-30	5.74135e-29	puml
CG12567	1772.11	0.856813	0.0754366	11.358	6.76385e-30	5.76904e-29	CG12567
rut	9090.59	1.26819	0.111696	11.354	7.08593e-30	6.03969e-29	rut
SPR	2612.25	1.25033	0.110133	11.353	7.16919e-30	6.10344e-29	SPR
Jhe	107.106	-3.68152	0.324279	-11.3529	7.17034e-30	6.10344e-29	Jhe
Obp8a	87.5249	-3.71639	0.327535	-11.3465	7.71542e-30	6.56301e-29	Obp8a
Syb	2335.2	-1.6765	0.147786	-11.3441	7.93337e-30	6.74389e-29	Syb
Grip163	842.586	1.24089	0.10943	11.3396	8.35714e-30	7.09937e-29	Grip163
CG3253	376.004	1.5245	0.134504	11.3342	8.87967e-30	7.53822e-29	CG3253
CG13928	14039.6	1.01537	0.0897872	11.3087	1.189e-29	1.00871e-28	CG13928
CG30440	110.444	-3.24337	0.286971	-11.3021	1.28148e-29	1.08643e-28	CG30440
AstC	2338.15	1.58311	0.140105	11.2994	1.32074e-29	1.11897e-28	AstC
Coop	214.385	-1.80163	0.159449	-11.2991	1.3255e-29	1.12226e-28	Coop
Bacc	19814.4	0.930155	0.0823321	11.2976	1.34855e-29	1.14101e-28	Bacc
Cyp311a1	796.361	-1.5339	0.135785	-11.2966	1.36428e-29	1.15355e-28	Cyp311a1
CG18302	927.152	-6.24807	0.55327	-11.293	1.42114e-29	1.20083e-28	CG18302
ear	1391.54	1.08691	0.0962595	11.2915	1.4453e-29	1.22043e-28	ear
CG43788	122.061	3.63798	0.32224	11.2897	1.47623e-29	1.24572e-28	CG43788
dpr19	2276.66	1.11738	0.098999	11.2868	1.52503e-29	1.28605e-28	dpr19
eIF2alpha	2100.74	-0.868312	0.0769523	-11.2838	1.5785e-29	1.33025e-28	eIF2alpha
pdm3	3607.55	1.31022	0.116133	11.282	1.60958e-29	1.35555e-28	pdm3
CG9331	3106.68	-1.27546	0.113057	-11.2816	1.61781e-29	1.36158e-28	CG9331
Mf	6928.44	-4.53185	0.401895	-11.2762	1.71985e-29	1.4465e-28	Mf
CG8778	550.826	-1.44008	0.127716	-11.2756	1.73104e-29	1.45494e-28	CG8778
rdx	4661	0.782985	0.0694766	11.2698	1.85048e-29	1.55431e-28	rdx
comm	1033.56	1.05788	0.0939269	11.2628	2.00256e-29	1.68093e-28	comm
CG31548	1482.24	-1.88672	0.167519	-11.2627	2.00406e-29	1.68108e-28	CG31548
for	3960.62	-1.39249	0.123649	-11.2616	2.02984e-29	1.70158e-28	for
Ric	9380.01	1.01555	0.0902715	11.2499	2.318e-29	1.94186e-28	Ric
Vps13D	1345.3	1.17441	0.104432	11.2458	2.4298e-29	2.03418e-28	Vps13D
Bruce	7881.02	1.03822	0.0923487	11.2424	2.52535e-29	2.11277e-28	Bruce
GstE3	1108.06	-1.71951	0.152963	-11.2413	2.55532e-29	2.13644e-28	GstE3
Nepl19	300.128	-1.69288	0.150611	-11.24	2.59236e-29	2.16598e-28	Nepl19
alpha-Est7	6570.65	-2.22873	0.198352	-11.2363	2.70566e-29	2.25917e-28	alpha-Est7
CG12499	379.345	1.49936	0.133446	11.2357	2.72361e-29	2.27266e-28	CG12499
CG30460	1042.68	-1.55972	0.138824	-11.2352	2.73799e-29	2.28316e-28	CG30460
CG43707	5551.28	1.39952	0.124587	11.2333	2.79888e-29	2.3324e-28	CG43707
CG7970	550.574	-1.42081	0.1265	-11.2316	2.85141e-29	2.37462e-28	CG7970
lncRNA:CR46006	522.885	1.48764	0.132477	11.2294	2.92449e-29	2.43388e-28	lncRNA:CR46006
CG42821	81.9422	-6.18223	0.551074	-11.2185	3.30757e-29	2.7509e-28	CG42821
IntS6	1164.14	1.07155	0.0955442	11.2152	3.43508e-29	2.85508e-28	IntS6
CG31997	1595.07	-1.55441	0.138628	-11.2129	3.52517e-29	2.92804e-28	CG31997
CG9527	1443.04	-0.979304	0.0873675	-11.209	3.68278e-29	3.05695e-28	CG9527
CG17691	2602.93	-0.808515	0.0721841	-11.2007	4.04398e-29	3.35457e-28	CG17691
S6k	3038	0.939291	0.0839035	11.1949	4.31941e-29	3.58071e-28	S6k
Cyp6a22	353.193	-2.63803	0.235707	-11.192	4.46405e-29	3.69821e-28	Cyp6a22
Acer	2891.53	-1.48287	0.1325	-11.1915	4.48834e-29	3.7159e-28	Acer
Pat1	1675.16	0.939338	0.0839426	11.1902	4.55172e-29	3.76592e-28	Pat1
CG7322	1048.95	-1.91621	0.17129	-11.1869	4.72474e-29	3.90653e-28	CG7322
Kcmf1	5062.55	-0.754434	0.0674536	-11.1845	4.85675e-29	4.01306e-28	Kcmf1
ics	787.991	-1.19138	0.106524	-11.1841	4.87648e-29	4.02675e-28	ics
PK1-R	73.1352	-3.90444	0.349199	-11.1811	5.04349e-29	4.16195e-28	PK1-R
Tab2	1699.78	-0.884682	0.0791252	-11.1808	5.06393e-29	4.1761e-28	Tab2
CG10543	3560.96	0.936295	0.0837722	11.1767	5.30382e-29	4.37109e-28	CG10543
galla-1	1243.59	-0.92401	0.0827314	-11.1688	5.79612e-29	4.77372e-28	galla-1
CG10339	101.666	-2.93821	0.26311	-11.1672	5.89906e-29	4.85535e-28	CG10339
Sln	1673.43	1.14461	0.102514	11.1655	6.01717e-29	4.94935e-28	Sln
CG12769	2645.7	1.26366	0.113182	11.1648	6.06037e-29	4.98167e-28	CG12769
Meltrin	3412.62	1.21776	0.109127	11.1592	6.46047e-29	5.30711e-28	Meltrin
CG17834	223.248	-2.25519	0.202142	-11.1564	6.66168e-29	5.46887e-28	CG17834
CG11594	2952.39	-2.0326	0.182216	-11.1548	6.78132e-29	5.56349e-28	CG11594
Gfat1	1132.67	-2.80631	0.25159	-11.1543	6.82477e-29	5.59552e-28	Gfat1
Oda	31782.3	0.634236	0.0568816	11.1501	7.15201e-29	5.86003e-28	Oda
CG5498	773.351	-1.09862	0.0985884	-11.1435	7.70269e-29	6.30717e-28	CG5498
nompA	72.2849	-3.88717	0.349124	-11.1341	8.56265e-29	7.00681e-28	nompA
DIP-theta	1126.97	1.24991	0.112274	11.1327	8.69507e-29	7.11058e-28	DIP-theta
CG2747	8695.42	1.02843	0.092462	11.1228	9.71946e-29	7.94319e-28	CG2747
CG14767	9334.37	0.790179	0.0710562	11.1205	9.97296e-29	8.14511e-28	CG14767
CG15236	6861.21	1.16401	0.104677	11.1201	1.00153e-28	8.17443e-28	CG15236
RpL28	11277	1.13769	0.102313	11.1198	1.00548e-28	8.20142e-28	RpL28
CG13408	386.86	1.54246	0.13873	11.1185	1.02028e-28	8.3147e-28	CG13408
alpha-Est3	343.75	-1.53478	0.138039	-11.1184	1.02068e-28	8.3147e-28	alpha-Est3
cher	1706.81	-1.31012	0.118052	-11.0978	1.28552e-28	1.04654e-27	cher
CG12194	2633.47	1.07255	0.0966777	11.0941	1.34069e-28	1.09076e-27	CG12194
nahoda	2077.36	-2.48411	0.224022	-11.0887	1.42362e-28	1.15749e-27	nahoda
CG1662	792.736	-1.08607	0.0980625	-11.0753	1.65305e-28	1.34313e-27	CG1662
JIL-1	2290.71	1.04762	0.0945907	11.0753	1.65406e-28	1.34313e-27	JIL-1
b	6394.34	0.905832	0.0818161	11.0716	1.7238e-28	1.39886e-27	b
CG14073	2068.08	1.06186	0.0959335	11.0687	1.7789e-28	1.44266e-27	CG14073
GILT1	1831.95	-1.00684	0.0909928	-11.065	1.85364e-28	1.50231e-27	GILT1
sgll	939.071	-1.1495	0.103934	-11.0599	1.96255e-28	1.58956e-27	sgll
gogo	963.174	1.13785	0.102942	11.0534	2.11132e-28	1.70897e-27	gogo
mspo	3092.61	1.05926	0.0958985	11.0456	2.30165e-28	1.86185e-27	mspo
CG14982	2039.17	1.09742	0.0993586	11.045	2.31711e-28	1.87316e-27	CG14982
CG9586	794.724	-1.07079	0.096951	-11.0447	2.32545e-28	1.8787e-27	CG9586
CG5599	413.918	-1.52369	0.138078	-11.035	2.59185e-28	2.09259e-27	CG5599
CG13280	241.277	-1.65782	0.150282	-11.0314	2.69699e-28	2.17609e-27	CG13280
Ccdc85	184.199	-3.54337	0.321379	-11.0255	2.87845e-28	2.32104e-27	Ccdc85
PIG-O	538.288	1.20598	0.109389	11.0247	2.90468e-28	2.3407e-27	PIG-O
CG13563	121.095	-3.36978	0.305717	-11.0226	2.97441e-28	2.39537e-27	CG13563
CkIIbeta	4420.42	0.96632	0.0876707	11.0222	2.98826e-28	2.405e-27	CkIIbeta
CG11399	1895.62	1.21549	0.110301	11.0198	3.06842e-28	2.46795e-27	CG11399
CG14853	3105.43	1.02382	0.0929497	11.0148	3.24284e-28	2.60659e-27	CG14853
Ugt37A3	167.881	-3.37004	0.306044	-11.0116	3.35899e-28	2.69824e-27	Ugt37A3
Zyx	3823.07	1.04116	0.09456	11.0106	3.39858e-28	2.72832e-27	Zyx
CG7956	3330.53	0.892197	0.0810315	11.0105	3.40126e-28	2.72874e-27	CG7956
CG32544	1960.24	0.87901	0.0798759	11.0047	3.62742e-28	2.90835e-27	CG32544
metro	3610.64	0.79749	0.0725068	10.9988	3.87122e-28	3.10186e-27	metro
CG11178	755.683	1.05925	0.0963187	10.9973	3.93569e-28	3.15153e-27	CG11178
CG7829	1107.04	-13.0233	1.18496	-10.9905	4.24752e-28	3.39908e-27	CG7829
CG9815	75.1595	-3.6097	0.328458	-10.9898	4.27718e-28	3.42066e-27	CG9815
DUBAI	1942.4	0.852248	0.0775493	10.9898	4.28076e-28	3.42137e-27	DUBAI
bou	452.242	-1.81263	0.165119	-10.9777	4.89182e-28	3.90731e-27	bou
CG11357	1699.35	0.945844	0.0861726	10.9762	4.97598e-28	3.97102e-27	CG11357
ph-d	1196.88	1.09388	0.0996598	10.9761	4.97785e-28	3.97102e-27	ph-d
CG9813	30022.7	0.811487	0.0739355	10.9756	5.00738e-28	3.99207e-27	CG9813
CG12355	1561.92	1.05113	0.0957871	10.9736	5.12177e-28	4.08071e-27	CG12355
CG1840	194.285	2.44204	0.222656	10.9678	5.45832e-28	4.34612e-27	CG1840
ftz-f1	3597.51	1.1162	0.101787	10.966	5.56551e-28	4.4287e-27	ftz-f1
Mp	5066.84	1.07071	0.0976517	10.9646	5.65376e-28	4.4961e-27	Mp
ACXD	94.5494	-2.85371	0.260349	-10.9611	5.87628e-28	4.67014e-27	ACXD
sl	480.811	1.35985	0.124137	10.9544	6.32797e-28	5.02597e-27	sl
Hn	6045.72	-2.03225	0.18557	-10.9514	6.54515e-28	5.19521e-27	Hn
CG6225	755.402	-1.42721	0.130378	-10.9467	6.89144e-28	5.46666e-27	CG6225
Klp10A	3101.24	0.987658	0.0902398	10.9448	7.03569e-28	5.5776e-27	Klp10A
Tie	586.054	-1.43693	0.131321	-10.9421	7.25281e-28	5.74614e-27	Tie
CG4393	1241.3	1.14712	0.104873	10.9382	7.5665e-28	5.99093e-27	CG4393
Trh	902.386	0.993366	0.0908807	10.9304	8.24476e-28	6.52389e-27	Trh
gammaSnap1	2873.97	0.996002	0.0911299	10.9295	8.33263e-28	6.58932e-27	gammaSnap1
nAChRalpha2	2201.14	0.911453	0.0834433	10.923	8.94702e-28	7.07076e-27	nAChRalpha2
yellow-b	271.289	-2.07454	0.189964	-10.9207	9.17852e-28	7.2492e-27	yellow-b
Wnt4	518.286	1.2624	0.115662	10.9145	9.82584e-28	7.75564e-27	Wnt4
RpII215	1577.5	1.04184	0.0954783	10.9118	1.01223e-27	7.98471e-27	RpII215
anne	17151.8	1.27715	0.117073	10.9091	1.04341e-27	8.22551e-27	anne
Ufc1	809.495	-1.17399	0.10762	-10.9087	1.0479e-27	8.25577e-27	Ufc1
alrm	7506.48	0.79135	0.072544	10.9086	1.04915e-27	8.26054e-27	alrm
lute	3411.15	0.874949	0.0802331	10.9051	1.08998e-27	8.5767e-27	lute
Pak	3626.04	1.20469	0.110472	10.9049	1.09194e-27	8.58674e-27	Pak
CG18542	512.053	1.2661	0.116143	10.9012	1.13724e-27	8.93746e-27	CG18542
dop	6395.26	0.843747	0.0774147	10.8991	1.16461e-27	9.14692e-27	dop
CG32278	2294.96	0.990356	0.0908744	10.8981	1.17715e-27	9.23972e-27	CG32278
p120ctn	6503.18	0.929655	0.0853298	10.8948	1.21978e-27	9.56836e-27	p120ctn
Mtap	1120.77	-1.48	0.135897	-10.8906	1.27862e-27	1.00238e-26	Mtap
kcc	30153.1	1.14545	0.105179	10.8905	1.28004e-27	1.00287e-26	kcc
mthl10	447.94	-1.62476	0.149225	-10.8879	1.31578e-27	1.03024e-26	mthl10
pk	345.04	-1.59074	0.146108	-10.8874	1.32345e-27	1.0356e-26	pk
Acox57D-p	620.573	-1.90546	0.175126	-10.8805	1.42825e-27	1.11692e-26	Acox57D-p
Dscam1	6678.58	1.62663	0.149521	10.8789	1.45285e-27	1.13545e-26	Dscam1
CG11400	1826.79	-2.2694	0.208609	-10.8787	1.45582e-27	1.13677e-26	CG11400
CG30197	4924.78	-1.51038	0.138838	-10.8787	1.45631e-27	1.13677e-26	CG30197
Nrx-IV	2997.33	1.02272	0.0940551	10.8736	1.53976e-27	1.20117e-26	Nrx-IV
Act79B	2164.58	-1.16672	0.107309	-10.8725	1.55854e-27	1.21507e-26	Act79B
CG4678	4200.35	0.938868	0.0864941	10.8547	1.89412e-27	1.47579e-26	CG4678
CG3638	6777.97	0.978448	0.0901876	10.849	2.01561e-27	1.56948e-26	CG3638
tws	3798.39	1.09657	0.101109	10.8454	2.0963e-27	1.63131e-26	tws
Mlc2	9957.17	-4.61145	0.425215	-10.845	2.1066e-27	1.63832e-26	Mlc2
CG5888	1291.19	0.957988	0.0883377	10.8446	2.11533e-27	1.6441e-26	CG5888
esc	353.702	2.048	0.188894	10.8421	2.17471e-27	1.68922e-26	esc
dlg1	13280.4	1.07289	0.0989866	10.8388	2.25517e-27	1.75065e-26	dlg1
drl	1535.89	1.07955	0.0996141	10.8374	2.28972e-27	1.77639e-26	drl
CG42674	3891.86	1.15505	0.106603	10.835	2.34986e-27	1.82193e-26	CG42674
Argl	2145.07	-2.1372	0.19728	-10.8333	2.39255e-27	1.8539e-26	Argl
sdt	10721.2	0.84724	0.0782707	10.8245	2.63553e-27	2.04092e-26	sdt
wapl	2227.52	0.906066	0.0837996	10.8123	3.01022e-27	2.32966e-26	wapl
Oat	1072.06	-1.66688	0.154174	-10.8117	3.03129e-27	2.34454e-26	Oat
Eglp4	4995.12	-1.69492	0.156814	-10.8085	3.13847e-27	2.42596e-26	Eglp4
vib	5636.88	0.949924	0.0879078	10.8059	3.22731e-27	2.49312e-26	vib
rtet	272.355	-1.62367	0.150346	-10.7996	3.45848e-27	2.67007e-26	rtet
CG32547	1229.32	1.14224	0.105804	10.7958	3.60333e-27	2.78022e-26	CG32547
CG42594	1482.47	1.35648	0.125666	10.7943	3.66391e-27	2.82523e-26	CG42594
CG9657	2945.12	1.0217	0.0946551	10.7939	3.67896e-27	2.83512e-26	CG9657
CG9717	599.371	-2.19423	0.203314	-10.7924	3.74063e-27	2.8809e-26	CG9717
CG1572	882.503	-1.40276	0.13002	-10.7887	3.89053e-27	2.99453e-26	CG1572
CG44838	5794.67	1.11101	0.102984	10.7882	3.91592e-27	3.01225e-26	CG44838
tweek	7156.53	1.24316	0.115236	10.7879	3.92636e-27	3.01845e-26	tweek
fwd	4629.58	0.896621	0.0831176	10.7874	3.94866e-27	3.03375e-26	fwd
ap	2360.15	0.975491	0.0904364	10.7865	3.98739e-27	3.06126e-26	ap
CG4962	928.235	-5.17146	0.47944	-10.7864	3.98928e-27	3.06126e-26	CG4962
Cyp317a1	252.009	-1.79161	0.16614	-10.7837	4.10918e-27	3.15136e-26	Cyp317a1
Tsp66E	4454.73	0.71564	0.0663857	10.78	4.27717e-27	3.27821e-26	Tsp66E
CG5819	566.529	-2.08769	0.193677	-10.7793	4.3138e-27	3.3043e-26	CG5819
Dera	451.412	-1.4407	0.133658	-10.779	4.32621e-27	3.31181e-26	Dera
Adi1	1311.42	-1.52336	0.141335	-10.7784	4.35548e-27	3.33221e-26	Adi1
Cngl	20600.9	1.80444	0.167471	10.7747	4.53462e-27	3.46547e-26	Cngl
Liprin-alpha	3095.67	1.16078	0.107732	10.7746	4.53513e-27	3.46547e-26	Liprin-alpha
Sodh-1	4873.25	-2.50732	0.232779	-10.7712	4.70776e-27	3.59522e-26	Sodh-1
CG42748	6760.66	1.04595	0.0971242	10.7692	4.81332e-27	3.67363e-26	CG42748
Cad74A	137.307	-2.47501	0.229847	-10.7681	4.86954e-27	3.71431e-26	Cad74A
EndoB	4549.43	0.84668	0.0786687	10.7626	5.16903e-27	3.94038e-26	EndoB
CG42342	7268.52	1.17176	0.10888	10.7619	5.20927e-27	3.96867e-26	CG42342
cmpy	1974.76	1.02885	0.0956048	10.7615	5.22898e-27	3.9813e-26	cmpy
Atg4a	1657.17	-1.07776	0.100167	-10.7596	5.33845e-27	4.06222e-26	Atg4a
CG3246	3090.24	-1.92346	0.178837	-10.7554	5.58978e-27	4.25091e-26	CG3246
CG31663	3606.92	0.984036	0.0915201	10.7521	5.79077e-27	4.40113e-26	CG31663
CG17350	169.144	-3.79753	0.353295	-10.7489	5.99844e-27	4.55623e-26	CG17350
jtb	176.412	-2.0995	0.195354	-10.7472	6.10958e-27	4.63787e-26	jtb
Nepl16	2924.33	0.928881	0.0864331	10.7468	6.13451e-27	4.65402e-26	Nepl16
CG34165	466.228	-12.7377	1.18554	-10.7443	6.30402e-27	4.77976e-26	CG34165
CG5172	69.0726	-4.7465	0.441818	-10.7431	6.38617e-27	4.83916e-26	CG5172
Pi3K21B	1558.25	0.981345	0.091396	10.7373	6.80149e-27	5.1508e-26	Pi3K21B
Shab	19367.8	1.63496	0.152308	10.7346	7.00325e-27	5.30043e-26	Shab
CG30002	972.149	-2.24668	0.209348	-10.7318	7.21688e-27	5.45886e-26	CG30002
CG4306	818.033	-1.84754	0.172186	-10.7299	7.36779e-27	5.5697e-26	CG4306
Fkbp14	1986.51	-1.24944	0.116502	-10.7246	7.80622e-27	5.89762e-26	Fkbp14
CG6282	3690.9	0.846396	0.078945	10.7213	8.08276e-27	6.10291e-26	CG6282
Cyp4e2	1475.93	-1.62586	0.151653	-10.7209	8.11962e-27	6.12711e-26	Cyp4e2
CG9743	969.644	-1.08928	0.101609	-10.7204	8.16767e-27	6.1597e-26	CG9743
Nmdar2	4292.35	1.43902	0.134235	10.7201	8.18846e-27	6.17172e-26	Nmdar2
beta'COP	2560.37	-0.7945	0.0741436	-10.7157	8.59019e-27	6.47067e-26	beta'COP
CG5177	918.496	-5.37891	0.501992	-10.7151	8.64414e-27	6.50744e-26	CG5177
Atg1	4593.18	0.885474	0.0826619	10.712	8.94165e-27	6.72743e-26	Atg1
lbl	91.4779	-3.38048	0.315585	-10.7118	8.96127e-27	6.7382e-26	lbl
CG34215	119.395	-3.09825	0.289312	-10.709	9.23097e-27	6.93688e-26	CG34215
CG9577	903.802	-1.20653	0.112699	-10.7057	9.5669e-27	7.18507e-26	CG9577
Pgd	2084.77	-1.61281	0.150669	-10.7043	9.715e-27	7.29199e-26	Pgd
Rab26	3284.21	1.29974	0.121432	10.7035	9.80485e-27	7.35508e-26	Rab26
lolal	4174.69	0.767897	0.0717513	10.7022	9.93933e-27	7.45156e-26	lolal
SLO2	8630.27	1.37856	0.128884	10.6962	1.06058e-26	7.94656e-26	SLO2
Ppat-Dpck	598.569	-1.11951	0.104689	-10.6936	1.09005e-26	8.16249e-26	Ppat-Dpck
CG7120	1965.49	0.842003	0.0787432	10.693	1.09739e-26	8.21266e-26	CG7120
CG31690	1139.76	0.902654	0.0844244	10.6919	1.11127e-26	8.31159e-26	CG31690
Spn27A	1599.19	-2.14607	0.200803	-10.6874	1.16578e-26	8.7142e-26	Spn27A
Dop2R	1768.87	1.4389	0.13466	10.6854	1.19125e-26	8.89937e-26	Dop2R
Rh7	2171.53	1.42343	0.133257	10.6818	1.23803e-26	9.24335e-26	Rh7
gprs	4270.3	1.28805	0.120593	10.681	1.24977e-26	9.32557e-26	gprs
GstE2	1336.33	1.21322	0.113598	10.6799	1.26403e-26	9.42642e-26	GstE2
snz	2353.68	0.985511	0.0922831	10.6792	1.27334e-26	9.48937e-26	snz
Ugt49C1	1085.8	-1.42024	0.132992	-10.6792	1.27397e-26	9.48937e-26	Ugt49C1
CG34117	787.547	-1.30109	0.121867	-10.6763	1.3137e-26	9.77958e-26	CG34117
cos	1667.85	1.03929	0.0974672	10.663	1.51662e-26	1.12836e-25	cos
mtt	2009.34	1.36193	0.127767	10.6595	1.57522e-26	1.17127e-25	mtt
lncRNA:CR44811	88.1496	-2.75402	0.258376	-10.659	1.58316e-26	1.17648e-25	lncRNA:CR44811
CG4390	1199.46	-1.10501	0.103704	-10.6555	1.64411e-26	1.22106e-25	CG4390
vtd	2129.86	0.991367	0.0930524	10.6539	1.67282e-26	1.24166e-25	vtd
AdipoR	11321.4	-0.901127	0.0845926	-10.6526	1.69639e-26	1.25842e-25	AdipoR
CG4341	5167.04	0.814896	0.0765051	10.6515	1.71537e-26	1.27176e-25	CG4341
siz	5291.79	0.903623	0.0848423	10.6506	1.73225e-26	1.28352e-25	siz
CG8916	781.743	1.11178	0.104411	10.6481	1.77901e-26	1.3174e-25	CG8916
CG2186	3535	1.24065	0.116518	10.6477	1.78666e-26	1.3223e-25	CG2186
Mlc1	3217.13	-4.73137	0.444397	-10.6467	1.80643e-26	1.33615e-25	Mlc1
lft	625.984	-1.96266	0.184389	-10.6442	1.85662e-26	1.37247e-25	lft
lncRNA:CR43334	200.646	2.67611	0.251698	10.6322	2.11027e-26	1.55907e-25	lncRNA:CR43334
meso18E	203.716	-1.97157	0.185537	-10.6263	2.24809e-26	1.65993e-25	meso18E
l(1)G0320	3306.56	1.09886	0.103435	10.6236	2.31418e-26	1.70773e-25	l(1)G0320
CG14712	550.317	1.20873	0.113812	10.6204	2.39536e-26	1.76661e-25	CG14712
Tsp26A	529.547	1.19798	0.112812	10.6193	2.42485e-26	1.78733e-25	Tsp26A
Tspo	1583.01	-1.05783	0.0996161	-10.6191	2.42918e-26	1.78948e-25	Tspo
CG3009	3018.58	0.816449	0.0769417	10.6113	2.64125e-26	1.94457e-25	CG3009
Nmda1	7262.85	0.742615	0.0699972	10.6092	2.70027e-26	1.98688e-25	Nmda1
Scm	1846.12	0.927775	0.0874672	10.6071	2.76105e-26	2.03042e-25	Scm
Sfxn2	1817.03	0.813334	0.0766863	10.606	2.79482e-26	2.05407e-25	Sfxn2
Ank	12337.2	0.9935	0.0936846	10.6047	2.83281e-26	2.08078e-25	Ank
CG2061	830.404	1.14495	0.107996	10.6018	2.92227e-26	2.14525e-25	CG2061
CG5087	1067.53	0.905193	0.0854106	10.5981	3.03992e-26	2.23033e-25	CG5087
Su(z)2	2170.23	1.09215	0.103052	10.598	3.04296e-26	2.23127e-25	Su(z)2
Pfas	2584.37	-1.45281	0.137098	-10.5969	3.08085e-26	2.25775e-25	Pfas
CG32121	77.564	-3.11582	0.294119	-10.5937	3.18634e-26	2.33371e-25	CG32121
Mgat2	5458.36	0.756703	0.0714892	10.5849	3.50298e-26	2.56414e-25	Mgat2
Ack-like	2461.12	1.08778	0.102776	10.584	3.53628e-26	2.58702e-25	Ack-like
Usp15-31	3493.63	0.881295	0.0832683	10.5838	3.54259e-26	2.59015e-25	Usp15-31
CG13794	695.291	-1.37951	0.130343	-10.5837	3.54617e-26	2.59128e-25	CG13794
magu	1519.38	-1.33706	0.126363	-10.5811	3.64657e-26	2.66311e-25	magu
CG5746	2662.28	1.32484	0.125288	10.5743	3.91888e-26	2.86033e-25	CG5746
CG33939	65.474	-4.59009	0.434082	-10.5742	3.9231e-26	2.86177e-25	CG33939
CG6426	3014.01	-2.54202	0.240549	-10.5676	4.21238e-26	3.07102e-25	CG6426
beat-Ib	1496.22	1.03628	0.0980958	10.564	4.37598e-26	3.18846e-25	beat-Ib
Ziz	3692.94	1.12951	0.106924	10.5636	4.39326e-26	3.19922e-25	Ziz
gish	8306.39	0.870449	0.082419	10.5613	4.50498e-26	3.2787e-25	gish
CG7054	278.51	-1.81594	0.171973	-10.5595	4.59263e-26	3.34058e-25	CG7054
kn	570.285	1.64824	0.156093	10.5594	4.59627e-26	3.34131e-25	kn
Sin3A	7632.44	1.07575	0.101889	10.5581	4.65908e-26	3.38503e-25	Sin3A
Nlg2	5281.52	1.05402	0.0998582	10.5551	4.81007e-26	3.49273e-25	Nlg2
CG11617	83.721	-3.81816	0.361869	-10.5512	5.01444e-26	3.63905e-25	CG11617
AP-1-2beta	4947.54	0.859713	0.0814841	10.5507	5.04304e-26	3.65772e-25	AP-1-2beta
CG31908	1247.85	-0.906135	0.0858893	-10.55	5.07832e-26	3.6812e-25	CG31908
CG3306	62.7336	-5.63147	0.533818	-10.5494	5.1107e-26	3.70256e-25	CG3306
CG17816	15471.6	1.4463	0.137155	10.545	5.35496e-26	3.87731e-25	CG17816
Sec13	1634.81	-0.980135	0.0929846	-10.5408	5.6007e-26	4.05293e-25	Sec13
His4r	7410.44	0.768425	0.0729064	10.5399	5.65623e-26	4.09078e-25	His4r
Glt	10406.9	-1.7484	0.165892	-10.5394	5.68505e-26	4.10929e-25	Glt
Had1	3871.63	-2.47269	0.234792	-10.5314	6.18996e-26	4.4717e-25	Had1
CG43861	650.028	1.1489	0.109096	10.5311	6.21361e-26	4.48623e-25	CG43861
CG9701	506.251	-5.58847	0.531131	-10.5218	6.85251e-26	4.94471e-25	CG9701
glob1	4776.61	-1.25538	0.119338	-10.5196	7.02042e-26	5.063e-25	glob1
CG30159	613.704	-1.46859	0.139622	-10.5183	7.11185e-26	5.12602e-25	CG30159
Pgm1	6507.08	-1.29377	0.123034	-10.5155	7.33105e-26	5.28102e-25	Pgm1
Cad87A	2668.48	1.20522	0.114629	10.5142	7.43358e-26	5.35184e-25	Cad87A
CG33090	2773.39	0.912184	0.0867724	10.5124	7.57525e-26	5.45075e-25	CG33090
Tat	3629.13	0.869569	0.0827792	10.5047	8.21949e-26	5.91096e-25	Tat
hec	254.63	1.61045	0.153362	10.501	8.5489e-26	6.14437e-25	hec
CG15270	4281.6	1.09274	0.104066	10.5004	8.60114e-26	6.17842e-25	CG15270
CG11779	1469	0.82833	0.0789172	10.4962	8.9946e-26	6.4574e-25	CG11779
Dyrk3	5273.53	1.03035	0.0982609	10.4858	1.00357e-25	7.20077e-25	Dyrk3
CG6290	379.982	-12.4425	1.18753	-10.4777	1.09383e-25	7.84395e-25	CG6290
Bili	3046.61	1.05675	0.100907	10.4724	1.15622e-25	8.28669e-25	Bili
Rae1	588.878	-1.08534	0.103638	-10.4724	1.15704e-25	8.28789e-25	Rae1
Cyp12a4	2309.81	-1.4314	0.136755	-10.4669	1.22553e-25	8.77352e-25	Cyp12a4
CG7484	1066.53	-0.938683	0.0897169	-10.4627	1.28122e-25	9.16707e-25	CG7484
Ady43A	1606.54	1.05046	0.100408	10.462	1.29158e-25	9.23596e-25	Ady43A
Spn77Ba	1631.56	-1.28634	0.123002	-10.4579	1.34853e-25	9.63777e-25	Spn77Ba
Socs16D	3440.19	0.773715	0.0739951	10.4563	1.37089e-25	9.79205e-25	Socs16D
fray	3153.8	0.734957	0.0703081	10.4534	1.41385e-25	1.00933e-24	fray
Gss2	2211.78	-0.826308	0.0790523	-10.4527	1.42452e-25	1.01637e-24	Gss2
Rpi	1066	-1.68324	0.161077	-10.4499	1.46657e-25	1.04578e-24	Rpi
SoxN	4117.33	1.14201	0.109324	10.4461	1.52685e-25	1.08816e-24	SoxN
CG17385	1900.43	-0.800682	0.0766502	-10.4459	1.52956e-25	1.08948e-24	CG17385
sov	2693.97	1.08221	0.103604	10.4456	1.53465e-25	1.09249e-24	sov
5-HT1B	1202.92	1.27449	0.122043	10.443	1.57803e-25	1.12275e-24	5-HT1B
unc79	19304.1	1.45792	0.139633	10.4411	1.60922e-25	1.1443e-24	unc79
Neurl4	1446.53	0.882546	0.084553	10.4378	1.6664e-25	1.18429e-24	Neurl4
Mgat1	1140.98	0.897298	0.0859947	10.4343	1.72815e-25	1.22749e-24	Mgat1
CG2269	24957.4	0.928597	0.0890266	10.4306	1.79824e-25	1.27656e-24	CG2269
Prp8	2434.86	1.00474	0.0963422	10.4289	1.83075e-25	1.29891e-24	Prp8
Met	1650.7	0.99047	0.0949906	10.427	1.86628e-25	1.32338e-24	Met
enok	2116.3	0.992783	0.0952134	10.4269	1.86838e-25	1.32413e-24	enok
Phk-3	369.217	-2.39362	0.22957	-10.4265	1.8764e-25	1.32907e-24	Phk-3
Inx3	2606.87	-0.749307	0.0719247	-10.4179	2.05375e-25	1.45388e-24	Inx3
CG14411	2087.33	0.845072	0.0811209	10.4174	2.06438e-25	1.46059e-24	CG14411
CG12316	763.146	1.08826	0.104474	10.4165	2.08393e-25	1.47361e-24	CG12316
CG14629	5622.2	-1.63233	0.156722	-10.4155	2.1069e-25	1.48902e-24	CG14629
CG7881	56.8861	-4.24854	0.407937	-10.4147	2.12468e-25	1.50075e-24	CG7881
numb	2497.39	0.814354	0.0781981	10.414	2.14069e-25	1.51121e-24	numb
5-HT2A	2362.96	-0.844952	0.0811404	-10.4135	2.15267e-25	1.51883e-24	5-HT2A
CG11699	1221.35	-1.23543	0.118722	-10.4061	2.32669e-25	1.6407e-24	CG11699
babo	3688.69	1.26991	0.122054	10.4045	2.36481e-25	1.66666e-24	babo
CG17027	573.592	-1.74196	0.167451	-10.4028	2.40689e-25	1.69537e-24	CG17027
Afti	2354.32	1.13674	0.109348	10.3955	2.59803e-25	1.82899e-24	Afti
CG13833	1173.28	-6.46011	0.621697	-10.3911	2.72197e-25	1.91518e-24	CG13833
Vha100-2	1153.98	-1.43869	0.138455	-10.391	2.72475e-25	1.91608e-24	Vha100-2
blw	32530.3	0.846719	0.0815282	10.3856	2.88396e-25	2.02691e-24	blw
loj	483.191	-1.23853	0.119316	-10.3802	3.0498e-25	2.14228e-24	loj
CG3038	91.5479	-3.14813	0.303385	-10.3767	3.16598e-25	2.22266e-24	CG3038
GABA-B-R2	6882.4	0.969861	0.0934987	10.373	3.29072e-25	2.30896e-24	GABA-B-R2
Cpr76Bc	690.288	-6.35194	0.612392	-10.3723	3.31329e-25	2.32351e-24	Cpr76Bc
Zw	1123.52	-2.06104	0.19872	-10.3716	3.33997e-25	2.34093e-24	Zw
Arpc4	1079.61	-0.979844	0.0944789	-10.371	3.35876e-25	2.3528e-24	Arpc4
CAH2	2456.96	-1.53819	0.148336	-10.3696	3.40897e-25	2.38665e-24	CAH2
TpnC25D	2590.77	-4.95209	0.477657	-10.3675	3.48684e-25	2.43983e-24	TpnC25D
Men-b	8921.31	1.01664	0.0980656	10.367	3.50421e-25	2.45063e-24	Men-b
sona	411.472	-1.77853	0.171618	-10.3633	3.64252e-25	2.54595e-24	sona
srp	1256.29	-2.26089	0.218362	-10.3539	4.01777e-25	2.80669e-24	srp
Snx6	2428.31	-0.783745	0.0757151	-10.3512	4.13094e-25	2.88416e-24	Snx6
Mco1	66.8362	-4.036	0.390102	-10.346	4.36233e-25	3.04404e-24	Mco1
Maf1	4019.16	0.789316	0.0763296	10.3409	4.60206e-25	3.20957e-24	Maf1
whd	5081.77	-1.2064	0.116684	-10.339	4.69328e-25	3.27139e-24	whd
deltaCOP	2729.43	-0.843486	0.0816039	-10.3363	4.82589e-25	3.36198e-24	deltaCOP
Nepl13	478.959	-2.14479	0.207547	-10.334	4.94687e-25	3.44437e-24	Nepl13
Tg	815.345	-1.82338	0.176486	-10.3316	5.07218e-25	3.52968e-24	Tg
e(y)3	3394.37	0.900778	0.0872023	10.3298	5.16928e-25	3.59528e-24	e(y)3
Mal-A1	64.3135	-4.31174	0.417494	-10.3277	5.2833e-25	3.67257e-24	Mal-A1
dpp	471.618	-1.30821	0.126695	-10.3257	5.39356e-25	3.7457e-24	dpp
kek5	1557.57	1.12819	0.10926	10.3257	5.39439e-25	3.7457e-24	kek5
CG32645	77.1683	-3.05657	0.296028	-10.3253	5.41658e-25	3.75905e-24	CG32645
Sox102F	2793.66	0.88789	0.0860091	10.3232	5.53459e-25	3.83885e-24	Sox102F
vvl	2739.81	0.724184	0.0701794	10.319	5.78003e-25	4.0069e-24	vvl
PGRP-LF	253.41	-2.7798	0.269394	-10.3187	5.79845e-25	4.01748e-24	PGRP-LF
CG15247	163.274	-2.41998	0.234541	-10.3179	5.84706e-25	4.04894e-24	CG15247
7SLRNA:CR32864	234.548	-2.06035	0.199781	-10.313	6.1538e-25	4.25904e-24	7SLRNA:CR32864
spas	1388.09	0.962889	0.0933821	10.3113	6.26628e-25	4.33452e-24	spas
CG3719	1454.58	-0.931538	0.0903907	-10.3057	6.64193e-25	4.59186e-24	CG3719
Kyat	1385.99	-0.963669	0.093527	-10.3036	6.78377e-25	4.68737e-24	Kyat
Taldo	5069.9	-1.63406	0.158749	-10.2934	7.54978e-25	5.21383e-24	Taldo
CG7470	16240.3	-1.69859	0.165062	-10.2906	7.7694e-25	5.36258e-24	CG7470
MED31	765.913	-1.05609	0.102711	-10.2822	8.48113e-25	5.85065e-24	MED31
Nurf-38	4507.55	-0.981861	0.0954973	-10.2816	8.53348e-25	5.88356e-24	Nurf-38
Fatp2	108.479	-3.6764	0.35766	-10.279	8.75958e-25	6.03617e-24	Fatp2
Aldh	18184.5	-1.32287	0.128751	-10.2746	9.17004e-25	6.31559e-24	Aldh
Csas	1776.93	0.932048	0.0907193	10.274	9.23207e-25	6.35487e-24	Csas
Mkrn1	1850.65	0.843573	0.0821253	10.2718	9.4448e-25	6.49778e-24	Mkrn1
XNP	3674.44	0.78566	0.0765103	10.2687	9.75231e-25	6.7057e-24	XNP
Cyp12d1-p	378.273	-3.1961	0.311514	-10.2599	1.06812e-24	7.34043e-24	Cyp12d1-p
Lar	1242.33	0.981506	0.095684	10.2578	1.09173e-24	7.49862e-24	Lar
toy	4140.72	1.03638	0.101066	10.2545	1.1295e-24	7.75389e-24	toy
milt	7440.5	0.81407	0.0794053	10.2521	1.15811e-24	7.94596e-24	milt
CG7991	717.93	1.14286	0.111589	10.2417	1.28907e-24	8.83974e-24	CG7991
klg	6601.39	1.05333	0.102853	10.2411	1.29799e-24	8.8961e-24	klg
Lrch	1823.22	0.98148	0.0958917	10.2353	1.37774e-24	9.43759e-24	Lrch
CG11899	2028.11	-1.88717	0.18455	-10.2258	1.5198e-24	1.04051e-23	CG11899
bw	1563.28	-1.6174	0.158175	-10.2254	1.5267e-24	1.04467e-23	bw
CG32432	10538.1	1.35877	0.132926	10.222	1.58017e-24	1.08067e-23	CG32432
CG45263	7227.94	1.56935	0.153609	10.2165	1.67209e-24	1.14293e-23	CG45263
Syt14	1408.52	1.09341	0.107038	10.2152	1.69615e-24	1.15874e-23	Syt14
CG42339	1474.63	1.15695	0.113277	10.2135	1.72582e-24	1.17838e-23	CG42339
CG15282	363.91	-10.5236	1.0306	-10.2111	1.76866e-24	1.20698e-23	CG15282
Pex5	1245.89	-0.846395	0.0828953	-10.2104	1.78121e-24	1.21489e-23	Pex5
CG31469	130.59	-2.35076	0.230349	-10.2052	1.87914e-24	1.281e-23	CG31469
Spn42Da	1475.51	-1.12153	0.109919	-10.2033	1.91737e-24	1.30636e-23	Spn42Da
DopEcR	13981.7	1.20675	0.11831	10.1999	1.98498e-24	1.3517e-23	DopEcR
Zdhhc8	3332.25	0.985555	0.096638	10.1984	2.01514e-24	1.37151e-23	Zdhhc8
CG18003	2107.09	-2.38659	0.234149	-10.1926	2.13929e-24	1.45522e-23	CG18003
simj	2957.93	1.02272	0.100397	10.1868	2.27015e-24	1.54259e-23	simj
CG2930	525.681	-1.15531	0.113412	-10.1868	2.27016e-24	1.54259e-23	CG2930
CG5466	1657.4	1.13195	0.111151	10.1838	2.34153e-24	1.59023e-23	CG5466
Gbp2	4264.47	-2.12703	0.20895	-10.1796	2.44645e-24	1.66061e-23	Gbp2
CG17572	705.664	-1.57231	0.15446	-10.1794	2.45044e-24	1.66243e-23	CG17572
Mcad	4435.42	-1.61258	0.158444	-10.1776	2.49726e-24	1.69328e-23	Mcad
S	2189.05	1.10191	0.108269	10.1775	2.49948e-24	1.69388e-23	S
Ir25a	115.498	-3.47407	0.341421	-10.1753	2.55604e-24	1.73129e-23	Ir25a
tok	5790.7	0.90819	0.0892548	10.1753	2.55741e-24	1.7313e-23	tok
CG15096	4147.85	-1.42889	0.14049	-10.1707	2.67979e-24	1.81318e-23	CG15096
NimB2	3338.01	-1.98844	0.195545	-10.1687	2.73448e-24	1.8492e-23	NimB2
side-II	3039.49	1.29512	0.127455	10.1614	2.94772e-24	1.99234e-23	side-II
CG5335	365.75	-1.94763	0.191684	-10.1606	2.97186e-24	2.00759e-23	CG5335
Fatp1	5446.66	-0.817766	0.0805301	-10.1548	3.15471e-24	2.12997e-23	Fatp1
CG13026	186.899	-2.11867	0.208707	-10.1515	3.26463e-24	2.20302e-23	CG13026
Wnt5	1259.69	1.15007	0.11333	10.148	3.38269e-24	2.28148e-23	Wnt5
Arp6	669.614	-1.18572	0.11688	-10.1448	3.49491e-24	2.35591e-23	Arp6
kon	795.015	1.48773	0.146656	10.1443	3.51113e-24	2.36559e-23	kon
asRNA:CR45024	55.7804	-4.76708	0.470048	-10.1417	3.60818e-24	2.42969e-23	asRNA:CR45024
mura	10610.1	1.43184	0.141205	10.1401	3.66631e-24	2.46752e-23	mura
Teh2	7622.58	0.985115	0.0971621	10.1389	3.7135e-24	2.49796e-23	Teh2
CG12056	622.651	-1.10403	0.108969	-10.1316	4.00131e-24	2.69014e-23	CG12056
in	52.8666	-4.34855	0.429225	-10.1312	4.01847e-24	2.70024e-23	in
qvr	25170	1.32487	0.130773	10.1311	4.0214e-24	2.70078e-23	qvr
Prm	3300.21	-4.79841	0.473635	-10.131	4.02389e-24	2.70103e-23	Prm
CG9164	1758.59	0.991949	0.0979592	10.1261	4.22992e-24	2.83782e-23	CG9164
CG7565	1861.09	1.03422	0.102211	10.1184	4.57784e-24	3.06962e-23	CG7565
Nna1	3747.42	1.05886	0.104742	10.1092	5.02948e-24	3.37068e-23	Nna1
X11L	3747.91	0.902418	0.089291	10.1065	5.17109e-24	3.46375e-23	X11L
CG1371	2281.61	0.738654	0.0731012	10.1045	5.27412e-24	3.53091e-23	CG1371
sd	3351	0.892753	0.0883594	10.1037	5.32146e-24	3.56073e-23	sd
Gnmt	2040.59	-2.06358	0.20426	-10.1027	5.37499e-24	3.59465e-23	Gnmt
CG6967	60.7658	-5.59329	0.553664	-10.1023	5.39519e-24	3.60626e-23	CG6967
Prx3	2007.59	-0.825722	0.0817401	-10.1018	5.42401e-24	3.62362e-23	Prx3
yellow-f2	961.332	-2.11368	0.209246	-10.1014	5.44408e-24	3.63511e-23	yellow-f2
Oct-TyrR	895.315	1.17148	0.115999	10.0991	5.5771e-24	3.72198e-23	Oct-TyrR
eIF4H1	4986.07	0.741408	0.0734172	10.0986	5.60578e-24	3.73915e-23	eIF4H1
Fum1	5702.08	-0.736299	0.0729528	-10.0928	5.94424e-24	3.96282e-23	Fum1
NimB5	468.016	-1.64574	0.163141	-10.0878	6.25276e-24	4.16632e-23	NimB5
CDase	4097.89	0.958269	0.0950024	10.0868	6.32047e-24	4.20922e-23	CDase
CG5921	250.491	-1.92524	0.190921	-10.0839	6.5058e-24	4.33038e-23	CG5921
mt:ND4L	445.302	-2.46176	0.244308	-10.0765	7.02016e-24	4.6703e-23	mt:ND4L
CG11498	55.533	-5.60941	0.556688	-10.0764	7.02515e-24	4.67118e-23	CG11498
CG17059	572.747	1.25898	0.124959	10.0751	7.11736e-24	4.73001e-23	CG17059
Ge-1	1681.41	0.885358	0.0878826	10.0743	7.17485e-24	4.76572e-23	Ge-1
CG14642	90.6869	-2.57919	0.256089	-10.0715	7.38633e-24	4.90363e-23	CG14642
CG9426	1697.03	0.80779	0.0802146	10.0704	7.47016e-24	4.95669e-23	CG9426
ocm	1209.56	1.0765	0.106919	10.0684	7.62043e-24	5.05375e-23	ocm
mAChR-A	4759.07	1.26722	0.125955	10.061	8.21912e-24	5.44796e-23	mAChR-A
asRNA:CR42860	88.6285	-2.56239	0.254705	-10.0602	8.27897e-24	5.48476e-23	asRNA:CR42860
RNASEK	2211.67	1.12011	0.111366	10.0579	8.47761e-24	5.61344e-23	RNASEK
Snx27	3589.05	1.11488	0.11091	10.0522	8.98549e-24	5.94663e-23	Snx27
NfI	6075.69	1.32763	0.132129	10.048	9.3751e-24	6.20124e-23	NfI
Cpr47Ea	72.6441	-6.59896	0.656782	-10.0474	9.43128e-24	6.23515e-23	Cpr47Ea
E(bx)	6780.37	1.22058	0.121496	10.0463	9.53963e-24	6.3035e-23	E(bx)
tow	2873.16	1.08795	0.108341	10.0419	9.97247e-24	6.58608e-23	tow
B-H1	162.178	-1.9905	0.198222	-10.0418	9.98355e-24	6.58997e-23	B-H1
CG2082	13769	0.741871	0.073883	10.0412	1.00481e-23	6.62914e-23	CG2082
MFS17	2713.34	1.23681	0.1232	10.0391	1.0265e-23	6.76875e-23	MFS17
Msh6	305.803	1.63414	0.162785	10.0386	1.03111e-23	6.79562e-23	Msh6
CG6638	414.97	-1.5441	0.15383	-10.0377	1.04077e-23	6.85568e-23	CG6638
CG1632	553.399	-4.9573	0.493879	-10.0375	1.04304e-23	6.86711e-23	CG1632
l(3)76BDm	1222.7	0.821035	0.0818432	10.0318	1.10488e-23	7.26795e-23	l(3)76BDm
TfIIA-L	1812.45	-0.8076	0.0805041	-10.0318	1.10507e-23	7.26795e-23	TfIIA-L
CG8298	973.473	1.10334	0.110015	10.029	1.13625e-23	7.46915e-23	CG8298
Mkk4	3476.55	0.914307	0.0911682	10.0288	1.13905e-23	7.48128e-23	Mkk4
mAChR-B	1870.46	1.23356	0.123002	10.0288	1.13928e-23	7.48128e-23	mAChR-B
Galphas	3560.5	0.778546	0.077632	10.0287	1.14044e-23	7.48505e-23	Galphas
MED11	344.761	-1.43197	0.142795	-10.0281	1.1467e-23	7.52225e-23	MED11
lncRNA:CR44024	2335.18	1.55599	0.155171	10.0276	1.15307e-23	7.56016e-23	lncRNA:CR44024
CG3860	2936.7	0.748614	0.0746623	10.0267	1.16381e-23	7.62661e-23	CG3860
Gk2	1529.07	-1.52432	0.152102	-10.0217	1.22364e-23	8.01454e-23	Gk2
beat-IIb	1503.29	0.84828	0.0847081	10.0141	1.32095e-23	8.64745e-23	beat-IIb
mRpS9	2443.75	-0.774326	0.0773641	-10.0088	1.3937e-23	9.11902e-23	mRpS9
CG17119	89.6842	-2.79599	0.27944	-10.0057	1.43878e-23	9.4091e-23	CG17119
Nha1	151.207	-1.99664	0.199604	-10.003	1.47871e-23	9.66528e-23	Nha1
shop	785.227	-1.02124	0.102138	-9.99867	1.54456e-23	1.00905e-22	shop
lncRNA:CR43900	76.309	4.17782	0.418152	9.99115	1.6663e-23	1.08802e-22	lncRNA:CR43900
pho	2228.43	0.931186	0.0932216	9.98895	1.70376e-23	1.11191e-22	pho
Est-Q	1148.85	-1.80977	0.181186	-9.98848	1.7118e-23	1.11658e-22	Est-Q
Egfr	2049.19	-1.58176	0.158462	-9.98195	1.82829e-23	1.19195e-22	Egfr
CG18870	501.706	1.25977	0.126312	9.97347	1.99156e-23	1.29773e-22	CG18870
D	859.88	1.0249	0.102772	9.97251	2.0108e-23	1.3096e-22	D
Liprin-gamma	9911.34	1.04288	0.104591	9.97095	2.04269e-23	1.32968e-22	Liprin-gamma
Csp	10184.5	0.971946	0.0974806	9.97065	2.04873e-23	1.33294e-22	Csp
dao	2143.06	0.995769	0.0998818	9.96948	2.07319e-23	1.34816e-22	dao
CG5883	59.205	-3.79753	0.381088	-9.96498	2.16919e-23	1.40986e-22	CG5883
Rgl	2036.22	0.954108	0.0957484	9.96474	2.17443e-23	1.41254e-22	Rgl
H	706.634	1.02702	0.103072	9.96406	2.18939e-23	1.42154e-22	H
dpr2	1169.23	1.21306	0.121747	9.96382	2.19456e-23	1.42416e-22	dpr2
CG10254	2202.76	0.878385	0.0881858	9.96061	2.26671e-23	1.47023e-22	CG10254
TM9SF3	1036.2	1.03355	0.103813	9.95591	2.37639e-23	1.54059e-22	TM9SF3
Sox15	60.2481	-4.48614	0.450637	-9.9551	2.39576e-23	1.55236e-22	Sox15
asRNA:CR44107	506.97	1.50041	0.150761	9.95223	2.46594e-23	1.59702e-22	asRNA:CR44107
erm	886.942	1.06653	0.107176	9.95118	2.49209e-23	1.61312e-22	erm
CG34398	2193.61	-1.87047	0.18801	-9.9488	2.55238e-23	1.65131e-22	CG34398
RpLP0-like	491.559	-1.11616	0.11233	-9.93648	2.8885e-23	1.86782e-22	RpLP0-like
CG8531	1322.25	-0.824372	0.0830471	-9.92656	3.19073e-23	2.0622e-22	CG8531
CG11737	946.812	-0.929414	0.0936536	-9.92395	3.2753e-23	2.11578e-22	CG11737
wbl	64.0198	-6.18156	0.622906	-9.92374	3.28226e-23	2.1192e-22	wbl
Prx6005	307.809	-1.59392	0.160776	-9.91396	3.62001e-23	2.33608e-22	Prx6005
CG8188	2526.86	0.764391	0.0771809	9.90389	4.00395e-23	2.58254e-22	CG8188
Trim9	1153.6	0.952384	0.0961632	9.90383	4.00645e-23	2.58284e-22	Trim9
CG6006	1973.24	0.838807	0.0847409	9.89848	4.22633e-23	2.72321e-22	CG6006
CG8814	1586.59	-0.770811	0.0778884	-9.89635	4.31727e-23	2.78039e-22	CG8814
Dlish	79.1445	-2.78609	0.281649	-9.89205	4.50719e-23	2.90123e-22	Dlish
CG2278	1198.96	1.09406	0.110602	9.8918	4.51833e-23	2.90693e-22	CG2278
TM4SF	12533.2	1.11742	0.113016	9.88724	4.72904e-23	3.04095e-22	TM4SF
CG5787	1278.59	0.866662	0.0877216	9.87969	5.09918e-23	3.27731e-22	CG5787
pins	1149.71	0.940148	0.0951803	9.87755	5.20904e-23	3.34623e-22	pins
CG11155	12648.8	1.01197	0.102467	9.87598	5.29126e-23	3.39732e-22	CG11155
reb	52.1603	-4.18147	0.423711	-9.86868	5.69101e-23	3.65214e-22	reb
CG15353	50.7339	-4.07371	0.412796	-9.86857	5.6971e-23	3.6542e-22	CG15353
CG4022	864.8	1.30278	0.132054	9.86556	5.87061e-23	3.76359e-22	CG4022
CG31323	716.725	1.07869	0.109366	9.86316	6.01285e-23	3.85283e-22	CG31323
DNaseII	1827.72	-1.52139	0.15434	-9.85739	6.36823e-23	4.07849e-22	DNaseII
wit	2633.03	0.838954	0.0851586	9.85166	6.74208e-23	4.31575e-22	wit
ovo	256.867	-1.44721	0.146925	-9.85002	6.8531e-23	4.3846e-22	ovo
disp	1370.76	0.979265	0.0994483	9.84697	7.06385e-23	4.51716e-22	disp
CG13551	1939.38	-1.06062	0.107714	-9.84666	7.08608e-23	4.5291e-22	CG13551
CG7453	1067.55	-1.06958	0.108697	-9.83999	7.57165e-23	4.83702e-22	CG7453
CG7582	1892.89	0.889173	0.0903746	9.83874	7.66629e-23	4.89502e-22	CG7582
CG15347	214.419	-2.93605	0.298693	-9.82966	8.38999e-23	5.35441e-22	CG15347
CG33639	1938.17	1.34403	0.136825	9.82292	8.97074e-23	5.72217e-22	CG33639
CG10932	1010.07	-1.44736	0.147358	-9.82205	9.04809e-23	5.76861e-22	CG10932
CG13921	1833.81	0.941272	0.0958355	9.82175	9.07571e-23	5.78332e-22	CG13921
KaiR1D	2018.39	1.01697	0.103547	9.82127	9.11895e-23	5.80796e-22	KaiR1D
CG5708	1075.64	0.866065	0.0881968	9.81968	9.26366e-23	5.89717e-22	CG5708
CG42458	937.336	1.23027	0.125325	9.81661	9.55029e-23	6.07659e-22	CG42458
poe	9953.71	1.20375	0.122654	9.81421	9.77986e-23	6.21954e-22	poe
Nplp4	71.5643	-3.11973	0.317915	-9.8131	9.88792e-23	6.28512e-22	Nplp4
RpL21	15995.1	0.661542	0.0674291	9.81092	1.01045e-22	6.41957e-22	RpL21
[truncated: 15,563 more rows]
