# Supplementary material for: Mettl3-dependent m6A modification attenuates the brain stress response in Drosophila
Source: Nat Commun. 2022 Sep 14;13:5387. doi: 10.1038/s41467-022-33085-3 (PMC9474545; doi:10.1038/s41467-022-33085-3)
Supplement: Supplementary file 8 — Supplementary Data 5 [file 41467_2022_33085_MOESM8_ESM.xlsx]

## Sheet: Cover Page
Supplemental Data 5: Brain Differential expression lists (RNA sequencing timecourse in brains from control,Mettl3 RNAi, Ythdc RNAi Drosophila brains, basal and HS conditions)
RNA-seq 1
1. Control (basal vs HS 30 min)
2. Control (basal vs HS 30 min + 6 hr recovery)
3. Control (basal vs HS 30 min + 24 hr recovery)
4. Mettl3 RNAi (basal vs HS)
5. Mettl3 RNAi (basal vs 6 hr recovery)
6. Mettl3 RNAi (basal vs 24 hr recovery)
7. Basal (control vs Mettl3 RNAi)
8. HS 30 min (control vs Mettl3 RNAi)
9. HS 30 min + 6 hr recovery (control vs Mettl3 RNAi)
10. HS 30 min + 24 hr recovery (control vs Mettl3 RNAi)
RNA-seq 2
11. Control (basal vs HS 30 min)
12. Ythdc RNAi (basal vs HS)
13. Basal (control vs Ythdc RNAi)
14. HS 30 min (control vs Ythdc RNAi)

## Sheet: Control RNAi basal vs HS
Control RNAi basal vs HS	baseMean	log2(hs.vs.ctl)	lfcSE	stat	pvalue	padj	geneID	flybaseID
Hsp70Aa	580977	11.7681	0.0861948	136.529	0	0	Hsp70Aa	FBgn0013275
Hsp70Bc	181467	11.598	0.0848801	136.639	0	0	Hsp70Bc	FBgn0013279
Hsp70Bb	149254	7.42873	0.0671185	110.681	0	0	Hsp70Bb	FBgn0013278
Hsp68	116020	9.9664	0.0570872	174.582	0	0	Hsp68	FBgn0001230
Hsp70Ba	101216	8.96407	0.112465	79.7057	0	0	Hsp70Ba	FBgn0013277
Hsp70Bbb	99159.2	11.856	0.0916884	129.307	0	0	Hsp70Bbb	FBgn0051354
Hsp26	58658	9.59198	0.104671	91.639	0	0	Hsp26	FBgn0001225
DnaJ-1	36102.2	5.02237	0.086935	57.7716	0	0	DnaJ-1	FBgn0263106
Hsp70Ab	31456.3	11.7929	0.163276	72.2268	0	0	Hsp70Ab	FBgn0013276
Hsp27	30770.8	8.62711	0.081475	105.887	0	0	Hsp27	FBgn0001226
Hsp23	28303.8	6.03583	0.120568	50.0618	0	0	Hsp23	FBgn0001224
stv	23334.6	3.89662	0.0481847	80.8685	0	0	stv	FBgn0086708
CG10710	570.455	4.44751	0.120452	36.9234	1.94612e-298	2.01229e-295	CG10710	FBgn0036377
lncRNA:alphagamma-element:CR32865	10677.7	11.6972	0.373374	31.3284	1.91766e-215	1.84123e-212	lncRNA:alphagamma-element:CR32865	FBgn0052865
Hsp83	100511	4.97396	0.161792	30.743	1.51776e-207	1.36012e-204	Hsp83	FBgn0001233
CR46154	714.079	5.36659	0.200514	26.7642	8.44492e-158	7.09479e-155	CR46154	FBgn0267866
Theg	166.204	4.50823	0.203297	22.1756	5.90344e-109	4.66789e-106	Theg	FBgn0038921
rswl	304.794	-2.04075	0.0944552	-21.6054	1.59666e-103	1.19235e-100	rswl	FBgn0034351
CG30467	223.328	-2.38212	0.113576	-20.9739	1.13626e-97	8.03876e-95	CG30467	FBgn0050467
CG5290	368.775	2.90649	0.140828	20.6387	1.23458e-94	8.29764e-92	CG5290	FBgn0036772
lncRNA:CR46006	1092.95	1.57056	0.0785344	19.9984	5.68998e-89	3.64213e-86	lncRNA:CR46006	FBgn0267668
CG34141	157.249	2.45985	0.123646	19.8942	4.56696e-88	2.79041e-85	CG34141	FBgn0083977
ref(2)P	7428.76	0.87271	0.0439317	19.8652	8.14611e-88	4.76087e-85	ref(2)P	FBgn0003231
Eip93F	18373.7	0.543684	0.0278703	19.5076	9.45654e-85	5.29645e-82	Eip93F	FBgn0264490
Ipod	158.8	3.45129	0.182069	18.956	3.94186e-80	2.11946e-77	Ipod	FBgn0030187
Hsp67Bc	1065.95	1.87592	0.0994533	18.8623	2.32941e-79	1.1761e-76	Hsp67Bc	FBgn0001229
CG14937	197.195	2.61642	0.138717	18.8615	2.36236e-79	1.1761e-76	CG14937	FBgn0032377
CG6785	155.456	2.59777	0.140402	18.5023	1.97719e-76	9.4919e-74	CG6785	FBgn0032399
CG11396	466.281	-1.15499	0.0635827	-18.1652	9.73703e-74	4.51328e-71	CG11396	FBgn0037022
Brd8	261.06	-1.44025	0.0803803	-17.918	8.53657e-72	3.82495e-69	Brd8	FBgn0039654
Sin1	264.511	-1.68238	0.093929	-17.9112	9.6402e-72	4.18011e-69	Sin1	FBgn0033935
asRNA:CR43481	93.7009	4.2592	0.238901	17.8283	4.2601e-71	1.78951e-68	asRNA:CR43481	FBgn0263492
Tmtc3	709.349	-0.901797	0.0510823	-17.6538	9.51469e-70	3.87565e-67	Tmtc3	FBgn0020312
MAN1	435.129	-1.35247	0.0767223	-17.6281	1.49911e-69	5.92677e-67	MAN1	FBgn0034962
CG12316	606.291	-1.21628	0.0690468	-17.6153	1.87887e-69	7.21592e-67	CG12316	FBgn0036483
Rnb	346.576	-1.56802	0.0905056	-17.3251	3.04351e-67	1.13641e-64	Rnb	FBgn0039696
CG10465	858.021	-1.01707	0.0589226	-17.2611	9.22569e-67	3.35167e-64	CG10465	FBgn0033017
CG12391	752.116	-1.00157	0.0583711	-17.1587	5.40653e-66	1.91249e-63	CG12391	FBgn0033581
CG3163	203.765	-2.12112	0.124048	-17.0991	1.50739e-65	5.19547e-63	CG3163	FBgn0034961
Son	304.921	-1.50429	0.0887181	-16.9558	1.74418e-64	5.86133e-62	Son	FBgn0037716
Cog7	550.379	-0.988065	0.0586026	-16.8604	8.79298e-64	2.88281e-61	Cog7	FBgn0051040
CG9389	70.9369	3.03553	0.180367	16.8297	1.47798e-63	4.73025e-61	CG9389	FBgn0037064
CG6254	319.777	-1.25454	0.0748601	-16.7584	4.9168e-63	1.53701e-60	CG6254	FBgn0037794
mt:srRNA	10021	2.09075	0.126948	16.4694	6.0917e-61	1.86101e-58	mt:srRNA	FBgn0013688
noi	404.04	-1.04542	0.0643298	-16.2509	2.19948e-59	6.57009e-57	noi	FBgn0014366
CG1218	137.447	-2.36456	0.1469	-16.0964	2.70285e-58	7.89821e-56	CG1218	FBgn0037377
me31B	1758.56	-0.618807	0.0385538	-16.0504	5.67531e-58	1.62314e-55	me31B	FBgn0004419
HPS1	785.351	-0.815539	0.0509042	-16.0211	9.10922e-58	2.55096e-55	HPS1	FBgn0033973
CG13204	810.498	-0.944901	0.0590203	-16.0098	1.09244e-57	2.99685e-55	CG13204	FBgn0033627
CG17568	241.309	-1.52794	0.0956002	-15.9826	1.68879e-57	4.54015e-55	CG17568	FBgn0032763
lncRNA:CR44206	81.3717	3.02582	0.189454	15.9712	2.02717e-57	5.34299e-55	lncRNA:CR44206	FBgn0265104
CG14961	85.9505	3.50418	0.221001	15.8559	1.27897e-56	3.30613e-54	CG14961	FBgn0035439
CG11399	1495.63	-1.30406	0.0830177	-15.7082	1.32813e-55	3.36844e-53	CG11399	FBgn0037021
NiPp1	240.094	-1.57827	0.101027	-15.6223	5.1346e-55	1.27813e-52	NiPp1	FBgn0026402
CG8060	442.426	-1.0565	0.0679896	-15.5391	1.88616e-54	4.60977e-52	CG8060	FBgn0034113
CG11619	348.982	1.37038	0.0904154	15.1565	6.86102e-52	1.64689e-49	CG11619	FBgn0036836
Slmap	1508.56	-0.921532	0.0611882	-15.0606	2.94019e-51	6.93369e-49	Slmap	FBgn0040011
Mybbp1A	249.47	-1.37531	0.0917417	-14.9911	8.40093e-51	1.94699e-48	Mybbp1A	FBgn0001341
CG9945	443.552	-0.974445	0.0653867	-14.9028	3.16012e-50	7.19972e-48	CG9945	FBgn0034527
CkIalpha	16082	0.435656	0.0293221	14.8576	6.2112e-50	1.39152e-47	CkIalpha	FBgn0015024
CG8149	382.036	-1.00993	0.0684307	-14.7584	2.71728e-49	5.98782e-47	CG8149	FBgn0037700
CG8366	187.996	-1.74493	0.118347	-14.7442	3.35173e-49	7.26677e-47	CG8366	FBgn0034054
PIG-O	480.292	-1.02087	0.0695986	-14.6679	1.03467e-48	2.20762e-46	PIG-O	FBgn0034346
wdn	394.037	-1.17222	0.0800649	-14.6409	1.54092e-48	3.23642e-46	wdn	FBgn0005642
CG44836	162.714	3.40079	0.232425	14.6318	1.76008e-48	3.63984e-46	CG44836	FBgn0266099
Rlb1	167.902	-1.49668	0.102358	-14.6221	2.03168e-48	4.13785e-46	Rlb1	FBgn0014022
fidipidine	424.877	-0.934671	0.0639345	-14.6192	2.11887e-48	4.25102e-46	fidipidine	FBgn0025519
Saf6	235.52	-1.39922	0.0957689	-14.6104	2.40994e-48	4.76388e-46	Saf6	FBgn0031281
CG3253	349.408	-1.16574	0.0798829	-14.593	3.10984e-48	6.05832e-46	CG3253	FBgn0041706
DMAP1	512.415	-0.895594	0.0620363	-14.4366	3.04455e-47	5.84641e-45	DMAP1	FBgn0034537
CG31125	156.018	-1.49656	0.103736	-14.4267	3.51624e-47	6.65708e-45	CG31125	FBgn0051125
Octbeta2R	5850.91	0.82159	0.0569887	14.4167	4.06195e-47	7.58343e-45	Octbeta2R	FBgn0038063
stc	951.815	-0.721733	0.0501209	-14.3998	5.18616e-47	9.54964e-45	stc	FBgn0001978
CG2685	369.494	-1.07208	0.0748245	-14.3279	1.46525e-46	2.66161e-44	CG2685	FBgn0024998
CG8064	217.84	-1.25716	0.088069	-14.2747	3.14486e-46	5.63643e-44	CG8064	FBgn0038597
Smyd4-4	482.039	-1.02654	0.0720094	-14.2557	4.13311e-46	7.23954e-44	Smyd4-4	FBgn0027495
Mfap1	502.153	-0.922814	0.0647342	-14.2554	4.14704e-46	7.23954e-44	Mfap1	FBgn0035294
CG14450	298.11	-1.14523	0.0810783	-14.125	2.66426e-45	4.5914e-43	CG14450	FBgn0037184
Taf5	307.357	-1.04794	0.0746234	-14.0431	8.48979e-45	1.44455e-42	Taf5	FBgn0010356
Ubi-p63E	23299.8	0.632972	0.0451677	14.0138	1.28326e-44	2.1562e-42	Ubi-p63E	FBgn0003943
CG15097	275.556	-1.21928	0.087134	-13.9932	1.71485e-44	2.84581e-42	CG15097	FBgn0034396
CG2116	224.991	-1.27023	0.0908375	-13.9835	1.96604e-44	3.22287e-42	CG2116	FBgn0030003
CG4622	248.188	-1.2246	0.0876502	-13.9715	2.32758e-44	3.76956e-42	CG4622	FBgn0035021
CG17612	118.737	-1.90494	0.136378	-13.9681	2.44039e-44	3.9052e-42	CG17612	FBgn0031597
mt:ATPase6	111510	0.569603	0.0408289	13.951	3.1029e-44	4.90696e-42	mt:ATPase6	FBgn0013672
hay	328.357	-1.16912	0.0840166	-13.9154	5.10796e-44	7.98387e-42	hay	FBgn0001179
ova	674.04	-0.771334	0.0555516	-13.885	7.81008e-44	1.2067e-41	ova	FBgn0032197
pea	450.826	-1.15165	0.0830143	-13.873	9.23835e-44	1.41116e-41	pea	FBgn0086895
Prp18	148.018	-1.48106	0.106776	-13.8707	9.53494e-44	1.4401e-41	Prp18	FBgn0027784
CG32850	2669.21	0.766235	0.0552673	13.8642	1.0443e-43	1.55972e-41	CG32850	FBgn0052850
Hsc70-4	49031.6	0.959805	0.0693902	13.832	1.63404e-43	2.41372e-41	Hsc70-4	FBgn0266599
Syx1A	15611.6	0.605006	0.0437983	13.8134	2.11494e-43	3.09011e-41	Syx1A	FBgn0013343
Edc3	693.476	-0.934612	0.067896	-13.7653	4.11913e-43	5.95369e-41	Edc3	FBgn0036735
Su(var)3-3	352.508	-1.11495	0.0811968	-13.7314	6.58365e-43	9.41461e-41	Su(var)3-3	FBgn0260397
CG6345	133.352	-2.07038	0.151736	-13.6446	2.17465e-42	3.07701e-40	CG6345	FBgn0037816
GEFmeso	1502.6	0.555424	0.0407169	13.6411	2.28062e-42	3.19334e-40	GEFmeso	FBgn0050115
CG15812	331.093	-0.937479	0.0693276	-13.5224	1.15273e-41	1.59742e-39	CG15812	FBgn0035405
smo	268.78	-1.15599	0.085591	-13.506	1.4414e-41	1.97707e-39	smo	FBgn0003444
CG14043	766.02	-0.721944	0.0535822	-13.4736	2.23773e-41	3.03834e-39	CG14043	FBgn0031659
lncRNA:CR43838	140.729	1.62789	0.12084	13.4714	2.30441e-41	3.09759e-39	lncRNA:CR43838	FBgn0264390
CG6758	518.817	-0.958484	0.0716285	-13.3813	7.77535e-41	1.03481e-38	CG6758	FBgn0034704
Es2	227.49	-1.37741	0.102947	-13.3798	7.93843e-41	1.04616e-38	Es2	FBgn0023506
BHD	152.501	-1.61017	0.12042	-13.3712	8.9042e-41	1.16204e-38	BHD	FBgn0261111
CG6379	634.05	-0.805959	0.0603458	-13.3557	1.09759e-40	1.41863e-38	CG6379	FBgn0029693
mi	445.692	-1.07868	0.0811815	-13.2872	2.74567e-40	3.51498e-38	mi	FBgn0261786
IntS1	850.357	-0.892454	0.067256	-13.2695	3.47789e-40	4.41036e-38	IntS1	FBgn0034964
fan	37.045	4.95146	0.37361	13.253	4.3347e-40	5.44552e-38	fan	FBgn0028379
Lpt	548.266	-0.873614	0.0659677	-13.2431	4.94963e-40	6.16045e-38	Lpt	FBgn0263667
CG15196	81.0107	2.73233	0.206527	13.2299	5.89713e-40	7.2724e-38	CG15196	FBgn0030296
Mau2	162.136	-1.40943	0.10693	-13.1809	1.13066e-39	1.38167e-37	Mau2	FBgn0038300
Rexo5	416.147	-0.87583	0.0666006	-13.1505	1.69085e-39	2.0476e-37	Rexo5	FBgn0286051
ab	5433.67	0.651541	0.0495728	13.1431	1.864e-39	2.23713e-37	ab	FBgn0264442
CG4497	475.294	-0.883118	0.0672339	-13.135	2.07444e-39	2.46766e-37	CG4497	FBgn0031895
CG12182	180.867	-1.32338	0.100789	-13.1302	2.21129e-39	2.60738e-37	CG12182	FBgn0028504
alpha-Est9	1797.75	-0.868042	0.0662964	-13.0934	3.59373e-39	4.2006e-37	alpha-Est9	FBgn0015577
CG9801	892.925	-0.867982	0.0665006	-13.0522	6.17078e-39	7.15066e-37	CG9801	FBgn0037623
Amph	12417.1	0.524718	0.0403435	13.0063	1.12697e-38	1.29477e-36	Amph	FBgn0027356
lncRNA:CR45358	42.9123	3.8762	0.298718	12.9761	1.67148e-38	1.90407e-36	lncRNA:CR45358	FBgn0266898
CG3735	169.81	-1.40574	0.108434	-12.964	1.95644e-38	2.20996e-36	CG3735	FBgn0034933
CG9951	274.419	-1.1994	0.0926235	-12.9492	2.37533e-38	2.66076e-36	CG9951	FBgn0036671
Vps52	509.097	-0.859778	0.0666694	-12.8961	4.7318e-38	5.25661e-36	Vps52	FBgn0031710
CG18473	161.317	3.15184	0.244705	12.8802	5.81918e-38	6.41159e-36	CG18473	FBgn0037683
RIOK1	133.788	-1.3661	0.106195	-12.8641	7.17025e-38	7.83598e-36	RIOK1	FBgn0036187
Pdcd4	9129.22	0.445699	0.034695	12.8462	9.03332e-38	9.79241e-36	Pdcd4	FBgn0030520
ERR	593.568	-0.68141	0.0533248	-12.7785	2.16215e-37	2.32509e-35	ERR	FBgn0035849
CG7791	542.575	-0.837466	0.0657271	-12.7416	3.47411e-37	3.70627e-35	CG7791	FBgn0033038
CG14805	349.596	-0.974508	0.0765967	-12.7226	4.42992e-37	4.68874e-35	CG14805	FBgn0023514
DNApol-delta	210.955	-1.21022	0.0953182	-12.6966	6.17567e-37	6.48542e-35	DNApol-delta	FBgn0263600
CG15478	357.696	-0.991386	0.0782985	-12.6616	9.64882e-37	1.00542e-34	CG15478	FBgn0029955
Chi	1043.24	-0.748544	0.0591799	-12.6486	1.13841e-36	1.17712e-34	Chi	FBgn0013764
CG4806	417.897	-0.788967	0.0626406	-12.5951	2.24583e-36	2.30446e-34	CG4806	FBgn0260456
CG10395	333.681	-0.97858	0.0778873	-12.5641	3.32845e-36	3.38947e-34	CG10395	FBgn0033019
Nop56	333.415	-0.965015	0.0768228	-12.5616	3.4348e-36	3.47147e-34	Nop56	FBgn0038964
CstF64	122.729	-1.50284	0.119708	-12.5543	3.76487e-36	3.77667e-34	CstF64	FBgn0027841
CG2790	523.288	-0.813246	0.0649689	-12.5175	5.99202e-36	5.96628e-34	CG2790	FBgn0027599
Brca2	285.099	-1.15583	0.0923562	-12.5149	6.19163e-36	6.11969e-34	Brca2	FBgn0050169
Vha100-1	12531.9	0.360909	0.0288662	12.5028	7.20395e-36	7.06828e-34	Vha100-1	FBgn0028671
Porin2	52.337	4.18667	0.335332	12.4852	8.9969e-36	8.76351e-34	Porin2	FBgn0069354
Ada3	469.71	-0.859324	0.0689628	-12.4607	1.22303e-35	1.18273e-33	Ada3	FBgn0030891
mt:Cyt-b	171688	0.484243	0.0390633	12.3964	2.73475e-35	2.62575e-33	mt:Cyt-b	FBgn0013678
Nbr	685.843	-0.648939	0.0523844	-12.388	3.0342e-35	2.89261e-33	Nbr	FBgn0032924
lncRNA:CR43459	321.449	1.16621	0.0943839	12.356	4.52142e-35	4.28006e-33	lncRNA:CR43459	FBgn0263413
CenG1A	4371.91	0.632699	0.05132	12.3285	6.36111e-35	5.97945e-33	CenG1A	FBgn0028509
Panx	134.498	-1.78512	0.145038	-12.308	8.20328e-35	7.65754e-33	Panx	FBgn0034617
DCTN4-p62	542.943	-0.864012	0.0702074	-12.3066	8.35026e-35	7.74098e-33	DCTN4-p62	FBgn0033206
hng1	127.549	-1.41859	0.115362	-12.2968	9.41872e-35	8.67168e-33	hng1	FBgn0034599
CG32243	311.781	-1.10994	0.0904881	-12.2661	1.3771e-34	1.25925e-32	CG32243	FBgn0052243
trn	901.748	-0.717086	0.0585778	-12.2416	1.86306e-34	1.69211e-32	trn	FBgn0010452
Sdc	15260.1	0.458367	0.037492	12.2257	2.26526e-34	2.04359e-32	Sdc	FBgn0010415
CG6767	9762.9	0.693336	0.0568143	12.2036	2.97511e-34	2.66609e-32	CG6767	FBgn0036030
Bsg	29004.8	0.454496	0.0373173	12.1792	4.01056e-34	3.5702e-32	Bsg	FBgn0261822
l(2)dtl	94.9129	-1.7759	0.146421	-12.1288	7.43346e-34	6.57372e-32	l(2)dtl	FBgn0013548
eIF4A	42026.1	0.478772	0.0395284	12.1121	9.11517e-34	8.00825e-32	eIF4A	FBgn0001942
CG8924	732.012	-0.753494	0.0622918	-12.0962	1.10599e-33	9.65372e-32	CG8924	FBgn0030710
Hem	1010.85	-0.727293	0.0603713	-12.047	2.01131e-33	1.74426e-31	Hem	FBgn0011771
RpIII128	298.313	-0.926549	0.0769195	-12.0457	2.04349e-33	1.76081e-31	RpIII128	FBgn0004463
vir	571.745	-0.97589	0.0810245	-12.0444	2.07613e-33	1.77754e-31	vir	FBgn0003977
bip1	134.668	-1.45633	0.120937	-12.0421	2.13564e-33	1.81692e-31	bip1	FBgn0026263
Vps8	392.945	-0.985691	0.0818664	-12.0402	2.18319e-33	1.84568e-31	Vps8	FBgn0035704
CG5886	213.674	-1.28432	0.106728	-12.0336	2.36559e-33	1.98739e-31	CG5886	FBgn0039379
Usp20-33	754.205	-0.800823	0.0665708	-12.0296	2.48228e-33	2.07247e-31	Usp20-33	FBgn0033916
comm	840.486	-0.904256	0.0752843	-12.0112	3.10275e-33	2.57451e-31	comm	FBgn0010105
Roe1	586.346	-0.679109	0.0566377	-11.9904	3.98975e-33	3.2902e-31	Roe1	FBgn0014877
kuz	4428.97	0.561725	0.0468664	11.9857	4.22426e-33	3.44408e-31	kuz	FBgn0259984
Tsr1	545.381	-0.770904	0.0643192	-11.9856	4.22759e-33	3.44408e-31	Tsr1	FBgn0037073
ECSIT	200.296	-1.46439	0.122406	-11.9634	5.52325e-33	4.4725e-31	ECSIT	FBgn0028436
dbe	179.56	-1.14495	0.0957176	-11.9617	5.63806e-33	4.53814e-31	dbe	FBgn0020305
CG7794	55.38	3.06779	0.256816	11.9454	6.8581e-33	5.4873e-31	CG7794	FBgn0038565
lncRNA:roX2	3003.15	0.696805	0.0583955	11.9325	8.01233e-33	6.37288e-31	lncRNA:roX2	FBgn0019660
Ptp36E	1881.58	-0.764178	0.0640816	-11.9251	8.76092e-33	6.92731e-31	Ptp36E	FBgn0267486
Pli	3652.64	0.458854	0.0384926	11.9206	9.24874e-33	7.27027e-31	Pli	FBgn0025574
Nab2	1366.87	-0.593194	0.0498648	-11.8961	1.24066e-32	9.69588e-31	Nab2	FBgn0028471
Ice2	155.037	-1.3862	0.116801	-11.868	1.73479e-32	1.34792e-30	Ice2	FBgn0038860
CG45050	16663.2	0.459916	0.0387856	11.8579	1.95848e-32	1.51298e-30	CG45050	FBgn0266410
CG10209	343.283	-0.895535	0.0756074	-11.8445	2.29659e-32	1.76404e-30	CG10209	FBgn0033971
CG9915	664.34	-0.697488	0.0592957	-11.7629	6.06339e-32	4.63091e-30	CG9915	FBgn0030738
scyl	11755.8	0.503563	0.0428758	11.7447	7.52025e-32	5.71114e-30	scyl	FBgn0041094
Gs2	72382.8	0.405214	0.0345495	11.7285	9.1059e-32	6.87649e-30	Gs2	FBgn0001145
prg	150.023	-1.50055	0.128099	-11.714	1.08113e-31	8.11873e-30	prg	FBgn0285971
CG6094	202.711	-1.15955	0.0991761	-11.6918	1.40404e-31	1.0485e-29	CG6094	FBgn0032261
Ice1	151.714	-1.36019	0.116558	-11.6697	1.82149e-31	1.35274e-29	Ice1	FBgn0034853
Rat1	488.129	-0.918037	0.0787813	-11.653	2.21598e-31	1.63666e-29	Rat1	FBgn0031868
CG9107	130.636	-1.29728	0.111383	-11.647	2.37688e-31	1.7459e-29	CG9107	FBgn0031764
CG6927	63.204	2.52849	0.217656	11.6169	3.38008e-31	2.46929e-29	CG6927	FBgn0029733
CG32095	131.458	-1.50346	0.129656	-11.5958	4.32971e-31	3.14594e-29	CG32095	FBgn0052095
CG9593	34.9939	3.6381	0.314096	11.5828	5.0396e-31	3.64206e-29	CG9593	FBgn0038365
CG7069	94.4081	1.78476	0.154121	11.5802	5.18968e-31	3.73047e-29	CG7069	FBgn0038952
RhoGAP18B	1658.96	0.592192	0.0513909	11.5233	1.00692e-30	7.19945e-29	RhoGAP18B	FBgn0261461
CG16812	499.941	-0.800001	0.0696511	-11.4858	1.55424e-30	1.1054e-28	CG16812	FBgn0032488
Vps39	340.982	-0.856353	0.0746452	-11.4723	1.81726e-30	1.27934e-28	Vps39	FBgn0038593
CG8152	118.269	-1.38349	0.120594	-11.4723	1.81784e-30	1.27934e-28	CG8152	FBgn0034008
S	3273.31	0.809845	0.0706585	11.4614	2.06161e-30	1.44334e-28	S	FBgn0003310
qtc	6944.57	0.445827	0.0389038	11.4597	2.10204e-30	1.46402e-28	qtc	FBgn0028572
CG1142	230.8	-0.940935	0.0821802	-11.4497	2.36091e-30	1.63584e-28	CG1142	FBgn0037504
CG3342	168.206	-1.14043	0.0997367	-11.4345	2.81308e-30	1.93915e-28	CG3342	FBgn0029874
polybromo	713.147	-0.862071	0.0755589	-11.4092	3.75957e-30	2.57837e-28	polybromo	FBgn0039227
ZC3H3	891.556	0.736939	0.0646963	11.3907	4.65003e-30	3.17288e-28	ZC3H3	FBgn0035900
CG12301	147.297	-1.25644	0.110619	-11.3583	6.7455e-30	4.57945e-28	CG12301	FBgn0036514
CG8219	43.8782	2.83596	0.251112	11.2936	1.41131e-29	9.53305e-28	CG8219	FBgn0035693
ZIPIC	185.22	-1.24509	0.110557	-11.262	2.0221e-29	1.35905e-27	ZIPIC	FBgn0039740
Rrp6	405.398	-0.806522	0.0716398	-11.258	2.11475e-29	1.41426e-27	Rrp6	FBgn0038269
mRpS18A	315.765	-1.13093	0.100466	-11.2568	2.14348e-29	1.42637e-27	mRpS18A	FBgn0051450
Vap33	14811.1	0.448567	0.0399952	11.2155	3.42145e-29	2.26557e-27	Vap33	FBgn0029687
alrm	9679.55	0.402996	0.0360183	11.1886	4.63547e-29	3.05441e-27	alrm	FBgn0039332
RnpS1	413.888	-0.876877	0.0783815	-11.1873	4.70612e-29	3.08584e-27	RnpS1	FBgn0037707
D	783.73	-0.786166	0.0702859	-11.1853	4.81502e-29	3.14192e-27	D	FBgn0000411
MED17	218.874	-0.960922	0.08592	-11.1839	4.88812e-29	3.17421e-27	MED17	FBgn0038578
mRpS2	328.325	-0.895136	0.0803144	-11.1454	7.54021e-29	4.87286e-27	mRpS2	FBgn0031639
Cpsf100	198.776	-0.953809	0.0857868	-11.1184	1.02131e-28	6.56864e-27	Cpsf100	FBgn0027873
Usp39	197.999	-1.10078	0.0993246	-11.0827	1.52247e-28	9.74527e-27	Usp39	FBgn0030969
CG13625	360.307	-0.858727	0.0774991	-11.0805	1.56051e-28	9.94143e-27	CG13625	FBgn0039210
CG2129	70.753	-1.72858	0.156109	-11.0729	1.69841e-28	1.07689e-26	CG2129	FBgn0030008
Cyp4g15	10473.5	0.436164	0.0394572	11.0541	2.09437e-28	1.32107e-26	Cyp4g15	FBgn0030304
Ggamma1	53089.4	0.364431	0.032969	11.0537	2.10317e-28	1.32107e-26	Ggamma1	FBgn0004921
ninaD	522.598	3.39623	0.307923	11.0295	2.75418e-28	1.72194e-26	ninaD	FBgn0002939
CG5003	507.917	-0.869341	0.0788943	-11.0191	3.09236e-28	1.92442e-26	CG5003	FBgn0039554
lncRNA:CR45312	111.052	1.53218	0.139347	10.9955	4.01763e-28	2.48871e-26	lncRNA:CR45312	FBgn0266851
wash	317.146	-0.804948	0.0732579	-10.9879	4.37124e-28	2.69533e-26	wash	FBgn0033692
CG6843	284.866	-1.00726	0.0917885	-10.9737	5.11184e-28	3.1376e-26	CG6843	FBgn0036827
DJ-1alpha	202.919	1.32533	0.12104	10.9496	6.67458e-28	4.07817e-26	DJ-1alpha	FBgn0033885
CG10958	200.649	-1.32492	0.121014	-10.9485	6.75695e-28	4.10981e-26	CG10958	FBgn0030004
l(2)k01209	493.072	-0.721356	0.0659943	-10.9306	8.2317e-28	4.98426e-26	l(2)k01209	FBgn0022029
mtm	790.894	-0.576364	0.0527325	-10.93	8.28796e-28	4.99582e-26	mtm	FBgn0025742
CG8916	709.124	-0.643106	0.058857	-10.9266	8.60315e-28	5.15831e-26	CG8916	FBgn0030707
CG16896	301.074	-1.11647	0.102183	-10.9263	8.63428e-28	5.15831e-26	CG16896	FBgn0035073
SelR	4976.59	0.420437	0.0385004	10.9203	9.21622e-28	5.48161e-26	SelR	FBgn0267376
CG4230	4794.1	0.402463	0.0368645	10.9174	9.52316e-28	5.63922e-26	CG4230	FBgn0031683
SMC3	1194.41	-0.699536	0.064084	-10.9159	9.67461e-28	5.70378e-26	SMC3	FBgn0015615
CG15399	68.4991	2.14061	0.196113	10.9152	9.75554e-28	5.72637e-26	CG15399	FBgn0031460
CG17683	1182.67	-0.593125	0.0543593	-10.9112	1.01893e-27	5.95499e-26	CG17683	FBgn0262115
CG11906	220.44	-0.967079	0.0886871	-10.9044	1.09824e-27	6.3907e-26	CG11906	FBgn0034425
lncRNA:CR42858	26.9954	4.10784	0.377201	10.8903	1.28163e-27	7.42573e-26	lncRNA:CR42858	FBgn0262105
CG42258	8081.88	0.397198	0.036533	10.8723	1.562e-27	9.01131e-26	CG42258	FBgn0259143
CG6227	460.898	-0.98611	0.0907263	-10.8691	1.61842e-27	9.29691e-26	CG6227	FBgn0030631
CG7747	264.977	-0.910225	0.0837683	-10.866	1.67414e-27	9.57611e-26	CG7747	FBgn0034109
Ask1	888.927	-0.672664	0.0619521	-10.8578	1.83087e-27	1.04282e-25	Ask1	FBgn0014006
Corp	66.9774	1.84977	0.170626	10.8411	2.19794e-27	1.24661e-25	Corp	FBgn0030028
CG8915	308.448	-0.884687	0.0817911	-10.8164	2.87778e-27	1.62534e-25	CG8915	FBgn0030833
CG8617	550.175	-0.770325	0.0712243	-10.8155	2.90761e-27	1.63532e-25	CG8617	FBgn0033925
CG10809	449.343	-0.745194	0.0689098	-10.8141	2.9531e-27	1.65398e-25	CG10809	FBgn0036052
nmo	9493.89	0.476829	0.0441133	10.8092	3.11365e-27	1.73667e-25	nmo	FBgn0011817
ph-d	1046.16	-0.687611	0.0636819	-10.7976	3.53391e-27	1.96293e-25	ph-d	FBgn0004860
rig	433.319	-0.682834	0.063332	-10.7818	4.19549e-27	2.32081e-25	rig	FBgn0250850
l(3)72Dn	136.643	-1.61775	0.150081	-10.7792	4.31495e-27	2.37036e-25	l(3)72Dn	FBgn0263605
Argk	56438.8	0.329171	0.0305379	10.7791	4.32032e-27	2.37036e-25	Argk	FBgn0000116
Spps	303.429	-0.973808	0.0903511	-10.778	4.37071e-27	2.38825e-25	Spps	FBgn0039169
CG7182	289.334	-0.800692	0.0743318	-10.7719	4.67427e-27	2.54379e-25	CG7182	FBgn0035878
ast	115.448	-1.41798	0.131682	-10.7682	4.86216e-27	2.63537e-25	ast	FBgn0015905
Hk	30962.3	0.513072	0.0476543	10.7665	4.9528e-27	2.67372e-25	Hk	FBgn0263220
CG6325	487.155	-0.791751	0.0735689	-10.762	5.20076e-27	2.79634e-25	CG6325	FBgn0037814
NC2alpha	217.245	-0.978416	0.0911477	-10.7344	7.01704e-27	3.75789e-25	NC2alpha	FBgn0034650
CTPsyn	1141.1	-0.555331	0.0518157	-10.7174	8.43145e-27	4.49744e-25	CTPsyn	FBgn0266452
Mat89Ba	224.893	-1.12989	0.105464	-10.7135	8.79768e-27	4.67425e-25	Mat89Ba	FBgn0261286
Oda	36912.7	0.369064	0.0344814	10.7033	9.8244e-27	5.1992e-25	Oda	FBgn0014184
tna	16035.5	0.572471	0.0535218	10.696	1.06244e-26	5.6005e-25	tna	FBgn0026160
CG31145	5525.04	0.421746	0.0394916	10.6794	1.27108e-26	6.67419e-25	CG31145	FBgn0051145
CG3368	724.926	-0.627555	0.0589403	-10.6473	1.79508e-26	9.38891e-25	CG3368	FBgn0039508
CG33111	552.039	0.846236	0.0794943	10.6452	1.83497e-26	9.56034e-25	CG33111	FBgn0053111
JMJD4	123.47	-1.40743	0.132609	-10.6134	2.58131e-26	1.33969e-24	JMJD4	FBgn0032671
DCP1	422.283	-0.808637	0.0763097	-10.5968	3.08389e-26	1.59437e-24	DCP1	FBgn0034921
Gbeta13F	23113.3	0.393716	0.0371575	10.5959	3.11444e-26	1.604e-24	Gbeta13F	FBgn0001105
CG5543	202.274	-1.13052	0.106704	-10.5949	3.14536e-26	1.61374e-24	CG5543	FBgn0034908
chinmo	13228.6	0.65855	0.0621855	10.5901	3.31272e-26	1.69314e-24	chinmo	FBgn0086758
CG12948	153.276	-1.15006	0.109455	-10.5072	8.0067e-26	4.07674e-24	CG12948	FBgn0037739
MESK2	18251.3	0.406651	0.0387589	10.4918	9.4198e-26	4.77815e-24	MESK2	FBgn0043070
Slu7	353.596	-0.896035	0.0854289	-10.4887	9.73937e-26	4.92168e-24	Slu7	FBgn0039626
Arp5	337.901	-0.849035	0.0810381	-10.477	1.10203e-25	5.5481e-24	Arp5	FBgn0038576
CG12253	208.769	-0.957311	0.0914144	-10.4722	1.15898e-25	5.81309e-24	CG12253	FBgn0026148
CG17652	98.6222	-1.3378	0.127772	-10.4702	1.18399e-25	5.91642e-24	CG17652	FBgn0031361
mRpL37	395.935	-0.813616	0.0777391	-10.466	1.23788e-25	6.16281e-24	mRpL37	FBgn0261380
drosha	608.815	-0.832391	0.0795638	-10.4619	1.29195e-25	6.40827e-24	drosha	FBgn0026722
HDAC1	639.595	-1.02089	0.0977613	-10.4427	1.58212e-25	7.81868e-24	HDAC1	FBgn0015805
Strump	711.533	-0.607491	0.0582346	-10.4318	1.77511e-25	8.74029e-24	Strump	FBgn0036571
PRAS40	624.826	-0.683333	0.0655278	-10.4281	1.84457e-25	9.04914e-24	PRAS40	FBgn0267824
CG12942	126.36	-1.24396	0.119425	-10.4163	2.08983e-25	1.02151e-23	CG12942	FBgn0033569
Nrg	9625.44	0.456656	0.043935	10.3939	2.64336e-25	1.28739e-23	Nrg	FBgn0264975
CG34232	217.511	1.4106	0.135764	10.3901	2.75016e-25	1.33457e-23	CG34232	FBgn0085261
CSN6	411.168	-0.785142	0.0756775	-10.3748	3.22771e-25	1.56068e-23	CSN6	FBgn0028837
CG11927	307.493	-0.949751	0.0915804	-10.3707	3.37127e-25	1.62425e-23	CG11927	FBgn0031638
Dhap-at	1076.79	-0.630351	0.0608105	-10.3658	3.54716e-25	1.70289e-23	Dhap-at	FBgn0040212
gcl	510.689	-0.86148	0.0831357	-10.3623	3.67875e-25	1.75978e-23	gcl	FBgn0005695
CG7924	52.9138	3.07861	0.297188	10.3591	3.8036e-25	1.81305e-23	CG7924	FBgn0036416
su(Hw)	371.189	-0.841054	0.0812864	-10.3468	4.32705e-25	2.05527e-23	su(Hw)	FBgn0003567
mbo	241.982	-1.06334	0.102887	-10.3351	4.89112e-25	2.31502e-23	mbo	FBgn0026207
Spn85F	34.7949	6.80094	0.658824	10.3228	5.55509e-25	2.62005e-23	Spn85F	FBgn0037772
lncRNA:CR45699	24.7577	4.01233	0.389091	10.3121	6.21504e-25	2.92107e-23	lncRNA:CR45699	FBgn0267263
wcd	124.102	-1.2029	0.116745	-10.3037	6.78216e-25	3.17651e-23	wcd	FBgn0262560
CG7154	562.691	-0.624078	0.0606477	-10.2902	7.79963e-25	3.64037e-23	CG7154	FBgn0031947
Pdp1	38795.5	0.627539	0.0609981	10.2878	7.99426e-25	3.7183e-23	Pdp1	FBgn0016694
CG8833	280.207	-0.86598	0.0841962	-10.2853	8.2127e-25	3.80673e-23	CG8833	FBgn0036386
CG34221	25.0913	4.18784	0.40721	10.2842	8.30113e-25	3.83449e-23	CG34221	FBgn0085250
fliI	1231.47	-0.533658	0.0519702	-10.2685	9.76723e-25	4.49627e-23	fliI	FBgn0000709
fd102C	175.414	-1.14077	0.111197	-10.259	1.07816e-24	4.94627e-23	fd102C	FBgn0039937
CG32533	313.985	-0.852065	0.0831609	-10.246	1.23364e-24	5.64034e-23	CG32533	FBgn0052533
Elp2	239.234	-1.06088	0.10356	-10.2441	1.25835e-24	5.73379e-23	Elp2	FBgn0033540
CG1738	59.6304	-1.82688	0.178515	-10.2337	1.39998e-24	6.35762e-23	CG1738	FBgn0030291
CG13891	33.5907	3.06995	0.300291	10.2232	1.56048e-24	7.0626e-23	CG13891	FBgn0035139
Moe	11837.9	0.646831	0.0632826	10.2213	1.59174e-24	7.17991e-23	Moe	FBgn0011661
mamo	23963.5	0.589968	0.05774	10.2177	1.65291e-24	7.4309e-23	mamo	FBgn0267033
CG32100	319.758	-0.806453	0.0789947	-10.2089	1.80813e-24	8.10161e-23	CG32100	FBgn0052100
Muc68Ca	71.5148	3.66632	0.35999	10.1845	2.32515e-24	1.03836e-22	Muc68Ca	FBgn0036181
CysRS-m	290.381	-0.834532	0.081954	-10.1829	2.36305e-24	1.05179e-22	CysRS-m	FBgn0033900
sick	5402.63	0.649348	0.0638762	10.1657	2.81982e-24	1.25096e-22	sick	FBgn0263873
Trf2	8489.71	0.426132	0.0419471	10.1588	3.02807e-24	1.33893e-22	Trf2	FBgn0261793
lncRNA:CR45919	23.3639	3.71656	0.365933	10.1564	3.10365e-24	1.36785e-22	lncRNA:CR45919	FBgn0267579
CG44422	6171.76	0.461519	0.0454747	10.1489	3.35024e-24	1.4717e-22	CG44422	FBgn0265595
CG18476	348.639	-0.89969	0.088686	-10.1447	3.49975e-24	1.53236e-22	CG18476	FBgn0037931
CG43693	5374.35	0.356081	0.0351213	10.1386	3.72408e-24	1.6253e-22	CG43693	FBgn0263776
CG14965	44.7233	-2.11651	0.208995	-10.1271	4.18993e-24	1.82269e-22	CG14965	FBgn0035414
Naa35	437.703	-0.727552	0.0718546	-10.1253	4.2652e-24	1.84945e-22	Naa35	FBgn0034982
lncRNA:CR46004	100.946	1.668	0.164909	10.1146	4.75719e-24	2.05442e-22	lncRNA:CR46004	FBgn0267666
CSN4	372.175	-0.702969	0.0695017	-10.1144	4.76848e-24	2.05442e-22	CSN4	FBgn0027054
CG34201	22.1727	4.14525	0.409883	10.1133	4.82543e-24	2.07231e-22	CG34201	FBgn0085230
mt:CoIII	219757	0.486627	0.0481292	10.1108	4.94558e-24	2.11715e-22	mt:CoIII	FBgn0013676
CG8159	82.5122	-1.39982	0.138514	-10.106	5.19753e-24	2.21794e-22	CG8159	FBgn0037619
p130CAS	1868.57	-0.510999	0.0505795	-10.1029	5.36326e-24	2.28142e-22	p130CAS	FBgn0035101
beat-VI	4212.09	0.514336	0.0509341	10.0981	5.63388e-24	2.38898e-22	beat-VI	FBgn0039584
CG31365	191.962	-1.11979	0.111192	-10.0707	7.44349e-24	3.14639e-22	CG31365	FBgn0051365
asRNA:CR44321	45.1177	2.85201	0.283347	10.0654	7.85568e-24	3.31022e-22	asRNA:CR44321	FBgn0265380
spag	305.068	-0.892152	0.0887719	-10.0499	9.19275e-24	3.86153e-22	spag	FBgn0015544
CG7886	39.6219	2.92451	0.291108	10.0461	9.55415e-24	4.00084e-22	CG7886	FBgn0038248
fand	540.262	-0.644729	0.0641855	-10.0448	9.6866e-24	4.0437e-22	fand	FBgn0033859
CG18048	114.166	-1.55232	0.154586	-10.0418	9.98383e-24	4.15488e-22	CG18048	FBgn0037435
Nf-YC	328.076	-1.02397	0.101992	-10.0397	1.01981e-23	4.23096e-22	Nf-YC	FBgn0029905
PR-Set7	825.927	-0.793216	0.0790747	-10.0312	1.11139e-23	4.59673e-22	PR-Set7	FBgn0011474
Cand1	1271.6	-0.53736	0.0536592	-10.0143	1.31872e-23	5.43748e-22	Cand1	FBgn0027568
CG7265	237.71	-0.83517	0.0834758	-10.0049	1.44982e-23	5.95978e-22	CG7265	FBgn0038272
Rbsn-5	373.1	-0.702142	0.0702656	-9.99268	1.64091e-23	6.72473e-22	Rbsn-5	FBgn0261064
Spf45	592.322	-0.715107	0.0716657	-9.97838	1.89542e-23	7.74413e-22	Spf45	FBgn0086683
asRNA:CR43465	37.9111	3.80499	0.381357	9.97751	1.91197e-23	7.78808e-22	asRNA:CR43465	FBgn0263442
Ipk1	478.569	0.926344	0.0928728	9.97433	1.97437e-23	8.01798e-22	Ipk1	FBgn0050295
Fas3	2075.49	0.622112	0.0624104	9.96808	2.10259e-23	8.51296e-22	Fas3	FBgn0000636
Sec5	720.659	-0.566435	0.0568435	-9.96482	2.17275e-23	8.7706e-22	Sec5	FBgn0266670
ced-6	5514.79	0.534205	0.0536529	9.95668	2.35804e-23	9.49005e-22	ced-6	FBgn0029092
CG5037	1306.24	-0.493216	0.0496175	-9.94035	2.77841e-23	1.11485e-21	CG5037	FBgn0032222
CG2931	356.631	-0.912126	0.091783	-9.93786	2.84893e-23	1.13974e-21	CG2931	FBgn0037342
CG10055	500.829	-0.668831	0.0673799	-9.92626	3.20046e-23	1.27657e-21	CG10055	FBgn0037482
Gem3	165.413	-1.09521	0.110416	-9.91887	3.44634e-23	1.37058e-21	Gem3	FBgn0011802
Gga	687.609	-0.632485	0.0637987	-9.91375	3.6277e-23	1.43845e-21	Gga	FBgn0030141
SWIP	273.001	-0.79343	0.0801128	-9.9039	4.00351e-23	1.5828e-21	SWIP	FBgn0030739
NaPi-III	18773	0.375141	0.0378967	9.89902	4.20386e-23	1.65714e-21	NaPi-III	FBgn0260795
CG13197	609.667	-0.583397	0.0589469	-9.89699	4.29006e-23	1.68617e-21	CG13197	FBgn0062449
Raf	1071.57	-0.576621	0.0583309	-9.88534	4.81929e-23	1.88865e-21	Raf	FBgn0003079
CG10147	192.785	-1.26002	0.127635	-9.87199	5.50635e-23	2.15164e-21	CG10147	FBgn0035702
Pkc98E	16136.3	0.390283	0.0395443	9.86949	5.64485e-23	2.19936e-21	Pkc98E	FBgn0003093
Sce	396.623	-0.675245	0.0684411	-9.86607	5.84099e-23	2.26921e-21	Sce	FBgn0003330
Bub1	592.331	-0.831673	0.0843363	-9.86139	6.11963e-23	2.37061e-21	Bub1	FBgn0031696
wap	930.081	-0.598656	0.0607265	-9.85824	6.31476e-23	2.43917e-21	wap	FBgn0266848
THADA	268.86	-0.858264	0.0870794	-9.85611	6.45019e-23	2.48434e-21	THADA	FBgn0031077
Mys45A	365.135	-0.699695	0.0710068	-9.85391	6.5926e-23	2.52554e-21	Mys45A	FBgn0033379
CG6712	124.286	-1.20848	0.12264	-9.85388	6.59474e-23	2.52554e-21	CG6712	FBgn0032408
mRpL4	491.408	-0.745737	0.075718	-9.84889	6.93078e-23	2.64669e-21	mRpL4	FBgn0001995
Upf3	243.271	-0.827901	0.0840824	-9.8463	7.11103e-23	2.70783e-21	Upf3	FBgn0034923
nAChRalpha7	18743.9	0.545456	0.0553995	9.84586	7.14264e-23	2.71219e-21	nAChRalpha7	FBgn0086778
CG4953	295.362	-0.805473	0.0818596	-9.83968	7.59519e-23	2.8759e-21	CG4953	FBgn0032204
lin	296.372	-0.762232	0.0775807	-9.82502	8.78577e-23	3.31737e-21	lin	FBgn0002552
lncRNA:CR45393	26.1863	5.95689	0.606491	9.82188	9.06332e-23	3.41258e-21	lncRNA:CR45393	FBgn0266942
CG43783	1552.46	0.578247	0.0588902	9.81906	9.32108e-23	3.49983e-21	CG43783	FBgn0264305
CG34256	97.0143	1.47508	0.150368	9.8098	1.02166e-22	3.82395e-21	CG34256	FBgn0085285
CG13088	40.2846	-2.158	0.21999	-9.80956	1.02412e-22	3.82395e-21	CG13088	FBgn0032047
CG4278	198.983	-0.947887	0.0966554	-9.80687	1.05179e-22	3.9164e-21	CG4278	FBgn0014092
CG10417	2063.15	-0.417369	0.0425716	-9.80393	1.0829e-22	4.02108e-21	CG10417	FBgn0033021
Ak6	81.251	-1.33142	0.136066	-9.78518	1.30367e-22	4.82754e-21	Ak6	FBgn0033754
D19A	808.089	-0.468898	0.0479488	-9.77915	1.38367e-22	5.10969e-21	D19A	FBgn0022935
mt:CoI	477719	0.516755	0.0529008	9.76837	1.5391e-22	5.66809e-21	mt:CoI	FBgn0013674
Atf3	1835.84	0.549738	0.0563787	9.75081	1.83005e-22	6.72119e-21	Atf3	FBgn0028550
CG9601	317.601	-0.725277	0.0743887	-9.74982	1.84787e-22	6.76816e-21	CG9601	FBgn0037578
mus201	374.705	-0.864313	0.0889389	-9.71806	2.52555e-22	9.22511e-21	mus201	FBgn0002887
Msh6	278.97	-0.943059	0.0971256	-9.70969	2.74171e-22	9.98753e-21	Msh6	FBgn0036486
Pabp2	1115.95	0.682183	0.070293	9.70486	2.87479e-22	1.0444e-20	Pabp2	FBgn0005648
mRpL9	349.761	-0.779827	0.0803658	-9.70347	2.91408e-22	1.05582e-20	mRpL9	FBgn0038319
mRpL35	262.596	-0.892831	0.0920693	-9.69737	3.09359e-22	1.11785e-20	mRpL35	FBgn0038923
swm	3320.56	0.474049	0.0488878	9.69666	3.11517e-22	1.12263e-20	swm	FBgn0002044
bru3	24429.8	0.604933	0.0624192	9.69146	3.27809e-22	1.17818e-20	bru3	FBgn0264001
Usp5	700.358	-0.680339	0.0702866	-9.67951	3.68489e-22	1.32086e-20	Usp5	FBgn0035402
CG7706	244.641	-0.833078	0.0861331	-9.67198	3.96618e-22	1.41791e-20	CG7706	FBgn0038640
tld	229.314	1.1821	0.122263	9.66849	4.10394e-22	1.46327e-20	tld	FBgn0003719
CR43670	239.837	-0.833079	0.0862472	-9.65921	4.49328e-22	1.59728e-20	CR43670	FBgn0263745
CG17598	1391.19	-0.663594	0.0687024	-9.65897	4.50357e-22	1.59728e-20	CG17598	FBgn0031194
trus	1067.75	-0.590636	0.061168	-9.65597	4.63756e-22	1.64048e-20	trus	FBgn0038055
E(var)3-9	320.847	-0.827708	0.0857238	-9.65552	4.658e-22	1.64338e-20	E(var)3-9	FBgn0260243
jar	10761.9	0.458614	0.047505	9.65401	4.7272e-22	1.66223e-20	jar	FBgn0011225
CG2091	218.135	-0.839786	0.0869904	-9.65379	4.73728e-22	1.66223e-20	CG2091	FBgn0037372
CG8712	104.515	-1.25725	0.130237	-9.65354	4.74854e-22	1.66223e-20	CG8712	FBgn0033258
msl-3	356.699	-0.825476	0.0855133	-9.65318	4.76556e-22	1.66386e-20	msl-3	FBgn0002775
CG3281	233.732	-0.850102	0.0880865	-9.65077	4.87892e-22	1.69903e-20	CG3281	FBgn0260741
Fas2	6216.06	0.444392	0.0460582	9.6485	4.98789e-22	1.73249e-20	Fas2	FBgn0000635
Pp1alpha-96A	6915.68	0.323431	0.0335403	9.64305	5.26001e-22	1.8223e-20	Pp1alpha-96A	FBgn0003134
DNApol-theta	102.54	-1.37818	0.142982	-9.6388	5.48235e-22	1.89444e-20	DNApol-theta	FBgn0002905
link	39.0323	3.01007	0.312318	9.63784	5.53389e-22	1.90735e-20	link	FBgn0033855
CG15073	171.791	-1.10176	0.114375	-9.63286	5.80879e-22	1.99698e-20	CG15073	FBgn0034379
lncRNA:noe	521965	0.951867	0.0988937	9.62515	6.26171e-22	2.14719e-20	lncRNA:noe	FBgn0026197
Ant2	158.006	1.27239	0.132243	9.62159	6.48212e-22	2.21308e-20	Ant2	FBgn0025111
CG6465	1055.98	0.518073	0.0538452	9.62152	6.48678e-22	2.21308e-20	CG6465	FBgn0037818
CG5768	21.817	3.16706	0.329274	9.61832	6.69182e-22	2.27725e-20	CG5768	FBgn0039198
CG13305	682.087	1.62906	0.169517	9.60998	7.25608e-22	2.46304e-20	CG13305	FBgn0035921
Ih	37330.8	0.506827	0.052745	9.60901	7.32513e-22	2.48021e-20	Ih	FBgn0263397
dgt1	385.09	-0.763624	0.0795448	-9.59992	8.00045e-22	2.70206e-20	dgt1	FBgn0039710
fne	39113.1	0.553855	0.0577092	9.59735	8.20258e-22	2.76339e-20	fne	FBgn0086675
Elp3	241.455	-0.790384	0.0823965	-9.59245	8.60188e-22	2.89066e-20	Elp3	FBgn0031604
CG12065	2001.37	0.498652	0.0519922	9.59091	8.73147e-22	2.92689e-20	CG12065	FBgn0030052
Blm	194.258	-1.34568	0.14033	-9.58934	8.8647e-22	2.96416e-20	Blm	FBgn0002906
IFT54	39.9292	2.34477	0.244552	9.58803	8.97866e-22	2.99482e-20	IFT54	FBgn0038221
p	1528.84	-0.550094	0.0574017	-9.58324	9.40518e-22	3.12932e-20	p	FBgn0086679
Oatp58Dc	2772.23	0.411203	0.0429155	9.58169	9.5467e-22	3.16856e-20	Oatp58Dc	FBgn0034716
Atg13	666.608	-0.568973	0.0593869	-9.58077	9.63238e-22	3.18913e-20	Atg13	FBgn0261108
fy	73.4692	-1.81752	0.189716	-9.58024	9.68153e-22	3.19752e-20	fy	FBgn0001084
CG32982	2561.29	0.497463	0.0520611	9.55537	1.23145e-21	4.05715e-20	CG32982	FBgn0052982
bun	30009.4	0.372987	0.0390402	9.55393	1.2487e-21	4.10393e-20	bun	FBgn0259176
CG5022	433.416	-0.731459	0.0766335	-9.54491	1.3623e-21	4.46634e-20	CG5022	FBgn0032225
CG4829	5511.52	0.355276	0.0372385	9.54054	1.42085e-21	4.64697e-20	CG4829	FBgn0030796
cindr	8926.84	0.519938	0.0545381	9.53348	1.52103e-21	4.96254e-20	cindr	FBgn0027598
CG32486	9771.4	0.412101	0.0432304	9.53268	1.53273e-21	4.98862e-20	CG32486	FBgn0266918
lolal	4776.97	0.340796	0.0357847	9.52351	1.67423e-21	5.43599e-20	lolal	FBgn0022238
Tango6	280.009	-1.06234	0.111597	-9.51943	1.74129e-21	5.6401e-20	Tango6	FBgn0032728
CG3008	628.324	-0.712118	0.0749218	-9.50481	2.00404e-21	6.47557e-20	CG3008	FBgn0031643
CDK2AP1	324.969	-0.873522	0.0919417	-9.50083	2.08224e-21	6.7121e-20	CDK2AP1	FBgn0030269
shep	64998.7	0.474982	0.0500257	9.49476	2.20712e-21	7.09763e-20	shep	FBgn0052423
CG14989	53342.5	0.504411	0.0531895	9.48328	2.46418e-21	7.90538e-20	CG14989	FBgn0035495
Cep97	974.907	-0.593427	0.0626164	-9.47718	2.6125e-21	8.36124e-20	Cep97	FBgn0031575
Asciz	124.49	-1.28498	0.135613	-9.47536	2.65851e-21	8.48828e-20	Asciz	FBgn0035407
GstE8	123.942	1.21234	0.127953	9.47486	2.67106e-21	8.50816e-20	GstE8	FBgn0063492
Arl4	1671.11	-0.520687	0.0549714	-9.47197	2.74626e-21	8.72702e-20	Arl4	FBgn0039889
Aldh-III	2614.23	0.457279	0.0483182	9.46391	2.96628e-21	9.40395e-20	Aldh-III	FBgn0010548
CSN1b	779.163	-0.666863	0.0705012	-9.4589	3.11212e-21	9.8243e-20	CSN1b	FBgn0027057
CG11583	186.173	-0.955978	0.101067	-9.45885	3.11349e-21	9.8243e-20	CG11583	FBgn0035524
CG14710	151.823	-1.22508	0.129594	-9.45325	3.28467e-21	1.03402e-19	CG14710	FBgn0037920
jigr1	1349.7	-0.590048	0.062456	-9.44742	3.4728e-21	1.09069e-19	jigr1	FBgn0039350
CG5004	987.018	0.564847	0.0598128	9.44358	3.60262e-21	1.12882e-19	CG5004	FBgn0260748
lncRNA:roX1	107417	0.682314	0.0725281	9.40759	5.07656e-21	1.58696e-19	lncRNA:roX1	FBgn0019661
MED14	1126.52	-0.670823	0.0713165	-9.40627	5.14036e-21	1.60317e-19	MED14	FBgn0035145
Paip2	3303.41	0.45648	0.0485475	9.40275	5.31562e-21	1.654e-19	Paip2	FBgn0038100
Atac2	169.043	-1.02145	0.108684	-9.3983	5.54504e-21	1.72139e-19	Atac2	FBgn0032691
CG6204	389.994	-0.682134	0.072608	-9.39475	5.73555e-21	1.77643e-19	CG6204	FBgn0039165
CG11454	264.604	-0.978513	0.104205	-9.39027	5.98462e-21	1.84932e-19	CG11454	FBgn0031224
CG34302	20.1839	5.11761	0.545476	9.38192	6.47838e-21	1.9973e-19	CG34302	FBgn0085331
wde	2214.25	-0.640709	0.0682998	-9.38083	6.54558e-21	2.0134e-19	wde	FBgn0027499
CG9143	319.607	-0.904296	0.0964023	-9.38044	6.56976e-21	2.01623e-19	CG9143	FBgn0034496
Vps26	1556.03	-0.42545	0.0453623	-9.37893	6.66466e-21	2.04069e-19	Vps26	FBgn0014411
vvl	3064.06	0.317134	0.0338188	9.37745	6.75882e-21	2.06482e-19	vvl	FBgn0086680
rad	11776.5	0.648166	0.0691558	9.37254	7.08054e-21	2.1582e-19	rad	FBgn0265597
Pgant6	355.683	-0.737252	0.0786662	-9.37191	7.12331e-21	2.16632e-19	Pgant6	FBgn0035375
CG43779	64.8512	-2.42842	0.259263	-9.36661	7.48964e-21	2.27259e-19	CG43779	FBgn0264301
Tango4	241.663	-0.812025	0.0868326	-9.35161	8.63211e-21	2.61335e-19	Tango4	FBgn0030365
Cyp28d2	201.609	1.31843	0.14108	9.34523	9.16888e-21	2.76962e-19	Cyp28d2	FBgn0031688
Fili	633.258	-0.911485	0.0975982	-9.33916	9.71059e-21	2.92668e-19	Fili	FBgn0085397
CG2260	151.898	-1.09568	0.117461	-9.32804	1.07851e-20	3.24324e-19	CG2260	FBgn0030000
Pfk	9601.7	0.350096	0.037558	9.3215	1.14712e-20	3.44187e-19	Pfk	FBgn0003071
rux	290.252	-0.904772	0.0971028	-9.31767	1.18927e-20	3.56039e-19	rux	FBgn0003302
ctp	35413.8	0.404852	0.0434619	9.31511	1.2183e-20	3.63919e-19	ctp	FBgn0011760
ppan	120.782	-1.19688	0.128575	-9.30875	1.29341e-20	3.85499e-19	ppan	FBgn0010770
CG4908	291.392	-0.753111	0.0809571	-9.30259	1.37072e-20	4.07637e-19	CG4908	FBgn0032195
Patsas	930.702	-0.506991	0.0545047	-9.30179	1.38102e-20	4.09794e-19	Patsas	FBgn0029137
holn1	212.224	-0.971934	0.104611	-9.29095	1.5292e-20	4.52763e-19	holn1	FBgn0032250
aft	184.458	-0.87964	0.0948318	-9.27579	1.763e-20	5.20841e-19	aft	FBgn0026309
CG5808	107.84	-1.18771	0.128201	-9.26444	1.96103e-20	5.78074e-19	CG5808	FBgn0027617
IntS14	137.632	-1.15954	0.125218	-9.26019	2.0406e-20	6.00212e-19	IntS14	FBgn0031314
GatA	256.444	-0.932374	0.100711	-9.25794	2.08411e-20	6.11674e-19	GatA	FBgn0260779
Sap47	95544.7	0.492303	0.0531974	9.25427	2.15698e-20	6.3168e-19	Sap47	FBgn0013334
CG1671	255.707	-0.76165	0.0823179	-9.25254	2.19226e-20	6.40617e-19	CG1671	FBgn0033454
CG1552	7518.66	0.468411	0.0506346	9.2508	2.22818e-20	6.49701e-19	CG1552	FBgn0030258
Surf1	186.44	-0.895074	0.0968338	-9.24341	2.38761e-20	6.94681e-19	Surf1	FBgn0029117
LKRSDH	280.638	-1.12235	0.121543	-9.23413	2.60388e-20	7.55968e-19	LKRSDH	FBgn0286198
CG5038	165.803	-0.965318	0.104728	-9.21737	3.04478e-20	8.82069e-19	CG5038	FBgn0038324
Gmer	95.3494	-1.18755	0.12885	-9.21655	3.068e-20	8.86882e-19	Gmer	FBgn0267823
Cog2	428.763	-0.598468	0.064963	-9.21243	3.18809e-20	9.19621e-19	Cog2	FBgn0026634
CG8441	134.46	-1.04267	0.113185	-9.21209	3.19835e-20	9.20605e-19	CG8441	FBgn0034086
CG14445	51.8774	2.79164	0.30306	9.21151	3.21556e-20	9.23579e-19	CG14445	FBgn0029851
cpo	18468.8	0.478629	0.0519823	9.20755	3.33652e-20	9.56279e-19	cpo	FBgn0263995
msl-1	757.514	-0.709686	0.0771437	-9.19952	3.59542e-20	1.02829e-18	msl-1	FBgn0005617
Unc-115a	3919.91	0.534546	0.0581135	9.19832	3.63574e-20	1.03761e-18	Unc-115a	FBgn0051352
CG14074	87.5168	-1.20097	0.13058	-9.19721	3.6736e-20	1.0462e-18	CG14074	FBgn0036818
CG6729	385.173	-0.639282	0.0695359	-9.19355	3.80077e-20	1.08012e-18	CG6729	FBgn0032296
CG33213	69.011	-1.50408	0.1637	-9.18805	4.00021e-20	1.13262e-18	CG33213	FBgn0053213
kibra	1205.71	0.614831	0.0669168	9.18799	4.00234e-20	1.13262e-18	kibra	FBgn0262127
Slimp	93.001	-1.14604	0.12477	-9.18524	4.10598e-20	1.15951e-18	Slimp	FBgn0051133
CG9813	35029.4	0.438057	0.0476994	9.1837	4.16537e-20	1.17381e-18	CG9813	FBgn0038143
AdSS	2536.03	0.318031	0.0346372	9.18177	4.24073e-20	1.19255e-18	AdSS	FBgn0027493
ClC-a	4014.91	0.549892	0.0599302	9.17554	4.4932e-20	1.26091e-18	ClC-a	FBgn0051116
e	11067	0.509283	0.055511	9.17445	4.53876e-20	1.27104e-18	e	FBgn0000527
HmgD	1263.89	-0.550195	0.0599852	-9.17218	4.63539e-20	1.2954e-18	HmgD	FBgn0004362
Golgin104	351.91	-0.858828	0.0936617	-9.16947	4.7533e-20	1.3256e-18	Golgin104	FBgn0036614
row	1417.6	-0.641098	0.0699302	-9.16768	4.83321e-20	1.34509e-18	row	FBgn0033998
Dcr-1	339.588	-0.953766	0.10405	-9.16644	4.88913e-20	1.35784e-18	Dcr-1	FBgn0039016
Cdc2rk	236.684	-0.839081	0.0915866	-9.16162	5.11233e-20	1.41691e-18	Cdc2rk	FBgn0013435
eIF4EHP	13642.3	0.500088	0.0546729	9.1469	5.8591e-20	1.62054e-18	eIF4EHP	FBgn0053100
Mettl14	127.122	-1.0517	0.115001	-9.14519	5.9523e-20	1.64293e-18	Mettl14	FBgn0032016
Tsp3A	254.059	-0.733725	0.0803171	-9.13536	6.51907e-20	1.79568e-18	Tsp3A	FBgn0040334
Hira	223.869	-0.964236	0.10562	-9.12928	6.89586e-20	1.89558e-18	Hira	FBgn0022786
CG3032	38.7895	-2.11278	0.23155	-9.12453	7.20462e-20	1.97642e-18	CG3032	FBgn0029928
CG45067	26.9176	3.4397	0.377121	9.12095	7.44667e-20	2.03866e-18	CG45067	FBgn0266437
Ilp7	30.1052	2.54506	0.27908	9.11947	7.54921e-20	2.06253e-18	Ilp7	FBgn0044046
IntS9	183.461	-0.87565	0.0961198	-9.10998	8.23951e-20	2.24656e-18	IntS9	FBgn0036570
Pfdn4	565.682	-0.690978	0.0759426	-9.09869	9.1431e-20	2.48556e-18	Pfdn4	FBgn0035603
Sh	62804.4	0.575599	0.0632626	9.09857	9.15306e-20	2.48556e-18	Sh	FBgn0003380
CG17122	70.5144	1.62695	0.17887	9.09572	9.39622e-20	2.54645e-18	CG17122	FBgn0036962
CG9630	122.181	-1.28542	0.141343	-9.09432	9.51842e-20	2.57438e-18	CG9630	FBgn0037561
CG6424	142.192	1.06296	0.116937	9.09002	9.90164e-20	2.67265e-18	CG6424	FBgn0028494
CG6770	17223.3	0.831956	0.0915882	9.08366	1.04986e-19	2.8281e-18	CG6770	FBgn0032400
CG32344	303.446	-0.714459	0.0787264	-9.07522	1.13448e-19	3.04993e-18	CG32344	FBgn0052344
IleRS	998.739	-0.494585	0.0545202	-9.0716	1.17285e-19	3.14679e-18	IleRS	FBgn0027086
ct	14353	0.773488	0.08527	9.07105	1.17878e-19	3.15641e-18	ct	FBgn0004198
betaTub97EF	1994.41	0.637587	0.0703622	9.06149	1.28676e-19	3.43868e-18	betaTub97EF	FBgn0003890
Sil1	411.694	-0.793218	0.0875676	-9.05835	1.32441e-19	3.53229e-18	Sil1	FBgn0039296
CG13609	78.9906	-1.24568	0.137528	-9.05764	1.33302e-19	3.54821e-18	CG13609	FBgn0039170
CG7369	826.855	-0.761454	0.0841003	-9.05412	1.37677e-19	3.65743e-18	CG7369	FBgn0037188
CAP	6125.67	0.497709	0.0550014	9.04902	1.44254e-19	3.82458e-18	CAP	FBgn0033504
CG12717	394.979	-0.736355	0.0813842	-9.04789	1.4576e-19	3.85691e-18	CG12717	FBgn0030420
inaF-B	1337.53	1.02443	0.113254	9.04543	1.49076e-19	3.93689e-18	inaF-B	FBgn0259918
ITP	3927.42	0.41905	0.0463334	9.04422	1.50732e-19	3.97282e-18	ITP	FBgn0035023
CanA-14F	20705	0.430961	0.0476799	9.03863	1.58643e-19	4.17315e-18	CanA-14F	FBgn0267912
CG18135	5991.51	-0.494489	0.0547577	-9.0305	1.70889e-19	4.4865e-18	CG18135	FBgn0036837
mRpL19	310.647	-0.935175	0.103577	-9.02879	1.73575e-19	4.54813e-18	mRpL19	FBgn0037608
CG9246	259.035	-0.801736	0.088833	-9.02521	1.79356e-19	4.69048e-18	CG9246	FBgn0032925
ine	2829.09	0.418964	0.0464506	9.01957	1.88834e-19	4.9202e-18	ine	FBgn0011603
CG2712	133.61	-0.971394	0.107701	-9.01939	1.8914e-19	4.9202e-18	CG2712	FBgn0024975
CG7728	290.544	-1.01693	0.112751	-9.01933	1.89238e-19	4.9202e-18	CG7728	FBgn0036686
CG18787	128.746	-1.03643	0.114967	-9.01506	1.96755e-19	5.10575e-18	CG18787	FBgn0042125
Mtr3	96.96	-1.22633	0.136125	-9.00882	2.08278e-19	5.39435e-18	Mtr3	FBgn0036916
lncRNA:CR46112	25.9901	-3.81145	0.423814	-8.99321	2.4012e-19	6.20711e-18	lncRNA:CR46112	FBgn0267781
Treh	12998.4	0.514951	0.0572685	8.99187	2.43049e-19	6.27076e-18	Treh	FBgn0003748
Ns1	399.97	-0.636481	0.0707893	-8.99121	2.44533e-19	6.29695e-18	Ns1	FBgn0038473
MED25	292.163	-0.955845	0.106319	-8.99033	2.46488e-19	6.33517e-18	MED25	FBgn0038760
alphaSnap	16298.8	0.288917	0.0321964	8.97359	2.87e-19	7.36232e-18	alphaSnap	FBgn0250791
pxb	420.296	-1.36461	0.152177	-8.96726	3.03985e-19	7.78241e-18	pxb	FBgn0053207
Rtnl1	18751.3	0.253206	0.0282373	8.96706	3.04534e-19	7.78241e-18	Rtnl1	FBgn0053113
mtRNApol	706.048	-0.674428	0.075286	-8.9582	3.30011e-19	8.41748e-18	mtRNApol	FBgn0261938
CG14814	119.202	-1.02905	0.114898	-8.95617	3.36154e-19	8.55792e-18	CG14814	FBgn0023515
pic	997.554	-0.533522	0.0595724	-8.95586	3.37105e-19	8.56591e-18	pic	FBgn0260962
Dbp45A	313.742	-0.736781	0.0823174	-8.95048	3.53939e-19	8.97671e-18	Dbp45A	FBgn0010220
Ublcp1	262.638	-0.783424	0.08754	-8.94933	3.57652e-19	9.05377e-18	Ublcp1	FBgn0027526
Dlip3	673.934	-0.626516	0.0700223	-8.94738	3.64011e-19	9.19744e-18	Dlip3	FBgn0040465
cactin	393.07	-0.636416	0.0711487	-8.94488	3.72354e-19	9.39058e-18	cactin	FBgn0031114
Atac1	83.0948	-1.37029	0.153296	-8.93888	3.93127e-19	9.89591e-18	Atac1	FBgn0031876
dlg1	16458.9	0.476034	0.0532584	8.9382	3.95569e-19	9.93876e-18	dlg1	FBgn0001624
kirre	3435.51	0.544761	0.0609973	8.9309	4.22538e-19	1.05966e-17	kirre	FBgn0028369
CG3817	124.017	-1.12091	0.125539	-8.92877	4.30768e-19	1.07828e-17	CG3817	FBgn0038275
Imp	4315.03	0.622316	0.0697498	8.92212	4.57438e-19	1.14291e-17	Imp	FBgn0285926
chrb	21762.8	0.375028	0.0420705	8.91427	4.91054e-19	1.22463e-17	chrb	FBgn0036165
mIF2	182.774	-0.902375	0.101247	-8.91257	4.98652e-19	1.24127e-17	mIF2	FBgn0039588
Caf1-55	418.276	-0.561442	0.0630247	-8.90829	5.18277e-19	1.28774e-17	Caf1-55	FBgn0263979
CG8187	576.412	-0.627065	0.0704091	-8.90602	5.28959e-19	1.31186e-17	CG8187	FBgn0034027
CG3065	548.668	-0.61444	0.0690052	-8.90425	5.37464e-19	1.3305e-17	CG3065	FBgn0034946
CG8435	151.011	-1.15747	0.13004	-8.90087	5.54115e-19	1.36919e-17	CG8435	FBgn0034084
qkr58E-3	3207.46	0.56159	0.063125	8.89649	5.76419e-19	1.42169e-17	qkr58E-3	FBgn0022984
Ir56d	16.7008	4.35416	0.489762	8.89036	6.09106e-19	1.49956e-17	Ir56d	FBgn0034458
IntS6	1025.44	-0.665082	0.0748307	-8.88783	6.23151e-19	1.53133e-17	IntS6	FBgn0261383
Clbn	1029.39	-0.504636	0.0567867	-8.88651	6.30598e-19	1.54681e-17	Clbn	FBgn0259152
rudhira	14030	0.328055	0.0369272	8.88385	6.45869e-19	1.58138e-17	rudhira	FBgn0266019
CG7084	4421.54	0.326033	0.0367089	8.88157	6.59204e-19	1.61109e-17	CG7084	FBgn0038938
daed	116.745	-1.48653	0.167494	-8.87511	6.98649e-19	1.7044e-17	daed	FBgn0031398
CG2021	124.885	-1.02998	0.116073	-8.87353	7.08661e-19	1.72569e-17	CG2021	FBgn0035271
Hmg-2	224.292	-0.936727	0.105571	-8.87297	7.12209e-19	1.7312e-17	Hmg-2	FBgn0026582
MED8	207.633	-0.942198	0.106261	-8.86679	7.52852e-19	1.82497e-17	MED8	FBgn0034503
fsd	89.6609	-1.26682	0.142874	-8.86669	7.53501e-19	1.82497e-17	fsd	FBgn0033813
CG9590	472.279	-0.647529	0.0730575	-8.86327	7.76983e-19	1.87845e-17	CG9590	FBgn0038360
PCID2	118.378	-1.10296	0.124472	-8.86108	7.92459e-19	1.91243e-17	PCID2	FBgn0036184
mts	10236.9	0.275565	0.031104	8.85949	8.03841e-19	1.93642e-17	mts	FBgn0004177
Cpr72Ec	7506.73	1.72507	0.194791	8.85603	8.29148e-19	1.99381e-17	Cpr72Ec	FBgn0036619
POSH	221.498	-0.882931	0.0998319	-8.84418	9.22053e-19	2.21326e-17	POSH	FBgn0040294
CG10700	25.4284	3.18964	0.360774	8.84111	9.47737e-19	2.27085e-17	CG10700	FBgn0032754
CG14891	20.9209	6.01332	0.680242	8.83998	9.57381e-19	2.28988e-17	CG14891	FBgn0038445
Clamp	1515.57	-0.420831	0.047623	-8.83672	9.85699e-19	2.35342e-17	Clamp	FBgn0032979
CG9394	17902.9	0.332578	0.0377562	8.80857	1.26756e-18	3.02102e-17	CG9394	FBgn0034588
NELF-B	242.036	-0.797824	0.0905809	-8.80786	1.27559e-18	3.03478e-17	NELF-B	FBgn0027553
Ced-12	622.378	-0.538329	0.0611256	-8.80692	1.28627e-18	3.05477e-17	Ced-12	FBgn0032409
CG1602	75.7577	-1.48518	0.168707	-8.80331	1.32838e-18	3.14922e-17	CG1602	FBgn0033186
Atxn7	794.925	-0.432777	0.0491806	-8.79975	1.37122e-18	3.24506e-17	Atxn7	FBgn0031420
CG8173	137.217	-0.972817	0.110614	-8.79471	1.43414e-18	3.38799e-17	CG8173	FBgn0030864
CLIP-190	5740.76	0.383847	0.043659	8.79192	1.47024e-18	3.46719e-17	CLIP-190	FBgn0020503
Vps16A	807.657	-0.484423	0.0551096	-8.79018	1.4932e-18	3.51228e-17	Vps16A	FBgn0285911
flw	12598	0.420388	0.0478253	8.79008	1.49459e-18	3.51228e-17	flw	FBgn0000711
CG1663	85.0856	-1.25939	0.143404	-8.7821	1.60455e-18	3.76412e-17	CG1663	FBgn0033449
Msr-110	32415.9	0.451722	0.0514481	8.78014	1.63271e-18	3.8235e-17	Msr-110	FBgn0015766
Cubn	481.741	-0.751315	0.0855808	-8.77901	1.64919e-18	3.85539e-17	Cubn	FBgn0052702
Uba5	250.934	-0.828784	0.0944388	-8.77589	1.69559e-18	3.95696e-17	Uba5	FBgn0030305
scro	1959.41	-0.513582	0.0586198	-8.76124	1.93119e-18	4.49898e-17	scro	FBgn0287186
Con	9013.29	0.436657	0.0498422	8.76078	1.93896e-18	4.50927e-17	Con	FBgn0005775
mRpL41	367.764	-0.743529	0.0848876	-8.75898	1.97021e-18	4.57402e-17	mRpL41	FBgn0034001
CG42613	25036.4	0.454502	0.0519038	8.75662	2.012e-18	4.66299e-17	CG42613	FBgn0261262
Ddx1	306.418	-0.708116	0.0808803	-8.75511	2.03904e-18	4.71753e-17	Ddx1	FBgn0015075
run	73.6491	-1.29431	0.147942	-8.74878	2.15675e-18	4.98128e-17	run	FBgn0003300
CG6443	374.969	-0.679448	0.0777097	-8.74342	2.26168e-18	5.20874e-17	CG6443	FBgn0032290
vari	3239.98	0.441424	0.0504875	8.74323	2.26539e-18	5.20874e-17	vari	FBgn0250785
ChAT	9256.69	0.427393	0.0488832	8.74316	2.26686e-18	5.20874e-17	ChAT	FBgn0000303
Tbp	191.744	-1.00232	0.114669	-8.74099	2.31069e-18	5.3004e-17	Tbp	FBgn0003687
pins	1045.87	-0.543062	0.0622342	-8.7261	2.63606e-18	6.03644e-17	pins	FBgn0040080
CG42668	5906.31	0.41064	0.0470744	8.72321	2.70435e-18	6.1823e-17	CG42668	FBgn0261550
beta4GalT7	112.326	-0.984309	0.112874	-8.72045	2.77108e-18	6.32409e-17	beta4GalT7	FBgn0039258
CG12499	321.453	-0.912715	0.104683	-8.71888	2.80965e-18	6.40124e-17	CG12499	FBgn0038968
Mul1	378.202	-0.617391	0.0708151	-8.71836	2.82266e-18	6.41999e-17	Mul1	FBgn0035483
Zip89B	62.0657	2.34483	0.269088	8.71399	2.93372e-18	6.66133e-17	Zip89B	FBgn0038412
Sf3b2	830.793	-0.405063	0.0464867	-8.71352	2.94571e-18	6.67727e-17	Sf3b2	FBgn0031493
Bin1	190.105	-0.921842	0.10586	-8.70814	3.08898e-18	6.99026e-17	Bin1	FBgn0024491
Ppm1	24.472	3.03149	0.348356	8.70227	3.25321e-18	7.34953e-17	Ppm1	FBgn0035143
knk	46.7243	2.62508	0.303021	8.66304	4.5934e-18	1.03598e-16	knk	FBgn0001321
Tsp33B	20.0633	7.00971	0.810649	8.64703	5.28558e-18	1.1901e-16	Tsp33B	FBgn0032376
CG6040	2303.14	0.621999	0.0719391	8.64618	5.32499e-18	1.19696e-16	CG6040	FBgn0038679
gt	317.513	0.828228	0.0958928	8.63702	5.76994e-18	1.29482e-16	gt	FBgn0001150
CG9657	4224.74	0.466542	0.0540424	8.63288	5.98244e-18	1.34027e-16	CG9657	FBgn0029950
snRNA:U6:96Ab	82.0546	1.4851	0.172094	8.6296	6.15684e-18	1.37704e-16	snRNA:U6:96Ab	FBgn0004189
Exo70	443.533	-0.61649	0.0714478	-8.62855	6.21364e-18	1.38744e-16	Exo70	FBgn0266667
Zcchc7	1141.96	-0.636176	0.0737396	-8.62733	6.27985e-18	1.3999e-16	Zcchc7	FBgn0036668
Tpr2	4704.98	0.321543	0.0373171	8.61651	6.90271e-18	1.5362e-16	Tpr2	FBgn0032586
Vps51	497.538	-0.517478	0.060095	-8.611	7.24234e-18	1.60668e-16	Vps51	FBgn0034380
mr	347.028	-0.689849	0.0801126	-8.61099	7.24334e-18	1.60668e-16	mr	FBgn0002791
CG12057	19.2924	4.65907	0.541141	8.60971	7.3245e-18	1.62201e-16	CG12057	FBgn0030098
da	2210.64	-0.56823	0.0660302	-8.60561	7.59114e-18	1.676e-16	da	FBgn0267821
CG13392	121.825	-1.142	0.132704	-8.60558	7.59324e-18	1.676e-16	CG13392	FBgn0032033
casp	1162.11	-0.430871	0.0500844	-8.60289	7.77307e-18	1.71288e-16	casp	FBgn0034068
stmA	14369.2	0.364125	0.0423654	8.59485	8.3371e-18	1.83416e-16	stmA	FBgn0086784
CG42700	1407.4	0.57776	0.0672406	8.59242	8.51547e-18	1.87034e-16	CG42700	FBgn0261611
mRF1	198.001	-0.832454	0.0968936	-8.59142	8.5899e-18	1.88361e-16	mRF1	FBgn0032486
CG13151	147.312	-1.07885	0.125633	-8.58729	8.90449e-18	1.94942e-16	CG13151	FBgn0033750
CG10286	214.66	-0.687364	0.0801101	-8.58024	9.46771e-18	2.06935e-16	CG10286	FBgn0037439
CG32700	7174.5	0.435748	0.0508257	8.57338	1.00493e-17	2.1929e-16	CG32700	FBgn0267253
VhaAC45	6118.32	0.270489	0.0315627	8.56991	1.03569e-17	2.25637e-16	VhaAC45	FBgn0262515
Gr63a	29.0768	3.11799	0.363904	8.56817	1.05145e-17	2.28698e-16	Gr63a	FBgn0035468
scat	848.344	-0.449804	0.0525055	-8.56681	1.06391e-17	2.31036e-16	scat	FBgn0011232
ocm	1069.09	-0.798793	0.0932502	-8.56612	1.07026e-17	2.31963e-16	ocm	FBgn0266083
Cdc16	200.099	-0.787512	0.0919349	-8.56598	1.07163e-17	2.31963e-16	Cdc16	FBgn0025781
CG10340	967.026	-0.503321	0.0588231	-8.55652	1.16324e-17	2.51032e-16	CG10340	FBgn0022344
TBC1d7	156.955	-0.862179	0.100763	-8.5565	1.16347e-17	2.51032e-16	TBC1d7	FBgn0039158
ben	7330.12	0.482236	0.0563739	8.55425	1.1864e-17	2.55571e-16	ben	FBgn0000173
Wdr24	265.523	-0.678037	0.0792926	-8.55107	1.2195e-17	2.62281e-16	Wdr24	FBgn0027518
kin17	260.905	-0.820375	0.0960213	-8.54368	1.30012e-17	2.79172e-16	kin17	FBgn0024887
Pol32	193.991	-0.903293	0.105777	-8.53956	1.3473e-17	2.88406e-16	Pol32	FBgn0283467
stwl	228.66	-0.752262	0.0880915	-8.53955	1.34741e-17	2.88406e-16	stwl	FBgn0003459
rdgB	20514.5	0.499396	0.0584856	8.53878	1.35643e-17	2.89875e-16	rdgB	FBgn0003218
RfC38	92.2258	-1.27793	0.149673	-8.53812	1.36424e-17	2.91082e-16	RfC38	FBgn0028700
CG11367	213.62	-0.860525	0.100824	-8.53491	1.40264e-17	2.98801e-16	CG11367	FBgn0037185
san	555.296	-0.620758	0.072774	-8.52994	1.46426e-17	3.11433e-16	san	FBgn0024188
Ggamma30A	132183	0.402193	0.0471535	8.52944	1.47055e-17	3.12277e-16	Ggamma30A	FBgn0267252
Wbp2	4183.47	0.326278	0.038282	8.52301	1.55453e-17	3.2943e-16	Wbp2	FBgn0036318
Rpb8	197.607	-0.770413	0.0903934	-8.52289	1.55623e-17	3.2943e-16	Rpb8	FBgn0037121
egg	675.507	-0.499819	0.0586502	-8.52203	1.56775e-17	3.31347e-16	egg	FBgn0086908
Sas10	266.046	-0.723296	0.0849247	-8.5169	1.63875e-17	3.45809e-16	Sas10	FBgn0029755
CG4813	116.37	-1.06733	0.125324	-8.51658	1.64328e-17	3.46221e-16	CG4813	FBgn0039013
Pex16	205.249	-0.756841	0.088898	-8.5136	1.68618e-17	3.54293e-16	Pex16	FBgn0037019
mre11	201.528	-0.869161	0.102091	-8.51355	1.68686e-17	3.54293e-16	mre11	FBgn0020270
CG1750	76.9307	-1.36401	0.160368	-8.50553	1.8076e-17	3.79061e-16	CG1750	FBgn0039836
para	74520.1	0.572436	0.067321	8.50308	1.84629e-17	3.86571e-16	para	FBgn0285944
Arl5	465.922	-0.527201	0.0620222	-8.50019	1.89273e-17	3.95678e-16	Arl5	FBgn0035866
CG1640	13353.4	0.265529	0.0312433	8.49874	1.91657e-17	4.00038e-16	CG1640	FBgn0030478
CG12236	1112.14	-0.561995	0.0661299	-8.49835	1.92312e-17	4.00785e-16	CG12236	FBgn0029822
CG13739	6459.78	0.582816	0.0686296	8.4922	2.02766e-17	4.21917e-16	CG13739	FBgn0033403
pygo	883.269	-0.561503	0.0661488	-8.48848	2.09357e-17	4.34958e-16	pygo	FBgn0043900
Sas-4	83.1009	-1.25776	0.148207	-8.48649	2.1297e-17	4.41781e-16	Sas-4	FBgn0011020
CG6280	24.6913	3.70796	0.436942	8.48617	2.13559e-17	4.42321e-16	CG6280	FBgn0033866
Lmpt	3870.2	0.543936	0.0641173	8.48344	2.18635e-17	4.52138e-16	Lmpt	FBgn0261565
Rdl	48835.7	0.564802	0.0665818	8.48283	2.19779e-17	4.53805e-16	Rdl	FBgn0004244
scramb2	486.24	-0.695911	0.0820434	-8.48222	2.20936e-17	4.55494e-16	scramb2	FBgn0035390
coil	185.327	-0.806033	0.0950717	-8.47816	2.28792e-17	4.70967e-16	coil	FBgn0033265
RSG7	10603.4	0.40641	0.0479444	8.4767	2.31675e-17	4.76173e-16	RSG7	FBgn0024941
Prp8	2187.73	-0.582895	0.0688019	-8.47207	2.41066e-17	4.94719e-16	Prp8	FBgn0033688
14-3-3zeta	75171.9	0.343892	0.040594	8.47149	2.42269e-17	4.9643e-16	14-3-3zeta	FBgn0004907
CG3436	609.505	-0.690521	0.0815336	-8.46915	2.47185e-17	5.05733e-16	CG3436	FBgn0031229
Slh	577.28	-0.51373	0.0606679	-8.46791	2.49833e-17	5.10373e-16	Slh	FBgn0264978
TH1	467.01	-0.524805	0.0619932	-8.46552	2.55005e-17	5.20149e-16	TH1	FBgn0010416
CG15439	238.632	-0.77198	0.0911984	-8.46485	2.5649e-17	5.22384e-16	CG15439	FBgn0031606
Nup93-2	170.916	-0.860254	0.101668	-8.46138	2.64236e-17	5.37347e-16	Nup93-2	FBgn0038274
CG7878	954.737	-0.591452	0.0699113	-8.46004	2.67286e-17	5.42728e-16	CG7878	FBgn0037549
vnd	80.0358	2.41626	0.28565	8.45881	2.70118e-17	5.4765e-16	vnd	FBgn0261930
CG10359	128.05	1.36171	0.161061	8.45461	2.8002e-17	5.66871e-16	CG10359	FBgn0035452
sty	5261.53	0.550612	0.0651355	8.45334	2.83093e-17	5.72231e-16	sty	FBgn0014388
OtopLa	31900.5	0.514863	0.0609095	8.45293	2.84084e-17	5.73373e-16	OtopLa	FBgn0259994
dnt	216.282	-0.790397	0.0935885	-8.44545	3.02884e-17	6.104e-16	dnt	FBgn0024245
CG10616	436.253	-0.569152	0.0674043	-8.44386	3.07034e-17	6.17838e-16	CG10616	FBgn0036286
mRpL54	273.278	-0.858953	0.101737	-8.44285	3.09697e-17	6.22264e-16	mRpL54	FBgn0034579
Nhe3	9055.06	0.416924	0.0493896	8.44153	3.13205e-17	6.27833e-16	Nhe3	FBgn0028703
Ube3a	950.117	-0.433753	0.0513836	-8.44146	3.13403e-17	6.27833e-16	Ube3a	FBgn0061469
Eno	40927.7	0.287657	0.0340816	8.44022	3.16739e-17	6.33572e-16	Eno	FBgn0000579
CG8569	254.266	-0.795714	0.0943416	-8.43439	3.32923e-17	6.64956e-16	CG8569	FBgn0033752
Pka-C3	3150.53	0.39205	0.0464879	8.43338	3.35821e-17	6.69749e-16	Pka-C3	FBgn0000489
Irk3	1246.43	0.412591	0.0489478	8.4292	3.48036e-17	6.93081e-16	Irk3	FBgn0032706
Mitofilin	6551.15	0.347969	0.0412938	8.42666	3.55678e-17	7.07252e-16	Mitofilin	FBgn0019960
Frq1	17774.8	0.425639	0.0505174	8.42558	3.58958e-17	7.12721e-16	Frq1	FBgn0030897
cdi	3703.73	0.634326	0.0753215	8.42158	3.71439e-17	7.36413e-16	cdi	FBgn0004876
par-1	18866.4	0.521604	0.0619856	8.41493	3.93119e-17	7.78247e-16	par-1	FBgn0260934
CG7183	245.067	-0.75994	0.0903112	-8.41469	3.93942e-17	7.78732e-16	CG7183	FBgn0038583
fd59A	466.391	-0.680211	0.080867	-8.41148	4.04862e-17	7.99141e-16	fd59A	FBgn0004896
CG12259	185.928	-0.744945	0.0885648	-8.41129	4.05524e-17	7.99275e-16	CG12259	FBgn0039557
Cds	21662.2	0.465813	0.0553822	8.41088	4.06949e-17	8.00909e-16	Cds	FBgn0010350
Fas1	97470	0.526233	0.0625875	8.40796	4.17195e-17	8.19873e-16	Fas1	FBgn0285925
CG7488	343.105	-0.681407	0.0810625	-8.40595	4.244e-17	8.32815e-16	CG7488	FBgn0038106
CG13398	617.753	-0.647827	0.0770861	-8.40394	4.31756e-17	8.45818e-16	CG13398	FBgn0032042
CG9346	577.301	-0.495997	0.0590206	-8.40379	4.32285e-17	8.45818e-16	CG9346	FBgn0034572
CG5418	37.1513	2.60125	0.309613	8.40161	4.40391e-17	8.60428e-16	CG5418	FBgn0032436
wuho	413.91	-0.638541	0.0762347	-8.37599	5.47623e-17	1.06838e-15	wuho	FBgn0029857
CG3402	240.923	-0.851641	0.101694	-8.37451	5.54562e-17	1.08035e-15	CG3402	FBgn0035148
lncRNA:CR46238	17.5028	3.27958	0.391701	8.37267	5.63266e-17	1.09572e-15	lncRNA:CR46238	FBgn0267958
Prp38	357.396	-0.677519	0.0809567	-8.3689	5.81585e-17	1.12972e-15	Prp38	FBgn0050342
CstF50	120.536	-1.06043	0.126747	-8.36649	5.93599e-17	1.15139e-15	CstF50	FBgn0039867
asRNA:CR45621	137.922	-0.908904	0.108652	-8.36529	5.99666e-17	1.16149e-15	asRNA:CR45621	FBgn0267181
CG8858	972.142	-0.670389	0.0801966	-8.35931	6.30842e-17	1.22011e-15	CG8858	FBgn0033698
CG1344	717.774	-0.53525	0.0640512	-8.3566	6.45541e-17	1.24675e-15	CG1344	FBgn0027507
Coprox	199.716	-0.919186	0.11004	-8.35323	6.64184e-17	1.28091e-15	Coprox	FBgn0021944
CG6833	128.974	-1.09322	0.13112	-8.33752	7.58669e-17	1.46104e-15	CG6833	FBgn0036405
calypso	296.745	-0.750127	0.0899747	-8.33709	7.61404e-17	1.46421e-15	calypso	FBgn0262166
Invadolysin	5623.43	0.435289	0.0522232	8.33516	7.73903e-17	1.48611e-15	Invadolysin	FBgn0086359
CG15343	77.9831	2.02838	0.243737	8.32202	8.64737e-17	1.65817e-15	CG15343	FBgn0030029
comt	20467	0.392737	0.0472213	8.31696	9.02455e-17	1.72803e-15	comt	FBgn0000346
lncRNA:CR45188	15.7485	3.23795	0.389335	8.3166	9.05199e-17	1.73082e-15	lncRNA:CR45188	FBgn0266698
CG15525	105.476	-1.1816	0.142214	-8.30863	9.68166e-17	1.84859e-15	CG15525	FBgn0039732
CG1910	1596.55	-0.337476	0.040628	-8.30649	9.85718e-17	1.87944e-15	CG1910	FBgn0022349
mlt	6672.25	0.367107	0.0441977	8.30604	9.89523e-17	1.88402e-15	mlt	FBgn0265512
Alg9	257.471	-0.823115	0.0991034	-8.30562	9.93036e-17	1.88803e-15	Alg9	FBgn0039293
gry	1014.63	-0.370909	0.044664	-8.30443	1.00296e-16	1.90421e-15	gry	FBgn0286567
CG4596	830.501	-0.524456	0.063167	-8.30269	1.01779e-16	1.92964e-15	CG4596	FBgn0037849
CG4627	153.683	-0.977919	0.117958	-8.29041	1.1286e-16	2.13671e-15	CG4627	FBgn0033808
SerRS-m	314.808	-0.783629	0.0945352	-8.28928	1.13934e-16	2.15402e-15	SerRS-m	FBgn0021750
CG13138	14.3864	3.54114	0.427601	8.2814	1.21734e-16	2.29824e-15	CG13138	FBgn0032211
DOR	11432.8	0.403179	0.048686	8.28121	1.21927e-16	2.29866e-15	DOR	FBgn0035542
Socs44A	713.811	-0.513349	0.0620021	-8.27955	1.23637e-16	2.32684e-15	Socs44A	FBgn0033266
fu	402.378	-0.627761	0.0758218	-8.27943	1.23768e-16	2.32684e-15	fu	FBgn0001079
ICA69	905.676	-0.558674	0.0674803	-8.27908	1.24135e-16	2.33049e-15	ICA69	FBgn0037050
CG13005	73.0241	-1.4322	0.173006	-8.27835	1.24889e-16	2.34137e-15	CG13005	FBgn0030794
tst	378.721	-0.708648	0.0856633	-8.27249	1.31194e-16	2.45615e-15	tst	FBgn0039117
lncRNA:CR43627	18.5201	6.10827	0.73877	8.26817	1.36028e-16	2.5431e-15	lncRNA:CR43627	FBgn0263618
Alg14	121.029	-1.02814	0.124375	-8.26649	1.37958e-16	2.57561e-15	Alg14	FBgn0030645
CG4658	1873.87	0.310264	0.0375359	8.2658	1.38764e-16	2.58705e-15	CG4658	FBgn0032170
CG17669	21.5083	2.72139	0.329243	8.2656	1.38989e-16	2.58766e-15	CG17669	FBgn0034352
CG12290	1534.68	0.456947	0.0553532	8.2551	1.51771e-16	2.82172e-15	CG12290	FBgn0039419
CG12863	73.9045	-1.28324	0.1555	-8.25235	1.55313e-16	2.88359e-15	CG12863	FBgn0033948
FLASH	226.16	-0.767861	0.0931269	-8.24532	1.64717e-16	3.05397e-15	FLASH	FBgn0033806
Hmr	272.548	-0.696598	0.0845017	-8.2436	1.67109e-16	3.09405e-15	Hmr	FBgn0001206
eIF4E1	6520.08	0.276703	0.0336314	8.22751	1.91139e-16	3.5341e-15	eIF4E1	FBgn0015218
Syx4	546.229	0.531448	0.0646432	8.22125	2.01389e-16	3.71851e-15	Syx4	FBgn0024980
RpL5	35809.6	0.47835	0.0582026	8.21871	2.05709e-16	3.79306e-15	RpL5	FBgn0064225
CG11109	185.76	-0.905995	0.110248	-8.21776	2.07331e-16	3.81773e-15	CG11109	FBgn0037200
elB	1440.22	0.607045	0.0739141	8.21285	2.16006e-16	3.97202e-15	elB	FBgn0004858
CG7745	287.599	-0.638003	0.0778062	-8.1999	2.40587e-16	4.41799e-15	CG7745	FBgn0033616
TBCD	556.367	-0.560033	0.0683234	-8.19679	2.46885e-16	4.52746e-15	TBCD	FBgn0027509
l(2)09851	237.132	-0.888777	0.108456	-8.19483	2.50955e-16	4.59583e-15	l(2)09851	FBgn0022288
CG5645	133.512	-1.21934	0.148817	-8.19355	2.53629e-16	4.63848e-15	CG5645	FBgn0036254
CG31712	11894.2	0.64097	0.0782868	8.18745	2.66816e-16	4.87302e-15	CG31712	FBgn0051712
lncRNA:CR34335	76030.3	0.618108	0.075555	8.18091	2.81719e-16	5.13822e-15	lncRNA:CR34335	FBgn0267910
ps	54083.4	0.466368	0.0570179	8.17932	2.85457e-16	5.19933e-15	ps	FBgn0261552
Atf-2	235.682	-0.686484	0.0839684	-8.1755	2.94644e-16	5.3594e-15	Atf-2	FBgn0265193
lncRNA:CR42862	153228	0.780871	0.0955189	8.17504	2.95758e-16	5.3724e-15	lncRNA:CR42862	FBgn0262109
APC4	210.759	-0.858881	0.105072	-8.1742	2.97839e-16	5.40291e-15	APC4	FBgn0052707
mRpS23	176.709	-1.03215	0.126374	-8.1674	3.15107e-16	5.70844e-15	mRpS23	FBgn0260407
Ip259	5232.79	0.532654	0.065228	8.16602	3.18725e-16	5.76622e-15	Ip259	FBgn0025366
CG10041	16.51	5.37232	0.658151	8.16274	3.27512e-16	5.91722e-15	CG10041	FBgn0038014
Fie	8432.21	0.34226	0.0419479	8.15918	3.37311e-16	6.08608e-15	Fie	FBgn0026592
Meics	196.201	-0.778363	0.0954473	-8.1549	3.49475e-16	6.29711e-15	Meics	FBgn0025874
Pfdn1	298.237	-0.691445	0.0848023	-8.15362	3.5319e-16	6.35553e-15	Pfdn1	FBgn0031776
Pcf11	7078.6	0.592793	0.0727343	8.15012	3.63575e-16	6.53366e-15	Pcf11	FBgn0264962
CG7139	1028.79	-0.589894	0.0723906	-8.14876	3.6768e-16	6.5986e-15	CG7139	FBgn0027532
mRpS7	607.302	-0.648387	0.0795969	-8.14589	3.76515e-16	6.74815e-15	mRpS7	FBgn0032236
Cpsf160	369.703	-0.753736	0.0925632	-8.14294	3.85803e-16	6.90542e-15	Cpsf160	FBgn0024698
Smyd4-2	13.9749	3.48458	0.428056	8.14049	3.93672e-16	7.03689e-15	Smyd4-2	FBgn0036282
H	596.803	-0.829289	0.101917	-8.1369	4.05516e-16	7.23897e-15	H	FBgn0001169
NK7.1	2577.48	0.473892	0.0582438	8.13635	4.07366e-16	7.26235e-15	NK7.1	FBgn0024321
Pgi	10054.8	0.405924	0.0499026	8.13434	4.14205e-16	7.3745e-15	Pgi	FBgn0003074
bol	26980	0.530499	0.0652271	8.1331	4.18445e-16	7.44013e-15	bol	FBgn0011206
Papst2	383.293	-0.602409	0.0740723	-8.13273	4.19743e-16	7.45335e-15	Papst2	FBgn0036695
LBR	160.99	-0.898974	0.110549	-8.13193	4.22519e-16	7.49274e-15	LBR	FBgn0034657
croc	64.0663	-1.63392	0.201041	-8.12729	4.38981e-16	7.76843e-15	croc	FBgn0014143
CG11486	8626.97	0.505993	0.062259	8.12723	4.39221e-16	7.76843e-15	CG11486	FBgn0035397
PIG-G	469.861	-0.573803	0.0706355	-8.12343	4.53177e-16	8.00473e-15	PIG-G	FBgn0033187
beat-IIIc	2572.91	0.506319	0.0623461	8.1211	4.61978e-16	8.14948e-15	beat-IIIc	FBgn0032629
CG13376	26.2574	2.21635	0.27293	8.12061	4.63864e-16	8.17204e-15	CG13376	FBgn0029518
Lkb1	683.541	-0.489792	0.0603198	-8.11992	4.66485e-16	8.20745e-15	Lkb1	FBgn0038167
HP1c	317.062	-0.74878	0.0922795	-8.11427	4.88724e-16	8.58749e-15	HP1c	FBgn0039019
sbb	12367.9	0.625049	0.0770515	8.11209	4.97556e-16	8.73125e-15	sbb	FBgn0285917
CG5126	194.692	-0.932196	0.115017	-8.10485	5.28117e-16	9.25548e-15	CG5126	FBgn0031320
CG11555	155.25	-0.856284	0.105666	-8.10368	5.33198e-16	9.33236e-15	CG11555	FBgn0086856
CG14312	201.892	-0.969589	0.119704	-8.09991	5.50004e-16	9.61398e-15	CG14312	FBgn0038596
CG1358	13348.7	0.381708	0.0471445	8.09656	5.65369e-16	9.86972e-15	CG1358	FBgn0033196
RpL36	21962.9	0.509825	0.0629754	8.09562	5.69746e-16	9.93323e-15	RpL36	FBgn0002579
CG14543	129.498	-0.980451	0.121133	-8.09397	5.77492e-16	1.00552e-14	CG14543	FBgn0039404
Or7a	24.4419	3.34764	0.413823	8.08953	5.98929e-16	1.0415e-14	Or7a	FBgn0030016
zyd	5868.69	0.313357	0.0387463	8.08741	6.09463e-16	1.05845e-14	zyd	FBgn0265767
mRpS18B	168.548	-0.915103	0.113235	-8.08145	6.39993e-16	1.11004e-14	mRpS18B	FBgn0032849
asRNA:CR43159	40.3097	2.50069	0.309496	8.0799	6.48198e-16	1.12282e-14	asRNA:CR43159	FBgn0262689
Smn	172.937	-0.982063	0.121574	-8.07791	6.58855e-16	1.13981e-14	Smn	FBgn0036641
l(2)05714	136.787	-0.879493	0.108946	-8.07271	6.8753e-16	1.18725e-14	l(2)05714	FBgn0010607
eIF6	327.535	-0.61002	0.0755665	-8.07262	6.88044e-16	1.18725e-14	eIF6	FBgn0034915
CG4709	132.576	-0.915172	0.113406	-8.06988	7.03676e-16	1.21267e-14	CG4709	FBgn0032169
stau	10725.6	0.426255	0.0528555	8.06453	7.35157e-16	1.2653e-14	stau	FBgn0003520
BORCS6	251.137	-0.766546	0.0950574	-8.06403	7.38167e-16	1.26885e-14	BORCS6	FBgn0035140
CG12343	383.049	-0.583116	0.0723129	-8.06379	7.39666e-16	1.26981e-14	CG12343	FBgn0033556
CG6665	504.513	-0.514266	0.0638041	-8.06008	7.6244e-16	1.30724e-14	CG6665	FBgn0034172
CG5028	10028.1	0.343863	0.0426679	8.05907	7.68783e-16	1.31643e-14	CG5028	FBgn0039358
dind	514.383	-0.493365	0.0612275	-8.0579	7.7617e-16	1.32739e-14	dind	FBgn0286828
chn	14995.5	0.537475	0.0667189	8.05581	7.8951e-16	1.34849e-14	chn	FBgn0015371
MRG15	249.465	-0.719302	0.089311	-8.05391	8.01931e-16	1.36716e-14	MRG15	FBgn0027378
CG14314	925.862	-0.400702	0.0497531	-8.05382	8.02474e-16	1.36716e-14	CG14314	FBgn0038581
t	7068.49	1.04283	0.129486	8.05358	8.0408e-16	1.36816e-14	t	FBgn0086367
CG2162	2152.63	0.316181	0.0392613	8.05324	8.06283e-16	1.37017e-14	CG2162	FBgn0035388
Ns3	364.784	-0.809713	0.100591	-8.04957	8.30875e-16	1.41018e-14	Ns3	FBgn0266284
CG32452	158.361	-0.924923	0.114909	-8.04919	8.33418e-16	1.41271e-14	CG32452	FBgn0052452
A16	356.13	-0.604347	0.0750841	-8.04893	8.35218e-16	1.41398e-14	A16	FBgn0028965
His3.3B	34714.4	0.331373	0.0411795	8.04703	8.48254e-16	1.43424e-14	His3.3B	FBgn0004828
Cog6	437.503	-0.475366	0.0590775	-8.04648	8.52114e-16	1.43896e-14	Cog6	FBgn0033401
CG31111	83.946	-1.17734	0.146335	-8.0455	8.58933e-16	1.44866e-14	CG31111	FBgn0051111
RpII18	369.236	-0.535606	0.0666221	-8.03947	9.02298e-16	1.51989e-14	RpII18	FBgn0003275
SCaMC	4886.97	0.405852	0.050519	8.03365	9.46133e-16	1.59173e-14	SCaMC	FBgn0052103
CG13001	427.959	-0.618957	0.0770543	-8.03274	9.53187e-16	1.60159e-14	CG13001	FBgn0030806
Pol31	94.6621	-1.33788	0.166694	-8.02598	1.0072e-15	1.69023e-14	Pol31	FBgn0027903
twf	431.403	-0.592109	0.0737774	-8.02561	1.01024e-15	1.69322e-14	twf	FBgn0038206
Snr1	477.393	-0.568873	0.0709232	-8.02096	1.04918e-15	1.7563e-14	Snr1	FBgn0011715
Stat92E	7071.26	0.412807	0.0514759	8.01944	1.06232e-15	1.77609e-14	Stat92E	FBgn0016917
egh	5976.05	0.298639	0.0372475	8.0177	1.07742e-15	1.7991e-14	egh	FBgn0001404
sstn	223.642	-0.692729	0.0864776	-8.01051	1.14232e-15	1.90509e-14	sstn	FBgn0036476
CG7024	103.012	1.10748	0.138405	8.00174	1.22676e-15	2.04338e-14	CG7024	FBgn0029722
CG43232	37.3746	2.29397	0.286697	8.00136	1.23055e-15	2.04716e-14	CG43232	FBgn0262877
CG34453	41.3347	1.5276	0.19093	8.00082	1.2359e-15	2.05352e-14	CG34453	FBgn0085482
TAF1C-like	268.871	-0.734935	0.09186	-8.0006	1.23818e-15	2.05477e-14	TAF1C-like	FBgn0034631
MED24	758.957	-0.57017	0.0713323	-7.99315	1.31536e-15	2.18016e-14	MED24	FBgn0035851
CG15317	55.1066	-1.39653	0.174813	-7.98869	1.36378e-15	2.25763e-14	CG15317	FBgn0030137
Grip128	279.843	-0.663676	0.0831742	-7.97935	1.47105e-15	2.43221e-14	Grip128	FBgn0026433
shakB	15194.7	0.477528	0.0598799	7.97477	1.52664e-15	2.52102e-14	shakB	FBgn0085387
asRNA:CR45281	554.137	0.763997	0.0958497	7.97078	1.57671e-15	2.60051e-14	asRNA:CR45281	FBgn0266819
Pde9	10011.1	0.458618	0.0575476	7.96936	1.59497e-15	2.6274e-14	Pde9	FBgn0259171
Ald1	45918.4	0.281452	0.0353299	7.96639	1.63372e-15	2.68794e-14	Ald1	FBgn0000064
Nrt	1385.86	-0.551531	0.0692647	-7.96265	1.68397e-15	2.76722e-14	Nrt	FBgn0004108
DNAlig4	275.334	-0.58172	0.0730853	-7.95946	1.72794e-15	2.83602e-14	DNAlig4	FBgn0030506
Rbfox1	18703	0.479735	0.0602811	7.95829	1.74428e-15	2.85794e-14	Rbfox1	FBgn0052062
CG11920	97.9906	-1.01258	0.127237	-7.9582	1.74555e-15	2.85794e-14	CG11920	FBgn0039274
mRpL30	446.179	-0.744945	0.0937133	-7.94919	1.87739e-15	3.07007e-14	mRpL30	FBgn0029718
Rcd4	97.6477	-1.07044	0.134719	-7.94574	1.93039e-15	3.1529e-14	Rcd4	FBgn0032034
hth	12725.8	0.414288	0.0521488	7.94434	1.95225e-15	3.18472e-14	hth	FBgn0001235
CG7849	226.308	-0.680931	0.0857284	-7.94289	1.97531e-15	3.21844e-14	CG7849	FBgn0033060
mRpL44	334.676	-0.701747	0.0883813	-7.93999	2.02203e-15	3.29057e-14	mRpL44	FBgn0037330
Culd	9324.5	0.981211	0.123605	7.93831	2.04955e-15	3.33132e-14	Culd	FBgn0035880
CG4328	307.603	-0.783277	0.0986958	-7.93628	2.08339e-15	3.38224e-14	CG4328	FBgn0036274
CG13766	305.993	-0.586614	0.0739389	-7.93378	2.12582e-15	3.44696e-14	CG13766	FBgn0031834
CG3061	4084.54	0.281174	0.0354599	7.92936	2.20273e-15	3.56737e-14	CG3061	FBgn0038195
ScsbetaA	11984.6	0.375136	0.0473354	7.92506	2.28039e-15	3.68869e-14	ScsbetaA	FBgn0037643
lncRNA:CR42765	32.7533	2.16547	0.273306	7.92326	2.31372e-15	3.7381e-14	lncRNA:CR42765	FBgn0261833
sima	6716.55	0.475387	0.0600197	7.92052	2.3652e-15	3.81669e-14	sima	FBgn0266411
CG2061	833.712	-0.636416	0.0803973	-7.91589	2.45492e-15	3.95671e-14	CG2061	FBgn0027498
LTV1	6421.24	0.41752	0.0527668	7.91256	2.52157e-15	4.05927e-14	LTV1	FBgn0027525
CG42324	3317.79	0.538568	0.0680995	7.90854	2.60426e-15	4.18441e-14	CG42324	FBgn0259224
pit	472.63	-0.66264	0.0837885	-7.90848	2.60553e-15	4.18441e-14	pit	FBgn0266581
mRpS30	936.136	-0.500942	0.0633483	-7.90775	2.62083e-15	4.20396e-14	mRpS30	FBgn0030692
RhoGAP71E	3805.23	0.418468	0.0529309	7.90593	2.65937e-15	4.2607e-14	RhoGAP71E	FBgn0036518
CG32055	122.288	0.861175	0.108943	7.90482	2.68321e-15	4.29377e-14	CG32055	FBgn0052055
CG10492	1429	-0.564012	0.0713543	-7.90439	2.69247e-15	4.30346e-14	CG10492	FBgn0032748
Cog8	371.452	-0.531729	0.0672722	-7.90415	2.69774e-15	4.30676e-14	Cog8	FBgn0287204
Mrp4	591.512	0.866398	0.109634	7.90262	2.73096e-15	4.35463e-14	Mrp4	FBgn0263316
xmas	343.344	-0.77218	0.0977176	-7.90215	2.74123e-15	4.36583e-14	xmas	FBgn0286809
CG15084	117.233	-0.965964	0.122365	-7.89414	2.92335e-15	4.65038e-14	CG15084	FBgn0034402
CG10914	149.785	-0.796406	0.100942	-7.88976	3.02771e-15	4.81069e-14	CG10914	FBgn0034307
CG5805	1185.45	-0.369899	0.046907	-7.88578	3.12567e-15	4.96047e-14	CG5805	FBgn0039223
CG31221	46368.7	0.486758	0.061782	7.87864	3.30973e-15	5.24639e-14	CG31221	FBgn0051221
kz	241.299	-0.846811	0.107498	-7.87747	3.34076e-15	5.28934e-14	kz	FBgn0001330
CG8745	7569.95	0.377962	0.0480028	7.87374	3.44203e-15	5.44326e-14	CG8745	FBgn0036381
mmd	31588.1	0.588955	0.0748042	7.87328	3.4545e-15	5.45657e-14	mmd	FBgn0259110
Vha16-1	43697.7	0.323169	0.0410584	7.87097	3.51902e-15	5.55195e-14	Vha16-1	FBgn0262736
glu	277.22	-0.611205	0.0776803	-7.86821	3.59737e-15	5.66892e-14	glu	FBgn0015391
Nufip	69.3391	-1.21964	0.155019	-7.86768	3.61269e-15	5.68639e-14	Nufip	FBgn0036812
CG4751	1009.09	-0.53849	0.0684625	-7.86547	3.67709e-15	5.78098e-14	CG4751	FBgn0032348
asRNA:CR45867	14.842	5.50176	0.699512	7.86514	3.68689e-15	5.78963e-14	asRNA:CR45867	FBgn0267527
Taf8	107.758	-0.906973	0.115344	-7.86324	3.74334e-15	5.8714e-14	Taf8	FBgn0022724
CG3168	9191.88	0.389793	0.0495741	7.86283	3.75543e-15	5.88351e-14	CG3168	FBgn0029896
Nrd1	899.691	-0.421429	0.0535989	-7.86265	3.76103e-15	5.88542e-14	Nrd1	FBgn0030344
CG12007	435.328	-0.544764	0.0692968	-7.86132	3.80121e-15	5.94139e-14	CG12007	FBgn0037293
CG11975	798.696	-0.384613	0.0489294	-7.86058	3.82365e-15	5.96951e-14	CG11975	FBgn0037648
tapas	4617.43	0.437646	0.055704	7.85662	3.94625e-15	6.15377e-14	tapas	FBgn0027529
TBCC	567.511	-0.512596	0.0652519	-7.85566	3.97679e-15	6.19421e-14	TBCC	FBgn0051961
Rbp1-like	16295.7	0.639137	0.0813779	7.85393	4.03193e-15	6.27282e-14	Rbp1-like	FBgn0030479
CG11723	368.075	-0.528658	0.0673346	-7.85121	4.1204e-15	6.40306e-14	CG11723	FBgn0031391
nrv3	128615	0.41999	0.0535007	7.85018	4.15452e-15	6.44862e-14	nrv3	FBgn0032946
Ack-like	2233.5	-0.623203	0.0794284	-7.8461	4.29166e-15	6.65381e-14	Ack-like	FBgn0263998
nuf	5000.55	0.327298	0.0417489	7.83968	4.51709e-15	6.99525e-14	nuf	FBgn0013718
sca	1332.06	-0.553862	0.0706567	-7.83877	4.54965e-15	7.03755e-14	sca	FBgn0003326
rad50	371.299	-0.739042	0.0943617	-7.83202	4.80105e-15	7.4179e-14	rad50	FBgn0034728
CG17712	326.942	-0.657165	0.0839626	-7.82687	5.00147e-15	7.71869e-14	CG17712	FBgn0027597
CG13031	13.628	4.7248	0.604139	7.82071	5.2525e-15	8.08778e-14	CG13031	FBgn0036655
CG1317	6616.32	0.329714	0.0421591	7.82071	5.25267e-15	8.08778e-14	CG1317	FBgn0035333
Sms	2859.18	0.342272	0.0437757	7.81877	5.33416e-15	8.20387e-14	Sms	FBgn0036272
nAChRalpha1	10020.2	0.556673	0.071229	7.81526	5.48491e-15	8.42608e-14	nAChRalpha1	FBgn0000036
Trs33	83.4356	-1.15377	0.147766	-7.80809	5.80622e-15	8.9095e-14	Trs33	FBgn0266722
Ptpmeg	3838.23	0.389701	0.0499286	7.80516	5.94256e-15	9.1083e-14	Ptpmeg	FBgn0261985
CG11980	350.606	-0.771209	0.0988221	-7.80401	5.99714e-15	9.18149e-14	CG11980	FBgn0037652
CG31211	10000.4	0.625047	0.0801254	7.80086	6.14879e-15	9.40297e-14	CG31211	FBgn0051211
CG2017	2486.19	-0.34339	0.0440238	-7.8001	6.18604e-15	9.44917e-14	CG2017	FBgn0037391
l(3)07882	272.734	-0.646347	0.0829034	-7.7964	6.37006e-15	9.71923e-14	l(3)07882	FBgn0010926
Fpps	304.594	-0.86406	0.11088	-7.79276	6.55603e-15	9.99162e-14	Fpps	FBgn0025373
Tsp42Ef	1081.2	0.506842	0.0650461	7.79205	6.59299e-15	1.00366e-13	Tsp42Ef	FBgn0033127
Hs2st	356.429	-0.57633	0.0739653	-7.7919	6.601e-15	1.00374e-13	Hs2st	FBgn0024230
Map60	556.566	-0.541882	0.0695688	-7.78915	6.74616e-15	1.02444e-13	Map60	FBgn0010342
endos	3434.81	0.269413	0.0345888	7.78903	6.75238e-15	1.02444e-13	endos	FBgn0061515
CG43902	8077.89	0.440689	0.0566091	7.78478	6.98358e-15	1.05832e-13	CG43902	FBgn0264503
unc-5	2081.33	0.463726	0.0595895	7.782	7.1385e-15	1.08058e-13	unc-5	FBgn0034013
Nmd3	379.476	-0.593535	0.0762836	-7.78064	7.21604e-15	1.09109e-13	Nmd3	FBgn0023542
Hsp67Ba	1773.43	1.06535	0.136991	7.77683	7.43641e-15	1.12315e-13	Hsp67Ba	FBgn0001227
Acph-1	327.788	-0.560444	0.0721222	-7.77076	7.80169e-15	1.177e-13	Acph-1	FBgn0000032
RanBP3	512.935	-0.459064	0.0590769	-7.77062	7.81055e-15	1.17701e-13	RanBP3	FBgn0039110
MED4	110.201	-1.05265	0.135548	-7.76584	8.11054e-15	1.22085e-13	MED4	FBgn0035754
Sym	341.052	-0.654821	0.0843504	-7.76311	8.28712e-15	1.24603e-13	Sym	FBgn0037371
bonsai	445.267	-0.658205	0.0847893	-7.76283	8.30558e-15	1.24741e-13	bonsai	FBgn0026261
DNAlig1	92.9048	-1.04657	0.134923	-7.75677	8.71222e-15	1.30703e-13	DNAlig1	FBgn0262619
CG43077	14.5142	4.68736	0.604476	7.75442	8.87448e-15	1.32989e-13	CG43077	FBgn0262487
Slbp	242.766	-0.677638	0.0874422	-7.74956	9.22122e-15	1.38031e-13	Slbp	FBgn0041186
AMPdeam	4967.2	0.334168	0.0431871	7.73767	1.01252e-14	1.51393e-13	AMPdeam	FBgn0052626
CG14882	187.262	-0.799326	0.103347	-7.73443	1.0387e-14	1.55135e-13	CG14882	FBgn0038429
tgo	1078.41	-0.414319	0.0535726	-7.73379	1.04393e-14	1.55743e-13	tgo	FBgn0264075
cnn	2590.05	0.338306	0.0437829	7.7269	1.10199e-14	1.64223e-13	cnn	FBgn0013765
cac	26395.2	0.671473	0.0869779	7.72004	1.1629e-14	1.73108e-13	cac	FBgn0263111
Rnmt	195.34	-0.679325	0.0880104	-7.71869	1.17535e-14	1.74768e-13	Rnmt	FBgn0286027
pAbp	63062.8	0.42999	0.0557171	7.71738	1.18745e-14	1.76372e-13	pAbp	FBgn0265297
tant	332.18	-0.537585	0.0696786	-7.71521	1.20784e-14	1.79204e-13	tant	FBgn0028980
Eip75B	17793.2	0.729012	0.094504	7.71409	1.21851e-14	1.80587e-13	Eip75B	FBgn0000568
Kank	2870.39	0.361083	0.0468263	7.71112	1.24714e-14	1.84627e-13	Kank	FBgn0027596
Bap55	384.876	-0.562312	0.0729274	-7.71057	1.25253e-14	1.85221e-13	Bap55	FBgn0025716
Dhit	7598.63	0.468813	0.0608262	7.70742	1.28391e-14	1.89651e-13	Dhit	FBgn0028743
Rb97D	2441.92	0.480528	0.0623683	7.70468	1.31177e-14	1.93554e-13	Rb97D	FBgn0004903
Naa15-16	859.778	-0.397584	0.0516461	-7.69823	1.37963e-14	2.03345e-13	Naa15-16	FBgn0031020
CG4619	432.387	-0.635706	0.0826025	-7.69597	1.40424e-14	2.06744e-13	CG4619	FBgn0032166
TAF1B	204.957	-0.689337	0.0896028	-7.69325	1.43447e-14	2.10965e-13	TAF1B	FBgn0037792
Vps53	673.649	-0.383016	0.0498594	-7.68192	1.56722e-14	2.30236e-13	Vps53	FBgn0031598
CG16972	619.755	-0.696464	0.0906757	-7.68082	1.58068e-14	2.31595e-13	CG16972	FBgn0032481
ArgRS	300.204	-0.639298	0.0832338	-7.68076	1.58148e-14	2.31595e-13	ArgRS	FBgn0027093
CG5966	1131.17	2.35561	0.30669	7.68075	1.58164e-14	2.31595e-13	CG5966	FBgn0029831
Art3	177.436	-0.712573	0.0928021	-7.67842	1.61062e-14	2.35581e-13	Art3	FBgn0038306
CG10646	210.894	-0.726929	0.0946945	-7.67657	1.6341e-14	2.38756e-13	CG10646	FBgn0036292
CG9986	321.206	-0.555301	0.0723399	-7.67628	1.63771e-14	2.39023e-13	CG9986	FBgn0039589
Sf3b1	1313.62	-0.506212	0.0659755	-7.67273	1.68372e-14	2.45473e-13	Sf3b1	FBgn0031266
Bdp1	347.446	-0.546115	0.0711847	-7.6718	1.69604e-14	2.47e-13	Bdp1	FBgn0032512
Den1	775.353	-0.5254	0.0684892	-7.67128	1.7029e-14	2.47732e-13	Den1	FBgn0033716
CG11178	720.352	-0.566755	0.0738927	-7.66998	1.72028e-14	2.49989e-13	CG11178	FBgn0030499
mt:lrRNA	2.17452e+06	0.554229	0.0722701	7.66886	1.73536e-14	2.51908e-13	mt:lrRNA	FBgn0013686
Spn28Db	20.0005	5.26612	0.687194	7.66322	1.81327e-14	2.62934e-13	Spn28Db	FBgn0053121
CG13992	13.3013	4.35209	0.567951	7.66279	1.8194e-14	2.63539e-13	CG13992	FBgn0031756
ecd	693.618	-0.467954	0.0610698	-7.66262	1.82183e-14	2.63606e-13	ecd	FBgn0000543
CG1234	228.01	-0.725503	0.0947552	-7.6566	1.90916e-14	2.75945e-13	CG1234	FBgn0037489
natalisin	866.038	0.571188	0.0746068	7.65597	1.91857e-14	2.77008e-13	natalisin	FBgn0085417
CG5180	306.274	-0.583341	0.0762246	-7.65291	1.96474e-14	2.83369e-13	CG5180	FBgn0043457
rho	3234.33	0.433601	0.0567246	7.64397	2.10628e-14	3.03458e-13	rho	FBgn0004635
RpL21	19317.9	0.43223	0.0565623	7.64166	2.14435e-14	3.08612e-13	RpL21	FBgn0032987
CG9925	12.0247	6.7833	0.888863	7.63143	2.3216e-14	3.33764e-13	CG9925	FBgn0038191
CG13016	169.862	-0.687949	0.0901773	-7.62884	2.36867e-14	3.40167e-13	CG13016	FBgn0033899
CG7275	218.372	-0.827594	0.108488	-7.62847	2.37555e-14	3.40791e-13	CG7275	FBgn0036500
osp	2528.8	0.480958	0.0630708	7.62568	2.42751e-14	3.47873e-13	osp	FBgn0003016
a6	527.03	-0.5201	0.0682216	-7.62367	2.46554e-14	3.52947e-13	a6	FBgn0023130
bbc	6190.6	0.265508	0.0348346	7.62197	2.49833e-14	3.57262e-13	bbc	FBgn0033844
S-Lap1	125.14	1.38849	0.182202	7.62061	2.52478e-14	3.60368e-13	S-Lap1	FBgn0035915
nSMase	442.86	-0.584211	0.0766623	-7.62058	2.52542e-14	3.60368e-13	nSMase	FBgn0035421
Hsc70Cb	4078.1	0.61809	0.0811385	7.61771	2.58206e-14	3.6806e-13	Hsc70Cb	FBgn0026418
CG13148	196.099	-0.793494	0.104245	-7.61183	2.70237e-14	3.84801e-13	CG13148	FBgn0033767
CG6418	1201.27	-0.373766	0.0491442	-7.60551	2.83791e-14	4.03674e-13	CG6418	FBgn0036104
CG6974	13.2963	6.43329	0.846796	7.5972	3.02596e-14	4.29747e-13	CG6974	FBgn0038285
pyd	9521.97	0.825177	0.108617	7.59713	3.02761e-14	4.29747e-13	pyd	FBgn0262614
SK	20643.3	0.557559	0.073397	7.59648	3.0429e-14	4.31463e-13	SK	FBgn0029761
RpS14a	12683.6	0.509227	0.0670479	7.59497	3.07854e-14	4.36056e-13	RpS14a	FBgn0004403
Top3alpha	255.034	-0.611857	0.0805985	-7.59142	3.16417e-14	4.47713e-13	Top3alpha	FBgn0040268
IKKepsilon	316.177	-0.518492	0.068366	-7.58406	3.34893e-14	4.73358e-13	IKKepsilon	FBgn0086657
Mms19	421.135	-0.598932	0.0790613	-7.57554	3.57632e-14	5.04967e-13	Mms19	FBgn0037301
GAPsec	363.712	-0.758099	0.100091	-7.57413	3.61545e-14	5.09957e-13	GAPsec	FBgn0035916
sdt	12510.8	0.469646	0.0620258	7.57179	3.68118e-14	5.18684e-13	sdt	FBgn0261873
CG5641	702.891	-0.575967	0.076118	-7.56677	3.82629e-14	5.38565e-13	CG5641	FBgn0038046
phol	633.366	-0.608446	0.0804269	-7.5652	3.87262e-14	5.44517e-13	phol	FBgn0035997
Unr	29424.6	0.453532	0.0599888	7.56027	4.02229e-14	5.6497e-13	Unr	FBgn0263352
CG9609	538.32	-0.509207	0.0673716	-7.55818	4.08752e-14	5.73533e-13	CG9609	FBgn0030787
CG13631	6023.27	0.465327	0.0615724	7.55739	4.11234e-14	5.76413e-13	CG13631	FBgn0040600
CG3803	469.321	-0.530754	0.0702375	-7.55657	4.13838e-14	5.7946e-13	CG3803	FBgn0034938
lncRNA:CR43334	360.285	0.941401	0.124634	7.55333	4.24278e-14	5.93459e-13	lncRNA:CR43334	FBgn0286827
mRpL10	371.011	-0.683031	0.0904376	-7.55251	4.26941e-14	5.96564e-13	mRpL10	FBgn0031231
CG2100	190.48	-0.677263	0.0896865	-7.55145	4.30429e-14	6.00813e-13	CG2100	FBgn0037369
CG11426	904.934	0.508744	0.0673822	7.55014	4.34805e-14	6.06291e-13	CG11426	FBgn0037166
RhoGAP68F	1726.91	-0.330901	0.0438609	-7.54433	4.54621e-14	6.33265e-13	RhoGAP68F	FBgn0036257
Pepck2	948.172	1.12981	0.149953	7.53442	4.90513e-14	6.82555e-13	Pepck2	FBgn0034356
UBL3	4568.89	0.349327	0.0463771	7.53232	4.98447e-14	6.92878e-13	UBL3	FBgn0026076
eIF1A	8458.66	0.321425	0.042696	7.52822	5.14355e-14	7.14252e-13	eIF1A	FBgn0026250
mAcon1	23778.1	0.345273	0.0458694	7.52732	5.17936e-14	7.18482e-13	mAcon1	FBgn0010100
Vang	543.387	-0.505368	0.0671713	-7.52358	5.32979e-14	7.38588e-13	Vang	FBgn0015838
Gle1	457.368	-0.656107	0.087209	-7.52339	5.33739e-14	7.38879e-13	Gle1	FBgn0033316
CG14856	34.1302	1.86966	0.248545	7.52241	5.37766e-14	7.43689e-13	CG14856	FBgn0038261
Camp	247.627	-0.810573	0.107788	-7.52003	5.47617e-14	7.56534e-13	Camp	FBgn0034210
CG7239	394.058	-0.572375	0.0761483	-7.51658	5.6228e-14	7.75993e-13	CG7239	FBgn0031740
caz	3576.02	0.343026	0.0456446	7.51514	5.68502e-14	7.83774e-13	caz	FBgn0285954
jus	17656.4	0.424543	0.0564964	7.51451	5.71237e-14	7.86738e-13	jus	FBgn0039647
Mpcp2	44172.2	0.417537	0.0555696	7.51375	5.74561e-14	7.90506e-13	Mpcp2	FBgn0026409
PQBP1	158.809	-0.956725	0.127466	-7.50572	6.10919e-14	8.3967e-13	PQBP1	FBgn0039270
Noa36	368.711	-0.673461	0.0897393	-7.50464	6.15987e-14	8.45771e-13	Noa36	FBgn0026400
CG4080	1426.65	0.506919	0.067619	7.49669	6.5449e-14	8.9772e-13	CG4080	FBgn0035983
lncRNA:CR45409	196.738	-0.869671	0.11607	-7.49261	6.75154e-14	9.2512e-13	lncRNA:CR45409	FBgn0266958
Smu1	310.765	-0.629426	0.0840095	-7.49231	6.76714e-14	9.25739e-13	Smu1	FBgn0038666
Sam-S	9451.68	0.235214	0.0313943	7.49226	6.76984e-14	9.25739e-13	Sam-S	FBgn0005278
AspRS-m	1441.77	-0.491398	0.0655975	-7.49111	6.8295e-14	9.32665e-13	AspRS-m	FBgn0051739
Tif-IA	1067.94	-0.400643	0.0534832	-7.49101	6.83436e-14	9.32665e-13	Tif-IA	FBgn0032988
CR44003	37.629	-1.55164	0.207197	-7.48872	6.95462e-14	9.48113e-13	CR44003	FBgn0264745
Ptpa	525.863	-0.5892	0.0787442	-7.48245	7.29488e-14	9.93493e-13	Ptpa	FBgn0016698
mRpL21	290.149	-0.768197	0.102678	-7.48163	7.34066e-14	9.98716e-13	mRpL21	FBgn0036853
CG18808	15.1403	6.15933	0.823351	7.48081	7.38661e-14	1.00395e-12	CG18808	FBgn0042131
Fbw5	255.134	-0.70258	0.0939295	-7.47987	7.43979e-14	1.01016e-12	Fbw5	FBgn0031773
RIOK2	332.512	-0.709267	0.094853	-7.47755	7.57233e-14	1.02712e-12	RIOK2	FBgn0039306
CG7326	295.359	-0.557814	0.0746005	-7.47735	7.58362e-14	1.02761e-12	CG7326	FBgn0030970
Rep	334.151	-0.707461	0.0946195	-7.47691	7.60897e-14	1.03001e-12	Rep	FBgn0026378
sky	704.794	0.592253	0.0792545	7.47281	7.8501e-14	1.06158e-12	sky	FBgn0032901
CG1647	476.231	-0.724567	0.0970023	-7.46959	8.0445e-14	1.08677e-12	CG1647	FBgn0039602
CG8545	308.777	-0.763562	0.102263	-7.46664	8.22685e-14	1.10981e-12	CG8545	FBgn0033741
Nep4	8734.6	0.423541	0.056725	7.46657	8.2315e-14	1.10981e-12	Nep4	FBgn0038818
CG11741	53.7657	-3.42256	0.458471	-7.46517	8.31936e-14	1.12053e-12	CG11741	FBgn0040531
CG15390	75.7569	-1.31471	0.176143	-7.46391	8.39898e-14	1.13012e-12	CG15390	FBgn0031419
Gart	2872.99	1.53945	0.20631	7.46182	8.53327e-14	1.14704e-12	Gart	FBgn0000053
Cse1	411.748	-0.503412	0.0674821	-7.45994	8.65603e-14	1.16238e-12	Cse1	FBgn0022213
bnb	35258	0.316417	0.0424202	7.45909	8.71205e-14	1.16874e-12	bnb	FBgn0001090
lncRNA:CR44092	16.5674	2.78984	0.374037	7.45874	8.73567e-14	1.17074e-12	lncRNA:CR44092	FBgn0264901
Dpy-30L1	296.903	-0.564928	0.0757531	-7.45749	8.81834e-14	1.18064e-12	Dpy-30L1	FBgn0032293
CG13008	38.4483	1.82483	0.244836	7.4533	9.10365e-14	1.21762e-12	CG13008	FBgn0030780
snama	1290.1	-0.417187	0.0559746	-7.45315	9.11391e-14	1.21779e-12	snama	FBgn0086129
GstE2	1931.48	0.33011	0.0443608	7.44148	9.95663e-14	1.32907e-12	GstE2	FBgn0063498
Nnp-1	632.91	-0.49997	0.067241	-7.4355	1.04174e-13	1.3892e-12	Nnp-1	FBgn0022069
CG11999	322.741	-0.581949	0.0782988	-7.43242	1.06631e-13	1.42055e-12	CG11999	FBgn0037312
eEF2	64100.8	0.383881	0.051675	7.42877	1.09616e-13	1.45887e-12	eEF2	FBgn0000559
mRpL52	307.299	-0.733925	0.0988244	-7.42656	1.1146e-13	1.48194e-12	mRpL52	FBgn0033208
CG13220	956.282	-0.431307	0.0580796	-7.42614	1.11809e-13	1.48512e-12	CG13220	FBgn0033608
CG46385	14354.9	0.939997	0.126586	7.42575	1.12142e-13	1.48807e-12	CG46385	FBgn0286778
Haspin	655.462	-0.38696	0.0521334	-7.4225	1.14926e-13	1.5235e-12	Haspin	FBgn0046706
CG16952	2839.21	-0.3476	0.0468444	-7.42031	1.16846e-13	1.54743e-12	CG16952	FBgn0030701
dysc	24926.8	0.543432	0.0732733	7.41651	1.20245e-13	1.59088e-12	dysc	FBgn0264006
CG42365	97.2301	-1.21074	0.163495	-7.40537	1.30789e-13	1.72867e-12	CG42365	FBgn0259711
Idh3b	6849.92	0.410332	0.0554111	7.40523	1.30924e-13	1.72876e-12	Idh3b	FBgn0038922
CG1239	89.8928	-0.999707	0.135165	-7.39619	1.40147e-13	1.84872e-12	CG1239	FBgn0037368
Bacc	25150.5	0.365155	0.0493775	7.39516	1.41236e-13	1.8605e-12	Bacc	FBgn0031453
l(2)05287	263.001	-1.05522	0.142692	-7.39509	1.41316e-13	1.8605e-12	l(2)05287	FBgn0284251
CG30015	5416.56	0.360327	0.0487467	7.39183	1.44824e-13	1.90482e-12	CG30015	FBgn0050015
Bap170	733.486	-0.597311	0.0808126	-7.3913	1.45395e-13	1.91046e-12	Bap170	FBgn0042085
Bka	111.054	-1.03252	0.139773	-7.38714	1.50025e-13	1.96937e-12	Bka	FBgn0010520
Naxe	91.911	-1.09747	0.148604	-7.38518	1.52245e-13	1.99656e-12	Naxe	FBgn0030178
CG10324	186.227	-0.745554	0.100963	-7.3844	1.53138e-13	2.00632e-12	CG10324	FBgn0038454
Syx18	382.447	-0.564945	0.0765455	-7.38051	1.57685e-13	2.06387e-12	Syx18	FBgn0039212
nAChRalpha6	20919.1	0.537651	0.07288	7.37721	1.61637e-13	2.11355e-12	nAChRalpha6	FBgn0032151
kst	4846.69	0.906867	0.122989	7.37356	1.66128e-13	2.17015e-12	kst	FBgn0004167
SF2	4261.29	0.312421	0.0424018	7.3681	1.73081e-13	2.25879e-12	SF2	FBgn0283477
nemy	2615.96	0.384398	0.0521996	7.364	1.78473e-13	2.3269e-12	nemy	FBgn0261673
sip1	194.595	-0.854543	0.116057	-7.36315	1.79625e-13	2.33964e-12	sip1	FBgn0024191
Lhr	67.6659	-1.13479	0.154283	-7.35525	1.90575e-13	2.47987e-12	Lhr	FBgn0034217
wun2	1465.64	0.503804	0.0685039	7.35439	1.91801e-13	2.49341e-12	wun2	FBgn0041087
dany	15.5386	2.85931	0.38886	7.35306	1.93717e-13	2.51588e-12	dany	FBgn0050401
Rop	17502.5	0.380443	0.0517661	7.34927	1.99293e-13	2.5858e-12	Rop	FBgn0004574
P5CDh1	19751.5	0.240027	0.0326674	7.3476	2.01795e-13	2.61575e-12	P5CDh1	FBgn0037138
InR	2250.02	0.590926	0.0804518	7.3451	2.05613e-13	2.66266e-12	InR	FBgn0283499
lncRNA:CR43126	517.571	0.768181	0.104588	7.34483	2.06018e-13	2.66535e-12	lncRNA:CR43126	FBgn0262741
CG5274	212.077	-0.622858	0.0848099	-7.34417	2.07044e-13	2.67604e-12	CG5274	FBgn0036987
Spec2	188.638	-0.788876	0.107424	-7.34358	2.07959e-13	2.68528e-12	Spec2	FBgn0044823
CG4036	114.083	-0.873755	0.119137	-7.33406	2.23285e-13	2.88042e-12	CG4036	FBgn0032149
Iml1	3377.62	0.423267	0.0577402	7.33055	2.29206e-13	2.95397e-12	Iml1	FBgn0035227
nAChRalpha5	18440.7	0.765278	0.104413	7.32933	2.31306e-13	2.97817e-12	nAChRalpha5	FBgn0028875
gzl	4744.89	0.274088	0.0374413	7.32047	2.47111e-13	3.17863e-12	gzl	FBgn0037442
cv-2	693.932	0.562023	0.0767784	7.32007	2.47838e-13	3.18493e-12	cv-2	FBgn0000395
CG7943	1037.96	-0.433941	0.059328	-7.31426	2.58801e-13	3.32263e-12	CG7943	FBgn0039741
Cbp80	781.963	-0.370375	0.0506533	-7.31197	2.63246e-13	3.37648e-12	Cbp80	FBgn0022942
AOX2	14.1428	2.98036	0.40794	7.30588	2.75464e-13	3.52983e-12	AOX2	FBgn0038348
Galphaq	7374.68	0.277589	0.0379962	7.3057	2.75832e-13	3.53118e-12	Galphaq	FBgn0004435
CG9578	283.988	-0.608067	0.0832835	-7.30117	2.85282e-13	3.64867e-12	CG9578	FBgn0031094
RpI135	213.187	-0.815029	0.111746	-7.2936	3.01776e-13	3.85417e-12	RpI135	FBgn0003278
Opbp	276.564	-0.646806	0.0886821	-7.29354	3.01923e-13	3.85417e-12	Opbp	FBgn0050443
ksr	1152.88	-0.442693	0.0607196	-7.29077	3.08191e-13	3.93046e-12	ksr	FBgn0015402
CG34149	47.4815	-1.3284	0.182246	-7.28906	3.12129e-13	3.9769e-12	CG34149	FBgn0083985
CG10747	412.167	-0.628351	0.0862078	-7.28879	3.1275e-13	3.98105e-12	CG10747	FBgn0032845
CG1703	718.579	-0.40578	0.0556775	-7.28804	3.145e-13	3.99954e-12	CG1703	FBgn0030321
Nsun2	295.115	-0.679964	0.0933185	-7.28649	3.1814e-13	4.042e-12	Nsun2	FBgn0026079
CG6689	539.08	-0.513019	0.070473	-7.27965	3.34675e-13	4.24807e-12	CG6689	FBgn0037877
CG32708	122.164	-0.917457	0.126147	-7.27293	3.51766e-13	4.4608e-12	CG32708	FBgn0052708
thoc5	266.651	-0.715561	0.0984271	-7.26995	3.59615e-13	4.55603e-12	thoc5	FBgn0034939
mRpL18	262.995	-0.646393	0.0889157	-7.26974	3.60188e-13	4.55899e-12	mRpL18	FBgn0026741
PDCD-5	203.046	-0.703807	0.0968777	-7.2649	3.73326e-13	4.72083e-12	PDCD-5	FBgn0036580
Mvb12	552.492	-0.464417	0.0639952	-7.25706	3.9559e-13	4.99767e-12	Mvb12	FBgn0030894
Snap25	23500.5	0.439211	0.060523	7.25692	3.95999e-13	4.99813e-12	Snap25	FBgn0011288
LeuRS-m	554.315	-0.470538	0.0648415	-7.25674	3.96529e-13	5.00013e-12	LeuRS-m	FBgn0027085
not	565.097	-0.457283	0.063037	-7.2542	4.0403e-13	5.08995e-12	not	FBgn0013717
peb	1337.87	0.791778	0.109219	7.24946	4.18424e-13	5.26634e-12	peb	FBgn0003053
Pus1	141.382	-0.786575	0.10855	-7.24618	4.28679e-13	5.39037e-12	Pus1	FBgn0038811
vers	412.783	-0.487923	0.0673422	-7.24542	4.31108e-13	5.41585e-12	vers	FBgn0011335
Zdhhc8	4225.97	0.428663	0.0591723	7.24432	4.34618e-13	5.45484e-12	Zdhhc8	FBgn0085478
CG17249	162.273	-1.00814	0.139181	-7.24336	4.37688e-13	5.48824e-12	CG17249	FBgn0035249
CG31036	226.434	0.924277	0.12762	7.24242	4.40753e-13	5.52153e-12	CG31036	FBgn0051036
TfIIS	741.897	-0.489966	0.0677087	-7.23639	4.60795e-13	5.76206e-12	TfIIS	FBgn0010422
AstA-R1	1126.21	0.400962	0.0554091	7.23638	4.60811e-13	5.76206e-12	AstA-R1	FBgn0266429
CG1637	3580.64	0.273136	0.0377485	7.23568	4.6321e-13	5.78668e-12	CG1637	FBgn0030245
RpL34b	12217.7	0.464348	0.0641845	7.23458	4.66978e-13	5.82834e-12	RpL34b	FBgn0037686
CG10038	187.016	-0.709633	0.0980969	-7.234	4.68973e-13	5.84781e-12	CG10038	FBgn0038013
Rbpn-5	947.038	-0.43207	0.0597461	-7.23178	4.76712e-13	5.93825e-12	Rbpn-5	FBgn0034585
Rh50	7916.56	0.391199	0.0540953	7.23166	4.77109e-13	5.93825e-12	Rh50	FBgn0028699
Pex13	1312.85	-0.37146	0.0513721	-7.23076	4.80296e-13	5.97237e-12	Pex13	FBgn0033812
CG4282	207.339	-0.684993	0.0947411	-7.23015	4.82456e-13	5.99369e-12	CG4282	FBgn0034114
CG3434	119.651	-0.867225	0.120102	-7.22075	5.17019e-13	6.41714e-12	CG3434	FBgn0036000
Sec10	559.177	-0.468205	0.0648856	-7.21585	5.35995e-13	6.64654e-12	Sec10	FBgn0266673
CG43740	2247.75	0.436344	0.0604853	7.21405	5.4312e-13	6.72868e-12	CG43740	FBgn0263997
hoe2	1959.51	0.472044	0.0654442	7.21293	5.4759e-13	6.77781e-12	hoe2	FBgn0031649
CG4707	205.6	-0.70132	0.0972486	-7.21163	5.52878e-13	6.83697e-12	CG4707	FBgn0035036
papi	574.485	-0.389492	0.0540352	-7.20812	5.67292e-13	7.00877e-12	papi	FBgn0031401
obst-E	89.253	1.69503	0.235265	7.20476	5.81443e-13	7.177e-12	obst-E	FBgn0031737
ste24a	705.815	-0.489823	0.0680021	-7.20306	5.88772e-13	7.2608e-12	ste24a	FBgn0034176
Bdbt	258.366	-0.612102	0.0850029	-7.20095	5.9796e-13	7.36735e-12	Bdbt	FBgn0038857
E(spl)mdelta-HLH	8.23854	6.67995	0.92798	7.19838	6.09311e-13	7.50032e-12	E(spl)mdelta-HLH	FBgn0002734
CG6479	141.426	-0.874283	0.121459	-7.19815	6.10344e-13	7.50617e-12	CG6479	FBgn0036710
Gld2	89.8732	1.49129	0.207259	7.19528	6.23314e-13	7.65867e-12	Gld2	FBgn0038934
Vha68-1	25195.7	0.398326	0.0553916	7.1911	6.42724e-13	7.88291e-12	Vha68-1	FBgn0265262
ranshi	43.9373	-1.5387	0.213972	-7.1911	6.42737e-13	7.88291e-12	ranshi	FBgn0037620
Cwc25	281.619	-0.834587	0.116074	-7.19011	6.47412e-13	7.93301e-12	Cwc25	FBgn0031452
PNUTS	8424.91	0.555037	0.0772288	7.18692	6.62697e-13	8.1129e-12	PNUTS	FBgn0053526
Spn28Da	8.51951	6.73516	0.937408	7.18487	6.72699e-13	8.22786e-12	Spn28Da	FBgn0051902
kat80	648.648	-0.523074	0.0728134	-7.18376	6.78191e-13	8.28749e-12	kat80	FBgn0040207
CG9018	467.869	-0.551039	0.0767332	-7.18124	6.90803e-13	8.43394e-12	CG9018	FBgn0035318
Ing3	420.496	-0.676928	0.094352	-7.17449	7.25773e-13	8.85286e-12	Ing3	FBgn0030945
Tm1	5998.26	0.380631	0.0530664	7.17273	7.35167e-13	8.95931e-12	Tm1	FBgn0003721
CHORD	185.827	-0.811937	0.11327	-7.16814	7.6021e-13	9.25611e-12	CHORD	FBgn0029503
Su(P)	984.341	-0.394856	0.0551	-7.16617	7.71238e-13	9.38188e-12	Su(P)	FBgn0004465
DppIII	1286	-0.457659	0.0639035	-7.16172	7.96703e-13	9.6829e-12	DppIII	FBgn0037580
lute	3115.26	-0.527799	0.073727	-7.15883	8.13686e-13	9.88037e-12	lute	FBgn0262871
SmydA-8	3092.26	0.799581	0.111697	7.15849	8.15692e-13	9.89578e-12	SmydA-8	FBgn0053548
tkv	2589.95	0.487453	0.0681235	7.15544	8.34068e-13	1.01096e-11	tkv	FBgn0003716
asRNA:CR46058	22.9178	2.45844	0.3436	7.15494	8.37089e-13	1.01371e-11	asRNA:CR46058	FBgn0267725
ImpE1	754.171	0.605281	0.0846033	7.15434	8.4075e-13	1.01722e-11	ImpE1	FBgn0001253
CG17982	224.928	-0.649412	0.0907909	-7.15283	8.50076e-13	1.02758e-11	CG17982	FBgn0030006
Tango5	3148.85	0.337894	0.0472419	7.15242	8.52633e-13	1.02975e-11	Tango5	FBgn0052675
mt:ND5	53941.4	0.457923	0.0640473	7.14977	8.6922e-13	1.04884e-11	mt:ND5	FBgn0013684
Zfrp8	181.166	-0.67767	0.0947894	-7.14922	8.72749e-13	1.05215e-11	Zfrp8	FBgn0021875
CG5114	218.009	-0.686062	0.096026	-7.14455	9.02939e-13	1.08757e-11	CG5114	FBgn0036460
lncRNA:CR32218	251.499	0.567196	0.0794033	7.14323	9.11619e-13	1.09704e-11	lncRNA:CR32218	FBgn0052218
pix	5154.97	0.344238	0.0481935	7.14284	9.14241e-13	1.09922e-11	pix	FBgn0086706
nbs	341.158	-0.645436	0.090367	-7.14238	9.17266e-13	1.10187e-11	nbs	FBgn0261530
MED27	65.7412	-1.11506	0.156224	-7.13758	9.49891e-13	1.14004e-11	MED27	FBgn0037359
PheRS-m	991.134	-0.558175	0.0782053	-7.1373	9.51804e-13	1.14132e-11	PheRS-m	FBgn0275436
sowah	1149.55	0.413142	0.0578885	7.13686	9.54874e-13	1.14398e-11	sowah	FBgn0036302
pzg	1473.42	-0.374928	0.0525473	-7.13506	9.67481e-13	1.15805e-11	pzg	FBgn0259785
Hdc	2499.77	0.648818	0.0909589	7.1331	9.81347e-13	1.1736e-11	Hdc	FBgn0005619
mim	7625.29	0.740959	0.103895	7.13179	9.90755e-13	1.1838e-11	mim	FBgn0053558
CG1074	294.497	-0.495566	0.0695019	-7.13025	1.00185e-12	1.19599e-11	CG1074	FBgn0037250
Smr	8749.18	0.51056	0.0716237	7.12836	1.01571e-12	1.21146e-11	Smr	FBgn0265523
qvr	34465.8	0.618583	0.086785	7.12776	1.02015e-12	1.21568e-11	qvr	FBgn0260499
spn-F	325.468	-0.604675	0.084871	-7.12464	1.04355e-12	1.24247e-11	spn-F	FBgn0086362
trv	17096.5	0.395705	0.0555462	7.12388	1.04929e-12	1.24819e-11	trv	FBgn0085391
asRNA:CR43908	11.7907	3.71568	0.521595	7.1237	1.05071e-12	1.24877e-11	asRNA:CR43908	FBgn0264509
CG9853	633.687	-0.509519	0.0715584	-7.12032	1.07678e-12	1.27863e-11	CG9853	FBgn0086605
CG11257	74.4625	-1.00394	0.141015	-7.11939	1.08407e-12	1.28615e-11	CG11257	FBgn0034442
CycG	32316.4	0.377223	0.0529984	7.11763	1.09802e-12	1.30155e-11	CycG	FBgn0039858
Ibf2	78.2014	-1.0765	0.151274	-7.11622	1.10928e-12	1.31374e-11	Ibf2	FBgn0037669
FER	2677.61	0.580834	0.0816423	7.11438	1.12417e-12	1.3302e-11	FER	FBgn0000723
CG12818	104.367	-0.864204	0.121658	-7.10356	1.2158e-12	1.43736e-11	CG12818	FBgn0037809
bmm	1331.21	0.929639	0.130873	7.10339	1.21736e-12	1.43794e-11	bmm	FBgn0036449
CG1737	1426.96	-0.448525	0.063144	-7.1032	1.21898e-12	1.43859e-11	CG1737	FBgn0030293
mei-P26	49540.9	0.465225	0.0655614	7.09602	1.28399e-12	1.51398e-11	mei-P26	FBgn0026206
Gen	64.3261	1.21531	0.171274	7.0957	1.28699e-12	1.51618e-11	Gen	FBgn0263831
l(1)G0193	2655.05	0.311806	0.0439702	7.09131	1.32851e-12	1.56374e-11	l(1)G0193	FBgn0027280
CG8414	171.847	-0.682192	0.0962084	-7.09077	1.33367e-12	1.56843e-11	CG8414	FBgn0034073
CG5282	1880.75	-0.407946	0.0575435	-7.08936	1.34735e-12	1.58249e-11	CG5282	FBgn0036986
CG3376	1476.37	0.541326	0.0763583	7.08929	1.34797e-12	1.58249e-11	CG3376	FBgn0034997
CG5280	16.2005	3.06061	0.431747	7.08891	1.35175e-12	1.58553e-11	CG5280	FBgn0035952
CG12909	54.3459	-1.48031	0.209007	-7.0826	1.41474e-12	1.6573e-11	CG12909	FBgn0033507
Pex12	143.099	-0.838689	0.118416	-7.08254	1.4154e-12	1.6573e-11	Pex12	FBgn0031282
CG14641	738.461	-0.37408	0.052944	-7.06557	1.59953e-12	1.87127e-11	CG14641	FBgn0037220
CG4882	747.476	-0.390324	0.055247	-7.06507	1.60534e-12	1.87643e-11	CG4882	FBgn0025336
Nepl17	37.567	1.93948	0.274538	7.06452	1.61177e-12	1.88232e-11	Nepl17	FBgn0039609
Ravus	165.121	-0.641868	0.0908656	-7.06393	1.6186e-12	1.88865e-11	Ravus	FBgn0038128
CG15673	122.005	-1.02301	0.144909	-7.05964	1.66938e-12	1.94621e-11	CG15673	FBgn0034639
CG7148	487.902	-0.484555	0.0686436	-7.05899	1.67713e-12	1.95355e-11	CG7148	FBgn0046301
Arl1	395.156	-0.616227	0.0873493	-7.05475	1.72917e-12	2.01242e-11	Arl1	FBgn0000115
l(2)k14505	514.123	-0.520266	0.0737866	-7.05096	1.77684e-12	2.06611e-11	l(2)k14505	FBgn0021856
Su(var)3-7	792.392	-0.443741	0.0629656	-7.04736	1.8235e-12	2.11854e-11	Su(var)3-7	FBgn0003598
Tbc1d15-17	446.881	-0.559218	0.0793649	-7.04616	1.83926e-12	2.135e-11	Tbc1d15-17	FBgn0031233
CG7766	5539.18	0.433725	0.0616077	7.04011	1.92086e-12	2.2278e-11	CG7766	FBgn0030087
eIF4G2	8296.93	0.591973	0.0841355	7.03594	1.97915e-12	2.29343e-11	eIF4G2	FBgn0260634
nAChRalpha3	4769.7	0.412627	0.0586742	7.03252	2.02843e-12	2.3485e-11	nAChRalpha3	FBgn0015519
BubR1	196.833	0.822507	0.116965	7.03206	2.03502e-12	2.3541e-11	BubR1	FBgn0263855
CG6550	166.035	-0.839421	0.119388	-7.03104	2.05001e-12	2.36941e-11	CG6550	FBgn0034214
CG8289	1137.46	-0.352141	0.0500852	-7.03085	2.05279e-12	2.37059e-11	CG8289	FBgn0030854
CG5220	349.191	-0.475171	0.0675854	-7.03068	2.05525e-12	2.37139e-11	CG5220	FBgn0038471
CG3021	226.599	-0.631975	0.0899879	-7.02289	2.17333e-12	2.50548e-11	CG3021	FBgn0040337
CG8892	289.41	-0.556455	0.0792775	-7.01908	2.23339e-12	2.57252e-11	CG8892	FBgn0031664
mRpL47	516.069	-0.610758	0.0870214	-7.01849	2.24284e-12	2.58119e-11	mRpL47	FBgn0014023
lncRNA:CR43941	16.9856	3.47022	0.494622	7.01591	2.28465e-12	2.62706e-11	lncRNA:CR43941	FBgn0264569
sd	3833.03	0.338178	0.0482329	7.01135	2.36029e-12	2.71172e-11	sd	FBgn0003345
CG8237	286.178	-0.561057	0.0800827	-7.00597	2.45276e-12	2.81554e-11	CG8237	FBgn0033350
CG6654	294.551	-0.523314	0.0747123	-7.00439	2.48064e-12	2.84511e-11	CG6654	FBgn0038301
dare	251.894	-0.576899	0.0823685	-7.00388	2.48972e-12	2.85196e-11	dare	FBgn0015582
CG8475	4232.62	0.350083	0.0499846	7.00381	2.49085e-12	2.85196e-11	CG8475	FBgn0031995
Cdk8	82.6461	-0.931798	0.133045	-7.00364	2.49404e-12	2.85318e-11	Cdk8	FBgn0015618
Spt3	215.12	-0.733379	0.104852	-6.99443	2.66333e-12	3.04426e-11	Spt3	FBgn0037981
CG8861	6510.57	0.406248	0.0580828	6.99428	2.66626e-12	3.04502e-11	CG8861	FBgn0037676
mRpS24	273.585	-0.648081	0.0926657	-6.99375	2.67631e-12	3.05364e-11	mRpS24	FBgn0039159
CG17544	1820.82	0.319296	0.0456551	6.99364	2.67836e-12	3.05364e-11	CG17544	FBgn0032775
CG32075	182.415	-0.774125	0.110701	-6.99295	2.69166e-12	3.06621e-11	CG32075	FBgn0052075
CG5131	162.203	-0.763605	0.109202	-6.99262	2.698e-12	3.07083e-11	CG5131	FBgn0032644
Gdn1	95.595	-0.953685	0.136396	-6.99205	2.70903e-12	3.08078e-11	Gdn1	FBgn0038692
PIP5K59B	11294	0.437434	0.0625688	6.99124	2.72466e-12	3.09407e-11	PIP5K59B	FBgn0034789
Rip11	2047.86	0.443618	0.0634537	6.99121	2.72532e-12	3.09407e-11	Rip11	FBgn0027335
Sec15	445.746	-0.490531	0.0701704	-6.99058	2.7376e-12	3.10539e-11	Sec15	FBgn0266674
CG9458	10.8485	5.38565	0.770748	6.98757	2.79698e-12	3.17007e-11	CG9458	FBgn0037765
Wsck	1084.03	0.634365	0.0908301	6.98409	2.86714e-12	3.24685e-11	Wsck	FBgn0046685
CG3407	133.669	-0.964675	0.13815	-6.98282	2.89305e-12	3.27344e-11	CG3407	FBgn0031573
DopEcR	17308.9	0.481448	0.068953	6.98226	2.90472e-12	3.28387e-11	DopEcR	FBgn0035538
CG7857	160.401	-0.824385	0.11814	-6.97802	2.99369e-12	3.37967e-11	CG7857	FBgn0026738
mfas	17254.5	0.382337	0.0547919	6.97798	2.99448e-12	3.37967e-11	mfas	FBgn0260745
nero	204.044	-0.644653	0.0923901	-6.97751	3.00457e-12	3.38611e-11	nero	FBgn0261479
CG13192	213.255	-0.710079	0.101767	-6.97748	3.00523e-12	3.38611e-11	CG13192	FBgn0033653
mRpL17	396.588	-0.498786	0.071538	-6.97231	3.11771e-12	3.5099e-11	mRpL17	FBgn0035122
Clp	64.6311	-1.10166	0.158033	-6.97109	3.1449e-12	3.53755e-11	Clp	FBgn0015621
lncRNA:CR43650	256.35	-1.2167	0.174549	-6.9705	3.15807e-12	3.54856e-11	lncRNA:CR43650	FBgn0263659
Mad	1655.99	0.329533	0.0472759	6.97042	3.15997e-12	3.54856e-11	Mad	FBgn0011648
usp	1369.41	-0.339443	0.0487096	-6.9687	3.19873e-12	3.58909e-11	usp	FBgn0003964
Pdk	5430.54	0.355668	0.0510849	6.9623	3.34768e-12	3.75309e-11	Pdk	FBgn0017558
S6k	3533.5	0.389363	0.0559422	6.9601	3.40043e-12	3.80904e-11	S6k	FBgn0283472
sgll	448.864	-0.442325	0.0635577	-6.95943	3.41663e-12	3.824e-11	sgll	FBgn0051472
RpL15	18962.9	0.442059	0.063531	6.95817	3.44719e-12	3.855e-11	RpL15	FBgn0028697
PIP4K	5112.7	0.211882	0.0304524	6.95783	3.45563e-12	3.86123e-11	PIP4K	FBgn0039924
CG32333	3566.72	0.575596	0.0827309	6.95745	3.46475e-12	3.8682e-11	CG32333	FBgn0052333
Cul5	749.756	-0.465477	0.0669205	-6.95567	3.50883e-12	3.91417e-11	Cul5	FBgn0039632
MICAL-like	1123.86	-0.380522	0.0547288	-6.95287	3.57917e-12	3.98932e-11	MICAL-like	FBgn0036333
LeuRS	633.827	-0.504355	0.0725429	-6.95251	3.58836e-12	3.99625e-11	LeuRS	FBgn0284253
CG2993	13949.6	0.609432	0.0876654	6.95179	3.60684e-12	4.0135e-11	CG2993	FBgn0037521
Kr	142.39	-0.914766	0.13161	-6.95057	3.63826e-12	4.04511e-11	Kr	FBgn0001325
Lfg	62.5346	1.2914	0.185896	6.94691	3.73385e-12	4.14797e-11	Lfg	FBgn0025692
CG9723	169.986	-0.630892	0.0908416	-6.94497	3.78535e-12	4.20171e-11	CG9723	FBgn0030768
CAH3	613.654	-0.399352	0.0575169	-6.94321	3.8329e-12	4.25098e-11	CAH3	FBgn0030056
Atx2	10375.7	0.414677	0.0597362	6.94181	3.87118e-12	4.28989e-11	Atx2	FBgn0041188
ValRS	1079.11	-0.352511	0.0508259	-6.93567	4.04311e-12	4.47673e-11	ValRS	FBgn0027079
CG6700	9228.41	0.638021	0.0920081	6.9344	4.07957e-12	4.51338e-11	CG6700	FBgn0032305
CG2662	80.6329	-0.990076	0.142832	-6.93173	4.15737e-12	4.59568e-11	CG2662	FBgn0024993
BuGZ	6275.53	0.636729	0.0919544	6.9244	4.37826e-12	4.83588e-11	BuGZ	FBgn0032600
Larp7	184.026	-0.707585	0.102266	-6.91909	4.54548e-12	5.01645e-11	Larp7	FBgn0260771
ida	84.7989	-0.974339	0.14092	-6.91412	4.70776e-12	5.19129e-11	ida	FBgn0041147
Ero1L	575.993	-0.562124	0.0813147	-6.91294	4.74706e-12	5.22645e-11	Ero1L	FBgn0261274
Pus7	91.1222	-0.85846	0.124182	-6.91293	4.74743e-12	5.22645e-11	Pus7	FBgn0035901
CG5880	119.136	-0.821956	0.118954	-6.90987	4.85113e-12	5.33624e-11	CG5880	FBgn0039489
CG1545	1624.48	0.328069	0.0474838	6.90907	4.87843e-12	5.35792e-11	CG1545	FBgn0030259
CG32829	16.9418	2.13022	0.308323	6.90906	4.87881e-12	5.35792e-11	CG32829	FBgn0052829
D12	204.624	-0.78513	0.113681	-6.9064	4.97097e-12	5.45467e-11	D12	FBgn0027490
CG5800	136.071	-0.839861	0.121713	-6.90037	5.18691e-12	5.68698e-11	CG5800	FBgn0030855
fzr2	13.9072	-3.2039	0.464393	-6.89911	5.23302e-12	5.73286e-11	fzr2	FBgn0034937
Nrk	291.589	-0.670059	0.097128	-6.89872	5.24733e-12	5.74386e-11	Nrk	FBgn0020391
CG32369	3485.75	0.381663	0.0553521	6.89519	5.37926e-12	5.88348e-11	CG32369	FBgn0052369
rdx	5231.48	0.258803	0.0375433	6.89344	5.44573e-12	5.95134e-11	rdx	FBgn0264493
Pp1-87B	7232.69	0.223858	0.0324766	6.89289	5.46698e-12	5.96971e-11	Pp1-87B	FBgn0004103
Ripalpha	307.288	-0.518038	0.0751746	-6.89114	5.53482e-12	6.03889e-11	Ripalpha	FBgn0032189
ldbr	26.9684	-2.20478	0.320008	-6.88976	5.58866e-12	6.09268e-11	ldbr	FBgn0035838
PIG-N	105.482	-0.767282	0.111507	-6.88104	5.94163e-12	6.47224e-11	PIG-N	FBgn0033479
gus	2769.52	-0.291695	0.0423933	-6.88069	5.95615e-12	6.4828e-11	gus	FBgn0026238
CG32544	2414.56	0.289737	0.0421169	6.87934	6.01296e-12	6.53934e-11	CG32544	FBgn0052544
Ssl1	205.949	-0.658626	0.0957887	-6.87581	6.16365e-12	6.6978e-11	Ssl1	FBgn0037202
zfh1	1917.43	0.559667	0.0814201	6.87382	6.2505e-12	6.78669e-11	zfh1	FBgn0004606
shi	47969.1	0.488103	0.0710829	6.86667	6.57164e-12	7.12962e-11	shi	FBgn0003392
stj	15731.9	0.63827	0.0929717	6.86521	6.63935e-12	7.19727e-11	stj	FBgn0261041
CG7131	61.2204	1.43221	0.208681	6.86315	6.73574e-12	7.29588e-11	CG7131	FBgn0038598
fdl	1503.37	-0.386164	0.0562753	-6.86206	6.78758e-12	7.34611e-11	fdl	FBgn0045063
CG13937	3218.45	0.234741	0.0342204	6.85968	6.90147e-12	7.46336e-11	CG13937	FBgn0035287
CG3149	618.822	-0.418459	0.0610087	-6.85901	6.93398e-12	7.49249e-11	CG3149	FBgn0027564
lncRNA:CR45380	11.287	3.28145	0.478547	6.8571	7.02721e-12	7.58713e-11	lncRNA:CR45380	FBgn0266929
CG10375	418.927	-0.595758	0.0868855	-6.85682	7.04118e-12	7.59611e-11	CG10375	FBgn0039116
Scgbeta	1127.55	-0.44198	0.0645413	-6.84802	7.48793e-12	8.07159e-11	Scgbeta	FBgn0038042
vir-1	8249.07	0.401931	0.0587046	6.84668	7.55831e-12	8.14093e-11	vir-1	FBgn0043841
CG4424	60.3264	-1.10482	0.161371	-6.84645	7.57047e-12	8.1475e-11	CG4424	FBgn0038765
Nup35	117.317	-1.17239	0.171421	-6.8392	7.96349e-12	8.56362e-11	Nup35	FBgn0030943
CG11839	71.9469	-1.04633	0.153077	-6.83532	8.1824e-12	8.79199e-11	CG11839	FBgn0039271
Crtp	10.1939	3.85234	0.563938	6.83115	8.42368e-12	9.04402e-11	Crtp	FBgn0029501
CG12096	378.613	-0.540351	0.0791024	-6.83103	8.43052e-12	9.04414e-11	CG12096	FBgn0030457
ric8a	569.052	-0.481499	0.0705102	-6.82878	8.56381e-12	9.1798e-11	ric8a	FBgn0028292
CG6912	1923.71	0.334007	0.0489133	6.82854	8.57837e-12	9.18809e-11	CG6912	FBgn0038290
CG10949	285.885	-0.492141	0.0720736	-6.82832	8.59128e-12	9.19459e-11	CG10949	FBgn0032858
CG8675	184.501	-0.836053	0.122602	-6.81926	9.15133e-12	9.78617e-11	CG8675	FBgn0030834
CG10979	768.356	-0.443978	0.0651463	-6.81509	9.42027e-12	1.00658e-10	CG10979	FBgn0037379
Khc	3989.8	0.239802	0.0351953	6.81345	9.52839e-12	1.01732e-10	Khc	FBgn0001308
CG10959	105.914	-0.867973	0.127543	-6.80534	1.00807e-11	1.07541e-10	CG10959	FBgn0030010
Sk2	730.621	-0.40723	0.0598407	-6.80523	1.00885e-11	1.07541e-10	Sk2	FBgn0052484
CG14618	147.099	-0.838749	0.123263	-6.80453	1.01383e-11	1.07986e-10	CG14618	FBgn0031189
MICU3	2633.14	0.283733	0.0417002	6.80412	1.01671e-11	1.08207e-10	MICU3	FBgn0038735
CG17141	108.411	-0.904646	0.132972	-6.80328	1.02263e-11	1.08752e-10	CG17141	FBgn0039020
cher	1011.02	1.01956	0.149982	6.7979	1.06156e-11	1.12802e-10	cher	FBgn0014141
CG4294	5023.51	0.686476	0.101008	6.79623	1.07391e-11	1.14025e-10	CG4294	FBgn0034742
nSyb	61504.8	0.335287	0.0493617	6.79245	1.10242e-11	1.16959e-10	nSyb	FBgn0013342
FoxP	6393.77	0.597914	0.0880448	6.79103	1.11337e-11	1.18028e-10	FoxP	FBgn0262477
CG10494	156.879	-0.764557	0.112626	-6.78845	1.13343e-11	1.2006e-10	CG10494	FBgn0034634
gskt	10.3475	4.90038	0.722027	6.78697	1.14512e-11	1.21203e-10	gskt	FBgn0046332
alpha-Spec	30113.3	0.457965	0.0675246	6.7822	1.18364e-11	1.2518e-10	alpha-Spec	FBgn0250789
CG17780	12.088	3.31091	0.488194	6.78194	1.18572e-11	1.25302e-10	CG17780	FBgn0039197
Rbbp5	208.073	-0.628256	0.092671	-6.77943	1.20655e-11	1.27403e-10	Rbbp5	FBgn0036973
lncRNA:CR45594	6.88299	6.46098	0.953075	6.77909	1.20936e-11	1.27599e-10	lncRNA:CR45594	FBgn0267154
Su(H)	261.262	-0.574094	0.0846958	-6.77831	1.21593e-11	1.28192e-10	Su(H)	FBgn0004837
Appl	71311.3	0.491385	0.0725292	6.775	1.24405e-11	1.31054e-10	Appl	FBgn0000108
CG6845	225.259	0.633467	0.093511	6.77425	1.25056e-11	1.31637e-10	CG6845	FBgn0035099
CG3222	11.7766	3.64458	0.538433	6.76887	1.29788e-11	1.36511e-10	CG3222	FBgn0036014
CG14712	500.797	-0.583024	0.0861372	-6.76855	1.30083e-11	1.36714e-10	CG14712	FBgn0037924
spt4	125.356	-0.817034	0.120729	-6.76749	1.31035e-11	1.37607e-10	spt4	FBgn0028683
corolla	6.68675	6.44538	0.952516	6.76669	1.3176e-11	1.3826e-10	corolla	FBgn0267967
CG10222	81.5184	-1.04121	0.153901	-6.76545	1.32897e-11	1.39344e-10	CG10222	FBgn0036356
Coq2	191.865	-0.685322	0.1013	-6.76526	1.33074e-11	1.39422e-10	Coq2	FBgn0037574
asRNA:CR45479	1068.79	0.600447	0.0887647	6.76449	1.33783e-11	1.40056e-10	asRNA:CR45479	FBgn0267035
CG13607	656.254	-1.33861	0.197973	-6.76157	1.36507e-11	1.42796e-10	CG13607	FBgn0039151
RpS3	16845.4	0.457633	0.067697	6.76002	1.37971e-11	1.44215e-10	RpS3	FBgn0002622
flr	541.495	-0.420548	0.0622142	-6.75968	1.38298e-11	1.44445e-10	flr	FBgn0260049
pros	76662.8	0.606368	0.089709	6.75929	1.38674e-11	1.44725e-10	pros	FBgn0004595
MBD-like	498.403	-0.522308	0.0773748	-6.75037	1.4747e-11	1.53785e-10	MBD-like	FBgn0027950
CRIF	626.71	-0.524377	0.0776902	-6.74959	1.48265e-11	1.54494e-10	CRIF	FBgn0037102
mdy	614.878	0.656623	0.0972984	6.74855	1.4933e-11	1.55484e-10	mdy	FBgn0004797
bb8	10.0425	4.28746	0.635723	6.74423	1.5384e-11	1.60055e-10	bb8	FBgn0039071
Hrd3	972.087	-0.442281	0.0655851	-6.74362	1.54493e-11	1.60611e-10	Hrd3	FBgn0028475
mt:CoII	74868.1	0.460092	0.0682773	6.73858	1.59947e-11	1.66152e-10	mt:CoII	FBgn0013675
EndoG	127.653	-0.927054	0.137577	-6.73844	1.601e-11	1.66182e-10	EndoG	FBgn0033690
CG32187	199.614	-0.858358	0.127393	-6.73786	1.60731e-11	1.66709e-10	CG32187	FBgn0052187
DNaseII	1149.87	0.635346	0.0943059	6.73708	1.61605e-11	1.67486e-10	DNaseII	FBgn0000477
CG9410	336.925	-0.446965	0.0663525	-6.73623	1.62554e-11	1.6834e-10	CG9410	FBgn0033086
CG11808	79.6109	-1.09035	0.161911	-6.73427	1.64756e-11	1.70489e-10	CG11808	FBgn0034000
Pms2	207.211	-0.854805	0.12695	-6.73342	1.65721e-11	1.71356e-10	Pms2	FBgn0011660
qkr58E-1	2388.81	0.517506	0.0768818	6.73119	1.68276e-11	1.73864e-10	qkr58E-1	FBgn0022986
CG4404	1545	0.295607	0.0439198	6.73061	1.68953e-11	1.74429e-10	CG4404	FBgn0030432
aay	4997.64	0.671862	0.0999674	6.72081	1.80713e-11	1.86427e-10	aay	FBgn0023129
CG7888	8819.46	0.324889	0.04838	6.71536	1.87604e-11	1.93388e-10	CG7888	FBgn0036116
Got1	7305.59	0.322274	0.0480007	6.71394	1.89436e-11	1.95127e-10	Got1	FBgn0001124
CG9941	1644.91	-0.314882	0.0469034	-6.71341	1.90129e-11	1.9569e-10	CG9941	FBgn0030514
CG42342	10335.7	0.363177	0.0541496	6.70693	1.98758e-11	2.04415e-10	CG42342	FBgn0259244
CG44385	17.1582	-2.33616	0.348381	-6.70576	2.00361e-11	2.05906e-10	CG44385	FBgn0265535
Glos	270.623	-0.58372	0.0870814	-6.70315	2.03968e-11	2.09389e-10	Glos	FBgn0029686
angel	186.294	-0.895206	0.133551	-6.70309	2.04061e-11	2.09389e-10	angel	FBgn0016762
RpS25	19077.4	0.447192	0.0667506	6.69944	2.09219e-11	2.14518e-10	RpS25	FBgn0086472
Cpsf73	216.138	-0.594657	0.0887787	-6.6982	2.11004e-11	2.16183e-10	Cpsf73	FBgn0261065
lncRNA:CR45199	22.0259	2.10148	0.313817	6.69651	2.13463e-11	2.18535e-10	lncRNA:CR45199	FBgn0266726
CG4733	287.243	0.614036	0.0917282	6.69408	2.1703e-11	2.22018e-10	CG4733	FBgn0038744
CG14230	152.786	-0.833489	0.124524	-6.69338	2.18068e-11	2.2291e-10	CG14230	FBgn0031062
AGO1	24449.2	0.467564	0.0699018	6.68886	2.24912e-11	2.29731e-10	AGO1	FBgn0262739
l(2)35Be	132.107	-0.756601	0.113223	-6.6824	2.35068e-11	2.39923e-10	l(2)35Be	FBgn0261881
drl	1995.04	0.398347	0.0596254	6.68082	2.37604e-11	2.42327e-10	drl	FBgn0015380
CG3224	297.252	-0.564299	0.0844695	-6.68051	2.38111e-11	2.4266e-10	CG3224	FBgn0029885
CG2082	15457.6	0.308156	0.0461396	6.67878	2.40933e-11	2.4535e-10	CG2082	FBgn0027608
mh	74.9812	-1.10355	0.165329	-6.67492	2.47364e-11	2.51708e-10	mh	FBgn0267977
RpS8	20191	0.451753	0.0677032	6.67256	2.51384e-11	2.55605e-10	RpS8	FBgn0039713
ND-75	13640.7	0.325647	0.0488149	6.67105	2.53974e-11	2.58044e-10	ND-75	FBgn0017566
CG17168	718.695	-0.476561	0.0714452	-6.67031	2.5527e-11	2.59165e-10	CG17168	FBgn0039943
CG2909	156.95	-0.693781	0.104103	-6.66434	2.65851e-11	2.69703e-10	CG2909	FBgn0030189
d4	1300.5	-0.283043	0.0424749	-6.66377	2.669e-11	2.70563e-10	d4	FBgn0033015
fok	6437.16	0.488445	0.0733428	6.65975	2.74298e-11	2.77853e-10	fok	FBgn0263773
mt:ND1	43091.1	0.383626	0.0576066	6.65941	2.74921e-11	2.78275e-10	mt:ND1	FBgn0013679
Art8	36.5278	-1.52187	0.228536	-6.65922	2.75276e-11	2.78424e-10	Art8	FBgn0032329
CG10795	259.722	-0.541359	0.0813027	-6.65856	2.7653e-11	2.79482e-10	CG10795	FBgn0034626
spir	10575.6	0.445442	0.0669123	6.6571	2.79282e-11	2.82052e-10	spir	FBgn0003475
Cfp1	371.571	-0.628085	0.0943708	-6.6555	2.82331e-11	2.84917e-10	Cfp1	FBgn0030121
slo	32812.4	0.616811	0.0927034	6.6536	2.86008e-11	2.88411e-10	slo	FBgn0003429
CG9636	3446.25	0.385206	0.0579163	6.65109	2.90924e-11	2.93149e-10	CG9636	FBgn0037556
stai	11054.8	0.306479	0.0461496	6.64099	3.11593e-11	3.1374e-10	stai	FBgn0266521
btz	1286.02	-0.38183	0.0575029	-6.64019	3.13279e-11	3.15202e-10	btz	FBgn0045862
Lrr47	110.721	-0.79368	0.119536	-6.63967	3.14383e-11	3.16076e-10	Lrr47	FBgn0010398
AsnRS	929.316	-0.387405	0.0583606	-6.63812	3.17705e-11	3.19177e-10	AsnRS	FBgn0086443
CG5157	58.7275	2.82873	0.426434	6.63344	3.27953e-11	3.29226e-10	CG5157	FBgn0036575
CG3335	301.808	-0.525864	0.0792816	-6.63287	3.29225e-11	3.30257e-10	CG3335	FBgn0036018
Dtg	820.172	0.562596	0.0849451	6.62306	3.51848e-11	3.52688e-10	Dtg	FBgn0038071
Usp2	8121.26	0.379713	0.0573428	6.62182	3.54807e-11	3.55388e-10	Usp2	FBgn0031187
dpr10	1806.86	-0.410244	0.0620016	-6.61668	3.67367e-11	3.67695e-10	dpr10	FBgn0052057
Vps16B	125.734	-0.709562	0.10728	-6.61413	3.73735e-11	3.73791e-10	Vps16B	FBgn0039702
Chd64	9018.04	0.364388	0.0551007	6.61313	3.76283e-11	3.7606e-10	Chd64	FBgn0035499
Tim23	1538.24	-0.392217	0.0593262	-6.61118	3.81258e-11	3.80748e-10	Tim23	FBgn0267976
CG6752	347.905	-0.530854	0.0803186	-6.60935	3.85999e-11	3.85196e-10	CG6752	FBgn0038296
cpx	149921	0.481166	0.0728195	6.60765	3.9047e-11	3.89369e-10	cpx	FBgn0041605
TfIIFbeta	282.417	-0.595196	0.0900889	-6.60676	3.92828e-11	3.9143e-10	TfIIFbeta	FBgn0010421
CG10257	595.24	0.628144	0.0952254	6.59639	4.21284e-11	4.19474e-10	CG10257	FBgn0033985
Sirt6	55.376	-1.76755	0.268067	-6.5937	4.29007e-11	4.26848e-10	Sirt6	FBgn0037802
CG15014	153.054	-0.621972	0.0943302	-6.59356	4.29409e-11	4.26932e-10	CG15014	FBgn0035532
PyK	29493.3	0.264383	0.0401192	6.58994	4.39998e-11	4.37136e-10	PyK	FBgn0267385
CG6907	210.154	-0.630351	0.0957169	-6.58558	4.53113e-11	4.49833e-10	CG6907	FBgn0031711
Trf4-1	4318.8	0.37698	0.057289	6.58031	4.69456e-11	4.65715e-10	Trf4-1	FBgn0030049
CG32512	478.689	0.682636	0.103752	6.57947	4.72117e-11	4.68009e-10	CG32512	FBgn0052512
HHEX	9.85678	3.67395	0.558679	6.57614	4.82806e-11	4.78252e-10	HHEX	FBgn0038852
N	2345.08	0.534863	0.0813558	6.57437	4.88611e-11	4.83645e-10	N	FBgn0004647
Chro	1791.54	-0.313614	0.0477233	-6.57152	4.98055e-11	4.92631e-10	Chro	FBgn0044324
CG33191	41.3669	1.27343	0.193821	6.57011	5.0277e-11	4.96929e-10	CG33191	FBgn0053191
lncRNA:CR44135	9.8457	4.06772	0.619192	6.56941	5.05147e-11	4.98911e-10	lncRNA:CR44135	FBgn0264984
Rad17	142.422	-0.709799	0.10806	-6.56857	5.07991e-11	5.01352e-10	Rad17	FBgn0025808
Pkc53E	10927.5	0.394066	0.0599965	6.56815	5.09442e-11	5.02415e-10	Pkc53E	FBgn0003091
Nmda1	8579.82	0.357875	0.0544902	6.56769	5.11005e-11	5.03588e-10	Nmda1	FBgn0013305
Phf5a	89.4818	-0.954424	0.145338	-6.56693	5.13617e-11	5.05791e-10	Phf5a	FBgn0031822
Cka	7689.63	0.264031	0.0402086	6.56654	5.1498e-11	5.06761e-10	Cka	FBgn0044323
CG14667	273.476	-0.59979	0.0913494	-6.56589	5.17219e-11	5.08592e-10	CG14667	FBgn0037317
CG3857	74.4508	-0.98292	0.149745	-6.56394	5.24046e-11	5.14929e-10	CG3857	FBgn0023520
SMC2	109.064	-0.842418	0.12847	-6.55732	5.47827e-11	5.37903e-10	SMC2	FBgn0027783
Sf3b5	258.098	-0.9153	0.139592	-6.55699	5.49062e-11	5.38722e-10	Sf3b5	FBgn0040534
CG1785	283.4	-0.52415	0.0799402	-6.55678	5.49828e-11	5.3908e-10	CG1785	FBgn0030061
Tis11	781.79	0.613978	0.0936892	6.55335	5.62605e-11	5.51205e-10	Tis11	FBgn0011837
Sik3	3001.85	0.524861	0.0801213	6.55083	5.72192e-11	5.6019e-10	Sik3	FBgn0262103
Pbp95	106.234	-0.842497	0.12866	-6.54824	5.82209e-11	5.69582e-10	Pbp95	FBgn0037540
CG32409	114.127	-0.817135	0.124799	-6.54763	5.84572e-11	5.71477e-10	CG32409	FBgn0052409
CG15498	8.93665	5.83809	0.891686	6.54724	5.86095e-11	5.7255e-10	CG15498	FBgn0038892
CG10927	34.5217	-1.43179	0.218694	-6.547	5.87054e-11	5.7307e-10	CG10927	FBgn0034360
CG7191	448.957	0.475883	0.0727088	6.54506	5.94716e-11	5.80129e-10	CG7191	FBgn0031945
CG9674	42264.5	0.450731	0.068882	6.54352	6.00873e-11	5.85709e-10	CG9674	FBgn0036663
dnc	19980.4	0.398663	0.0609279	6.54319	6.0222e-11	5.86597e-10	dnc	FBgn0000479
tam	99.4103	-0.819251	0.125231	-6.54193	6.07305e-11	5.91122e-10	tam	FBgn0004406
Hnf4	897.584	0.369994	0.0565704	6.54041	6.13489e-11	5.96709e-10	Hnf4	FBgn0004914
CG6937	117.359	-0.804215	0.122976	-6.5396	6.16826e-11	5.99521e-10	CG6937	FBgn0038989
CG11089	3002.2	1.02451	0.156716	6.53736	6.26163e-11	6.08156e-10	CG11089	FBgn0039241
Ets98B	141.685	-0.921963	0.141046	-6.5366	6.29321e-11	6.10782e-10	Ets98B	FBgn0005659
SA	1116.88	-0.407979	0.0624524	-6.53263	6.46226e-11	6.26737e-10	SA	FBgn0020616
CG30122	5764.96	0.357983	0.0548577	6.52568	6.76959e-11	6.5607e-10	CG30122	FBgn0050122
dre4	918.999	-0.384292	0.058893	-6.52525	6.78866e-11	6.57444e-10	dre4	FBgn0002183
Men-b	12114.5	0.33971	0.0520692	6.5242	6.83642e-11	6.61593e-10	Men-b	FBgn0029155
nej	11786.8	0.705258	0.108122	6.52278	6.90153e-11	6.6679e-10	nej	FBgn0261617
CG15767	9.1123	4.83136	0.740697	6.52272	6.90442e-11	6.6679e-10	CG15767	FBgn0029809
CG12106	236.247	-0.585771	0.0898049	-6.52271	6.90501e-11	6.6679e-10	CG12106	FBgn0030100
CG15330	10.2664	3.07063	0.470794	6.52224	6.92673e-11	6.68407e-10	CG15330	FBgn0029987
CG6066	110.674	-0.881091	0.135096	-6.52197	6.93876e-11	6.69088e-10	CG6066	FBgn0039488
lncRNA:CR32111	180.763	0.7314	0.112222	6.51743	7.152e-11	6.89155e-10	lncRNA:CR32111	FBgn0052111
AdoR	488.18	0.458198	0.0703209	6.51581	7.22975e-11	6.96148e-10	AdoR	FBgn0039747
Diap2	3656.88	0.32688	0.0501874	6.51319	7.35718e-11	7.07912e-10	Diap2	FBgn0015247
Ipk2	106.842	-0.738539	0.113401	-6.51263	7.38465e-11	7.10046e-10	Ipk2	FBgn0031267
D19B	1080.45	0.358488	0.0550501	6.51203	7.41418e-11	7.12376e-10	D19B	FBgn0022699
CG2972	249.294	-0.721505	0.110818	-6.51069	7.48039e-11	7.18225e-10	CG2972	FBgn0030177
Oga	502.414	-0.448654	0.0689226	-6.50953	7.53861e-11	7.23296e-10	Oga	FBgn0038870
CG3909	206.432	-0.63716	0.0978827	-6.50942	7.54397e-11	7.23296e-10	CG3909	FBgn0027524
Svil	11352.1	0.57392	0.0882761	6.50142	7.95652e-11	7.62306e-10	Svil	FBgn0266696
CG40498	6763.14	0.46487	0.0715667	6.49562	8.26943e-11	7.91721e-10	CG40498	FBgn0069969
Lst8	196.756	-0.684272	0.105367	-6.49418	8.34864e-11	7.98736e-10	Lst8	FBgn0264691
Uhg2	118.276	-0.836307	0.128792	-6.49349	8.38721e-11	8.01856e-10	Uhg2	FBgn0063449
CG14102	178.383	-0.677824	0.104401	-6.49253	8.44081e-11	8.06406e-10	CG14102	FBgn0036906
Ir62a	377.585	0.834163	0.128493	6.49191	8.47564e-11	8.09159e-10	Ir62a	FBgn0053971
Tip60	325.035	-0.529123	0.0815178	-6.49089	8.53322e-11	8.14078e-10	Tip60	FBgn0026080
sgg	21780	0.326932	0.0503974	6.48709	8.75124e-11	8.34285e-10	sgg	FBgn0003371
Dlip2	230.563	-0.569319	0.0877775	-6.48593	8.81845e-11	8.40097e-10	Dlip2	FBgn0040466
RpLP1	17897	0.43107	0.0664696	6.48522	8.86012e-11	8.43468e-10	RpLP1	FBgn0002593
Odj	307.958	-0.563858	0.0869497	-6.48487	8.88059e-11	8.44819e-10	Odj	FBgn0038551
Fer2LCH	14018.8	0.264924	0.0408609	6.48357	8.95764e-11	8.51546e-10	Fer2LCH	FBgn0015221
Dbp73D	101.047	-0.817781	0.126177	-6.48121	9.0991e-11	8.64383e-10	Dbp73D	FBgn0004556
CG13901	150.006	-0.70739	0.109171	-6.47966	9.19316e-11	8.72701e-10	CG13901	FBgn0035164
CG34202	8.79187	5.40238	0.834016	6.47755	9.32214e-11	8.84321e-10	CG34202	FBgn0085231
CG17328	107.382	-0.957114	0.147795	-6.47596	9.42141e-11	8.93107e-10	CG17328	FBgn0028895
Srp72	491.172	-0.566546	0.0875405	-6.47182	9.68321e-11	9.17278e-10	Srp72	FBgn0038810
RpL9	12076.9	0.448465	0.0692998	6.47138	9.711e-11	9.19263e-10	RpL9	FBgn0015756
CG15020	10.8384	2.77722	0.429304	6.46912	9.85721e-11	9.32446e-10	CG15020	FBgn0035543
l(2)37Cb	257.212	-0.493043	0.0762202	-6.46866	9.88777e-11	9.34303e-10	l(2)37Cb	FBgn0086444
hd	40.7613	-1.59691	0.24687	-6.46861	9.89074e-11	9.34303e-10	hd	FBgn0086695
mt:ND4	47996.6	0.322298	0.0498275	6.46827	9.91307e-11	9.35755e-10	mt:ND4	FBgn0262952
RpS10b	11267.7	0.43374	0.0670834	6.46569	1.00837e-10	9.51198e-10	RpS10b	FBgn0285947
mRpS6	290.179	-0.588425	0.0910842	-6.46023	1.04544e-10	9.8511e-10	mRpS6	FBgn0035534
CG3556	9788.53	0.32838	0.0508315	6.46018	1.04579e-10	9.8511e-10	CG3556	FBgn0029708
Crg-1	470.088	0.701027	0.108522	6.45979	1.04845e-10	9.86925e-10	Crg-1	FBgn0021738
CDase	4942.93	0.326536	0.0505548	6.45904	1.05366e-10	9.91134e-10	CDase	FBgn0039774
NC2beta	211.991	-0.697997	0.108101	-6.4569	1.06869e-10	1.00457e-09	NC2beta	FBgn0028926
RpS11	10258.9	0.418581	0.0648652	6.45309	1.09594e-10	1.02946e-09	RpS11	FBgn0033699
CG4901	182.445	-0.672348	0.104298	-6.44643	1.14513e-10	1.07492e-09	CG4901	FBgn0032194
pigs	9504.5	0.612141	0.0950013	6.4435	1.16747e-10	1.09513e-09	pigs	FBgn0029881
CG16787	319.182	-0.567325	0.0880736	-6.44148	1.18313e-10	1.10904e-09	CG16787	FBgn0034940
Srr	426.157	1.14397	0.177681	6.43833	1.20797e-10	1.13153e-09	Srr	FBgn0037684
CG43428	22.5315	1.86457	0.289687	6.43648	1.22275e-10	1.14458e-09	CG43428	FBgn0263376
lncRNA:CR45223	820.853	0.74644	0.115982	6.43582	1.22807e-10	1.14876e-09	lncRNA:CR45223	FBgn0266750
sbr	4315.17	0.440732	0.0684994	6.4341	1.24206e-10	1.16104e-09	sbr	FBgn0003321
Gr93d	8.4364	4.09283	0.636175	6.4335	1.24698e-10	1.16483e-09	Gr93d	FBgn0045468
TMS1	8381.98	0.289289	0.0449748	6.43225	1.25727e-10	1.17363e-09	TMS1	FBgn0028399
Axud1	1147.27	-0.468003	0.0727815	-6.43025	1.27394e-10	1.18836e-09	Axud1	FBgn0261647
CG5608	591.639	0.560553	0.0872749	6.42285	1.3375e-10	1.24679e-09	CG5608	FBgn0038058
Pp2B-14D	6527.9	0.376879	0.0586995	6.42047	1.3585e-10	1.26548e-09	Pp2B-14D	FBgn0011826
Arpc4	531.589	-0.582792	0.0907852	-6.41945	1.36763e-10	1.27311e-09	Arpc4	FBgn0284255
CG44251	19.8518	3.20464	0.49926	6.41878	1.37375e-10	1.27792e-09	CG44251	FBgn0265186
RpL23	15525	0.434096	0.0676414	6.41761	1.38433e-10	1.28687e-09	RpL23	FBgn0010078
CG10495	96.7597	-0.815715	0.127199	-6.41292	1.42762e-10	1.32619e-09	CG10495	FBgn0032750
CtIP	314.454	-0.506828	0.0790481	-6.41164	1.4396e-10	1.33641e-09	CtIP	FBgn0036991
Uxt	81.7683	-1.05804	0.165045	-6.4106	1.44947e-10	1.34464e-09	Uxt	FBgn0259982
CG11902	562.526	-0.570984	0.0891184	-6.40702	1.48387e-10	1.37496e-09	CG11902	FBgn0028647
DNAlig3	401.67	-0.485446	0.0757681	-6.40699	1.4842e-10	1.37496e-09	DNAlig3	FBgn0286075
nAChRbeta1	28598	0.466409	0.0728032	6.40643	1.48964e-10	1.37904e-09	nAChRbeta1	FBgn0000038
dor	559.855	-0.471308	0.0735961	-6.40398	1.51381e-10	1.40045e-09	dor	FBgn0000482
CG9386	195.467	-0.725602	0.113314	-6.40348	1.51871e-10	1.40402e-09	CG9386	FBgn0037708
CG10431	77.935	-0.973041	0.151974	-6.40268	1.52675e-10	1.40976e-09	CG10431	FBgn0032730
CG17202	413.494	-0.443511	0.06927	-6.40265	1.52702e-10	1.40976e-09	CG17202	FBgn0038043
IntS4	333.066	-0.48156	0.0752167	-6.4023	1.53058e-10	1.41208e-09	IntS4	FBgn0026679
tbrd-1	10.3183	3.67645	0.574407	6.40042	1.54948e-10	1.42854e-09	tbrd-1	FBgn0039124
Utx	1080.55	-0.438741	0.0685582	-6.39954	1.55841e-10	1.43579e-09	Utx	FBgn0260749
Gad1	43635.1	0.457499	0.0715	6.39859	1.56817e-10	1.44379e-09	Gad1	FBgn0004516
CG2247	676.386	-0.457265	0.0715089	-6.39452	1.61055e-10	1.4818e-09	CG2247	FBgn0030320
mRpL48	378.497	-0.474356	0.0742034	-6.39265	1.63034e-10	1.49898e-09	mRpL48	FBgn0031357
naz	1264.93	0.480636	0.0751906	6.39224	1.63472e-10	1.50197e-09	naz	FBgn0286852
l(1)G0469	1025.16	0.447657	0.0700351	6.3919	1.63836e-10	1.50429e-09	l(1)G0469	FBgn0040153
Rbf2	32.2078	1.48234	0.231933	6.39122	1.64563e-10	1.50994e-09	Rbf2	FBgn0038390
GstT3	228.076	0.617951	0.096737	6.38795	1.68125e-10	1.54157e-09	GstT3	FBgn0031117
RpS17	12403.6	0.515593	0.0807155	6.38778	1.68312e-10	1.54223e-09	RpS17	FBgn0005533
CG11970	1014.46	-0.456971	0.0715841	-6.38369	1.72868e-10	1.5829e-09	CG11970	FBgn0027503
CG13484	136.862	-0.729282	0.114247	-6.3834	1.73202e-10	1.58488e-09	CG13484	FBgn0036406
CG33172	49.1937	-1.20158	0.188239	-6.38328	1.73332e-10	1.58499e-09	CG33172	FBgn0053172
CR18217	281.183	-0.521464	0.0817873	-6.37585	1.81949e-10	1.66265e-09	CR18217	FBgn0036646
PIG-S	350.182	-0.502364	0.0788053	-6.37475	1.83264e-10	1.67353e-09	PIG-S	FBgn0265190
CG5877	350.657	-0.611563	0.0959436	-6.3742	1.83926e-10	1.67844e-09	CG5877	FBgn0030625
Sbp2	241.849	-0.866949	0.13605	-6.37227	1.86247e-10	1.69846e-09	Sbp2	FBgn0087039
CG31687	2103.24	0.316614	0.049713	6.36884	1.90465e-10	1.73575e-09	CG31687	FBgn0051687
CG14408	6085.23	0.317092	0.0497978	6.36759	1.9202e-10	1.74873e-09	CG14408	FBgn0030581
TfIIFalpha	677.179	-0.446827	0.0701754	-6.36729	1.92398e-10	1.75099e-09	TfIIFalpha	FBgn0010282
l(2)k09848	161.574	-0.668291	0.104996	-6.36493	1.95382e-10	1.77695e-09	l(2)k09848	FBgn0284246
Lamp1	9222.16	0.256641	0.0403505	6.36031	2.01348e-10	1.82996e-09	Lamp1	FBgn0032949
RpS29	16769	0.425584	0.066916	6.35998	2.01782e-10	1.83267e-09	RpS29	FBgn0261599
cass	8545.44	0.461519	0.0726178	6.35546	2.0781e-10	1.88615e-09	cass	FBgn0286781
Sf3a2	322.361	-0.619732	0.0975141	-6.35531	2.08008e-10	1.88667e-09	Sf3a2	FBgn0036314
CG8136	53.3662	1.10201	0.173403	6.3552	2.08154e-10	1.88672e-09	CG8136	FBgn0037616
CG33144	5128.65	0.385959	0.060749	6.35334	2.10689e-10	1.90841e-09	CG33144	FBgn0053144
Fatp3	642.084	0.396826	0.0624717	6.3521	2.12402e-10	1.92263e-09	Fatp3	FBgn0034999
CG7332	4047.22	0.385278	0.060682	6.34914	2.16523e-10	1.95862e-09	CG7332	FBgn0030973
Ccz1	315.817	-0.506908	0.0798404	-6.34901	2.16705e-10	1.95894e-09	Ccz1	FBgn0035470
Pitslre	17486.9	0.504969	0.0795408	6.34856	2.17342e-10	1.96338e-09	Pitslre	FBgn0016696
nrv2	43556.7	0.47256	0.0745034	6.3428	2.25624e-10	2.03682e-09	nrv2	FBgn0015777
Aos1	316.722	-0.527595	0.0831824	-6.34262	2.25889e-10	2.03785e-09	Aos1	FBgn0029512
CG42751	48.983	1.56655	0.247042	6.34123	2.27941e-10	2.05499e-09	CG42751	FBgn0261805
inaD	20247.4	0.711668	0.112231	6.34112	2.28107e-10	2.05511e-09	inaD	FBgn0001263
KrT95D	6717.5	0.403099	0.0635727	6.34076	2.28638e-10	2.05851e-09	KrT95D	FBgn0020647
RpL10	13552.3	0.407491	0.0642688	6.34043	2.29127e-10	2.06153e-09	RpL10	FBgn0024733
Maf1	4860.12	0.336114	0.0530175	6.33969	2.30234e-10	2.07011e-09	Maf1	FBgn0267861
CG42857	10.9508	4.61907	0.72866	6.33913	2.31066e-10	2.0762e-09	CG42857	FBgn0262104
CG14906	65.0575	-0.991663	0.156473	-6.33759	2.33386e-10	2.09564e-09	CG14906	FBgn0015351
CG5728	459.481	-0.529033	0.0834924	-6.33629	2.35357e-10	2.11193e-09	CG5728	FBgn0039182
Ect4	6038.15	0.443048	0.0699233	6.33619	2.35514e-10	2.11193e-09	Ect4	FBgn0262579
inaE	6456.26	0.487484	0.0769708	6.33337	2.39868e-10	2.14954e-09	inaE	FBgn0261244
Hasp	52614.9	0.348427	0.0550211	6.3326	2.41069e-10	2.15805e-09	Hasp	FBgn0032797
Cib2	30.2768	1.70293	0.268916	6.33255	2.41139e-10	2.15805e-09	Cib2	FBgn0034558
CG6724	200.901	-0.676993	0.106943	-6.33038	2.44561e-10	2.18722e-09	CG6724	FBgn0032298
CG10082	13542.3	0.417668	0.0659883	6.32942	2.4608e-10	2.19934e-09	CG10082	FBgn0034644
Mnt	6310.37	0.48169	0.0761324	6.32701	2.49962e-10	2.23255e-09	Mnt	FBgn0023215
FIG4	473.92	-0.409301	0.064697	-6.32643	2.50896e-10	2.23941e-09	FIG4	FBgn0031611
CG42540	23818.5	0.505724	0.0799635	6.32443	2.54166e-10	2.26709e-09	CG42540	FBgn0260657
Nmdmc	927.917	1.09399	0.17299	6.32398	2.54917e-10	2.27227e-09	Nmdmc	FBgn0010222
MTPAP	221.901	-0.595373	0.0941632	-6.32277	2.56909e-10	2.28851e-09	MTPAP	FBgn0024360
CG8939	393.596	-0.4344	0.0687862	-6.31522	2.69775e-10	2.40154e-09	CG8939	FBgn0030720
Parg	324.479	-0.426743	0.0676336	-6.30963	2.79705e-10	2.48829e-09	Parg	FBgn0023216
14-3-3epsilon	29172.3	0.163847	0.0259763	6.30757	2.83447e-10	2.5199e-09	14-3-3epsilon	FBgn0020238
nrv1	2046.41	0.559277	0.088681	6.30661	2.85216e-10	2.53395e-09	nrv1	FBgn0015776
RpL37a	14504.7	0.443397	0.0703104	6.30628	2.85823e-10	2.53767e-09	RpL37a	FBgn0030616
CG8032	1288.08	-0.316174	0.0501409	-6.30571	2.86876e-10	2.54534e-09	CG8032	FBgn0037606
Pkn	10261	0.517738	0.0821373	6.30332	2.91341e-10	2.58325e-09	Pkn	FBgn0020621
CG34195	106.451	-0.913795	0.144977	-6.30304	2.91864e-10	2.58618e-09	CG34195	FBgn0085224
CG17068	358.727	-0.557828	0.0885233	-6.30148	2.94809e-10	2.61055e-09	CG17068	FBgn0031098
CG10973	203.078	-0.713215	0.113199	-6.30052	2.96651e-10	2.62514e-09	CG10973	FBgn0036306
SmB	273.943	-0.59803	0.094931	-6.29963	2.9836e-10	2.63852e-09	SmB	FBgn0262601
gammaSnap2	468.757	-0.570717	0.0906216	-6.2978	3.019e-10	2.66807e-09	gammaSnap2	FBgn0266721
SRm160	2029.69	-0.338119	0.0537236	-6.29367	3.10043e-10	2.73824e-09	SRm160	FBgn0036340
lncRNA:CR45918	38.7864	-1.56391	0.248521	-6.29285	3.11682e-10	2.75091e-09	lncRNA:CR45918	FBgn0267578
CG15021	145.961	2.02922	0.322572	6.29074	3.15949e-10	2.78674e-09	CG15021	FBgn0035544
CG9425	10374.1	0.367759	0.0584678	6.28994	3.17593e-10	2.7994e-09	CG9425	FBgn0036451
CG41099	3050.06	-0.292101	0.046467	-6.28621	3.25314e-10	2.86558e-09	CG41099	FBgn0039955
CG14352	59.3119	-1.21336	0.19306	-6.2849	3.28065e-10	2.88792e-09	CG14352	FBgn0031351
CG31633	192.657	-0.594873	0.0946787	-6.28307	3.31949e-10	2.9201e-09	CG31633	FBgn0051633
Spt6	3136.35	-0.349844	0.0556813	-6.28297	3.32156e-10	2.9201e-09	Spt6	FBgn0028982
IntS8	267.991	-0.612393	0.0975005	-6.28092	3.36571e-10	2.95699e-09	IntS8	FBgn0025830
CG1227	150.932	-0.622242	0.0991109	-6.27824	3.42431e-10	3.0065e-09	CG1227	FBgn0037491
eIF5B	3054.94	0.232251	0.0369975	6.27747	3.44122e-10	3.01938e-09	eIF5B	FBgn0026259
RpL24	15337.5	0.470877	0.075078	6.27184	3.56809e-10	3.12709e-09	RpL24	FBgn0032518
Arpc2	717.169	-0.34716	0.0553523	-6.27182	3.56863e-10	3.12709e-09	Arpc2	FBgn0032859
fipi	5465.75	0.345143	0.0550349	6.27135	3.57922e-10	3.13433e-09	fipi	FBgn0031627
vimar	834.87	-0.369854	0.05898	-6.27084	3.59107e-10	3.14265e-09	vimar	FBgn0022960
CG9459	7.19503	5.35372	0.854383	6.26618	3.70011e-10	3.23597e-09	CG9459	FBgn0037764
CG10737	3552.59	0.349218	0.0557327	6.26595	3.70568e-10	3.23873e-09	CG10737	FBgn0034420
Fnta	445.479	-0.427835	0.0683779	-6.25693	3.92637e-10	3.42939e-09	Fnta	FBgn0031633
akirin	3008.91	0.345134	0.0551773	6.25499	3.9753e-10	3.46987e-09	akirin	FBgn0082598
Or63a	276.595	0.599845	0.0959101	6.25425	3.99441e-10	3.48429e-09	Or63a	FBgn0035382
CG10053	77.0239	-0.945031	0.151107	-6.25407	3.99897e-10	3.48601e-09	CG10053	FBgn0037490
Toll-6	2280	-0.640295	0.102397	-6.25305	4.02507e-10	3.50648e-09	Toll-6	FBgn0036494
Lim1	2109.97	0.435639	0.0696782	6.25216	4.04825e-10	3.52439e-09	Lim1	FBgn0026411
Adgf-C	369.068	0.460921	0.0737722	6.24789	4.16028e-10	3.61957e-09	Adgf-C	FBgn0038173
Idh3a	11485.2	0.422826	0.0676919	6.24634	4.20187e-10	3.6534e-09	Idh3a	FBgn0027291
Tudor-SN	1879.78	-0.42	0.0672512	-6.24525	4.23115e-10	3.67648e-09	Tudor-SN	FBgn0035121
Git	546.858	-0.419385	0.0671602	-6.24454	4.25047e-10	3.69088e-09	Git	FBgn0033539
WASp	2166.5	0.348512	0.0558266	6.24276	4.29915e-10	3.72971e-09	WASp	FBgn0024273
CG31183	596.234	-0.417782	0.0669232	-6.2427	4.30074e-10	3.72971e-09	CG31183	FBgn0051183
MED16	132.957	-0.680024	0.108972	-6.24038	4.36497e-10	3.78297e-09	MED16	FBgn0034707
htl	1515.53	0.351942	0.0564217	6.23771	4.44024e-10	3.84573e-09	htl	FBgn0010389
CG7987	2087.55	-0.227624	0.0365033	-6.23573	4.49685e-10	3.89225e-09	CG7987	FBgn0038244
CG11357	1669.61	-0.381219	0.0611379	-6.23539	4.50659e-10	3.89817e-09	CG11357	FBgn0035558
Spt7	73.7687	-1.23017	0.197309	-6.23474	4.52521e-10	3.91176e-09	Spt7	FBgn0030874
pcs	2794.44	0.239438	0.0384087	6.23395	4.54831e-10	3.92921e-09	pcs	FBgn0033988
CG33331	99.3338	-0.882032	0.141531	-6.23209	4.60242e-10	3.97339e-09	CG33331	FBgn0067628
CG9646	4685.45	-0.239904	0.0385073	-6.23009	4.66179e-10	4.02078e-09	CG9646	FBgn0034184
Nup188	316.571	-0.505322	0.0811107	-6.23004	4.66329e-10	4.02078e-09	Nup188	FBgn0033766
CG9948	100.287	-0.796145	0.127795	-6.22984	4.66907e-10	4.02319e-09	CG9948	FBgn0035721
lncRNA:CR43818	8.68768	4.59988	0.73846	6.22901	4.69381e-10	4.04191e-09	lncRNA:CR43818	FBgn0264366
Rbp1	2095.84	0.497969	0.0799473	6.22872	4.70271e-10	4.04698e-09	Rbp1	FBgn0260944
Dh44-R1	848.388	0.440081	0.0706705	6.22722	4.74771e-10	4.08309e-09	Dh44-R1	FBgn0033932
U2af38	455.2	-0.501141	0.080479	-6.22698	4.75523e-10	4.08695e-09	U2af38	FBgn0017457
RpS30	19504.9	0.457115	0.0734773	6.22117	4.93455e-10	4.23835e-09	RpS30	FBgn0038834
Lim3	636.389	-0.381845	0.0613892	-6.22007	4.96941e-10	4.26557e-09	Lim3	FBgn0002023
Doc3	7.8705	3.87099	0.622376	6.21969	4.98149e-10	4.27321e-09	Doc3	FBgn0035954
U2A	83.5147	-1.0291	0.165755	-6.20852	5.3486e-10	4.5852e-09	U2A	FBgn0033210
CG8223	708.371	-0.369261	0.0594966	-6.20642	5.4205e-10	4.64138e-09	CG8223	FBgn0037624
Tsf2	527.762	-0.496583	0.0800113	-6.2064	5.42104e-10	4.64138e-09	Tsf2	FBgn0036299
ohgt	1065.68	-0.370687	0.0597775	-6.20111	5.60673e-10	4.79731e-09	ohgt	FBgn0037780
Prp19	433.83	-0.454276	0.0732636	-6.20058	5.62572e-10	4.81049e-09	Prp19	FBgn0261119
MRP	4649.44	0.558616	0.0901111	6.19919	5.67531e-10	4.84981e-09	MRP	FBgn0032456
IscU	7301.08	0.328957	0.0530801	6.19737	5.74137e-10	4.90314e-09	IscU	FBgn0037637
Gycalpha99B	8126.62	-0.282583	0.0456041	-6.19644	5.77533e-10	4.92902e-09	Gycalpha99B	FBgn0013972
CG9300	189.965	-0.728872	0.117669	-6.19423	5.85689e-10	4.99545e-09	CG9300	FBgn0036886
PIP82	8659.99	0.636159	0.102709	6.1938	5.87309e-10	5.00609e-09	PIP82	FBgn0024943
Ets97D	171.804	-0.620024	0.10012	-6.1928	5.91051e-10	5.0348e-09	Ets97D	FBgn0004510
CG9154	148.101	-0.650986	0.105128	-6.19233	5.9282e-10	5.04667e-09	CG9154	FBgn0031777
mRpS21	304.77	-0.550659	0.0889309	-6.19199	5.94099e-10	5.05436e-09	mRpS21	FBgn0044511
RpS28b	12350.2	0.432221	0.0698072	6.19164	5.95431e-10	5.06248e-09	RpS28b	FBgn0030136
Nup54	251.04	-0.609793	0.098505	-6.19048	5.99831e-10	5.09667e-09	Nup54	FBgn0033737
asRNA:CR45171	19.5832	2.08479	0.336846	6.18917	6.04819e-10	5.13581e-09	asRNA:CR45171	FBgn0266681
CG6023	153.577	0.636047	0.102828	6.18555	6.18861e-10	5.25172e-09	CG6023	FBgn0030912
sug	214.698	-1.84351	0.298175	-6.18264	6.30384e-10	5.34575e-09	sug	FBgn0033782
CG3309	328.755	-0.540688	0.0874539	-6.18255	6.30736e-10	5.34575e-09	CG3309	FBgn0029756
CG32590	163.206	-0.622997	0.100825	-6.17896	6.45235e-10	5.46518e-09	CG32590	FBgn0052590
Zw10	514.009	-0.563139	0.0911484	-6.17827	6.4807e-10	5.48574e-09	Zw10	FBgn0004643
RpS27A	10720.8	0.358622	0.0580588	6.17687	6.53865e-10	5.53131e-09	RpS27A	FBgn0003942
Nprl2	240.511	-0.524109	0.0848955	-6.17357	6.6763e-10	5.6442e-09	Nprl2	FBgn0030800
CG12420	22.8021	1.73953	0.28182	6.17249	6.72241e-10	5.67961e-09	CG12420	FBgn0037797
Gas41	216.322	-0.52551	0.0851644	-6.17054	6.80552e-10	5.74371e-09	Gas41	FBgn0031873
Sirt7	238.164	-0.539138	0.0873733	-6.17051	6.80682e-10	5.74371e-09	Sirt7	FBgn0039631
Nup58	216.642	-0.790857	0.128214	-6.16827	6.90427e-10	5.82228e-09	Nup58	FBgn0038722
dve	907.611	0.485016	0.0786949	6.16324	7.12713e-10	6.00645e-09	dve	FBgn0020307
lncRNA:CR43242	516.903	-0.677018	0.109865	-6.16225	7.17172e-10	6.04024e-09	lncRNA:CR43242	FBgn0262887
LRP1	5203.8	0.687324	0.111553	6.16139	7.21081e-10	6.06936e-09	LRP1	FBgn0053087
Rack1	16243.7	0.431437	0.0700573	6.15834	7.35114e-10	6.1836e-09	Rack1	FBgn0020618
Fic	449.945	-0.538765	0.0875173	-6.1561	7.45583e-10	6.26775e-09	Fic	FBgn0263278
unc-13-4A	5740.91	0.41808	0.0679366	6.15398	7.55615e-10	6.34811e-09	unc-13-4A	FBgn0035756
Ten-a	26379.6	0.51511	0.0837376	6.15148	7.67629e-10	6.44501e-09	Ten-a	FBgn0267001
RpS4	19797.4	0.455562	0.0740725	6.15021	7.73805e-10	6.49281e-09	RpS4	FBgn0011284
fmt	5270.28	0.386869	0.0629632	6.14437	8.02824e-10	6.7321e-09	fmt	FBgn0035688
CG15387	68.993	-0.991578	0.161384	-6.14421	8.03606e-10	6.73446e-09	CG15387	FBgn0031403
Su(Tpl)	6971.98	0.302911	0.0493038	6.14377	8.05875e-10	6.74926e-09	Su(Tpl)	FBgn0014037
CG7650	298.866	-0.483763	0.0787595	-6.14228	8.13473e-10	6.80866e-09	CG7650	FBgn0036519
CG10151	539.229	-0.500349	0.0814712	-6.14143	8.17835e-10	6.84091e-09	CG10151	FBgn0033960
hig	30171.3	0.446633	0.0727352	6.14053	8.22469e-10	6.87539e-09	hig	FBgn0010114
CG17343	67.3564	-1.01781	0.165779	-6.13958	8.27377e-10	6.91212e-09	CG17343	FBgn0032751
Npc2a	5211.55	0.464053	0.0755958	6.13861	8.32479e-10	6.95043e-09	Npc2a	FBgn0031381
CG12038	981.023	-0.363827	0.0592897	-6.13643	8.4399e-10	7.04216e-09	CG12038	FBgn0035179
Grip91	647.278	-0.375521	0.0612129	-6.13467	8.53379e-10	7.11608e-09	Grip91	FBgn0001612
CG12567	1905.32	0.274742	0.044787	6.13441	8.5474e-10	7.12119e-09	CG12567	FBgn0039958
fz2	3727.52	0.351909	0.0573669	6.13436	8.55051e-10	7.12119e-09	fz2	FBgn0016797
rictor	1179.71	-0.465066	0.0758464	-6.13168	8.69546e-10	7.23742e-09	rictor	FBgn0031006
CG11035	265.095	-0.56132	0.091605	-6.12761	8.92074e-10	7.42033e-09	CG11035	FBgn0037544
Uba1	6005.08	-0.276454	0.0451318	-6.12548	9.04134e-10	7.516e-09	Uba1	FBgn0023143
CG17841	13198.1	0.337319	0.0550699	6.12529	9.05177e-10	7.52002e-09	CG17841	FBgn0028480
Trpm	5335.48	0.645481	0.105386	6.12493	9.07214e-10	7.53229e-09	Trpm	FBgn0265194
RpL35	13243.8	0.436877	0.0713304	6.1247	9.08569e-10	7.53888e-09	RpL35	FBgn0029785
SAK	100.791	-0.709839	0.115917	-6.1237	9.14293e-10	7.58169e-09	SAK	FBgn0026371
daw	591	-1.05845	0.172872	-6.12277	9.19629e-10	7.62124e-09	daw	FBgn0031461
NAT1	16547.6	0.300218	0.0490515	6.12046	9.33038e-10	7.7276e-09	NAT1	FBgn0010488
EndoB	5032.5	0.250007	0.0408783	6.11589	9.60167e-10	7.94739e-09	EndoB	FBgn0034433
l(2)k10201	72.3601	-0.990228	0.161981	-6.11325	9.76203e-10	8.07515e-09	l(2)k10201	FBgn0016970
CG4611	255.897	-0.475377	0.0777657	-6.11294	9.7812e-10	8.08603e-09	CG4611	FBgn0035591
Dmtn	4176.5	0.253781	0.0415248	6.11154	9.86765e-10	8.15248e-09	Dmtn	FBgn0037443
Ercc1	39.672	-1.75857	0.287903	-6.1082	1.00759e-09	8.3194e-09	Ercc1	FBgn0028434
CG18563	18.1873	2.0429	0.334463	6.108	1.0089e-09	8.32509e-09	CG18563	FBgn0032639
Sr-CIII	7.23873	4.73848	0.776181	6.10487	1.02882e-09	8.48429e-09	Sr-CIII	FBgn0020376
CG5644	969.681	0.400706	0.0656786	6.10101	1.054e-09	8.6831e-09	CG5644	FBgn0035948
RpS6	17781.3	0.429973	0.0704761	6.10098	1.05422e-09	8.6831e-09	RpS6	FBgn0261592
mod(mdg4)	3941.8	-0.400294	0.0656717	-6.09538	1.09181e-09	8.98721e-09	mod(mdg4)	FBgn0002781
CG34231	75.014	-0.87867	0.144171	-6.09462	1.09696e-09	9.02409e-09	CG34231	FBgn0085260
HSPBAP1	63.4168	-0.994262	0.163144	-6.09438	1.09862e-09	9.03173e-09	HSPBAP1	FBgn0263025
shv	502.017	-0.484475	0.0794965	-6.09429	1.09923e-09	9.03173e-09	shv	FBgn0031256
CG3756	164.992	-0.663465	0.108933	-6.09057	1.12506e-09	9.23832e-09	CG3756	FBgn0031657
Nhe2	4560.48	0.397287	0.0652337	6.09022	1.12757e-09	9.25326e-09	Nhe2	FBgn0040297
CG4553	103.941	-0.735734	0.12081	-6.09001	1.12905e-09	9.25975e-09	CG4553	FBgn0039336
Aladin	155.968	-0.676511	0.111106	-6.08889	1.13698e-09	9.31904e-09	Aladin	FBgn0030122
CG44774	2255.73	0.336428	0.0552683	6.08718	1.14919e-09	9.41343e-09	CG44774	FBgn0266000
Rbp6	56147.2	0.322963	0.053068	6.08584	1.15882e-09	9.48652e-09	Rbp6	FBgn0260943
thoc7	425.424	-0.529648	0.0870615	-6.08361	1.17505e-09	9.61352e-09	thoc7	FBgn0035110
rdo	1892.15	0.353681	0.0581448	6.08276	1.18127e-09	9.65857e-09	rdo	FBgn0243486
CG8270	287.577	-0.513985	0.0845055	-6.08226	1.18497e-09	9.68292e-09	CG8270	FBgn0035703
Tsp97E	8217.63	0.26481	0.0435616	6.07898	1.20952e-09	9.87752e-09	Tsp97E	FBgn0039465
Zasp52	2868.25	0.791979	0.130284	6.07885	1.21049e-09	9.87941e-09	Zasp52	FBgn0265991
slgA	20720	0.266254	0.0438009	6.07874	1.21134e-09	9.88033e-09	slgA	FBgn0003423
Nepl3	25.3566	-1.46974	0.242018	-6.07286	1.25652e-09	1.02427e-08	Nepl3	FBgn0031678
CG5569	351.925	-0.523626	0.086279	-6.06898	1.28725e-09	1.04868e-08	CG5569	FBgn0034919
Eb1	5003.47	0.228679	0.0376933	6.06683	1.30457e-09	1.06215e-08	Eb1	FBgn0027066
CG44250	41.9272	2.54123	0.418931	6.06599	1.31146e-09	1.06711e-08	CG44250	FBgn0265185
DIP1	17444.1	0.456586	0.0752762	6.06548	1.31558e-09	1.06982e-08	DIP1	FBgn0024807
shn	2407.95	0.710212	0.117164	6.06167	1.34716e-09	1.09483e-08	shn	FBgn0003396
Lgr4	284.458	0.705383	0.116371	6.06152	1.34841e-09	1.09518e-08	Lgr4	FBgn0085440
CG1523	448.886	-0.438307	0.0723365	-6.05929	1.36728e-09	1.10984e-08	CG1523	FBgn0039601
Pif1A	89.5804	1.00652	0.166356	6.05043	1.44463e-09	1.17192e-08	Pif1A	FBgn0261015
ATP6AP2	7315.58	0.200341	0.0331141	6.05001	1.44837e-09	1.17424e-08	ATP6AP2	FBgn0037671
Ndae1	8609.79	0.412463	0.0682091	6.04703	1.47541e-09	1.19545e-08	Ndae1	FBgn0259111
RpL40	12998.2	0.396741	0.0656201	6.04603	1.48462e-09	1.20218e-08	RpL40	FBgn0003941
CG1024	344.607	-0.433219	0.071655	-6.04591	1.48572e-09	1.20235e-08	CG1024	FBgn0027514
Sfp53D	10.9567	3.04558	0.503825	6.04491	1.49492e-09	1.20907e-08	Sfp53D	FBgn0259967
CG4942	91.6505	-1.01425	0.167803	-6.04429	1.5007e-09	1.21301e-08	CG4942	FBgn0035960
CG10904	151.133	-0.684795	0.113305	-6.0438	1.50522e-09	1.21593e-08	CG10904	FBgn0034945
if	1609.91	0.473035	0.0782975	6.04151	1.52681e-09	1.23264e-08	if	FBgn0001250
scrib	11208	0.56726	0.0939052	6.04077	1.53383e-09	1.23756e-08	scrib	FBgn0263289
Rab7	6337.54	0.318977	0.0528129	6.03975	1.54354e-09	1.24464e-08	Rab7	FBgn0015795
Cp190	2203.28	-0.390328	0.0646369	-6.03879	1.55277e-09	1.25134e-08	Cp190	FBgn0000283
CG11076	1579.54	-0.31824	0.0527032	-6.03835	1.55697e-09	1.25397e-08	CG11076	FBgn0039929
MED1	1550.61	-0.350048	0.0580143	-6.03383	1.60121e-09	1.28883e-08	MED1	FBgn0037109
snoRNA:Psi18S-531	30.3983	-1.60214	0.265555	-6.03317	1.60778e-09	1.29335e-08	snoRNA:Psi18S-531	FBgn0083027
scrt	23413.8	0.375671	0.0622751	6.03244	1.61507e-09	1.29843e-08	scrt	FBgn0004880
Octbeta1R	4977.06	0.479659	0.079523	6.0317	1.62239e-09	1.30354e-08	Octbeta1R	FBgn0038980
RpL29	11030.4	0.434346	0.0720171	6.03115	1.62793e-09	1.30721e-08	RpL29	FBgn0016726
Arf79F	7154.78	0.142697	0.0236609	6.03094	1.63006e-09	1.30814e-08	Arf79F	FBgn0010348
Cam	193660	0.407907	0.0676425	6.03033	1.63627e-09	1.31233e-08	Cam	FBgn0000253
sax	1094.18	-0.305367	0.0506415	-6.02997	1.6399e-09	1.31447e-08	sax	FBgn0003317
tadr	2044.8	0.389962	0.0646729	6.02976	1.64207e-09	1.31542e-08	tadr	FBgn0032911
RpL24-like	5232.02	0.489313	0.0811765	6.02777	1.66237e-09	1.33089e-08	RpL24-like	FBgn0037899
mei-41	177.625	-0.715342	0.118691	-6.02691	1.67128e-09	1.33722e-08	mei-41	FBgn0004367
lncRNA:CR46098	12.6539	2.62977	0.436385	6.02626	1.67792e-09	1.34174e-08	lncRNA:CR46098	FBgn0267767
CG31999	1573.87	0.329533	0.054688	6.0257	1.68384e-09	1.34567e-08	CG31999	FBgn0051999
Ubi-p5E	23662.9	0.277209	0.0460191	6.02377	1.70399e-09	1.36097e-08	Ubi-p5E	FBgn0086558
eIF3b	6376.92	0.234329	0.0389052	6.02307	1.7114e-09	1.36607e-08	eIF3b	FBgn0034237
MESR6	294.541	-0.663429	0.110195	-6.02052	1.73863e-09	1.38698e-08	MESR6	FBgn0036846
CG13367	342.922	-0.531874	0.0883528	-6.01989	1.74531e-09	1.39149e-08	CG13367	FBgn0025634
RpS15Aa	11970.3	0.417775	0.0694052	6.01937	1.75099e-09	1.39492e-08	RpS15Aa	FBgn0010198
sev	2298.94	0.482409	0.0801436	6.0193	1.75169e-09	1.39492e-08	sev	FBgn0003366
CG5888	1617.68	0.287969	0.0478519	6.01793	1.76659e-09	1.40595e-08	CG5888	FBgn0028523
Tlk	9598.06	0.424144	0.070483	6.01768	1.76937e-09	1.40733e-08	Tlk	FBgn0283657
Taf2	283.77	-0.792348	0.131731	-6.01489	1.80006e-09	1.43089e-08	Taf2	FBgn0011836
CG10077	61608.2	0.556258	0.0925236	6.01206	1.83178e-09	1.45524e-08	CG10077	FBgn0035720
CalpA	2469.07	0.234712	0.0390531	6.01008	1.8543e-09	1.47227e-08	CalpA	FBgn0012051
Ids	258.861	0.453575	0.0754793	6.00926	1.86368e-09	1.47884e-08	Ids	FBgn0035445
RNaseP:RNA	514.053	-0.501383	0.0834463	-6.00845	1.87304e-09	1.48539e-08	RNaseP:RNA	FBgn0046696
CG30054	1428.55	0.61616	0.102567	6.00738	1.88542e-09	1.49433e-08	CG30054	FBgn0050054
epsilonCOP	545.722	-0.442943	0.0737359	-6.00716	1.88806e-09	1.49554e-08	epsilonCOP	FBgn0027496
asRNA:CR44160	7.33079	5.17521	0.861641	6.00623	1.89892e-09	1.50326e-08	asRNA:CR44160	FBgn0265043
TBC1D16	3062.19	0.234912	0.039119	6.00506	1.91256e-09	1.51316e-08	TBC1D16	FBgn0032249
Drp1	2515.68	-0.259982	0.0433123	-6.0025	1.94302e-09	1.53636e-08	Drp1	FBgn0026479
Rab11	4907.59	0.208443	0.0347323	6.00143	1.95591e-09	1.54564e-08	Rab11	FBgn0015790
Rm62	22581.7	0.349021	0.0581758	5.99941	1.98037e-09	1.56405e-08	Rm62	FBgn0003261
CG31849	294.215	-0.498503	0.0830978	-5.99899	1.98553e-09	1.56721e-08	CG31849	FBgn0051849
bma	4293.8	0.569027	0.0948608	5.99854	1.99098e-09	1.57058e-08	bma	FBgn0085385
GluClalpha	25326.6	0.580689	0.0968617	5.99503	2.03448e-09	1.60396e-08	GluClalpha	FBgn0024963
wfs1	383.241	-0.453158	0.0756312	-5.99168	2.07689e-09	1.63644e-08	wfs1	FBgn0039003
CG7149	2289.16	0.33152	0.0553356	5.99107	2.08459e-09	1.64154e-08	CG7149	FBgn0031948
lncRNA:CR45744	4.87779	6.00054	1.00178	5.9899	2.09973e-09	1.65249e-08	lncRNA:CR45744	FBgn0267308
Pex14	465.529	-0.415292	0.0693396	-5.98925	2.10811e-09	1.65811e-08	Pex14	FBgn0037020
Ugt316A1	708.493	-0.315217	0.0526331	-5.98894	2.1121e-09	1.66029e-08	Ugt316A1	FBgn0036842
CG17698	9522.59	0.404657	0.0675778	5.98801	2.12419e-09	1.66881e-08	CG17698	FBgn0040056
Ekar	1907.17	0.599867	0.10018	5.98787	2.12609e-09	1.66933e-08	Ekar	FBgn0039916
rols	706.709	0.558107	0.0932078	5.98777	2.12735e-09	1.66935e-08	rols	FBgn0041096
Sytalpha	3738.06	0.414978	0.069344	5.98434	2.17271e-09	1.70394e-08	Sytalpha	FBgn0261089
Phax	229.038	-0.572772	0.0957673	-5.98088	2.21939e-09	1.73954e-08	Phax	FBgn0033380
FRG1	242.467	-0.522856	0.0874316	-5.98017	2.22903e-09	1.74607e-08	FRG1	FBgn0036964
CG4338	178.774	-0.580253	0.0970409	-5.97947	2.23862e-09	1.75257e-08	CG4338	FBgn0038313
CG5742	913.239	-0.423878	0.0709029	-5.97829	2.25495e-09	1.76432e-08	CG5742	FBgn0034304
CG13627	7.06703	5.11869	0.856497	5.97631	2.28255e-09	1.78488e-08	CG13627	FBgn0039217
Hrb98DE	8508.91	0.344482	0.0576531	5.97508	2.29971e-09	1.79725e-08	Hrb98DE	FBgn0001215
mus304	81.555	-0.880628	0.147388	-5.97489	2.30252e-09	1.7984e-08	mus304	FBgn0002901
CG42322	9109.44	0.423087	0.0708127	5.97473	2.30472e-09	1.79907e-08	CG42322	FBgn0259222
CG7839	399.199	-0.562961	0.0942282	-5.97445	2.30871e-09	1.80114e-08	CG7839	FBgn0036124
CG1316	4110.51	0.443814	0.0743194	5.9717	2.34788e-09	1.83064e-08	CG1316	FBgn0035526
CG3420	286.891	-0.584406	0.0978659	-5.9715	2.35081e-09	1.83186e-08	CG3420	FBgn0033100
mRpS33	432.225	-0.622379	0.104273	-5.96873	2.39107e-09	1.86215e-08	mRpS33	FBgn0038426
Atg4a	824.035	-0.426927	0.0715367	-5.96794	2.40263e-09	1.87007e-08	Atg4a	FBgn0031298
CG7506	431.051	-0.493548	0.0827123	-5.96705	2.4158e-09	1.87924e-08	CG7506	FBgn0035805
mt:tRNA:Ile-GAT	19.5533	2.11416	0.354481	5.96409	2.45998e-09	1.9125e-08	mt:tRNA:Ile-GAT	FBgn0013696
Timp	1790.69	0.323582	0.0542906	5.96018	2.51965e-09	1.95776e-08	Timp	FBgn0025879
mRpL32	194.597	-0.778818	0.130713	-5.95821	2.55015e-09	1.98031e-08	mRpL32	FBgn0039835
Tango2	110.11	-0.863098	0.144883	-5.95721	2.56574e-09	1.99126e-08	Tango2	FBgn0030503
Orc4	127.668	-0.649897	0.109101	-5.95681	2.57206e-09	1.994e-08	Orc4	FBgn0023181
asRNA:CR44179	72.0264	0.903385	0.151656	5.9568	2.57224e-09	1.994e-08	asRNA:CR44179	FBgn0265068
Rchy1	805.752	0.388871	0.0652982	5.95531	2.59584e-09	2.01114e-08	Rchy1	FBgn0031816
Bug22	231.548	-0.653028	0.109683	-5.95376	2.62046e-09	2.02904e-08	Bug22	FBgn0032248
oaf	1376.78	-0.343728	0.0577456	-5.95245	2.64157e-09	2.04421e-08	oaf	FBgn0011818
CG8207	280.489	-0.478603	0.0804398	-5.94983	2.68424e-09	2.07604e-08	CG8207	FBgn0034035
Herc4	7063.2	0.263013	0.0442186	5.94802	2.71409e-09	2.09792e-08	Herc4	FBgn0035207
asRNA:CR45130	7.52249	4.79411	0.806034	5.94778	2.71809e-09	2.0998e-08	asRNA:CR45130	FBgn0266623
CG2898	41.3501	1.42443	0.239646	5.94388	2.78359e-09	2.14825e-08	CG2898	FBgn0030195
CG5961	476.375	-0.360071	0.0605788	-5.94385	2.78399e-09	2.14825e-08	CG5961	FBgn0038056
Dis3	199.354	-0.66644	0.112146	-5.94259	2.80548e-09	2.16359e-08	Dis3	FBgn0039183
milt	8759.6	0.368466	0.0620142	5.94164	2.82177e-09	2.1749e-08	milt	FBgn0262872
CanB	5504	0.251693	0.0423671	5.94075	2.83716e-09	2.18551e-08	CanB	FBgn0010014
CG8245	2710.4	-0.335252	0.0564533	-5.93857	2.87526e-09	2.21359e-08	CG8245	FBgn0033031
CkIIalpha	2659.93	-0.240025	0.0404308	-5.93668	2.90846e-09	2.23786e-08	CkIIalpha	FBgn0264492
Vps45	735.491	-0.338093	0.0569563	-5.93601	2.9205e-09	2.24585e-08	Vps45	FBgn0261049
RpL3	27951.4	0.405625	0.0683443	5.93502	2.93803e-09	2.25803e-08	RpL3	FBgn0020910
pnut	3099.62	-0.307229	0.0517783	-5.93355	2.9646e-09	2.27715e-08	pnut	FBgn0013726
CG14894	517.35	-0.404617	0.0682156	-5.93144	3.00282e-09	2.30519e-08	CG14894	FBgn0038428
betaTub56D	15930	0.287054	0.0484104	5.9296	3.03679e-09	2.32994e-08	betaTub56D	FBgn0284243
CG5828	260.325	-0.594306	0.100261	-5.92759	3.07405e-09	2.35718e-08	CG5828	FBgn0031682
lbk	2115.44	0.399929	0.067476	5.92699	3.08542e-09	2.36455e-08	lbk	FBgn0034083
NTPase	2850.96	0.223479	0.0377404	5.92148	3.19066e-09	2.44381e-08	NTPase	FBgn0024947
CG5070	6.1879	6.00196	1.01366	5.9211	3.198e-09	2.44788e-08	CG5070	FBgn0030824
Letm1	2935.33	-0.301283	0.0508837	-5.92101	3.19961e-09	2.44788e-08	Letm1	FBgn0284252
TORIP	500.415	-0.377731	0.0638	-5.92055	3.20866e-09	2.4534e-08	TORIP	FBgn0036908
l(2)gd1	709.37	-0.337594	0.0570338	-5.91918	3.2355e-09	2.47251e-08	l(2)gd1	FBgn0261983
mrn	148.485	-0.643126	0.108684	-5.91742	3.27023e-09	2.49764e-08	mrn	FBgn0261109
asRNA:CR45445	6.74504	5.46856	0.924508	5.9151	3.31676e-09	2.53173e-08	asRNA:CR45445	FBgn0266994
CG5909	65.8866	1.04552	0.176834	5.91244	3.37079e-09	2.57152e-08	CG5909	FBgn0039495
stumps	2785.75	0.52273	0.0884272	5.91141	3.39192e-09	2.58617e-08	stumps	FBgn0020299
Mpp6	97.8072	-0.73398	0.124171	-5.91104	3.39949e-09	2.59047e-08	Mpp6	FBgn0032921
CG12081	442.553	-0.542717	0.0918352	-5.90968	3.42769e-09	2.61048e-08	CG12081	FBgn0030053
CG32554	26.3614	-1.45966	0.247094	-5.90729	3.47779e-09	2.64599e-08	CG32554	FBgn0052554
bs	337.696	-0.489054	0.0827884	-5.90727	3.47825e-09	2.64599e-08	bs	FBgn0004101
IntS12	54.1957	-1.05173	0.178068	-5.90631	3.49845e-09	2.65985e-08	IntS12	FBgn0039459
CG32104	155.636	-0.65104	0.110295	-5.90274	3.5752e-09	2.71667e-08	CG32104	FBgn0052104
Lkr	223.57	0.54311	0.0920287	5.90153	3.60151e-09	2.73511e-08	Lkr	FBgn0035610
Ntf-2	1923.94	0.297258	0.0503788	5.90046	3.62479e-09	2.75124e-08	Ntf-2	FBgn0031145
CG14321	230.898	-0.826217	0.140047	-5.89957	3.64448e-09	2.76462e-08	CG14321	FBgn0038540
Xpac	286.09	-0.489431	0.0829875	-5.89765	3.68719e-09	2.79544e-08	Xpac	FBgn0004832
cyp33	267.322	-0.613619	0.104054	-5.89713	3.69881e-09	2.80267e-08	cyp33	FBgn0028382
CG3760	666.13	-0.352911	0.0598473	-5.89686	3.70482e-09	2.80564e-08	CG3760	FBgn0022343
lncRNA:CR31451	125867	0.489838	0.0830902	5.89525	3.74106e-09	2.83149e-08	lncRNA:CR31451	FBgn0051451
RpS26	21049.4	0.446524	0.0757684	5.89328	3.78602e-09	2.86391e-08	RpS26	FBgn0261597
Trh	1096.89	0.422657	0.071738	5.89168	3.82295e-09	2.89022e-08	Trh	FBgn0035187
CG30496	82.99	-0.827133	0.140451	-5.88914	3.88212e-09	2.9333e-08	CG30496	FBgn0050496
jumu	218.964	-0.722417	0.122672	-5.889	3.88529e-09	2.93405e-08	jumu	FBgn0015396
crb	3666.41	0.533896	0.0906648	5.88868	3.89296e-09	2.93672e-08	crb	FBgn0259685
CG8929	5666.06	0.463242	0.0786666	5.88867	3.89319e-09	2.93672e-08	CG8929	FBgn0034504
CG9004	229.502	-0.616785	0.104765	-5.88731	3.92526e-09	2.95924e-08	CG9004	FBgn0035336
sw	3267.28	0.242536	0.0412013	5.88662	3.94169e-09	2.96997e-08	sw	FBgn0003654
CG31883	7.56557	4.14623	0.704381	5.88634	3.94836e-09	2.97332e-08	CG31883	FBgn0032122
l(1)G0289	6779.78	0.383421	0.0651871	5.88186	4.05693e-09	3.05338e-08	l(1)G0289	FBgn0028331
Ag5r2	8.38785	3.33532	0.567411	5.87813	4.14921e-09	3.12108e-08	Ag5r2	FBgn0020508
CG6347	20.6257	2.11049	0.359128	5.87669	4.18555e-09	3.14665e-08	CG6347	FBgn0033874
Elp1	586.053	-0.399917	0.0680538	-5.87649	4.19063e-09	3.14871e-08	Elp1	FBgn0037926
sesB	39512.5	0.366558	0.0624321	5.8713	4.32383e-09	3.24698e-08	sesB	FBgn0003360
Gyc89Db	172.172	-0.607759	0.103542	-5.86971	4.36557e-09	3.27649e-08	Gyc89Db	FBgn0038436
CG4452	722.667	-0.409818	0.0698615	-5.86614	4.46044e-09	3.34583e-08	CG4452	FBgn0035981
eIF3l	6498.87	0.384465	0.0655783	5.86269	4.55439e-09	3.41439e-08	eIF3l	FBgn0036258
RpII140	1186.13	-0.422749	0.0721462	-5.85962	4.63928e-09	3.47609e-08	RpII140	FBgn0262955
CG33695	212.916	-0.516808	0.0882083	-5.85895	4.65801e-09	3.48819e-08	CG33695	FBgn0052831
CG2921	658.786	-0.359459	0.0613547	-5.8587	4.66499e-09	3.49147e-08	CG2921	FBgn0034689
CG2182	1637.42	-0.357609	0.0610625	-5.85644	4.72887e-09	3.53731e-08	CG2182	FBgn0037360
312	317.115	-0.494898	0.0845493	-5.85337	4.81701e-09	3.60124e-08	312	FBgn0029514
CG5087	1069.04	-0.291598	0.0498239	-5.85258	4.84014e-09	3.61652e-08	CG5087	FBgn0035953
CG33500	9.09174	3.15652	0.539387	5.85205	4.85563e-09	3.62607e-08	CG33500	FBgn0053500
Ptp4E	3776.32	0.559994	0.0957063	5.85117	4.88114e-09	3.64311e-08	Ptp4E	FBgn0004368
CG31855	362.255	-0.473153	0.0809014	-5.84852	4.95956e-09	3.69958e-08	CG31855	FBgn0051855
CG10126	811.495	0.345835	0.059162	5.84556	5.04859e-09	3.7639e-08	CG10126	FBgn0038088
Non1	8686.02	0.32049	0.0548342	5.84471	5.07457e-09	3.78118e-08	Non1	FBgn0028473
CG14082	1700.48	0.481324	0.0823657	5.84374	5.10403e-09	3.80102e-08	CG14082	FBgn0036851
Pcyt1	4721.3	-0.238897	0.0409111	-5.83941	5.23856e-09	3.89904e-08	Pcyt1	FBgn0041342
PIG-V	162.804	-0.612592	0.10502	-5.83312	5.43997e-09	4.04672e-08	PIG-V	FBgn0265174
CG33506	187.998	-0.702509	0.12048	-5.83091	5.51248e-09	4.09838e-08	CG33506	FBgn0053506
CG12723	11.9739	2.37875	0.407965	5.83077	5.51718e-09	4.09961e-08	CG12723	FBgn0030459
mtgo	5738.46	0.454243	0.0779063	5.83064	5.5216e-09	4.10063e-08	mtgo	FBgn0259735
CG3107	2893.82	-0.359483	0.0616736	-5.8288	5.58276e-09	4.14376e-08	CG3107	FBgn0033005
CG7974	182.721	-0.60758	0.104252	-5.82799	5.60996e-09	4.16165e-08	CG7974	FBgn0035254
lncRNA:CR45054	72.4527	0.924085	0.158565	5.82781	5.61603e-09	4.16385e-08	lncRNA:CR45054	FBgn0266414
CG44296	12.0468	2.3097	0.396344	5.82753	5.6255e-09	4.16857e-08	CG44296	FBgn0265342
Psi	6880.9	0.51247	0.0879791	5.82491	5.71443e-09	4.23029e-08	Psi	FBgn0014870
rdgC	6537.13	0.441246	0.0757518	5.82489	5.71507e-09	4.23029e-08	rdgC	FBgn0265959
CG31109	276.106	-0.584863	0.100416	-5.8244	5.73175e-09	4.2403e-08	CG31109	FBgn0051109
lncRNA:Hsromega	8186.58	0.477052	0.0819145	5.82377	5.75345e-09	4.25401e-08	lncRNA:Hsromega	FBgn0001234
CG10803	1829.43	0.317287	0.0545329	5.81828	5.94564e-09	4.3937e-08	CG10803	FBgn0029666
CG7550	132.48	-0.695916	0.119682	-5.81471	6.07377e-09	4.48591e-08	CG7550	FBgn0035839
CG7246	151.747	-0.629039	0.108194	-5.81398	6.10034e-09	4.50306e-08	CG7246	FBgn0030081
CG2034	223	-0.498236	0.0857402	-5.811	6.2102e-09	4.58164e-08	CG2034	FBgn0015359
Shark	260.717	0.655726	0.112851	5.81054	6.22727e-09	4.59171e-08	Shark	FBgn0015295
ProRS-m	166.084	-0.67973	0.117112	-5.80412	6.47035e-09	4.76834e-08	ProRS-m	FBgn0027082
psq	10696	0.390337	0.0672586	5.80353	6.49324e-09	4.78259e-08	psq	FBgn0263102
FeCH	640.582	-0.386288	0.066565	-5.80316	6.50763e-09	4.79055e-08	FeCH	FBgn0266268
CG33143	3020.95	0.509271	0.0877835	5.80145	6.57451e-09	4.83714e-08	CG33143	FBgn0053143
mTerf3	234.975	-0.65973	0.113741	-5.80027	6.62093e-09	4.86863e-08	mTerf3	FBgn0037008
brat	5897.12	0.558085	0.0962652	5.79737	6.73636e-09	4.9508e-08	brat	FBgn0010300
P5cr	806.962	-0.333534	0.0575672	-5.79382	6.88051e-09	5.05398e-08	P5cr	FBgn0015781
Ca-alpha1D	15633.4	0.693602	0.119721	5.7935	6.89351e-09	5.06076e-08	Ca-alpha1D	FBgn0001991
CG15547	431.586	0.381422	0.0658425	5.79295	6.91621e-09	5.07466e-08	CG15547	FBgn0039809
CG32642	6.20893	5.79974	1.00136	5.79187	6.96065e-09	5.10447e-08	CG32642	FBgn0052642
mbl	21472.7	0.474843	0.082034	5.78836	7.1075e-09	5.20932e-08	mbl	FBgn0265487
tyf	6433.6	0.58341	0.100849	5.78498	7.25209e-09	5.31241e-08	tyf	FBgn0026083
CG13775	64.9145	-0.869149	0.150259	-5.78433	7.28019e-09	5.33008e-08	CG13775	FBgn0031874
Elk	2411.33	0.504672	0.0872519	5.78408	7.29118e-09	5.33485e-08	Elk	FBgn0011589
Acp53C14b	10.8946	2.46369	0.425949	5.784	7.29464e-09	5.33485e-08	Acp53C14b	FBgn0034153
CG10527	3767.61	0.351863	0.0608667	5.78088	7.43113e-09	5.43171e-08	CG10527	FBgn0034583
AIMP3	684.195	-0.329176	0.0569749	-5.77756	7.57894e-09	5.53675e-08	AIMP3	FBgn0050185
CG15916	370.12	-0.541408	0.0937178	-5.777	7.60459e-09	5.55246e-08	CG15916	FBgn0030704
CG32228	13.3113	2.22027	0.384389	5.77609	7.64565e-09	5.57785e-08	CG32228	FBgn0052228
Ythdf	1965.63	-0.293951	0.0508913	-5.77605	7.64766e-09	5.57785e-08	Ythdf	FBgn0039261
CG10333	989.722	-0.35614	0.0616808	-5.77392	7.74485e-09	5.64568e-08	CG10333	FBgn0032690
CG10623	424.161	0.780825	0.135253	5.77308	7.78366e-09	5.67089e-08	CG10623	FBgn0032727
AstA	1703.72	0.366396	0.0634733	5.77244	7.81341e-09	5.68948e-08	AstA	FBgn0015591
Surf6	126.289	-0.656929	0.113844	-5.77043	7.90716e-09	5.75463e-08	Surf6	FBgn0038746
lncRNA:CR45347	68.2674	0.904583	0.156809	5.76869	7.98881e-09	5.81091e-08	lncRNA:CR45347	FBgn0266886
asRNA:CR44599	21.0372	2.11579	0.366809	5.7681	8.01684e-09	5.82815e-08	asRNA:CR44599	FBgn0265810
CG33203	5362	0.411186	0.071294	5.76748	8.04669e-09	5.84668e-08	CG33203	FBgn0053203
CG42235	2898.41	0.367711	0.0637584	5.76726	8.05702e-09	5.85102e-08	CG42235	FBgn0250757
Rassf	712.251	-0.309209	0.0536201	-5.76666	8.08592e-09	5.86884e-08	Rassf	FBgn0039055
CG1360	72.2929	-1.04741	0.181665	-5.7656	8.13694e-09	5.90268e-08	CG1360	FBgn0033195
Mlf	8973.39	0.200996	0.034883	5.76202	8.31137e-09	6.02597e-08	Mlf	FBgn0034051
Drsl3	3.91648	5.67441	0.985476	5.75804	8.50956e-09	6.16634e-08	Drsl3	FBgn0052283
Ae2	18201.9	0.526766	0.0914915	5.75754	8.53493e-09	6.18139e-08	Ae2	FBgn0036043
Parp	1009.2	-0.368471	0.0639998	-5.75737	8.54348e-09	6.18425e-08	Parp	FBgn0010247
Vha55	24543.8	0.260819	0.0453142	5.75578	8.62448e-09	6.23952e-08	Vha55	FBgn0005671
128up	323.496	-0.473645	0.0823095	-5.75444	8.69308e-09	6.28576e-08	128up	FBgn0010339
lovit	3254.22	0.579766	0.100768	5.75345	8.74385e-09	6.31908e-08	lovit	FBgn0267429
Acp53Ea	14.8151	2.34498	0.407608	5.75304	8.76537e-09	6.33122e-08	Acp53Ea	FBgn0015584
CG11155	15448.8	0.342838	0.0595959	5.75272	8.78178e-09	6.33967e-08	CG11155	FBgn0039927
Pgant5	3719.83	0.363229	0.0631823	5.7489	8.98239e-09	6.48101e-08	Pgant5	FBgn0031681
Sox21a	42.7085	-1.32952	0.231305	-5.7479	9.03567e-09	6.51596e-08	Sox21a	FBgn0036411
lncRNA:CR46073	6.61533	4.34767	0.756437	5.74757	9.05358e-09	6.52537e-08	lncRNA:CR46073	FBgn0267742
Daxx	1641.6	-0.360174	0.0626802	-5.74621	9.12667e-09	6.57453e-08	Daxx	FBgn0031820
CG31643	132.038	-0.67229	0.117004	-5.74587	9.14499e-09	6.5842e-08	CG31643	FBgn0051643
CG4842	1640.62	1.04009	0.181045	5.7449	9.19737e-09	6.61836e-08	CG4842	FBgn0036620
CG18507	1053.32	0.52203	0.0908698	5.74481	9.20262e-09	6.6186e-08	CG18507	FBgn0028527
RpS9	11565.2	0.440189	0.0766694	5.74139	9.39029e-09	6.74972e-08	RpS9	FBgn0010408
Phlpp	11.3651	2.48111	0.432152	5.7413	9.39497e-09	6.74972e-08	Phlpp	FBgn0032749
vrs	24.5029	2.83829	0.49445	5.74029	9.4512e-09	6.78649e-08	vrs	FBgn0286507
CG8757	42.9019	1.00994	0.176007	5.73807	9.576e-09	6.87243e-08	CG8757	FBgn0036380
spidey	4314.57	0.248749	0.0433538	5.73765	9.59969e-09	6.88575e-08	spidey	FBgn0029975
Nach	6.25287	5.36029	0.934591	5.73544	9.72591e-09	6.97257e-08	Nach	FBgn0024319
VhaSFD	8213.73	0.197359	0.0344147	5.73474	9.76606e-09	6.99762e-08	VhaSFD	FBgn0027779
Ranbp21	657.892	-0.352666	0.0615097	-5.7335	9.83798e-09	7.0454e-08	Ranbp21	FBgn0031051
Bap60	709.821	-0.314981	0.0549982	-5.72712	1.02148e-08	7.31135e-08	Bap60	FBgn0025463
Hacl	584.469	-0.387315	0.0676562	-5.72475	1.03586e-08	7.41034e-08	Hacl	FBgn0034488
RYBP	871.982	-0.259722	0.0453697	-5.72456	1.037e-08	7.41456e-08	RYBP	FBgn0034763
Nna1	4362.92	0.431293	0.0753447	5.72426	1.03884e-08	7.42373e-08	Nna1	FBgn0265726
Jupiter	8540.09	0.270074	0.0471881	5.72334	1.04448e-08	7.46009e-08	Jupiter	FBgn0051363
Calx	12527.5	0.525492	0.0918273	5.72262	1.04895e-08	7.48806e-08	Calx	FBgn0013995
CG12868	199.135	-0.64921	0.113454	-5.72222	1.0514e-08	7.50154e-08	CG12868	FBgn0033945
Usp16-45	919.551	-0.368065	0.0643288	-5.72162	1.05513e-08	7.52415e-08	Usp16-45	FBgn0029763
CG18659	2401.77	0.252935	0.0442214	5.71976	1.06678e-08	7.60319e-08	CG18659	FBgn0027561
CG13876	129.543	-0.726413	0.127023	-5.71875	1.07313e-08	7.64441e-08	CG13876	FBgn0035109
sinu	315.005	-0.785566	0.137373	-5.71849	1.07474e-08	7.65185e-08	sinu	FBgn0010894
Grip75	291	-0.505444	0.0884365	-5.71534	1.09487e-08	7.79102e-08	Grip75	FBgn0026431
CG7376	186.753	-0.667245	0.116758	-5.71479	1.09839e-08	7.81196e-08	CG7376	FBgn0035689
Nop17l	2627.88	0.348963	0.0610813	5.71309	1.10943e-08	7.88629e-08	Nop17l	FBgn0033224
Gyc88E	1654.86	0.396667	0.0694369	5.71262	1.11248e-08	7.90376e-08	Gyc88E	FBgn0038295
grass	349.533	1.05729	0.185123	5.71131	1.12109e-08	7.96077e-08	grass	FBgn0039494
CG45066	3.68541	5.5897	0.978827	5.71062	1.12567e-08	7.98904e-08	CG45066	FBgn0266436
CG11123	189.773	-0.695609	0.121824	-5.70993	1.13022e-08	8.01711e-08	CG11123	FBgn0033169
Neos	211.273	-0.51091	0.0895099	-5.70786	1.14408e-08	8.11117e-08	Neos	FBgn0024542
g	3919.73	0.310659	0.0544554	5.70483	1.16456e-08	8.25199e-08	g	FBgn0001087
Task7	1341.7	-0.306172	0.053672	-5.70449	1.16691e-08	8.26427e-08	Task7	FBgn0037690
Ady43A	1358.23	-0.408397	0.071617	-5.70252	1.18046e-08	8.35583e-08	Ady43A	FBgn0026602
mtTFB2	152.993	-0.730473	0.128111	-5.70186	1.18504e-08	8.38384e-08	mtTFB2	FBgn0037778
CG15443	321.629	-0.462311	0.0811052	-5.70014	1.19707e-08	8.46452e-08	CG15443	FBgn0031609
Sras	91.5704	-0.749518	0.131509	-5.69938	1.20246e-08	8.49812e-08	Sras	FBgn0029121
CG3719	845.256	-0.337826	0.0592781	-5.699	1.20509e-08	8.51227e-08	CG3719	FBgn0024986
wtrw	6272.07	0.28417	0.0499129	5.69332	1.24593e-08	8.79405e-08	wtrw	FBgn0260005
Slob	13949.3	0.450247	0.079084	5.69327	1.24629e-08	8.79405e-08	Slob	FBgn0264087
RpL7A	25638.9	0.447148	0.0785561	5.69209	1.25494e-08	8.85042e-08	RpL7A	FBgn0014026
RpL13A	12565.5	0.38345	0.067406	5.68866	1.28042e-08	9.02536e-08	RpL13A	FBgn0037351
Spn28Dc	386.355	0.894286	0.157244	5.68725	1.29101e-08	9.09525e-08	Spn28Dc	FBgn0031973
CG12507	10.3628	2.9938	0.52645	5.68678	1.29456e-08	9.1143e-08	CG12507	FBgn0030729
dtn	18533	0.468052	0.0823062	5.68671	1.29507e-08	9.1143e-08	dtn	FBgn0262730
RpL23A	17801.4	0.414047	0.072821	5.68582	1.30189e-08	9.15754e-08	RpL23A	FBgn0026372
alpha4GT1	704.046	-0.318955	0.0561084	-5.68462	1.31106e-08	9.2128e-08	alpha4GT1	FBgn0031491
CG12986	5.7676	5.23894	0.9216	5.68461	1.31112e-08	9.2128e-08	CG12986	FBgn0030868
TBC1D5	417.828	-0.49952	0.0878784	-5.68422	1.31411e-08	9.22899e-08	TBC1D5	FBgn0038129
CR43687	8.07231	4.3417	0.763895	5.68363	1.31862e-08	9.25584e-08	CR43687	FBgn0263770
Fgop2	459.591	-0.371866	0.0654309	-5.68334	1.32087e-08	9.26678e-08	Fgop2	FBgn0031871
Golgin84	430.7	-0.44368	0.0780976	-5.6811	1.33835e-08	9.38041e-08	Golgin84	FBgn0039188
dpr5	779.19	-0.368449	0.0648555	-5.68108	1.33846e-08	9.38041e-08	dpr5	FBgn0037908
wb	436.537	0.591691	0.104181	5.67947	1.35109e-08	9.46396e-08	wb	FBgn0261563
CG10413	2093.14	0.297202	0.0523712	5.67492	1.38757e-08	9.71445e-08	CG10413	FBgn0032689
mgl	10845.7	0.536559	0.0946028	5.6717	1.41386e-08	9.89334e-08	mgl	FBgn0261260
Coq6	809.92	-0.401021	0.0707377	-5.66913	1.43526e-08	1.00379e-07	Coq6	FBgn0031713
RpL7	15280.6	0.430055	0.0758607	5.66901	1.43622e-08	1.00394e-07	RpL7	FBgn0005593
Cyp12d1-p	210.45	1.20682	0.212907	5.66828	1.44238e-08	1.00772e-07	Cyp12d1-p	FBgn0050489
CG7744	83.9186	-0.796632	0.14058	-5.66677	1.45513e-08	1.0161e-07	CG7744	FBgn0034447
CG13545	6.99088	3.89083	0.686802	5.66515	1.46899e-08	1.02524e-07	CG13545	FBgn0034828
CG10265	169.275	-0.598852	0.105876	-5.65614	1.54815e-08	1.07993e-07	CG10265	FBgn0033990
CG7130	68.9626	0.923627	0.16332	5.65532	1.55557e-08	1.08454e-07	CG7130	FBgn0037151
CG31441	85.7908	-0.756383	0.133808	-5.65277	1.57882e-08	1.10018e-07	CG31441	FBgn0051441
YL-1	309.14	-0.476074	0.0842212	-5.65267	1.57978e-08	1.10028e-07	YL-1	FBgn0032321
CG5033	216.396	-0.525854	0.0930427	-5.65175	1.5882e-08	1.10557e-07	CG5033	FBgn0028744
Fer1HCH	14567	0.225521	0.0399075	5.65109	1.59437e-08	1.10929e-07	Fer1HCH	FBgn0015222
CG6841	555.799	-0.389493	0.0689339	-5.65023	1.60229e-08	1.11423e-07	CG6841	FBgn0036828
PI4KIIIalpha	11726.9	0.353935	0.0626511	5.6493	1.61103e-08	1.11972e-07	PI4KIIIalpha	FBgn0267350
Atox1	2968.64	0.283681	0.0502499	5.6454	1.64795e-08	1.14479e-07	Atox1	FBgn0052446
CG4133	1346.89	-0.298406	0.0529021	-5.64072	1.6934e-08	1.17576e-07	CG4133	FBgn0031257
ogre	6727.26	0.299212	0.0530493	5.64027	1.69787e-08	1.17825e-07	ogre	FBgn0004646
ValRS-m	259.805	-0.479675	0.0850527	-5.63974	1.70307e-08	1.18125e-07	ValRS-m	FBgn0035942
Taf10b	431.729	-0.369778	0.0655787	-5.63869	1.71348e-08	1.18786e-07	Taf10b	FBgn0026324
mal	164.836	-0.740787	0.131391	-5.63804	1.72001e-08	1.19177e-07	mal	FBgn0002641
Rbp9	29428.1	0.432888	0.076824	5.6348	1.75266e-08	1.21377e-07	Rbp9	FBgn0010263
ths	5132.5	0.458724	0.0814317	5.63324	1.7686e-08	1.22417e-07	ths	FBgn0033652
e(y)1	164.217	-0.708298	0.125799	-5.63038	1.7981e-08	1.24396e-07	e(y)1	FBgn0000617
KCNQ	1949.85	0.442991	0.0786942	5.62927	1.80975e-08	1.25137e-07	KCNQ	FBgn0033494
Syp	22039.4	0.395022	0.0701777	5.62889	1.81376e-08	1.2535e-07	Syp	FBgn0038826
Rab6	1065.23	-0.250169	0.0444448	-5.62876	1.81505e-08	1.25374e-07	Rab6	FBgn0015797
fwe	12668.2	0.386602	0.068688	5.62837	1.81918e-08	1.25595e-07	fwe	FBgn0261722
Atu	428.354	-0.419784	0.0746593	-5.62266	1.88036e-08	1.29752e-07	Atu	FBgn0019637
Uhg5	502.142	0.53024	0.0943173	5.62188	1.88894e-08	1.30278e-07	Uhg5	FBgn0083123
CG12177	1825.77	0.415191	0.0738557	5.62166	1.89135e-08	1.30377e-07	CG12177	FBgn0030510
DNApol-eta	151.221	-0.630197	0.112139	-5.61978	1.91203e-08	1.31735e-07	DNApol-eta	FBgn0037141
bsf	2422.97	-0.2174	0.0386955	-5.61821	1.92948e-08	1.32869e-07	bsf	FBgn0284256
CG30183	225.282	-0.56078	0.0998198	-5.61792	1.9327e-08	1.33023e-07	CG30183	FBgn0050183
Slc25A46a	661.761	-0.393948	0.0701288	-5.6175	1.93741e-08	1.33279e-07	Slc25A46a	FBgn0030717
shg	1544.17	0.429723	0.0765015	5.61719	1.94092e-08	1.33452e-07	shg	FBgn0003391
CG10916	304.166	-0.450604	0.0802214	-5.61701	1.94293e-08	1.33522e-07	CG10916	FBgn0034312
RpL18	9981.24	0.491237	0.0874865	5.61501	1.96553e-08	1.35006e-07	RpL18	FBgn0035753
kay	2946.93	0.291034	0.0518329	5.61485	1.96731e-08	1.35059e-07	kay	FBgn0001297
CG3652	445.204	-0.357999	0.0638	-5.61127	2.00842e-08	1.37806e-07	CG3652	FBgn0031600
CG1789	276.274	-0.609076	0.108547	-5.61119	2.00937e-08	1.37806e-07	CG1789	FBgn0030063
CG13773	60.5001	-0.951652	0.169639	-5.60986	2.02485e-08	1.38797e-07	CG13773	FBgn0042092
CG30431	214.249	-1.55838	0.277828	-5.60917	2.03305e-08	1.39288e-07	CG30431	FBgn0050431
pall	353.856	-0.516935	0.0921811	-5.60782	2.04889e-08	1.40282e-07	pall	FBgn0036005
CG14855	132.489	0.770869	0.137465	5.60776	2.04965e-08	1.40282e-07	CG14855	FBgn0038260
Seipin	107.393	-0.744464	0.132884	-5.60237	2.11437e-08	1.44638e-07	Seipin	FBgn0040336
Atg4b	714.751	-0.325728	0.058151	-5.60142	2.12606e-08	1.45307e-07	Atg4b	FBgn0038325
CG32032	1684.8	0.342707	0.0611824	5.6014	2.12631e-08	1.45307e-07	CG32032	FBgn0043806
ninaG	807.493	0.492886	0.0880039	5.60073	2.13445e-08	1.45789e-07	ninaG	FBgn0037896
Nap1	4352.75	0.253373	0.0452674	5.59724	2.17789e-08	1.48681e-07	Nap1	FBgn0015268
IRSp53	1268.22	0.348008	0.0621767	5.59707	2.18002e-08	1.48751e-07	IRSp53	FBgn0052082
CSN3	439.879	-0.393087	0.0702382	-5.59649	2.18732e-08	1.49173e-07	CSN3	FBgn0027055
CG5830	7712.81	0.459034	0.0820278	5.59608	2.1925e-08	1.4945e-07	CG5830	FBgn0036556
tea	593.446	-0.49535	0.0885414	-5.59456	2.21182e-08	1.50691e-07	tea	FBgn0285892
Nacalpha	8086.06	0.284742	0.0509066	5.59342	2.22634e-08	1.51603e-07	Nacalpha	FBgn0086904
ATbp	224.948	-0.495191	0.0885411	-5.59279	2.23455e-08	1.52085e-07	ATbp	FBgn0039946
ana	995.379	-0.420953	0.0752687	-5.59267	2.23608e-08	1.52112e-07	ana	FBgn0011746
CG10543	4259.17	0.366868	0.0656123	5.59145	2.25186e-08	1.53108e-07	CG10543	FBgn0034570
CG5618	1277.54	0.73404	0.13137	5.58758	2.30252e-08	1.56474e-07	CG5618	FBgn0036975
eIF3f1	4946.03	0.408652	0.0731569	5.58596	2.32408e-08	1.57859e-07	eIF3f1	FBgn0037270
CG4409	4108.62	0.253722	0.0454572	5.58156	2.38371e-08	1.61828e-07	CG4409	FBgn0034128
Vha26	18765.3	0.264099	0.0473341	5.57948	2.41245e-08	1.63696e-07	Vha26	FBgn0283535
E23	533.559	0.38612	0.0692129	5.57872	2.42288e-08	1.64321e-07	E23	FBgn0020445
CG2875	103.633	-0.785185	0.140776	-5.57753	2.43953e-08	1.65367e-07	CG2875	FBgn0029672
CG12320	153.653	-0.650825	0.116717	-5.57612	2.45945e-08	1.66633e-07	CG12320	FBgn0038590
CG10341	217.427	-0.61996	0.11122	-5.5742	2.48675e-08	1.68397e-07	CG10341	FBgn0032701
Rrp47	320.253	-0.487331	0.0874422	-5.57318	2.50129e-08	1.69297e-07	Rrp47	FBgn0030711
DNApol-iota	488.27	-0.542256	0.0973134	-5.57226	2.51455e-08	1.70108e-07	DNApol-iota	FBgn0037554
ana3	58.7391	-1.03784	0.186275	-5.57158	2.52444e-08	1.70692e-07	ana3	FBgn0266111
Cow	32053.7	0.360666	0.064736	5.57133	2.52801e-08	1.70847e-07	Cow	FBgn0039054
CG14646	359.409	-0.499382	0.0896619	-5.56962	2.55302e-08	1.72451e-07	CG14646	FBgn0037241
eIF4H1	5777.42	0.299843	0.053848	5.56832	2.57206e-08	1.73649e-07	eIF4H1	FBgn0262734
mura	15139.5	0.602201	0.108159	5.56775	2.58043e-08	1.74128e-07	mura	FBgn0037705
CG7627	927.55	-0.293285	0.0526903	-5.56621	2.60343e-08	1.75591e-07	CG7627	FBgn0032026
lncRNA:CR42767	11.8091	2.63705	0.473775	5.56604	2.60599e-08	1.75676e-07	lncRNA:CR42767	FBgn0261835
CG16989	668.73	-0.358621	0.0644442	-5.56483	2.62407e-08	1.76805e-07	CG16989	FBgn0025621
CG7718	241.871	-0.527916	0.0948864	-5.56366	2.64169e-08	1.77904e-07	CG7718	FBgn0038649
CG7600	1189.61	-0.303272	0.054518	-5.56279	2.65498e-08	1.78709e-07	CG7600	FBgn0064766
RpL6	18034.7	0.399394	0.0718231	5.5608	2.68533e-08	1.80662e-07	RpL6	FBgn0039857
snf	717.03	-0.348927	0.0627605	-5.55966	2.70304e-08	1.81762e-07	snf	FBgn0003449
[truncated: 15,563 more rows]

## Sheet: Control RNAi basal vs 6hrs rec
Control RNAi basal vs 6hrs rec	baseMean	log2(6rec.vs.ctl)	lfcSE	stat	pvalue	padj	geneID	flybaseID
Hsp26	3795.39	5.97505	0.154112	38.7707	0	0	Hsp26	FBgn0001225
Hsp70Aa	2717.31	4.36072	0.119124	36.6065	2.25317e-293	1.31743e-289	Hsp70Aa	FBgn0013275
Hsp23	6583.11	4.19904	0.128871	32.5833	7.06994e-233	2.75586e-229	Hsp23	FBgn0001224
Hsp68	1627.01	4.42671	0.137271	32.248	3.75593e-228	1.09805e-224	Hsp68	FBgn0001230
Hsp67Bc	1705.47	2.91738	0.113794	25.6374	5.84153e-145	1.36622e-141	Hsp67Bc	FBgn0001229
Hsp70Bc	571.526	3.69658	0.158287	23.3537	1.26248e-120	2.46058e-117	Hsp70Bc	FBgn0013279
Hsp27	766.357	3.61228	0.156018	23.153	1.35757e-118	2.26792e-115	Hsp27	FBgn0001226
Hsp70Bbb	330.449	4.19004	0.208634	20.0832	1.03514e-89	1.51312e-86	Hsp70Bbb	FBgn0051354
lncRNA:alphagamma-element:CR32865	1869.59	11.1988	0.601427	18.6205	2.19354e-77	2.85013e-74	lncRNA:alphagamma-element:CR32865	FBgn0052865
CG4020	143.779	3.8773	0.278238	13.9352	3.87175e-44	4.52762e-41	CG4020	FBgn0029821
Sgsh	365.378	2.49113	0.179735	13.86	1.10685e-43	1.17669e-40	Sgsh	FBgn0038660
Hsp70Ab	121.506	3.89907	0.295035	13.2156	7.12752e-40	6.94576e-37	Hsp70Ab	FBgn0013276
Prat2	2059.85	-1.58569	0.120912	-13.1145	2.72113e-39	2.44776e-36	Prat2	FBgn0041194
Cyp4e3	207.946	3.49038	0.271272	12.8667	6.93066e-38	5.78908e-35	Cyp4e3	FBgn0015035
CG16758	4752.31	-1.45231	0.113261	-12.8226	1.22489e-37	9.54923e-35	CG16758	FBgn0035348
sel	666.177	2.63298	0.229868	11.4543	2.23771e-30	1.63549e-27	sel	FBgn0263260
CG1143	146.269	2.8876	0.265491	10.8765	1.49248e-27	1.02665e-24	CG1143	FBgn0035359
CG31817	148.494	2.71523	0.268844	10.0996	5.54542e-24	3.60268e-21	CG31817	FBgn0028899
Hsp70Ba	751.725	1.61501	0.161649	9.99085	1.67146e-23	1.02874e-20	Hsp70Ba	FBgn0013277
Gbs-70E	2327.78	-1.18483	0.121265	-9.77058	1.50585e-22	8.80468e-20	Gbs-70E	FBgn0036428
mt:ND4	31847.4	-0.956727	0.0988166	-9.68184	3.6017e-22	2.00563e-19	mt:ND4	FBgn0262952
scf	2673.01	1.29676	0.134929	9.6107	7.20557e-22	3.83009e-19	scf	FBgn0025682
CG6785	107.345	2.54656	0.277004	9.19322	3.8126e-20	1.93846e-17	CG6785	FBgn0032399
gammaTry	120.388	-2.85336	0.312178	-9.14018	6.23473e-20	3.03787e-17	gammaTry	FBgn0010359
CG30025	125.832	-2.79641	0.306446	-9.1253	7.15409e-20	3.3464e-17	CG30025	FBgn0050025
CG17684	1051.68	-1.26904	0.141425	-8.97322	2.87974e-19	1.29522e-16	CG17684	FBgn0263780
Fst	297.983	5.43353	0.625229	8.69046	3.60977e-18	1.56343e-15	Fst	FBgn0037724
Nplp3	1102.62	-1.02187	0.119954	-8.51887	1.61112e-17	6.72873e-15	Nplp3	FBgn0042201
Cyp6d5	1813.4	-0.952509	0.114921	-8.2884	1.1478e-16	4.62841e-14	Cyp6d5	FBgn0038194
CG3868	951.677	8.11318	0.97979	8.28053	1.22625e-16	4.77994e-14	CG3868	FBgn0036422
Had1	1881.4	-1.07221	0.129971	-8.24959	1.5894e-16	5.99564e-14	Had1	FBgn0286508
Hsc70-3	11858.4	1.21105	0.152729	7.9294	2.2021e-15	8.04728e-13	Hsc70-3	FBgn0001218
tim	3690.18	0.999412	0.126354	7.90961	2.58204e-15	9.14981e-13	tim	FBgn0014396
CG1246	112.286	2.65313	0.338592	7.83577	4.65961e-15	1.60263e-12	CG1246	FBgn0035360
Amy-d	2325.08	-1.16446	0.149033	-7.81348	5.56309e-15	1.85871e-12	Amy-d	FBgn0000078
CG3819	1526.84	-1.54871	0.199713	-7.75466	8.85796e-15	2.87736e-12	CG3819	FBgn0036833
CG31287	42.3278	4.19188	0.5409	7.74982	9.20206e-15	2.90835e-12	CG31287	FBgn0051287
asRNA:CR43465	52.3178	4.08424	0.527616	7.74094	9.86829e-15	3.03684e-12	asRNA:CR43465	FBgn0263442
CG10513	2417.4	1.16837	0.151062	7.73436	1.03925e-14	3.11615e-12	CG10513	FBgn0039311
Amy-p	8152.13	-1.5618	0.203119	-7.68907	1.48209e-14	4.33289e-12	Amy-p	FBgn0000079
CG17005	814.67	-1.29275	0.171486	-7.53853	4.75312e-14	1.35568e-11	CG17005	FBgn0032109
DIP-lambda	408.792	-1.19922	0.159165	-7.53446	4.90346e-14	1.36526e-11	DIP-lambda	FBgn0267428
Gp93	4059.47	1.30538	0.173819	7.51001	5.91214e-14	1.60783e-11	Gp93	FBgn0039562
mt:CoII	51667.7	-0.84918	0.114385	-7.42386	1.13759e-13	3.02213e-11	mt:CoII	FBgn0013675
CG9657	2803.44	-0.767101	0.10337	-7.42094	1.16295e-13	3.02213e-11	CG9657	FBgn0029950
Cyp6t1	437.488	-1.17378	0.158606	-7.40059	1.35579e-13	3.44666e-11	Cyp6t1	FBgn0031182
mt:ND5	33058.8	-0.860884	0.116887	-7.36511	1.77005e-13	4.40403e-11	mt:ND5	FBgn0013684
Hsp70Bb	1877.87	0.850559	0.116958	7.27233	3.53349e-13	8.60847e-11	Hsp70Bb	FBgn0013278
Lsp2	23411.3	-1.352	0.186116	-7.26427	3.7506e-13	8.95093e-11	Lsp2	FBgn0002565
CG13315	3355.38	-1.32237	0.182351	-7.25178	4.11339e-13	9.62039e-11	CG13315	FBgn0040827
CG2004	1007.12	1.26058	0.175091	7.19957	6.04024e-13	1.38499e-10	CG2004	FBgn0030060
mt:CoIII	144075	-0.708763	0.0994059	-7.12999	1.00376e-12	2.2573e-10	mt:CoIII	FBgn0013676
insv	227.06	1.47082	0.20896	7.03877	1.93946e-12	4.27926e-10	insv	FBgn0031434
Ugt35B1	5913.15	-0.791483	0.113061	-7.00049	2.55069e-12	5.52366e-10	Ugt35B1	FBgn0026314
mt:CoI	325413	-0.624037	0.0892178	-6.99453	2.66142e-12	5.65867e-10	mt:CoI	FBgn0013674
lectin-28C	802.649	-1.29218	0.184945	-6.98682	2.81192e-12	5.8719e-10	lectin-28C	FBgn0040099
Shmt	2221.28	-0.929454	0.134552	-6.90777	4.92337e-12	1.01007e-09	Shmt	FBgn0029823
Iris	623.662	-1.19439	0.173716	-6.87553	6.17613e-12	1.24524e-09	Iris	FBgn0031305
CG43114	409.957	-1.40899	0.205591	-6.85336	7.21355e-12	1.42975e-09	CG43114	FBgn0262574
Achl	526.699	-1.47609	0.215841	-6.83881	7.9856e-12	1.55639e-09	Achl	FBgn0033936
mt:ND1	23655.5	-0.988776	0.144872	-6.82518	8.7816e-12	1.68348e-09	mt:ND1	FBgn0013679
Pepck2	551.813	1.21865	0.179657	6.78319	1.17554e-11	2.16371e-09	Pepck2	FBgn0034356
Dnah3	81.2077	2.07442	0.305864	6.78215	1.18399e-11	2.16371e-09	Dnah3	FBgn0035581
CG10553	549.394	-1.00777	0.148592	-6.78213	1.18417e-11	2.16371e-09	CG10553	FBgn0039324
PLCXD	3914.83	-0.608588	0.0902017	-6.74696	1.50972e-11	2.71611e-09	PLCXD	FBgn0032402
Usp8	2003.11	0.704207	0.104752	6.72264	1.78457e-11	3.16193e-09	Usp8	FBgn0038862
CG18003	759.043	-1.18243	0.17595	-6.72027	1.81383e-11	3.16582e-09	CG18003	FBgn0061356
Gfat2	1537.6	0.876463	0.130575	6.71231	1.91561e-11	3.29429e-09	Gfat2	FBgn0039580
Obp19d	388.753	-1.30976	0.19554	-6.69817	2.1104e-11	3.53753e-09	Obp19d	FBgn0011280
Tsp42Eb	87.6474	4.15496	0.620358	6.69768	2.11756e-11	3.53753e-09	Tsp42Eb	FBgn0042086
Nepl5	2327.24	-0.73056	0.109176	-6.69161	2.20722e-11	3.63539e-09	Nepl5	FBgn0031808
nito	966.443	0.915204	0.137072	6.67682	2.4418e-11	3.96589e-09	nito	FBgn0027548
P5cr-2	622.759	-1.15351	0.174061	-6.62701	3.42552e-11	5.48741e-09	P5cr-2	FBgn0038516
Sodh-1	2455.3	-0.846075	0.127758	-6.62245	3.53282e-11	5.54842e-09	Sodh-1	FBgn0024289
CG34176	57.1019	4.18747	0.632416	6.62138	3.55851e-11	5.54842e-09	CG34176	FBgn0085205
Aldh7A1	992.008	-0.930643	0.1411	-6.59561	4.23519e-11	6.51662e-09	Aldh7A1	FBgn0036857
mt:Cyt-b	110809	-0.638717	0.097441	-6.55491	5.56768e-11	8.45564e-09	mt:Cyt-b	FBgn0013678
Lsp1beta	1996.24	-1.44567	0.220717	-6.5499	5.75752e-11	8.63185e-09	Lsp1beta	FBgn0002563
CaBP1	1274.94	1.57348	0.241142	6.52515	6.79341e-11	1.0056e-08	CaBP1	FBgn0025678
CG5608	533.303	0.855896	0.131894	6.48926	8.62601e-11	1.26091e-08	CG5608	FBgn0038058
CG11089	1864.63	-0.676202	0.105253	-6.42456	1.32252e-10	1.90932e-08	CG11089	FBgn0039241
CG6839	497.625	-1.2641	0.19695	-6.4184	1.37715e-10	1.96394e-08	CG6839	FBgn0036831
CG40470	1841.62	-0.699345	0.109262	-6.40064	1.54732e-10	2.18004e-08	CG40470	FBgn0058470
asRNA:CR43469	28.6107	3.6777	0.576712	6.37701	1.80584e-10	2.51399e-08	asRNA:CR43469	FBgn0263446
Obp44a	39547.4	-0.913954	0.143799	-6.35576	2.07404e-10	2.85339e-08	Obp44a	FBgn0033268
mt:ND3	6111.59	-0.83577	0.131573	-6.35216	2.12311e-10	2.88693e-08	mt:ND3	FBgn0013681
Orc1	42.1251	3.3011	0.521259	6.33294	2.40534e-10	3.2331e-08	Orc1	FBgn0286788
CG10911	421.962	8.2997	1.31379	6.31736	2.66061e-10	3.52884e-08	CG10911	FBgn0034295
CCT1	834.205	0.774224	0.122583	6.31591	2.68571e-10	3.52884e-08	CCT1	FBgn0003676
lncRNA:CR44138	468.105	7.387	1.1704	6.31152	2.763e-10	3.59006e-08	lncRNA:CR44138	FBgn0264987
per	1333.47	0.658292	0.104391	6.30602	2.86295e-10	3.67905e-08	per	FBgn0003068
CG3339	105.108	1.97398	0.313369	6.29923	2.99126e-10	3.78447e-08	CG3339	FBgn0039510
CG10912	40.3721	4.83633	0.767881	6.29828	3.00971e-10	3.78447e-08	CG10912	FBgn0034296
GstD2	339.418	3.74531	0.603246	6.20859	5.34605e-10	6.65072e-08	GstD2	FBgn0010038
BomS6	2683.77	-1.00761	0.163135	-6.17655	6.55162e-10	8.0647e-08	BomS6	FBgn0040733
pHCl-2	43.7219	4.0726	0.660344	6.16739	6.94262e-10	8.45697e-08	pHCl-2	FBgn0039840
CG13992	25.3377	5.17141	0.843759	6.12901	8.84282e-10	1.06606e-07	CG13992	FBgn0031756
Calr	5624.83	0.680722	0.111438	6.10855	1.00541e-09	1.19972e-07	Calr	FBgn0005585
CG15093	1238.23	-0.993665	0.162749	-6.10549	1.02483e-09	1.21054e-07	CG15093	FBgn0034390
Nplp2	27560.6	-0.9884	0.162407	-6.08593	1.15819e-09	1.35439e-07	Nplp2	FBgn0040813
Listericin	27.1205	3.29742	0.54248	6.07841	1.21378e-09	1.40534e-07	Listericin	FBgn0033593
Rpn2	2227.71	0.614705	0.101212	6.07342	1.25218e-09	1.43558e-07	Rpn2	FBgn0028692
GstE9	812.388	-0.922832	0.153069	-6.02884	1.65137e-09	1.87487e-07	GstE9	FBgn0063491
Manf	1053.42	0.962341	0.159672	6.02698	1.67053e-09	1.87838e-07	Manf	FBgn0027095
CG34232	206.451	1.28877	0.213954	6.02357	1.70612e-09	1.90013e-07	CG34232	FBgn0085261
Galk	2278.25	-0.698728	0.116139	-6.0163	1.7845e-09	1.96867e-07	Galk	FBgn0263199
P58IPK	1242.95	1.09839	0.182679	6.01265	1.82515e-09	1.9947e-07	P58IPK	FBgn0037718
asRNA:CR46128	43.6879	3.43571	0.576694	5.95759	2.55978e-09	2.77167e-07	asRNA:CR46128	FBgn0267803
CG6503	4698.32	-1.08923	0.183104	-5.94867	2.70324e-09	2.90016e-07	CG6503	FBgn0040606
CG42816	40.0305	3.3201	0.56211	5.9065	3.49456e-09	3.71504e-07	CG42816	FBgn0261998
nudC	382.787	0.906651	0.153761	5.89651	3.71271e-09	3.89353e-07	nudC	FBgn0021768
CG6347	31.6273	2.92644	0.496361	5.89578	3.72905e-09	3.89353e-07	CG6347	FBgn0033874
qkr58E-3	1837.43	-0.618013	0.104944	-5.88897	3.88609e-09	4.02159e-07	qkr58E-3	FBgn0022984
COX5BL	40.1633	2.85771	0.486971	5.86834	4.40187e-09	4.51539e-07	COX5BL	FBgn0031831
srl	248.961	1.04406	0.178825	5.83845	5.26874e-09	5.35762e-07	srl	FBgn0037248
deltaTry	52.1858	-2.76766	0.48224	-5.73917	9.51403e-09	9.53506e-07	deltaTry	FBgn0010358
CG6910	4099.2	-0.933356	0.162642	-5.73871	9.53995e-09	9.53506e-07	CG6910	FBgn0036262
Cks30A	229.177	-1.25567	0.219668	-5.71623	1.08914e-08	1.07936e-06	Cks30A	FBgn0010314
Argl	930.168	-0.825845	0.144708	-5.70696	1.15012e-08	1.13021e-06	Argl	FBgn0032076
CG13321	471.371	3.67698	0.646169	5.69043	1.26723e-08	1.23491e-06	CG13321	FBgn0033787
CG7322	454.264	-1.1719	0.206088	-5.68643	1.29723e-08	1.2537e-06	CG7322	FBgn0030968
CG3902	3151	-0.751261	0.132241	-5.68099	1.33919e-08	1.28365e-06	CG3902	FBgn0036824
CG43349	46.6802	7.43207	1.31192	5.66503	1.46996e-08	1.39754e-06	CG43349	FBgn0263081
pug	2523.49	-0.844174	0.149199	-5.65803	1.53122e-08	1.44404e-06	pug	FBgn0020385
CG15423	14.2572	7.6015	1.34594	5.6477	1.62605e-08	1.5212e-06	CG15423	FBgn0031580
retinin	1631.5	-0.582916	0.103542	-5.62976	1.80456e-08	1.66957e-06	retinin	FBgn0040074
ref(2)P	5558.96	0.521282	0.0926076	5.62894	1.8132e-08	1.66957e-06	ref(2)P	FBgn0003231
CG43055	57.9592	7.74268	1.37873	5.61583	1.95624e-08	1.78721e-06	CG43055	FBgn0262357
GstD5	35.6743	3.41819	0.610062	5.60301	2.10663e-08	1.90968e-06	GstD5	FBgn0010041
Muc12Ea	85.7118	2.05401	0.367339	5.59159	2.25004e-08	2.024e-06	Muc12Ea	FBgn0052602
CG7702	237.156	1.01934	0.182701	5.57929	2.415e-08	2.1558e-06	CG7702	FBgn0038638
CG7017	29.3023	3.20188	0.574235	5.5759	2.46248e-08	2.18153e-06	CG7017	FBgn0036951
Mthfs	428.453	-1.12742	0.202424	-5.56959	2.5534e-08	2.24507e-06	Mthfs	FBgn0085453
CG11594	1209.62	-0.708029	0.127257	-5.56379	2.63979e-08	2.3037e-06	CG11594	FBgn0035484
CG44250	183.426	4.85629	0.876121	5.54294	2.97433e-08	2.57643e-06	CG44250	FBgn0265185
CG31548	643.215	-0.858912	0.155256	-5.53222	3.16209e-08	2.71893e-06	CG31548	FBgn0051548
TotX	117.736	-1.536	0.278248	-5.52025	3.38513e-08	2.88947e-06	TotX	FBgn0044810
Spn43Ab	4683.22	-0.747637	0.135856	-5.50314	3.73096e-08	3.16074e-06	Spn43Ab	FBgn0024293
CG31821	30.6331	2.97916	0.541478	5.50191	3.75699e-08	3.16074e-06	CG31821	FBgn0051821
l(3)80Fg	5607.96	-0.477988	0.0870262	-5.49247	3.96357e-08	3.31071e-06	l(3)80Fg	FBgn0287183
CG31313	788.685	-1.14264	0.208128	-5.4901	4.01712e-08	3.33165e-06	CG31313	FBgn0051313
mex1	21.3393	4.44582	0.810659	5.4842	4.15346e-08	3.3991e-06	mex1	FBgn0004228
shf	236.724	-1.05823	0.192964	-5.48407	4.15659e-08	3.3991e-06	shf	FBgn0003390
FASN3	57.4765	1.91425	0.349178	5.48217	4.20142e-08	3.40533e-06	FASN3	FBgn0287184
Est-6	5705.72	-0.700949	0.12788	-5.48129	4.22244e-08	3.40533e-06	Est-6	FBgn0000592
CG2233	14045.3	-0.897507	0.164003	-5.47252	4.43688e-08	3.55376e-06	CG2233	FBgn0029990
lncRNA:CR45456	278.122	-1.23913	0.22735	-5.45034	5.02737e-08	3.99932e-06	lncRNA:CR45456	FBgn0267012
Rpn1	2336.81	0.532357	0.0982053	5.42086	5.93124e-08	4.68648e-06	Rpn1	FBgn0028695
mt:lrRNA	1.51026e+06	-0.564263	0.104345	-5.40768	6.38452e-08	5.01078e-06	mt:lrRNA	FBgn0013686
CG34291	139.091	1.28549	0.238317	5.39403	6.8896e-08	5.36071e-06	CG34291	FBgn0085320
CG44251	24.6231	3.68327	0.682949	5.39318	6.92207e-08	5.36071e-06	CG44251	FBgn0265186
lmd	18.318	4.70974	0.882664	5.33582	9.51143e-08	7.31754e-06	lmd	FBgn0039039
Ggamma30A	86567.2	-0.435158	0.0816571	-5.32909	9.87087e-08	7.54444e-06	Ggamma30A	FBgn0267252
CG6067	695.738	-0.907891	0.170942	-5.31109	1.08971e-07	8.2747e-06	CG6067	FBgn0029828
BomBc1	92.9328	2.09784	0.396998	5.28425	1.2622e-07	9.52268e-06	BomBc1	FBgn0034328
CG31248	1177.56	-0.561321	0.106266	-5.28222	1.27625e-07	9.56699e-06	CG31248	FBgn0051248
CG8665	181.385	-1.31612	0.249568	-5.27357	1.33794e-07	9.96556e-06	CG8665	FBgn0032945
aay	2800.38	-0.542836	0.103391	-5.25031	1.51847e-07	1.12386e-05	aay	FBgn0023129
Gabat	13676.5	-0.483494	0.0922868	-5.23904	1.61415e-07	1.18716e-05	Gabat	FBgn0036927
lncRNA:CR43650	313.994	-1.14418	0.218464	-5.23738	1.62869e-07	1.19037e-05	lncRNA:CR43650	FBgn0263659
dsb	838.598	-0.680218	0.130251	-5.22235	1.76666e-07	1.28318e-05	dsb	FBgn0035290
lncRNA:CR45457	149.182	-1.30306	0.250656	-5.19861	2.00787e-07	1.44938e-05	lncRNA:CR45457	FBgn0267013
CG6295	371.376	6.50257	1.25529	5.18011	2.21752e-07	1.5909e-05	CG6295	FBgn0039471
CG4822	621.35	-0.79969	0.154628	-5.17171	2.31957e-07	1.65397e-05	CG4822	FBgn0031220
CG16756	306.173	-1.04412	0.201994	-5.16909	2.35231e-07	1.66715e-05	CG16756	FBgn0029765
Bace	610.574	7.76209	1.50272	5.16536	2.39972e-07	1.6905e-05	Bace	FBgn0032049
Mpc1	1912.92	-0.608591	0.117967	-5.15898	2.48296e-07	1.73867e-05	Mpc1	FBgn0038662
Ubi-p5E	17313.3	-0.487981	0.0946455	-5.15588	2.52441e-07	1.75717e-05	Ubi-p5E	FBgn0086558
CG31776	38.9532	2.10397	0.409653	5.13599	2.80656e-07	1.93884e-05	CG31776	FBgn0051776
Pdh	13753.6	-0.858957	0.167295	-5.13439	2.83066e-07	1.93884e-05	Pdh	FBgn0011693
HmgZ	4955.56	-0.576001	0.112191	-5.13409	2.83514e-07	1.93884e-05	HmgZ	FBgn0010228
Decay	68.7552	2.66987	0.520298	5.13142	2.8756e-07	1.95507e-05	Decay	FBgn0028381
CG7135	1492.54	-0.903394	0.17612	-5.12942	2.90642e-07	1.9646e-05	CG7135	FBgn0030895
SPARC	5453.31	-0.645466	0.126182	-5.11534	3.13173e-07	2.09891e-05	SPARC	FBgn0026562
Gart	1392.54	-0.700491	0.136954	-5.11478	3.14101e-07	2.09891e-05	Gart	FBgn0000053
Rh50	5979.27	-0.534424	0.104562	-5.11106	3.2036e-07	2.12857e-05	Rh50	FBgn0028699
asRNA:CR44181	158.032	-1.11142	0.219315	-5.06771	4.02621e-07	2.66003e-05	asRNA:CR44181	FBgn0265070
CG5493	544.492	-0.828105	0.163732	-5.05768	4.2438e-07	2.78803e-05	CG5493	FBgn0034364
Cyt-b5-r	5534.34	-0.875831	0.1738	-5.03929	4.67263e-07	3.05261e-05	Cyt-b5-r	FBgn0000406
Drs	419.673	1.25316	0.248974	5.03328	4.82157e-07	3.13199e-05	Drs	FBgn0283461
CG8654	462.904	1.18622	0.235723	5.03224	4.8477e-07	3.13199e-05	CG8654	FBgn0034479
Act79B	2350.58	-0.887056	0.176768	-5.0182	5.21567e-07	3.35121e-05	Act79B	FBgn0000045
CG8908	77.581	1.47403	0.293898	5.01544	5.29121e-07	3.38117e-05	CG8908	FBgn0034493
vri	1203.42	0.61567	0.122891	5.00989	5.44624e-07	3.46132e-05	vri	FBgn0016076
CG9636	3023.77	0.580121	0.115913	5.00478	5.5925e-07	3.53507e-05	CG9636	FBgn0037556
CG5404	1505.88	-0.560947	0.112227	-4.99834	5.78268e-07	3.63563e-05	CG5404	FBgn0038354
CG9270	142.445	1.38084	0.277444	4.977	6.4576e-07	4.01196e-05	CG9270	FBgn0032908
lncRNA:CR44936	15.7344	4.45073	0.894345	4.97653	6.47352e-07	4.01196e-05	lncRNA:CR44936	FBgn0266241
CG1468	1152.21	-0.78257	0.157262	-4.97621	6.48418e-07	4.01196e-05	CG1468	FBgn0030157
NO66	282.063	0.884889	0.177864	4.9751	6.52155e-07	4.01384e-05	NO66	FBgn0266570
Lfg	79.1338	2.06279	0.415766	4.96142	6.9978e-07	4.28441e-05	Lfg	FBgn0025692
CG1092	372.445	-0.888659	0.179276	-4.95692	7.16195e-07	4.36208e-05	CG1092	FBgn0037228
Elal	673.436	-0.788777	0.159336	-4.95039	7.40663e-07	4.48773e-05	Elal	FBgn0013949
CG5011	88.8275	6.19204	1.25258	4.94344	7.67555e-07	4.6267e-05	CG5011	FBgn0040723
Muc55B	11.2693	7.26808	1.48264	4.90212	9.48065e-07	5.68547e-05	Muc55B	FBgn0034294
y	2488.71	0.485239	0.0990342	4.89972	9.59751e-07	5.7025e-05	y	FBgn0004034
CG16739	137.011	1.14546	0.233791	4.89953	9.60657e-07	5.7025e-05	CG16739	FBgn0034505
hll	55.9557	-2.03573	0.416728	-4.88503	1.03414e-06	6.08988e-05	hll	FBgn0286723
stac	378.788	0.877808	0.179709	4.88461	1.03633e-06	6.08988e-05	stac	FBgn0266719
CG5793	857.404	-0.659148	0.135115	-4.87842	1.06937e-06	6.25258e-05	CG5793	FBgn0038858
Ir93a	32.0344	2.50922	0.515627	4.86634	1.13684e-06	6.61403e-05	Ir93a	FBgn0259215
CG4476	152.827	-1.11679	0.22989	-4.85795	1.18607e-06	6.86627e-05	CG4476	FBgn0035969
LManII	4675.22	-0.581778	0.119782	-4.85697	1.19195e-06	6.86632e-05	LManII	FBgn0027611
Mdr50	264.399	4.84345	0.998333	4.85153	1.22512e-06	7.02281e-05	Mdr50	FBgn0010241
Cam	125057	-0.593377	0.122369	-4.8491	1.24023e-06	7.07475e-05	Cam	FBgn0000253
ATPsynB	8967.69	-0.594717	0.122909	-4.83866	1.30716e-06	7.42035e-05	ATPsynB	FBgn0019644
CG15422	23.9771	4.42224	0.914245	4.83704	1.31784e-06	7.44484e-05	CG15422	FBgn0031579
CG5421	23.7269	3.23499	0.668958	4.83586	1.32568e-06	7.45314e-05	CG5421	FBgn0032434
mesh	228.827	1.78533	0.369707	4.82905	1.37186e-06	7.67588e-05	mesh	FBgn0051004
ppk18	14.9343	5.77984	1.19821	4.82374	1.40892e-06	7.84568e-05	ppk18	FBgn0265001
CG17896	3138.39	-0.532682	0.110661	-4.81366	1.48191e-06	8.18514e-05	CG17896	FBgn0023537
CG34376	962.216	-0.600467	0.124749	-4.81339	1.48388e-06	8.18514e-05	CG34376	FBgn0085405
qm	2996.12	0.467377	0.0971195	4.81239	1.49137e-06	8.18782e-05	qm	FBgn0019662
Obp99b	1954.83	-1.1006	0.229244	-4.80099	1.57881e-06	8.6274e-05	Obp99b	FBgn0039685
Nepl11	2025.83	-0.789059	0.164746	-4.78955	1.67158e-06	9.09185e-05	Nepl11	FBgn0037230
asRNA:CR45479	846.183	0.712311	0.148941	4.7825	1.73126e-06	9.37288e-05	asRNA:CR45479	FBgn0267035
Cyp4g1	34.9852	4.62425	0.967711	4.77855	1.76568e-06	9.51516e-05	Cyp4g1	FBgn0010019
CG3009	2531.88	0.524771	0.109857	4.77687	1.78041e-06	9.55054e-05	CG3009	FBgn0029720
Neb-cGP	3578.98	-0.627361	0.131531	-4.76969	1.84509e-06	9.85227e-05	Neb-cGP	FBgn0083167
Snap25	14702.9	-0.473546	0.0993203	-4.76787	1.86187e-06	9.89671e-05	Snap25	FBgn0011288
Spn55B	258.346	0.968898	0.203258	4.76685	1.87131e-06	9.90185e-05	Spn55B	FBgn0028983
UQCR-11	1923.9	-0.536348	0.11254	-4.76583	1.88081e-06	9.90731e-05	UQCR-11	FBgn0260008
nrv3	80994	-0.393984	0.0829637	-4.74888	2.04551e-06	0.000107265	nrv3	FBgn0032946
CG10516	326.172	-0.883146	0.18637	-4.73867	2.1512e-06	0.000112304	CG10516	FBgn0036549
ATPsynO	6751.27	-0.549549	0.116071	-4.7346	2.19491e-06	0.000114077	ATPsynO	FBgn0016691
Inx2	6735.49	-0.45622	0.0967931	-4.71335	2.43677e-06	0.000126	Inx2	FBgn0027108
CG9451	379.479	-0.819029	0.173796	-4.71259	2.44586e-06	0.000126	CG9451	FBgn0036876
TER94	4712.79	0.502792	0.106788	4.7083	2.4979e-06	0.000127968	TER94	FBgn0286784
CG4928	608.795	-1.18739	0.252227	-4.70764	2.50596e-06	0.000127968	CG4928	FBgn0027556
tsh	236.123	0.876421	0.186414	4.70148	2.58277e-06	0.000131317	tsh	FBgn0003866
ogre	4941.32	-0.460273	0.0979854	-4.69736	2.63547e-06	0.000133416	ogre	FBgn0004646
CG31288	145.126	2.23836	0.476818	4.69436	2.67443e-06	0.000134805	CG31288	FBgn0051288
psd	14.7224	3.86923	0.825568	4.68674	2.77589e-06	0.000139318	psd	FBgn0086265
lovit	1592.4	-0.732159	0.156296	-4.68442	2.80752e-06	0.000140304	lovit	FBgn0267429
CG14688	1427.68	-0.522931	0.111884	-4.67388	2.95555e-06	0.000147073	CG14688	FBgn0037819
GstE12	4152.58	-0.662278	0.141734	-4.6727	2.9727e-06	0.0001473	GstE12	FBgn0027590
CG10116	22.0541	3.28057	0.705265	4.65155	3.29446e-06	0.000161895	CG10116	FBgn0036367
UGP	2846	-0.462809	0.0994962	-4.65152	3.29493e-06	0.000161895	UGP	FBgn0035978
GAPsec	448.414	-0.79621	0.17148	-4.64317	3.43098e-06	0.000167874	GAPsec	FBgn0035916
CG6767	5832.08	-0.398577	0.0860548	-4.63167	3.62728e-06	0.000176739	CG6767	FBgn0036030
Rpn6	1673.52	0.541256	0.116968	4.62737	3.70332e-06	0.000179695	Rpn6	FBgn0028689
mt:ATPase6	71945.1	-0.542869	0.117369	-4.62534	3.73993e-06	0.000180722	mt:ATPase6	FBgn0013672
roh	4498.53	-0.585395	0.126746	-4.61864	3.86263e-06	0.000185883	roh	FBgn0250838
CG40485	1311.84	-0.643821	0.13951	-4.61486	3.93356e-06	0.000188521	CG40485	FBgn0069973
CG5162	496.69	-0.698633	0.151508	-4.61119	4.00373e-06	0.000191101	CG5162	FBgn0030828
CG17691	1519.82	-0.485973	0.105422	-4.60977	4.03119e-06	0.000191629	CG17691	FBgn0039993
CCT5	717.817	0.778344	0.16898	4.60611	4.10262e-06	0.000194235	CCT5	FBgn0010621
Echs1	1400.76	-0.673801	0.146354	-4.60392	4.14603e-06	0.000195174	Echs1	FBgn0033879
Prosalpha3	977.536	0.629936	0.136841	4.60343	4.15584e-06	0.000195174	Prosalpha3	FBgn0261394
Ugt303B3	38.4294	3.5166	0.765407	4.59442	4.3396e-06	0.000202989	Ugt303B3	FBgn0039085
CG6484	217.346	4.19133	0.913022	4.59061	4.41942e-06	0.000205899	CG6484	FBgn0034247
CG34331	725.177	-0.783381	0.170727	-4.58851	4.46431e-06	0.000207165	CG34331	FBgn0085360
CG6511	314.809	0.791093	0.172731	4.57991	4.65186e-06	0.000215015	CG6511	FBgn0035923
CCT3	820.168	0.58683	0.128411	4.56995	4.87847e-06	0.000224602	CCT3	FBgn0015019
jdp	14895.5	-0.438339	0.0961499	-4.55891	5.14203e-06	0.000235613	jdp	FBgn0027654
CG11313	653.002	-0.794915	0.174436	-4.55705	5.18769e-06	0.000235613	CG11313	FBgn0039798
Ldsdh1	760.29	-0.597194	0.131051	-4.55698	5.18954e-06	0.000235613	Ldsdh1	FBgn0029994
Glt	4910.96	-0.631491	0.138587	-4.55662	5.19824e-06	0.000235613	Glt	FBgn0001114
shv	609.056	0.590463	0.129675	4.55342	5.27808e-06	0.000237307	shv	FBgn0031256
Prosbeta7	1130.83	0.587899	0.129131	4.55273	5.29543e-06	0.000237307	Prosbeta7	FBgn0250746
Rpn5	1642.02	0.496013	0.108949	4.55269	5.29648e-06	0.000237307	Rpn5	FBgn0028690
Gs2	53982.6	-0.401247	0.0883564	-4.54123	5.59261e-06	0.000249618	Gs2	FBgn0001145
CG2493	919.945	-0.656755	0.144649	-4.54033	5.61651e-06	0.000249732	CG2493	FBgn0032864
CG9380	132.096	2.25648	0.497423	4.53635	5.72358e-06	0.000253063	CG9380	FBgn0035094
gsb-n	12.9112	5.54286	1.22199	4.53594	5.73471e-06	0.000253063	gsb-n	FBgn0001147
tobi	1806.91	-1.17026	0.258307	-4.53049	5.88478e-06	0.000258709	tobi	FBgn0261575
Pu	2139.89	-0.631601	0.139566	-4.52547	6.02608e-06	0.000263929	Pu	FBgn0003162
Ance-3	127.629	1.0562	0.233653	4.5204	6.17238e-06	0.000269327	Ance-3	FBgn0032536
Mal-A7	230.864	7.80654	1.72904	4.51497	6.33256e-06	0.00027529	Mal-A7	FBgn0033296
FarO	146.373	-1.09125	0.24179	-4.51321	6.38543e-06	0.00027656	FarO	FBgn0023550
olf186-M	219.817	-0.849912	0.188402	-4.51117	6.44712e-06	0.000278202	olf186-M	FBgn0015522
Adgf-D	2422.85	-0.452069	0.100263	-4.50882	6.51879e-06	0.00028026	Adgf-D	FBgn0038172
dpr21	1177.49	-0.560419	0.124493	-4.50159	6.74463e-06	0.000288728	dpr21	FBgn0260995
Nep2	503.068	-0.690518	0.153416	-4.50095	6.76513e-06	0.000288728	Nep2	FBgn0027570
stv	2825.01	0.524502	0.116707	4.49417	6.98407e-06	0.000296988	stv	FBgn0086708
Desat1	26294.6	-0.566901	0.12619	-4.49244	7.04117e-06	0.000298331	Desat1	FBgn0086687
Gapdh2	16441.7	-0.427587	0.0956077	-4.47231	7.73799e-06	0.000326672	Gapdh2	FBgn0001092
CG11236	287.792	-0.860352	0.192458	-4.47034	7.80961e-06	0.000328509	CG11236	FBgn0031860
D2hgdh	1800.44	-0.788914	0.176635	-4.46635	7.95654e-06	0.00033349	D2hgdh	FBgn0023507
Treh	9967.8	0.415144	0.0930346	4.46226	8.11007e-06	0.000338711	Treh	FBgn0003748
GstD10	105.902	4.18413	0.939103	4.45545	8.3718e-06	0.000348398	GstD10	FBgn0042206
CG11400	886.992	-0.77633	0.174368	-4.45224	8.49796e-06	0.000351556	CG11400	FBgn0034198
Ugt35C1	690.048	-0.561859	0.126204	-4.45199	8.50782e-06	0.000351556	Ugt35C1	FBgn0040256
COX7A	5543.33	-0.59809	0.13437	-4.45106	8.54489e-06	0.000351845	COX7A	FBgn0040529
CG13930	17.4853	3.71526	0.835618	4.44612	8.74351e-06	0.00035876	CG13930	FBgn0035256
zyd	4112.44	-0.435427	0.0982292	-4.43276	9.30341e-06	0.000380399	zyd	FBgn0265767
lncRNA:CR43417	159.488	-0.953636	0.215189	-4.43162	9.35258e-06	0.000381077	lncRNA:CR43417	FBgn0263336
scyl	7488.43	-0.474985	0.107207	-4.43056	9.39907e-06	0.000381641	scyl	FBgn0041094
COX4	10780.4	-0.536794	0.121301	-4.42529	9.63138e-06	0.000389721	COX4	FBgn0032833
CG9396	408.433	-0.815722	0.184519	-4.4208	9.83375e-06	0.000396538	CG9396	FBgn0037714
TTLL4B	27.3119	2.28447	0.517218	4.41683	1.00157e-05	0.000402486	TTLL4B	FBgn0031574
lncRNA:CR45232	19.4406	2.9226	0.661897	4.41549	1.0078e-05	0.000403601	lncRNA:CR45232	FBgn0267793
cype	4543.9	-0.57861	0.131192	-4.4104	1.0318e-05	0.000410834	cype	FBgn0015031
IM4	5368.15	-0.634599	0.143894	-4.41017	1.03288e-05	0.000410834	IM4	FBgn0040653
Got2	5136.13	-0.49037	0.111243	-4.40809	1.04288e-05	0.000413405	Got2	FBgn0001125
asRNA:CR45875	190.181	-0.855679	0.194284	-4.40427	1.0614e-05	0.000419323	asRNA:CR45875	FBgn0267535
CG3987	62.0825	1.94623	0.442093	4.40231	1.07104e-05	0.000421709	CG3987	FBgn0038292
cDIP	213.581	-1.14082	0.259256	-4.40035	1.08077e-05	0.000424111	cDIP	FBgn0038865
CG43060	11.3956	5.37527	1.2298	4.37086	1.23756e-05	0.000483349	CG43060	FBgn0262362
CG3734	16.0938	6.80348	1.55688	4.36994	1.24279e-05	0.000483349	CG3734	FBgn0038700
CG10725	272.037	1.05096	0.240509	4.36971	1.24413e-05	0.000483349	CG10725	FBgn0036362
Tsf1	34157.8	-0.669848	0.153326	-4.36879	1.24936e-05	0.000483774	Tsf1	FBgn0022355
Rpn8	1345.7	0.490315	0.112258	4.36774	1.25541e-05	0.000484512	Rpn8	FBgn0002787
CG42749	20.1593	2.83576	0.650023	4.36255	1.28552e-05	0.000494503	CG42749	FBgn0261803
tsl	452.993	-0.82576	0.189754	-4.35175	1.35054e-05	0.000517812	tsl	FBgn0003867
Hex-C	927.444	-0.682716	0.157061	-4.34683	1.3812e-05	0.000527141	Hex-C	FBgn0001187
CG7834	2053.6	-0.711876	0.163785	-4.3464	1.38389e-05	0.000527141	CG7834	FBgn0039697
Sil1	656.079	1.15884	0.266735	4.34456	1.39558e-05	0.000529867	Sil1	FBgn0039296
Vha100-5	54.7273	6.08561	1.40128	4.3429	1.40612e-05	0.000531934	Vha100-5	FBgn0032373
alrm	7005.4	-0.38976	0.0897593	-4.34228	1.41012e-05	0.000531934	alrm	FBgn0039332
CG7630	4336.55	-0.494075	0.113821	-4.34082	1.41949e-05	0.000532933	CG7630	FBgn0040793
BomS4	370.369	-0.814255	0.187597	-4.34045	1.42188e-05	0.000532933	BomS4	FBgn0034330
CG12512	636.553	-0.57482	0.132482	-4.33885	1.43229e-05	0.00053512	CG12512	FBgn0031703
Sidpn	948.356	0.669534	0.154384	4.33682	1.44561e-05	0.000538375	Sidpn	FBgn0032741
COX8	4090.78	-0.573465	0.132261	-4.33587	1.45186e-05	0.000538987	COX8	FBgn0263911
Mal-A5	1614.54	-0.532292	0.12293	-4.33004	1.49084e-05	0.000551704	Mal-A5	FBgn0050359
Oatp33Ea	522.616	0.899306	0.207862	4.32647	1.5152e-05	0.00055895	Oatp33Ea	FBgn0032433
flw	7921.4	-0.377748	0.0874028	-4.32192	1.54674e-05	0.000568793	flw	FBgn0000711
CG3713	95.5066	-1.45164	0.336044	-4.3198	1.56174e-05	0.000572507	CG3713	FBgn0040343
nrv2	31095	-0.414165	0.0960606	-4.3115	1.6215e-05	0.000590275	nrv2	FBgn0015777
UK114	834.446	-0.855155	0.198346	-4.31142	1.62207e-05	0.000590275	UK114	FBgn0086691
CG31345	1514.12	-0.552035	0.128053	-4.31098	1.62535e-05	0.000590275	CG31345	FBgn0051345
NUCB1	2787.18	0.423661	0.0984089	4.3051	1.66907e-05	0.000604277	NUCB1	FBgn0052190
pre-rRNA:CR45845	270.5	-0.883487	0.205341	-4.30254	1.6885e-05	0.000609424	pre-rRNA:CR45845	FBgn0267505
CG2918	4268.64	0.464859	0.108096	4.30043	1.7047e-05	0.000613376	CG2918	FBgn0023529
UQCR-14	4176.38	-0.574296	0.133716	-4.2949	1.74769e-05	0.000626915	UQCR-14	FBgn0030733
CG9498	1262.44	0.938926	0.218884	4.28961	1.78984e-05	0.000639364	CG9498	FBgn0031801
IMPPP	1174.52	0.512162	0.119408	4.28918	1.79333e-05	0.000639364	IMPPP	FBgn0283462
vnd	82.5551	2.09889	0.489571	4.2872	1.80936e-05	0.00064312	vnd	FBgn0261930
CG16772	827.368	0.765954	0.178878	4.28198	1.85237e-05	0.000656413	CG16772	FBgn0032835
Rpn3	1268.56	0.541194	0.126418	4.281	1.86052e-05	0.000657308	Rpn3	FBgn0261396
Cyp6g1	2391.66	-0.771764	0.180407	-4.27792	1.88652e-05	0.000664486	Cyp6g1	FBgn0025454
CG6723	2434.09	-0.440228	0.102999	-4.2741	1.91912e-05	0.000673941	CG6723	FBgn0037895
CG14757	1478.5	-0.574856	0.1351	-4.25504	2.09014e-05	0.000731798	CG14757	FBgn0033274
CAH2	1104.03	-0.586944	0.138101	-4.2501	2.13672e-05	0.000743252	CAH2	FBgn0027843
TpnC41C	70.2983	-2.51947	0.592823	-4.24995	2.13823e-05	0.000743252	TpnC41C	FBgn0013348
Prosbeta2	937.404	0.589274	0.138667	4.24956	2.14192e-05	0.000743252	Prosbeta2	FBgn0023174
CG31324	1672.66	0.546696	0.128753	4.24607	2.17549e-05	0.000752669	CG31324	FBgn0051324
ATPsyndelta	4257.94	-0.463216	0.109126	-4.24479	2.18801e-05	0.000754766	ATPsyndelta	FBgn0028342
PGRP-SC2	21.2814	3.70223	0.872794	4.24182	2.21718e-05	0.000762578	PGRP-SC2	FBgn0043575
CG13870	33.9811	1.81415	0.427822	4.24043	2.23097e-05	0.000765072	CG13870	FBgn0034506
CG1299	178.532	0.892918	0.211197	4.2279	2.35883e-05	0.000806554	CG1299	FBgn0035501
frm	76.8601	1.27318	0.301242	4.22643	2.37428e-05	0.000809469	frm	FBgn0035612
CCT8	1002.84	0.485696	0.114955	4.22509	2.38847e-05	0.000811941	CCT8	FBgn0284436
vkg	8273.95	-0.514384	0.122361	-4.20383	2.62435e-05	0.000889542	vkg	FBgn0016075
CG6357	3218.81	-0.450542	0.107292	-4.1992	2.67861e-05	0.00090531	CG6357	FBgn0033875
Ubi-p63E	14042.5	-0.353406	0.084179	-4.19826	2.68971e-05	0.000906439	Ubi-p63E	FBgn0003943
Cyp4s3	289.362	-0.796836	0.190016	-4.19352	2.74657e-05	0.000922942	Cyp4s3	FBgn0030615
CG14329	29.5751	-2.51825	0.600689	-4.19227	2.76179e-05	0.000925396	CG14329	FBgn0038525
COX7C	4651.32	-0.575181	0.137452	-4.18461	2.85656e-05	0.000952451	COX7C	FBgn0040773
CG10910	152.701	-1.19418	0.285387	-4.18443	2.85882e-05	0.000952451	CG10910	FBgn0034289
lncRNA:roX2	1743.38	-0.475675	0.113879	-4.17702	2.95348e-05	0.000981194	lncRNA:roX2	FBgn0019660
CG30340	6.40035	6.44916	1.54556	4.1727	3.01009e-05	0.000997168	CG30340	FBgn0050340
Tsp42Ed	306.41	0.989321	0.237459	4.16628	3.09617e-05	0.00102162	Tsp42Ed	FBgn0029507
CG43366	39.1842	1.96973	0.472823	4.16589	3.10137e-05	0.00102162	CG43366	FBgn0263109
pAbp	41464.7	-0.539683	0.129703	-4.16092	3.1697e-05	0.00104119	pAbp	FBgn0265297
Cyp12e1	376.521	-0.614085	0.147662	-4.15871	3.20051e-05	0.00104837	Cyp12e1	FBgn0037817
SIFaR	793.257	0.770739	0.185584	4.15305	3.28076e-05	0.00107165	SIFaR	FBgn0038880
CG12177	1482.09	-0.573013	0.13805	-4.15075	3.31386e-05	0.00107945	CG12177	FBgn0030510
mtg	71.3993	1.39898	0.337458	4.14563	3.38876e-05	0.00110078	mtg	FBgn0260386
levy	7517.91	-0.5012	0.121104	-4.13859	3.49446e-05	0.00112973	levy	FBgn0034877
Hn	2154.8	-0.625107	0.151067	-4.13795	3.50425e-05	0.00112973	Hn	FBgn0001208
CG9302	246.456	0.699122	0.168961	4.13778	3.50686e-05	0.00112973	CG9302	FBgn0032514
CG8468	805.954	-0.639967	0.154916	-4.13106	3.611e-05	0.00116008	CG8468	FBgn0033913
Cpr50Ca	19.3498	2.63379	0.637816	4.12939	3.63727e-05	0.00116532	Cpr50Ca	FBgn0033867
Gip	416.029	-0.677314	0.164209	-4.12471	3.712e-05	0.00118601	Gip	FBgn0011770
CG17633	59.5129	-1.83743	0.445912	-4.12061	3.77873e-05	0.00120404	CG17633	FBgn0032144
Rh4	12006.1	-0.669551	0.162972	-4.10837	3.98463e-05	0.0012662	Rh4	FBgn0003250
Nepl21	789.609	-0.685696	0.166937	-4.10751	3.9994e-05	0.00126745	Nepl21	FBgn0027578
Rpt2	1614.86	0.48688	0.118601	4.10518	4.04007e-05	0.00127688	Rpt2	FBgn0015282
CG17224	315.592	-0.917155	0.22433	-4.08842	4.34324e-05	0.001369	CG17224	FBgn0031489
28SrRNA-Psi:CR45851	148.085	-1.13363	0.277506	-4.08504	4.40688e-05	0.00138532	28SrRNA-Psi:CR45851	FBgn0267511
BomS1	446.392	0.777751	0.190479	4.08314	4.44313e-05	0.00139297	BomS1	FBgn0034329
Nmdmc	510.573	-0.773805	0.189639	-4.08042	4.49548e-05	0.00140562	Nmdmc	FBgn0010222
CG16743	776.244	-0.476362	0.116802	-4.07838	4.53516e-05	0.00141424	CG16743	FBgn0032322
CG17549	1174.33	-0.571373	0.140223	-4.07475	4.6063e-05	0.00143261	CG17549	FBgn0032774
pinta	454.605	-0.855468	0.210006	-4.07355	4.63028e-05	0.00143625	pinta	FBgn0038966
CG15201	5432.31	-0.569741	0.140138	-4.06557	4.79157e-05	0.00148234	CG15201	FBgn0030272
CG6770	10896.7	-0.49939	0.122888	-4.06378	4.82845e-05	0.00148981	CG6770	FBgn0032400
CG6465	774.379	-0.587098	0.144816	-4.05411	5.03261e-05	0.00154845	CG6465	FBgn0037818
asRNA:CR43464	104.587	-1.20703	0.297773	-4.05353	5.04498e-05	0.00154845	asRNA:CR43464	FBgn0263441
asRNA:CR45133	14.3249	4.68477	1.15805	4.0454	5.22343e-05	0.00159903	asRNA:CR45133	FBgn0266626
CG14961	29.6726	2.06808	0.511609	4.04231	5.29282e-05	0.00161604	CG14961	FBgn0035439
CG42266	19.7655	2.37696	0.588215	4.04097	5.32303e-05	0.00162063	CG42266	FBgn0259151
ND-B14.7	3037.26	-0.5493	0.135951	-4.04042	5.33558e-05	0.00162063	ND-B14.7	FBgn0034576
CG11892	272.355	-0.67221	0.166534	-4.03647	5.42615e-05	0.00164387	CG11892	FBgn0039313
CG31259	7.58082	6.69703	1.66014	4.03401	5.48328e-05	0.00165689	CG31259	FBgn0051259
Rpn11	914.93	0.468672	0.116287	4.03031	5.57028e-05	0.00167884	Rpn11	FBgn0028694
CG31849	391.589	0.677527	0.168332	4.02494	5.69898e-05	0.00170888	CG31849	FBgn0051849
lncRNA:CR42765	25.53	2.01182	0.49984	4.02493	5.6992e-05	0.00170888	lncRNA:CR42765	FBgn0261833
OstDelta	1086.91	0.49312	0.122564	4.02337	5.73717e-05	0.00171587	OstDelta	FBgn0034277
CG9485	2658.33	-0.497125	0.123606	-4.02186	5.77411e-05	0.00171814	CG9485	FBgn0034618
CG43071	97.8351	-1.13445	0.282071	-4.02186	5.77413e-05	0.00171814	CG43071	FBgn0262481
CG17841	10029.9	-0.369025	0.0918257	-4.01876	5.85057e-05	0.00173646	CG17841	FBgn0028480
CG14629	2863.36	-0.661005	0.164595	-4.01595	5.92069e-05	0.00175282	CG14629	FBgn0040398
CG33301	125.353	3.25922	0.812358	4.01206	6.01922e-05	0.00177749	CG33301	FBgn0053301
CG15449	321.513	-0.824073	0.205452	-4.01102	6.04563e-05	0.0017808	CG15449	FBgn0031146
Rpt5	1244.27	0.456638	0.113992	4.00588	6.17857e-05	0.00181538	Rpt5	FBgn0028684
CG15784	712.476	0.697113	0.174057	4.00508	6.19952e-05	0.00181697	CG15784	FBgn0029766
path	3540.21	-0.484361	0.12103	-4.002	6.28095e-05	0.00183346	path	FBgn0036007
CG7542	198.579	5.94186	1.48487	4.00162	6.29113e-05	0.00183346	CG7542	FBgn0036738
Mal-A2	21.7346	3.9353	0.983551	4.00112	6.30438e-05	0.00183346	Mal-A2	FBgn0002569
ssp7	1409.08	-0.768217	0.192026	-4.00059	6.31848e-05	0.00183346	ssp7	FBgn0052667
Gel	7668.7	-0.484449	0.121422	-3.98981	6.61271e-05	0.00191408	Gel	FBgn0010225
CG6415	505.838	-0.766342	0.192204	-3.98714	6.68756e-05	0.00192678	CG6415	FBgn0032287
ATPsyngamma	9085.86	-0.47166	0.118298	-3.98707	6.68951e-05	0.00192678	ATPsyngamma	FBgn0020235
awd	5017.42	-0.59831	0.15009	-3.98634	6.71015e-05	0.00192797	awd	FBgn0000150
CG6283	10.4052	5.24451	1.31612	3.98484	6.7526e-05	0.00193541	CG6283	FBgn0039474
Aldh	10049.9	-0.455435	0.114332	-3.98346	6.79196e-05	0.00193955	Aldh	FBgn0012036
Pdfr	1596.33	-0.406398	0.102029	-3.98317	6.80021e-05	0.00193955	Pdfr	FBgn0260753
Obp28a	21.6878	-3.26366	0.820993	-3.97526	7.03029e-05	0.00199943	Obp28a	FBgn0011283
pre-rRNA:CR45847	222.15	-0.862146	0.216972	-3.97354	7.08124e-05	0.00199943	pre-rRNA:CR45847	FBgn0267507
CG1774	356.138	-0.710214	0.178749	-3.97324	7.09027e-05	0.00199943	CG1774	FBgn0039856
Rh3	10790.9	-0.730316	0.183812	-3.97317	7.0923e-05	0.00199943	Rh3	FBgn0003249
CG8745	5293.32	-0.348595	0.0877398	-3.97306	7.09563e-05	0.00199943	CG8745	FBgn0036381
CG33640	15.1712	2.72241	0.685325	3.97243	7.11426e-05	0.00199986	CG33640	FBgn0053640
Hexo1	1836.5	-0.567202	0.14291	-3.96896	7.21865e-05	0.00202434	Hexo1	FBgn0041630
Gapdh1	15925.3	-0.357227	0.0901468	-3.96273	7.40976e-05	0.00207296	Gapdh1	FBgn0001091
CG43191	13.6908	3.4671	0.875559	3.95987	7.499e-05	0.00209292	CG43191	FBgn0262820
asRNA:CR45161	471.091	-0.596948	0.150773	-3.95926	7.51835e-05	0.00209332	asRNA:CR45161	FBgn0266654
CG14153	220.291	-0.904687	0.228688	-3.95599	7.62185e-05	0.0021171	CG14153	FBgn0036094
CAH9	313.693	0.688338	0.174039	3.95508	7.65089e-05	0.00212013	CAH9	FBgn0039486
ND-MWFE	1699.12	-0.551142	0.139407	-3.95347	7.70269e-05	0.00212944	ND-MWFE	FBgn0085468
bgm	945.378	-0.761433	0.192712	-3.95114	7.77802e-05	0.00214519	bgm	FBgn0027348
CG44242	1178.52	-0.542768	0.137437	-3.94923	7.84044e-05	0.00215732	CG44242	FBgn0265177
CG6231	943.43	-0.522364	0.132316	-3.94785	7.88568e-05	0.00216468	CG6231	FBgn0038720
CG33080	1079.16	-0.562013	0.142418	-3.94621	7.93977e-05	0.00217442	CG33080	FBgn0053080
CG8230	1282.61	0.432379	0.109686	3.94199	8.08083e-05	0.00220788	CG8230	FBgn0027607
CycG	21749.4	-0.384025	0.0974881	-3.9392	8.17539e-05	0.00222851	CycG	FBgn0039858
Pdi	6846.56	0.465363	0.118211	3.93672	8.26039e-05	0.00224644	Pdi	FBgn0286818
CG1628	322.528	-0.796007	0.202329	-3.93423	8.34644e-05	0.00226458	CG1628	FBgn0030218
GstD1	4157.78	0.653375	0.166149	3.93247	8.40789e-05	0.00227597	GstD1	FBgn0001149
CG10932	446.242	-0.687274	0.174831	-3.93109	8.45631e-05	0.00228379	CG10932	FBgn0029969
CG14186	4326.28	0.644863	0.164108	3.92951	8.51188e-05	0.00228877	CG14186	FBgn0036935
CG9673	16.2585	4.88436	1.24301	3.92945	8.51388e-05	0.00228877	CG9673	FBgn0030775
CG7149	1638.93	-0.403482	0.102786	-3.92547	8.65605e-05	0.00232165	CG7149	FBgn0031948
RfC4	218.035	0.717045	0.182738	3.9239	8.71268e-05	0.00232744	RfC4	FBgn0260985
7SLRNA:CR42652	2784.18	-0.987651	0.25171	-3.92377	8.71747e-05	0.00232744	7SLRNA:CR42652	FBgn0261504
CG7582	1943.89	-0.442262	0.11282	-3.92008	8.85182e-05	0.00235687	CG7582	FBgn0039681
ATPsynG	5560.16	-0.462929	0.118105	-3.91964	8.86798e-05	0.00235687	ATPsynG	FBgn0010612
Idgf6	4187.44	-0.698594	0.178471	-3.91432	9.06603e-05	0.0023991	Idgf6	FBgn0013763
CG9297	480.965	-1.30258	0.332776	-3.91427	9.0679e-05	0.0023991	CG9297	FBgn0038181
sphe	15.8603	5.26334	1.34663	3.90853	9.28607e-05	0.00245127	sphe	FBgn0030774
Dhc62B	47.7311	1.47387	0.377409	3.90524	9.41322e-05	0.00247924	Dhc62B	FBgn0013811
28SrRNA-Psi:CR45855	859.064	-1.03951	0.266446	-3.90138	9.56443e-05	0.0025134	28SrRNA-Psi:CR45855	FBgn0267515
CG3348	52.4996	1.80988	0.464091	3.89985	9.62529e-05	0.00252372	CG3348	FBgn0040609
Tret1-1	3501.89	-0.45706	0.117245	-3.89833	9.68602e-05	0.00253397	Tret1-1	FBgn0050035
CG42369	1501.8	-0.850334	0.218333	-3.89466	9.83364e-05	0.00256684	CG42369	FBgn0259715
CG13794	299.253	-0.749432	0.19253	-3.89255	9.9198e-05	0.00258357	CG13794	FBgn0031936
CAHbeta	171.714	-0.82289	0.211615	-3.88862	0.000100815	0.00261985	CAHbeta	FBgn0037646
CG3246	847.928	-0.76791	0.197594	-3.88629	0.000101786	0.00263611	CG3246	FBgn0031538
ATPsynbeta	31820.5	-0.34632	0.0891189	-3.88604	0.000101892	0.00263611	ATPsynbeta	FBgn0010217
CG17108	22141.9	-0.62732	0.161466	-3.88515	0.000102268	0.00264	CG17108	FBgn0032285
ND-ASHI	2078.01	-0.51106	0.131604	-3.88333	0.000103036	0.00265396	ND-ASHI	FBgn0029888
CG6287	2151.77	-0.509756	0.131354	-3.88077	0.000104126	0.00267615	CG6287	FBgn0032350
CG8834	129.645	7.38013	1.90319	3.87776	0.000105422	0.00270353	CG8834	FBgn0033733
CG16826	172.55	-8.17583	2.11115	-3.8727	0.000107637	0.00275428	CG16826	FBgn0032505
CG43351	345.604	-0.727814	0.188112	-3.86905	0.000109262	0.00278976	CG43351	FBgn0263083
pdgy	3087.49	-0.363488	0.0940901	-3.86319	0.000111914	0.00285124	pdgy	FBgn0027601
alphaCOP	2474.53	0.396459	0.102647	3.86234	0.000112308	0.00285506	alphaCOP	FBgn0025725
ATPsynD	7665.41	-0.501771	0.129955	-3.8611	0.000112879	0.00286336	ATPsynD	FBgn0016120
CG9497	631.669	-0.61008	0.158097	-3.85889	0.000113904	0.00288311	CG9497	FBgn0031800
CG32483	15.8268	3.76591	0.9775	3.85259	0.000116874	0.00295188	CG32483	FBgn0052483
CG10352	330.512	-0.615987	0.159994	-3.85007	0.000118082	0.00297025	CG10352	FBgn0030348
Nurf-38	2154.86	-0.543711	0.141223	-3.85002	0.000118109	0.00297025	Nurf-38	FBgn0016687
CG15209	7754.58	-0.470946	0.122459	-3.84573	0.000120192	0.00301614	CG15209	FBgn0030237
CG12321	233.306	0.714718	0.185881	3.84503	0.000120537	0.00301832	CG12321	FBgn0038577
Prosalpha4	716.935	0.570097	0.148383	3.84206	0.000122007	0.00304862	Prosalpha4	FBgn0004066
Plod	850.182	0.477864	0.124404	3.84122	0.000122426	0.00304917	Plod	FBgn0036147
CG11878	136.907	4.67183	1.21632	3.84097	0.000122551	0.00304917	CG11878	FBgn0039310
ND-B22	2805.32	-0.520027	0.135554	-3.8363	0.000124902	0.00310106	ND-B22	FBgn0032511
cry	2709.89	-0.423032	0.110305	-3.83513	0.0001255	0.00310931	cry	FBgn0025680
Galt	810.569	-0.492609	0.128767	-3.82558	0.000130467	0.00322554	Galt	FBgn0263200
CG5506	946.471	0.668926	0.174881	3.82503	0.000130758	0.00322591	CG5506	FBgn0036766
pasha	340.039	0.616105	0.161148	3.82323	0.000131713	0.00324263	pasha	FBgn0039861
CG11842	226.844	-0.843856	0.22093	-3.81955	0.000133693	0.00328447	CG11842	FBgn0039629
Mgstl	2308.62	-0.518722	0.13583	-3.81891	0.000134043	0.00328617	Mgstl	FBgn0025814
GstE2	1479.33	-0.441577	0.115658	-3.81796	0.000134558	0.00329188	GstE2	FBgn0063498
Prosalpha6	725.077	0.536114	0.140443	3.8173	0.000134918	0.00329379	Prosalpha6	FBgn0250843
Edg91	24.5675	2.4522	0.642576	3.81621	0.000135518	0.00330155	Edg91	FBgn0004554
Jheh1	872.358	-0.54931	0.143989	-3.81494	0.000136216	0.00331166	Jheh1	FBgn0010053
CG1552	5302.62	-0.448414	0.117586	-3.81348	0.000137023	0.00332438	CG1552	FBgn0030258
CG3829	630.33	-0.557146	0.146146	-3.81226	0.000137703	0.00333394	CG3829	FBgn0035091
CG3699	910.398	-0.642138	0.168503	-3.81084	0.000138493	0.00334615	CG3699	FBgn0040349
GlyP	10003.5	-0.382063	0.100439	-3.80392	0.000142423	0.00343402	GlyP	FBgn0004507
CG15255	10.4503	6.16988	1.6235	3.80037	0.000144481	0.00347647	CG15255	FBgn0028950
CG13055	234.019	0.754001	0.198478	3.79891	0.000145335	0.0034866	CG13055	FBgn0036583
Os-C	35.5302	-2.28365	0.601177	-3.79863	0.000145499	0.0034866	Os-C	FBgn0010401
CG1640	10246.2	-0.350134	0.0923046	-3.79324	0.000148694	0.00355589	CG1640	FBgn0030478
CG9492	49.263	1.44511	0.381212	3.79084	0.000150141	0.00357666	CG9492	FBgn0037726
CG4847	1002.23	-0.677661	0.178766	-3.79078	0.000150174	0.00357666	CG4847	FBgn0034229
Ugt37C2	10.7589	5.29517	1.39937	3.78398	0.00015434	0.0036684	Ugt37C2	FBgn0040262
Mal-A4	9.10543	5.04386	1.33344	3.78258	0.000155213	0.00368166	Mal-A4	FBgn0033294
CG1673	405.864	-0.58817	0.15552	-3.78196	0.000155597	0.00368329	CG1673	FBgn0030482
CG30339	13.2444	3.47269	0.918489	3.78087	0.000156281	0.00369062	CG30339	FBgn0050339
tor	5.10058	6.11997	1.61884	3.78046	0.000156537	0.00369062	tor	FBgn0003733
BomBc2	2089.72	-0.634607	0.167978	-3.77792	0.000158142	0.00372095	BomBc2	FBgn0034331
ND-75	10567.6	-0.37172	0.0984503	-3.77571	0.000159553	0.00374661	ND-75	FBgn0017566
CG17687	16.116	2.41028	0.638737	3.77351	0.000160965	0.00377219	CG17687	FBgn0036348
CG10184	678.819	-0.614019	0.162835	-3.77079	0.00016273	0.00380592	CG10184	FBgn0039094
lncRNA:Hsromega	6318.46	-0.503542	0.133699	-3.76623	0.000165732	0.0038684	lncRNA:Hsromega	FBgn0001234
CG9864	12.8515	2.85981	0.759563	3.76507	0.000166503	0.00387866	CG9864	FBgn0034490
Muc68E	176.421	4.29471	1.14158	3.76209	0.000168497	0.0039173	Muc68E	FBgn0053265
CG18135	6018.88	-0.408875	0.108727	-3.76056	0.000169533	0.00393357	CG18135	FBgn0036837
CG44247	10759.7	0.378029	0.100549	3.75966	0.000170144	0.00393397	CG44247	FBgn0265182
CG4991	457.817	-0.582904	0.155046	-3.75954	0.000170223	0.00393397	CG4991	FBgn0030817
Cdc6	138.216	-1.63224	0.434357	-3.75784	0.000171385	0.00395301	Cdc6	FBgn0035918
CG42296	5.06313	6.11044	1.62677	3.75618	0.000172524	0.00396697	CG42296	FBgn0259192
CG18473	61.507	1.26178	0.335939	3.75597	0.000172669	0.00396697	CG18473	FBgn0037683
CG6125	109.844	-0.94008	0.250411	-3.75415	0.000173929	0.003985	CG6125	FBgn0038337
COX6B	6986.34	-0.497694	0.132592	-3.75358	0.000174327	0.003985	COX6B	FBgn0031066
Prosbeta3	697.875	0.491352	0.13091	3.75337	0.000174476	0.003985	Prosbeta3	FBgn0026380
CG10559	38.57	2.61049	0.695629	3.75271	0.000174933	0.00398765	CG10559	FBgn0039323
CG42397	14.3929	4.36367	1.16463	3.74683	0.000179084	0.00407433	CG42397	FBgn0259748
hdly	309.232	0.615065	0.164184	3.74619	0.000179537	0.00407672	hdly	FBgn0038842
blw	37359.2	-0.312973	0.0836449	-3.74168	0.000182794	0.00414262	blw	FBgn0011211
asRNA:CR44910	20.454	2.13725	0.571516	3.73961	0.000184303	0.00416873	asRNA:CR44910	FBgn0266215
ATPsynCF6	4762.68	-0.542959	0.145227	-3.73869	0.000184979	0.00417596	ATPsynCF6	FBgn0016119
Obp99c	6628.45	-0.69842	0.187035	-3.73418	0.000188331	0.00424345	Obp99c	FBgn0039682
Cyp4p2	83.98	1.11276	0.298086	3.733	0.000189209	0.00425502	Cyp4p2	FBgn0033395
wal	1942.47	-0.535583	0.14352	-3.73177	0.000190143	0.00426781	wal	FBgn0010516
Sap47	60446.3	-0.34623	0.0928145	-3.73034	0.000191219	0.00428374	Sap47	FBgn0013334
CG7470	7221.91	-0.610396	0.163761	-3.72736	0.000193494	0.00432641	CG7470	FBgn0037146
CG17782	13.6032	2.84817	0.764444	3.7258	0.000194694	0.00434495	CG17782	FBgn0039195
unc-45	607.553	0.56284	0.151219	3.72201	0.000197642	0.00440234	unc-45	FBgn0010812
CG17124	3023.22	-0.347044	0.0932683	-3.72092	0.000198499	0.00441302	CG17124	FBgn0032297
Ero1L	699.691	0.670595	0.18035	3.7183	0.000200565	0.00445048	Ero1L	FBgn0261274
CG9377	898.02	-0.607672	0.163497	-3.71671	0.000201834	0.00447017	CG9377	FBgn0032507
Sec31	2350.77	0.360011	0.096906	3.71505	0.000203162	0.00449106	Sec31	FBgn0033339
RNASEK	2149.33	-0.493486	0.133052	-3.70896	0.000208113	0.00459025	RNASEK	FBgn0262116
rdgA	17554.2	-0.494377	0.133313	-3.70838	0.00020859	0.00459025	rdgA	FBgn0261549
igl	16123.9	-0.309433	0.083448	-3.70809	0.000208826	0.00459025	igl	FBgn0013467
CG8369	16403.7	-0.463713	0.125114	-3.70633	0.000210281	0.00461356	CG8369	FBgn0040532
lncRNA:CR44357	9.72716	3.73411	1.00955	3.69879	0.000216628	0.0047421	lncRNA:CR44357	FBgn0265457
CG3270	1375.69	-0.438137	0.118466	-3.69841	0.000216951	0.0047421	CG3270	FBgn0033093
nAChRalpha6	12112.2	-0.566029	0.153132	-3.69634	0.000218729	0.00477204	nAChRalpha6	FBgn0032151
CG9471	572.165	-0.524652	0.142028	-3.694	0.000220753	0.00480723	CG9471	FBgn0037749
snRNA:U1:21D	429.14	-1.06109	0.287531	-3.69035	0.000223946	0.0048677	snRNA:U1:21D	FBgn0003916
CG3301	279.559	-0.821638	0.222753	-3.68857	0.00022552	0.00489283	CG3301	FBgn0038878
Fmo-2	382.709	-0.590717	0.160217	-3.68698	0.000226935	0.0049144	Fmo-2	FBgn0033079
RNaseP:RNA	514.112	-0.561005	0.152233	-3.68517	0.00022855	0.00494022	RNaseP:RNA	FBgn0046696
CG31808	10113.4	-0.307737	0.0835186	-3.68465	0.000229014	0.00494113	CG31808	FBgn0062978
DppIII	1500.61	0.426601	0.115797	3.68405	0.000229559	0.00494375	DppIII	FBgn0037580
CG31198	131.759	7.86624	2.13597	3.68276	0.000230726	0.00495976	CG31198	FBgn0051198
ND-30	2846.39	-0.438371	0.119078	-3.68137	0.000231986	0.0049777	ND-30	FBgn0266582
CG5399	846.84	0.77123	0.209802	3.67598	0.000236935	0.00507457	CG5399	FBgn0038353
Prosalpha5	823.25	0.483595	0.13174	3.67082	0.000241769	0.00516865	Prosalpha5	FBgn0016697
CG42326	498.476	-0.500141	0.136348	-3.66811	0.000244351	0.00521431	CG42326	FBgn0259226
Prosalpha2	1027.51	0.536249	0.146304	3.66531	0.000247039	0.00526208	Prosalpha2	FBgn0086134
CG31087	39.8829	2.95393	0.806828	3.66117	0.000251071	0.00533822	CG31087	FBgn0051087
Sec63	2161.51	0.385054	0.105234	3.65901	0.00025319	0.0053735	Sec63	FBgn0035771
CG14823	594.562	-0.595839	0.163131	-3.65252	0.000259679	0.00550125	CG14823	FBgn0035734
CG9034	978.069	-0.553836	0.151685	-3.65122	0.000260993	0.00551908	CG9034	FBgn0040931
CG13887	2172.55	0.718516	0.197413	3.63966	0.000272994	0.00576244	CG13887	FBgn0035165
Mkp3	3318.36	-0.326618	0.0898985	-3.63318	0.000279946	0.00589855	Mkp3	FBgn0036844
CG7997	964.462	-0.487005	0.134168	-3.62982	0.00028362	0.00595599	CG7997	FBgn0034117
Sem1	600.791	0.527075	0.14521	3.62975	0.000283692	0.00595599	Sem1	FBgn0266666
Spn42Dc	33.7685	1.70228	0.469256	3.6276	0.000286065	0.00599506	Spn42Dc	FBgn0033113
Cyp1	10874.4	-0.420968	0.116171	-3.62369	0.000290426	0.00607557	Cyp1	FBgn0004432
lncRNA:CR44786	8.24116	4.92762	1.36003	3.62316	0.000291026	0.00607724	lncRNA:CR44786	FBgn0266021
Spat	952.067	-0.711422	0.196473	-3.62096	0.000293507	0.00611813	Spat	FBgn0014031
Irbp	167.937	0.791668	0.218819	3.61791	0.000296991	0.00617805	Irbp	FBgn0011774
7B2	12305.2	-0.41618	0.115054	-3.61725	0.000297744	0.00617805	7B2	FBgn0041707
CG1561	6264.86	-0.472709	0.130689	-3.61706	0.000297966	0.00617805	CG1561	FBgn0030317
CG13492	77.2221	6.42656	1.77844	3.61359	0.000301986	0.0062503	CG13492	FBgn0034662
Npc2h	1656.62	-0.673454	0.186609	-3.60889	0.000307505	0.00635329	Npc2h	FBgn0039801
ValRS	1173.67	0.418688	0.116054	3.60771	0.000308917	0.00637121	ValRS	FBgn0027079
CCHa2	1009.51	-0.576237	0.159987	-3.60178	0.000316051	0.00650687	CCHa2	FBgn0038147
Prosalpha7	849.566	0.471169	0.130898	3.59952	0.000318811	0.00655215	Prosalpha7	FBgn0023175
glob1	2796.36	-0.45179	0.125536	-3.59888	0.000319593	0.00655669	glob1	FBgn0027657
Spn85F	6.5274	5.47252	1.52343	3.59224	0.000327853	0.00671438	Spn85F	FBgn0037772
Diedel3	51.7155	7.06056	1.96678	3.5899	0.000330804	0.00676297	Diedel3	FBgn0085358
28SrRNA-Psi:CR45859	15925.5	-0.908416	0.253191	-3.58787	0.000333394	0.00680113	28SrRNA-Psi:CR45859	FBgn0267519
CG32521	14151	-0.306792	0.0855164	-3.58752	0.000333833	0.00680113	CG32521	FBgn0052521
CG10031	274.63	-0.71674	0.20005	-3.5828	0.000339933	0.00690559	CG10031	FBgn0031563
PyK	23140.1	-0.34506	0.0963144	-3.58264	0.000340142	0.00690559	PyK	FBgn0267385
CG13875	27.6671	1.76964	0.49408	3.58167	0.000341399	0.00691909	CG13875	FBgn0035104
Cyp4d8	96.9618	-1.05123	0.293609	-3.58036	0.000343125	0.00694205	Cyp4d8	FBgn0015033
CG9925	4.55959	5.95663	1.66536	3.57677	0.000347861	0.00702514	CG9925	FBgn0038191
UQCR-6.4	2059.98	-0.50121	0.140161	-3.57595	0.00034896	0.00702514	UQCR-6.4	FBgn0034245
CG8199	216.321	-0.732626	0.204879	-3.57589	0.000349034	0.00702514	CG8199	FBgn0037709
Tsp29Fa	72.7861	1.8516	0.518201	3.57313	0.000352736	0.00708745	Tsp29Fa	FBgn0032074
asRNA:CR46140	24.9735	1.73564	0.485824	3.57257	0.000353495	0.00709052	asRNA:CR46140	FBgn0267815
Col4a1	11710.4	-0.418822	0.117283	-3.57105	0.000355555	0.00711838	Col4a1	FBgn0000299
CG5599	202.334	-0.67553	0.18919	-3.57065	0.000356102	0.00711838	CG5599	FBgn0030612
CG33470	354.689	0.619049	0.173409	3.56988	0.00035714	0.00712695	CG33470	FBgn0053470
lncRNA:roX1	59515	-0.444471	0.124575	-3.56789	0.000359866	0.00716912	lncRNA:roX1	FBgn0019661
CG11672	891.791	0.889617	0.249514	3.5654	0.0003633	0.00722522	CG11672	FBgn0037563
CG18635	18.3931	2.65177	0.743993	3.56423	0.000364923	0.00724517	CG18635	FBgn0034279
Doc2	4.67195	5.98838	1.68218	3.55989	0.000371014	0.00735363	Doc2	FBgn0035956
CG12963	29.4991	2.97158	0.834894	3.55924	0.000371934	0.00735374	CG12963	FBgn0034031
ATPsynE	4473.93	-0.441644	0.124092	-3.55899	0.000372278	0.00735374	ATPsynE	FBgn0038224
Surf6	162.08	0.73098	0.205667	3.55419	0.000379139	0.00747665	Surf6	FBgn0038746
28SrRNA-Psi:CR45848	567.738	-1.08771	0.306292	-3.55121	0.00038346	0.00754912	28SrRNA-Psi:CR45848	FBgn0267508
chrb	15020.4	-0.442079	0.124553	-3.54933	0.000386208	0.00759044	chrb	FBgn0036165
Muc96D	17.0019	2.23116	0.62929	3.54552	0.000391839	0.0076882	Muc96D	FBgn0051439
yellow-f2	369.603	-0.725755	0.204741	-3.54474	0.000392994	0.00768832	yellow-f2	FBgn0038105
ATPsynC	44242.6	-0.368246	0.103888	-3.54463	0.00039316	0.00768832	ATPsynC	FBgn0039830
CG44405	13.322	3.07197	0.867007	3.54318	0.000395326	0.00771264	CG44405	FBgn0265578
sesB	31553.5	-0.378545	0.106845	-3.54292	0.000395723	0.00771264	sesB	FBgn0003360
Kr-h2	1492.97	0.427055	0.120596	3.54119	0.000398325	0.00775044	Kr-h2	FBgn0266449
ND-B12	2396.79	-0.502303	0.141974	-3.538	0.000403175	0.00783177	ND-B12	FBgn0034645
CDase	3465.03	-0.319116	0.090222	-3.53701	0.000404689	0.00784815	CDase	FBgn0039774
Tsp29Fb	579.2	1.04823	0.296399	3.53655	0.000405394	0.00784881	Tsp29Fb	FBgn0032075
Pitslre	10623	-0.390548	0.110458	-3.53572	0.000406672	0.00786054	Pitslre	FBgn0016696
TotC	273.025	1.19381	0.337818	3.53388	0.0004095	0.00790213	TotC	FBgn0044812
Porin2	21.5202	2.50474	0.709463	3.53047	0.000414828	0.00799176	Porin2	FBgn0069354
asRNA:CR45806	7.86268	4.80411	1.3611	3.52959	0.000416197	0.00800495	asRNA:CR45806	FBgn0267456
CG3376	1067.87	-0.413492	0.117195	-3.52825	0.000418321	0.00803258	CG3376	FBgn0034997
CG5773	701.064	-0.87644	0.248638	-3.52496	0.000423551	0.00811967	CG5773	FBgn0034290
v	467.188	-0.612721	0.173928	-3.52284	0.000426955	0.00817154	v	FBgn0003965
CG18808	7.97718	4.18129	1.19086	3.51116	0.000446158	0.00852512	CG18808	FBgn0042131
CG11407	534.897	-0.55145	0.157099	-3.51022	0.000447736	0.00854131	CG11407	FBgn0038733
CG34120	419.764	-0.661964	0.18864	-3.50914	0.000449552	0.00856199	CG34120	FBgn0083956
Ssadh	6044.09	-0.405698	0.115694	-3.50666	0.000453761	0.0086281	Ssadh	FBgn0039349
AspRS	1087.76	0.724859	0.206765	3.50571	0.000455395	0.0086451	AspRS	FBgn0002069
Galphaf	43.0002	1.90499	0.543607	3.50435	0.000457722	0.00866863	Galphaf	FBgn0010223
Top2	1649.16	0.403699	0.115207	3.50412	0.000458116	0.00866863	Top2	FBgn0284220
sle	506.641	0.462559	0.132034	3.50332	0.000459492	0.00868062	sle	FBgn0037810
Ets21C	71.5372	1.61687	0.461618	3.50262	0.000460706	0.0086895	Ets21C	FBgn0005660
Prip	212.907	-0.637569	0.18206	-3.50196	0.000461842	0.0086969	Prip	FBgn0033635
CG13955	5.97174	5.33846	1.52511	3.50037	0.000464621	0.00873517	CG13955	FBgn0033412
CG7509	1761.02	-0.379128	0.108371	-3.49842	0.000468022	0.00878499	CG7509	FBgn0035575
Argk	42013.5	-0.315925	0.090434	-3.49343	0.00047685	0.00893636	Argk	FBgn0000116
CG4408	220.521	-0.735372	0.21058	-3.49213	0.000479194	0.00895875	CG4408	FBgn0039073
CG43120	6.6113	5.48999	1.5722	3.49191	0.000479577	0.00895875	CG43120	FBgn0262580
CG30382	192.066	0.722384	0.206977	3.49016	0.000482728	0.00900323	CG30382	FBgn0050382
Rpn9	1073.1	0.432156	0.12404	3.484	0.000493974	0.00919284	Rpn9	FBgn0028691
fat-spondin	2132.31	-0.485156	0.139263	-3.48374	0.000494467	0.00919284	fat-spondin	FBgn0026721
CG5096	98.2829	1.76039	0.505656	3.4814	0.000498801	0.00925869	CG5096	FBgn0032235
CG11893	206.135	3.34601	0.961637	3.4795	0.000502358	0.00930839	CG11893	FBgn0039316
CG5171	353.348	-0.654217	0.188048	-3.47898	0.000503322	0.00930839	CG5171	FBgn0031907
CG10621	616.398	-0.534831	0.153745	-3.47869	0.000503866	0.00930839	CG10621	FBgn0032726
Bacc	17975.7	-0.360194	0.103601	-3.47675	0.000507532	0.00936132	Bacc	FBgn0031453
Xrp1	8145.52	0.405084	0.116556	3.47544	0.000510012	0.00939226	Xrp1	FBgn0261113
GILT2	424.361	-0.669801	0.192784	-3.47437	0.000512062	0.00941517	GILT2	FBgn0039099
CG3999	109.338	-1.06593	0.307784	-3.46323	0.000533725	0.00979808	CG3999	FBgn0037801
Acp1	66.2245	-1.29918	0.375308	-3.46162	0.00053693	0.00984148	Acp1	FBgn0014454
sog	1436.04	-0.358255	0.103552	-3.45966	0.000540857	0.00989795	sog	FBgn0003463
Ance-5	679.248	-0.694904	0.200955	-3.45801	0.000544185	0.00994329	Ance-5	FBgn0035076
CG7720	605.983	-0.49342	0.142772	-3.45599	0.000548275	0.0100024	CG7720	FBgn0038652
CG12947	104.195	0.9884	0.2862	3.45353	0.000553291	0.010073	CG12947	FBgn0037753
CG14695	78.7273	0.980475	0.283928	3.45325	0.000553867	0.010073	CG14695	FBgn0037850
odd	59.1958	1.09211	0.31647	3.45092	0.00055867	0.0101294	odd	FBgn0002985
CanB	3913.19	-0.365261	0.105845	-3.45091	0.000558699	0.0101294	CanB	FBgn0010014
Fdx1	316.53	0.580453	0.168348	3.44793	0.000564896	0.0102258	Fdx1	FBgn0011769
sun	3481.87	-0.518182	0.150374	-3.44596	0.000569029	0.0102847	sun	FBgn0014391
CG6983	3704.35	-0.433137	0.125894	-3.44049	0.000580669	0.0104745	CG6983	FBgn0035896
Stt3B	1437.82	0.391929	0.11393	3.44008	0.000581541	0.0104745	Stt3B	FBgn0011336
Drgx	1039.38	-0.384511	0.111784	-3.43977	0.000582213	0.0104745	Drgx	FBgn0085369
ATPsynF	7781.1	-0.422665	0.122931	-3.43822	0.000585542	0.0105124	ATPsynF	FBgn0035032
CecA2	17.9708	3.40169	0.989452	3.43796	0.000586119	0.0105124	CecA2	FBgn0000277
CG9691	5086.08	-0.550958	0.160314	-3.43675	0.00058873	0.010543	CG9691	FBgn0030160
CG14966	117.241	1.01577	0.29563	3.43593	0.00059052	0.0105465	CG14966	FBgn0035415
CG33493	416.004	-0.702051	0.204332	-3.43584	0.000590727	0.0105465	CG33493	FBgn0053493
CG14742	332.173	-0.699942	0.203752	-3.43527	0.000591973	0.0105526	CG14742	FBgn0037997
Alp10	98.8281	9.43093	2.75076	3.42849	0.000606954	0.0108032	Alp10	FBgn0035619
Rpn12	836.924	0.448311	0.130826	3.42678	0.000610789	0.010855	Rpn12	FBgn0028693
eEF1alpha1	50582.8	-0.411804	0.120506	-3.41731	0.000632443	0.0112227	eEF1alpha1	FBgn0284245
SCOT	372.923	-0.549603	0.160939	-3.41498	0.000637874	0.011302	SCOT	FBgn0035298
CG6180	1438.86	-0.440611	0.129048	-3.41432	0.000639418	0.0113122	CG6180	FBgn0032453
Lsd-2	4140.63	-0.406033	0.119044	-3.41078	0.00064777	0.0114426	Lsd-2	FBgn0030608
CG15547	427.093	0.536654	0.157544	3.40637	0.000658321	0.0116115	CG15547	FBgn0039809
Tom7	1758.14	-0.531092	0.155952	-3.4055	0.000660441	0.0116313	Tom7	FBgn0033357
porin	21405.3	-0.383321	0.112617	-3.40376	0.000664649	0.0116878	porin	FBgn0004363
Mpcp2	34500.3	-0.379065	0.111384	-3.40322	0.000665954	0.0116932	Mpcp2	FBgn0026409
CG8539	76.597	-1.12707	0.331409	-3.40083	0.000671805	0.011765	CG8539	FBgn0035791
lncRNA:CR31451	73490	-0.369202	0.108565	-3.40073	0.000672054	0.011765	lncRNA:CR31451	FBgn0051451
lds	109.128	0.859482	0.252845	3.39925	0.00067572	0.0118115	lds	FBgn0002542
Fic	512.577	0.480486	0.141465	3.39651	0.000682522	0.0119126	Fic	FBgn0263278
CG31689	1737.77	-0.579161	0.17058	-3.39524	0.000685675	0.0119497	CG31689	FBgn0031449
7SLRNA:CR32864	733.214	-0.881924	0.259927	-3.39296	0.000691411	0.0120146	7SLRNA:CR32864	FBgn0000003
ND-42	4469.19	-0.381248	0.112365	-3.39295	0.000691452	0.0120146	ND-42	FBgn0019957
CG10562	481.665	0.992689	0.292748	3.39093	0.000696563	0.0120855	CG10562	FBgn0039326
GluProRS	1415.11	0.450476	0.13289	3.38985	0.00069932	0.0121153	GluProRS	FBgn0005674
Cyp9f2	3650.22	-0.324895	0.0960331	-3.38315	0.00071659	0.0123749	Cyp9f2	FBgn0038037
scro	1658.53	-0.431252	0.127475	-3.38303	0.000716908	0.0123749	scro	FBgn0287186
CG44422	3892.84	-0.38838	0.11481	-3.38281	0.000717477	0.0123749	CG44422	FBgn0265595
CG13806	74.6279	1.05649	0.31245	3.3813	0.00072143	0.0124247	CG13806	FBgn0035325
Myo61F	234.497	2.53799	0.75074	3.38065	0.000723155	0.0124361	Myo61F	FBgn0010246
rdhB	771.367	-0.554259	0.164208	-3.37535	0.00073722	0.0126594	rdhB	FBgn0038946
Usp47	3367.87	0.400671	0.118731	3.3746	0.000739221	0.0126752	Usp47	FBgn0016756
Hmu	2163	0.322393	0.095608	3.37203	0.000746166	0.0127755	Hmu	FBgn0015737
CG10863	3429.78	-0.433603	0.128734	-3.36822	0.000756558	0.0129257	CG10863	FBgn0027552
CAH7	4614.33	-0.393164	0.116735	-3.368	0.000757151	0.0129257	CAH7	FBgn0037788
ND-B14	1960.55	-0.461512	0.137059	-3.36724	0.00075924	0.0129425	ND-B14	FBgn0033570
Mal-A8	121.863	5.69984	1.69435	3.36404	0.000768116	0.0130747	Mal-A8	FBgn0033297
RFeSP	7345.01	-0.388073	0.115433	-3.36191	0.000774062	0.0131568	RFeSP	FBgn0021906
betaTub97EF	1279.95	-0.378335	0.112624	-3.35926	0.000781509	0.0132641	betaTub97EF	FBgn0003890
ERp60	4243.92	0.399692	0.119013	3.35838	0.000783999	0.0132871	ERp60	FBgn0033663
asRNA:CR45131	859.62	-0.437352	0.130257	-3.3576	0.000786232	0.0133056	asRNA:CR45131	FBgn0266624
Tsp5D	6919.59	-0.2919	0.0869708	-3.35629	0.00078995	0.0133492	Tsp5D	FBgn0029837
CG42812	7.30215	4.09791	1.22141	3.35506	0.00079347	0.0133894	CG42812	FBgn0261994
CG9512	14119.7	-0.348064	0.10387	-3.35096	0.000805326	0.0135634	CG9512	FBgn0030593
betaCOP	2309.62	0.352843	0.105305	3.35069	0.000806105	0.0135634	betaCOP	FBgn0008635
Muc30E	8.99705	3.03138	0.905208	3.34882	0.000811567	0.0136357	Muc30E	FBgn0053300
dob	199.264	-0.803084	0.240042	-3.3456	0.000821037	0.013775	dob	FBgn0030607
CG30285	436.196	-0.534721	0.159906	-3.34397	0.000825881	0.0138365	CG30285	FBgn0050285
euc	3070.18	-0.565929	0.169291	-3.34293	0.000828984	0.0138686	euc	FBgn0038665
CG13086	179.781	-0.847731	0.253783	-3.34039	0.000836623	0.0139764	CG13086	FBgn0032770
CG4000	282.15	-1.01752	0.304697	-3.33945	0.000839446	0.0140035	CG4000	FBgn0038820
meigo	638.502	0.516129	0.154641	3.3376	0.000845057	0.0140771	meigo	FBgn0250820
Ugt49B1	921.07	-0.401573	0.120366	-3.33628	0.000849071	0.0141238	Ugt49B1	FBgn0027073
l(3)mbt	1173.9	0.385926	0.115726	3.33482	0.000853555	0.0141729	l(3)mbt	FBgn0002441
asRNA:CR45885	15.9572	2.20809	0.66219	3.33453	0.000854443	0.0141729	asRNA:CR45885	FBgn0267545
Rpn7	1088.23	0.393651	0.118159	3.33152	0.000863721	0.0143065	Rpn7	FBgn0028688
CG4887	3261.52	-0.361194	0.108493	-3.32919	0.000870991	0.014397	CG4887	FBgn0031318
DOR	8094.81	-0.293789	0.0882521	-3.32898	0.000871651	0.014397	DOR	FBgn0035542
mdy	467.901	-0.538986	0.162002	-3.32703	0.000877769	0.0144776	mdy	FBgn0004797
CG15701	65.5325	-1.05643	0.317581	-3.32649	0.000879485	0.0144807	CG15701	FBgn0034095
Mdh2	12189.4	-0.387259	0.116427	-3.32619	0.00088043	0.0144807	Mdh2	FBgn0262559
Vha14-1	2569.25	-0.412375	0.124028	-3.32486	0.000884616	0.0145034	Vha14-1	FBgn0262512
His3.3B	24712.5	-0.267995	0.0806036	-3.32486	0.000884634	0.0145034	His3.3B	FBgn0004828
CG5577	373.03	-0.634861	0.19096	-3.32457	0.000885536	0.0145034	CG5577	FBgn0036759
TRAM	550.132	0.468614	0.141039	3.32258	0.000891906	0.0145873	TRAM	FBgn0040340
RpL10	10219.7	-0.428842	0.12911	-3.32152	0.000895279	0.0146221	RpL10	FBgn0024733
CG31636	131.096	-0.879999	0.264979	-3.32101	0.000896919	0.0146284	CG31636	FBgn0051636
CG4577	18057.3	0.314803	0.0948739	3.31812	0.000906264	0.0147602	CG4577	FBgn0031306
fabp	2113.37	-0.597838	0.180208	-3.31748	0.000908325	0.0147692	fabp	FBgn0037913
ND-15	1752.31	-0.496957	0.149813	-3.31717	0.00090934	0.0147692	ND-15	FBgn0031228
lncRNA:CR33942	131.619	-0.88332	0.26663	-3.3129	0.000923325	0.0149755	lncRNA:CR33942	FBgn0062961
CG17646	1680.09	-0.485027	0.146535	-3.30997	0.000933062	0.0151125	CG17646	FBgn0264494
asRNA:CR43159	27.9016	1.85706	0.561186	3.30917	0.000935719	0.0151346	asRNA:CR43159	FBgn0262689
CG17097	5.38636	5.19076	1.56901	3.3083	0.000938645	0.0151609	CG17097	FBgn0265264
Muc18B	5.30449	6.18244	1.87016	3.30583	0.000946944	0.0152739	Muc18B	FBgn0031000
GCS2beta	861.533	0.403682	0.122168	3.30433	0.000952048	0.015324	GCS2beta	FBgn0032643
CG6329	27550.1	-0.314798	0.0952737	-3.30414	0.000952669	0.015324	CG6329	FBgn0033872
asRNA:CR45126	117.04	-0.845788	0.256082	-3.30281	0.000957222	0.0153507	asRNA:CR45126	FBgn0266619
antdh	21.8607	-2.07877	0.629436	-3.30259	0.00095795	0.0153507	antdh	FBgn0026268
Paics	3288.59	-0.498058	0.150812	-3.3025	0.000958267	0.0153507	Paics	FBgn0020513
Gpdh3	409.361	0.510678	0.154653	3.3021	0.000959643	0.0153517	Gpdh3	FBgn0263048
CG9664	176.722	-0.653308	0.197939	-3.30055	0.000964957	0.0154156	CG9664	FBgn0031515
CG12766	65.75	1.95348	0.592165	3.29887	0.000970743	0.0154869	CG12766	FBgn0035476
Mtor	1626.45	0.418614	0.126959	3.29724	0.000976403	0.0155486	Mtor	FBgn0013756
CG14661	130.321	-0.948508	0.287689	-3.29699	0.000977274	0.0155486	CG14661	FBgn0037288
TpnC25D	175.578	-1.03462	0.313938	-3.29561	0.000982066	0.0156036	TpnC25D	FBgn0031692
Cenp-C	111.276	0.772593	0.234535	3.29414	0.000987219	0.0156642	Cenp-C	FBgn0266916
CG15537	1542.82	-0.379169	0.115171	-3.29222	0.000993987	0.0157502	CG15537	FBgn0039770
shtd	405.486	0.561399	0.170564	3.29142	0.000996812	0.0157736	shtd	FBgn0004391
Jhedup	15.539	-4.62675	1.40742	-3.2874	0.00101117	0.0159792	Jhedup	FBgn0034076
sn	1574.87	-0.358754	0.109302	-3.28222	0.00102994	0.0162539	sn	FBgn0003447
PH4alphaSG1	4.01166	5.7772	1.76056	3.28146	0.00103272	0.0162539	PH4alphaSG1	FBgn0051014
Toll-9	4.01166	5.7772	1.76056	3.28146	0.00103272	0.0162539	Toll-9	FBgn0036978
CG13707	532.334	-0.426766	0.130114	-3.27993	0.00103832	0.0163201	CG13707	FBgn0035578
Nup154	496.589	0.506676	0.154616	3.277	0.00104917	0.0164684	Nup154	FBgn0021761
CG30431	251.844	-0.639319	0.195367	-3.2724	0.0010664	0.0167165	CG30431	FBgn0050431
Hsc70-4	29073	-0.371977	0.113756	-3.26995	0.00107567	0.0168392	Hsc70-4	FBgn0266599
CG7214	110.83	-1.12942	0.345908	-3.26508	0.00109434	0.0171085	CG7214	FBgn0031940
CG31075	1274.8	-0.386403	0.118367	-3.26444	0.0010968	0.0171241	CG31075	FBgn0051075
CCT7	562.484	0.430532	0.131961	3.26258	0.00110404	0.0172141	CCT7	FBgn0037632
DCX-EMAP	290.795	-0.541935	0.166311	-3.25857	0.00111974	0.0174358	DCX-EMAP	FBgn0259099
CG42825	12.7124	3.60135	1.10569	3.25711	0.00112552	0.0175025	CG42825	FBgn0262007
svp	1155.76	-0.374118	0.11492	-3.25546	0.0011321	0.0175814	svp	FBgn0003651
ND-B17	2393.21	-0.396092	0.121933	-3.24843	0.00116045	0.0179977	ND-B17	FBgn0001989
CG43103	167.295	-0.691234	0.212837	-3.24772	0.00116334	0.0180187	CG43103	FBgn0262563
Tsp42Ec	23.2506	2.13119	0.656702	3.24529	0.0011733	0.0181489	Tsp42Ec	FBgn0033124
veil	30.7601	2.98683	0.920541	3.24465	0.00117596	0.018166	veil	FBgn0034225
CG31211	6119.38	-0.348135	0.107344	-3.24317	0.0011821	0.0182367	CG31211	FBgn0051211
Npc2g	1921.96	-0.610157	0.188232	-3.24151	0.00118898	0.0183188	Npc2g	FBgn0039800
Mal-B2	1496.81	-0.509148	0.15715	-3.23989	0.00119574	0.0183987	Mal-B2	FBgn0032382
Prosalpha1	908.407	0.479189	0.147947	3.23891	0.00119987	0.0184379	Prosalpha1	FBgn0263121
CG9389	26.4417	2.00769	0.620087	3.23776	0.00120474	0.0184673	CG9389	FBgn0037064
Gba1b	382.854	-0.580628	0.179343	-3.23753	0.00120569	0.0184673	Gba1b	FBgn0051414
Eglp4	2236.93	-0.534038	0.164962	-3.23734	0.00120652	0.0184673	Eglp4	FBgn0034885
Ptp52F	63.1023	1.66842	0.515549	3.2362	0.00121132	0.0185004	Ptp52F	FBgn0034085
Ance-4	580.743	-0.526634	0.162738	-3.23608	0.00121185	0.0185004	Ance-4	FBgn0033366
Tpi	5797.55	-0.396604	0.122584	-3.23537	0.00121483	0.0185218	Tpi	FBgn0086355
CG11752	1357.02	-0.520081	0.160912	-3.23209	0.00122889	0.0187117	CG11752	FBgn0030292
CG12983	7.89462	4.13678	1.28015	3.23147	0.00123154	0.0187277	CG12983	FBgn0037040
CG11961	325.574	0.495104	0.153261	3.23046	0.0012359	0.0187604	CG11961	FBgn0034436
Act42A	899.738	0.412288	0.127634	3.23023	0.0012369	0.0187604	Act42A	FBgn0000043
CG32755	36.5994	1.41219	0.437228	3.22986	0.00123852	0.0187607	CG32755	FBgn0052755
AkhR	432.426	-0.566226	0.175512	-3.22613	0.00125475	0.018982	AkhR	FBgn0025595
CG3168	6372.86	-0.292736	0.090767	-3.22514	0.00125912	0.0190234	CG3168	FBgn0029896
CG15098	3598.05	-0.375923	0.116607	-3.22385	0.0012648	0.0190846	CG15098	FBgn0034398
Pdha	6881.68	-0.297018	0.0921564	-3.22297	0.00126867	0.0191184	Pdha	FBgn0028325
CG14907	55.6177	1.40932	0.437964	3.21789	0.0012914	0.019419	CG14907	FBgn0038455
Gbeta13F	15496.2	-0.337694	0.104947	-3.21776	0.00129194	0.019419	Gbeta13F	FBgn0001105
Scp2	9366.1	-0.399233	0.124453	-3.2079	0.00133708	0.0200717	Scp2	FBgn0020907
Cyp6w1	895.001	-0.643615	0.200683	-3.20712	0.00134072	0.0201005	Cyp6w1	FBgn0033065
CG10283	753.484	-0.383428	0.119583	-3.20636	0.00134424	0.0201274	CG10283	FBgn0032681
para	42098.5	-0.459262	0.143315	-3.20456	0.00135271	0.0202094	para	FBgn0285944
CG4250	717.854	-0.46446	0.144942	-3.20446	0.00135317	0.0202094	CG4250	FBgn0034761
CG42826	7.90801	3.37991	1.05696	3.19775	0.00138505	0.0206591	CG42826	FBgn0262008
DnaJ-1	2208.64	0.320639	0.10048	3.19106	0.00141753	0.0211166	DnaJ-1	FBgn0263106
ND-B18	1479.08	-0.427578	0.134407	-3.18123	0.00146653	0.0218189	ND-B18	FBgn0030605
Mcad	2430.34	-0.476643	0.149847	-3.18086	0.0014684	0.0218189	Mcad	FBgn0035811
CG12974	42.6039	1.986	0.624842	3.1784	0.0014809	0.0219757	CG12974	FBgn0037065
Idgf5	251.807	-0.670626	0.211018	-3.17805	0.00148271	0.0219757	Idgf5	FBgn0064237
ND-51	8313.22	-0.344168	0.108372	-3.1758	0.00149421	0.0221181	ND-51	FBgn0031771
CG32302	17.5276	2.89738	0.914172	3.16941	0.00152751	0.0225616	CG32302	FBgn0052302
CG15864	60.9761	1.13441	0.357936	3.16931	0.00152803	0.0225616	CG15864	FBgn0040528
asRNA:CR45831	28.5733	1.55099	0.489544	3.16823	0.00153369	0.0225717	asRNA:CR45831	FBgn0267481
CG2736	1748.84	-0.515139	0.162611	-3.16793	0.0015353	0.0225717	CG2736	FBgn0035090
GstE6	698.033	0.455394	0.143751	3.16793	0.00153531	0.0225717	GstE6	FBgn0063494
ND-AGGG	3632.88	-0.37013	0.116845	-3.16771	0.00153644	0.0225717	ND-AGGG	FBgn0058002
Sgt1	656.732	0.414554	0.130954	3.16564	0.00154743	0.0226989	Sgt1	FBgn0265101
lncRNA:CR44785	41.8184	-1.28235	0.405122	-3.16535	0.00154898	0.0226989	lncRNA:CR44785	FBgn0266020
snoRNA:U3:54Ab	38.4524	-1.54118	0.487006	-3.1646	0.00155294	0.0227285	snoRNA:U3:54Ab	FBgn0065047
alpha-Est4	25.6502	1.69499	0.535816	3.16337	0.00155953	0.0227788	alpha-Est4	FBgn0015572
COX5A	9274.09	-0.421049	0.133107	-3.16323	0.00156027	0.0227788	COX5A	FBgn0019624
Nepl4	125.838	-0.892923	0.28236	-3.16236	0.00156495	0.0228048	Nepl4	FBgn0031805
14-3-3zeta	52420.2	-0.269567	0.0852472	-3.16218	0.00156595	0.0228048	14-3-3zeta	FBgn0004907
GstE14	219.646	-0.758405	0.240039	-3.15951	0.00158037	0.0229861	GstE14	FBgn0033817
CG31999	1147.08	-0.39101	0.123803	-3.15831	0.00158686	0.0230519	CG31999	FBgn0051999
Nup358	2243.63	0.490002	0.155191	3.1574	0.00159182	0.0230952	Nup358	FBgn0039302
RpL15	13477	-0.409748	0.129915	-3.15398	0.0016106	0.0233387	RpL15	FBgn0028697
Pmm2	253.195	0.649904	0.206232	3.15133	0.00162531	0.0235119	Pmm2	FBgn0036300
NP15.6	2196.07	-0.433467	0.13756	-3.1511	0.00162657	0.0235119	NP15.6	FBgn0027785
CG14142	109.844	-0.759765	0.241278	-3.14892	0.00163874	0.0236586	CG14142	FBgn0036143
pr	785.474	-0.440064	0.139873	-3.14617	0.00165426	0.0238532	pr	FBgn0003141
if	1069.92	-0.447184	0.142244	-3.14377	0.00166784	0.0240193	if	FBgn0001250
CG43902	5137.17	-0.356224	0.113411	-3.14101	0.00168365	0.0242172	CG43902	FBgn0264503
Prosbeta6	820.462	0.530398	0.168999	3.13847	0.00169835	0.0243986	Prosbeta6	FBgn0002284
28SrRNA-Psi:CR45860	260.267	-1.02847	0.328183	-3.13382	0.00172546	0.0247577	28SrRNA-Psi:CR45860	FBgn0267520
beta'COP	1632.75	0.40415	0.128987	3.13325	0.00172883	0.0247756	beta'COP	FBgn0025724
PH4alphaNE2	3.54558	5.59471	1.78651	3.13164	0.0017383	0.0248809	PH4alphaNE2	FBgn0039783
Nipsnap	2164.34	-0.321534	0.102729	-3.12993	0.00174846	0.0249957	Nipsnap	FBgn0030724
CG33514	44.211	2.41688	0.772406	3.12903	0.00175384	0.025042	CG33514	FBgn0053514
eyg	112.52	-0.999519	0.319575	-3.12766	0.00176207	0.0251287	eyg	FBgn0000625
CG15269	5.82897	4.35282	1.39188	3.1273	0.00176421	0.0251287	CG15269	FBgn0028878
COX5B	5403.47	-0.378978	0.121262	-3.12529	0.00177629	0.0252443	COX5B	FBgn0031830
CG12325	224.436	0.566602	0.181317	3.12493	0.0017785	0.0252443	CG12325	FBgn0033557
CG5367	7.12878	3.60968	1.15519	3.12475	0.00177956	0.0252443	CG5367	FBgn0032228
CG4829	4269.67	-0.291013	0.0931384	-3.12452	0.00178096	0.0252443	CG4829	FBgn0030796
CG17928	274.404	-0.561957	0.1799	-3.12372	0.00178578	0.0252696	CG17928	FBgn0032603
Marc	341.027	-0.484361	0.155069	-3.12351	0.00178706	0.0252696	Marc	FBgn0033451
AGBE	1995.98	-0.317968	0.101843	-3.12214	0.00179542	0.025357	AGBE	FBgn0053138
inaC	12258.3	-0.471862	0.151153	-3.12175	0.00179778	0.0253598	inaC	FBgn0004784
28SrRNA-Psi:CR40741	9127.97	-0.783215	0.250954	-3.12095	0.00180268	0.0253982	28SrRNA-Psi:CR40741	FBgn0085771
Prosbeta1	782.574	0.399808	0.128181	3.1191	0.00181407	0.025528	Prosbeta1	FBgn0010590
lncRNA:CR43459	159.756	-0.681482	0.218782	-3.11489	0.00184015	0.0258638	lncRNA:CR43459	FBgn0263413
ND-PDSW	2308.81	-0.413782	0.13289	-3.11371	0.00184753	0.0259364	ND-PDSW	FBgn0021967
Cbp53E	14029	-0.299476	0.0962076	-3.11281	0.00185315	0.0259842	Cbp53E	FBgn0004580
CG4615	1117.17	-0.354496	0.113896	-3.11245	0.0018554	0.0259845	CG4615	FBgn0029935
TAF1B	273.023	0.54189	0.174209	3.11057	0.00186729	0.0261197	TAF1B	FBgn0037792
RhoGAP54D	102.163	0.779364	0.250691	3.10887	0.00187806	0.0262384	RhoGAP54D	FBgn0034249
UQCR-C2	10042.2	-0.339578	0.109241	-3.10852	0.00188026	0.0262384	UQCR-C2	FBgn0250814
CG32695	123.022	-0.805578	0.259383	-3.10574	0.00189801	0.0264545	CG32695	FBgn0052695
sut2	150.937	0.696372	0.224288	3.10482	0.00190396	0.0264736	sut2	FBgn0028562
CG42249	49.1205	4.43138	1.42741	3.10449	0.00190609	0.0264736	CG42249	FBgn0259101
AttB	88.3815	3.31389	1.06756	3.10416	0.00190817	0.0264736	AttB	FBgn0041581
CG11898	8.50425	3.88497	1.25155	3.10412	0.00190844	0.0264736	CG11898	FBgn0039645
CG6472	60.8656	-1.40742	0.453685	-3.10219	0.00192092	0.0266152	CG6472	FBgn0034166
Sec61alpha	2817.57	0.280761	0.0905468	3.10073	0.00193046	0.0267158	Sec61alpha	FBgn0086357
CG2145	13009	-0.432609	0.139546	-3.10012	0.00193441	0.0267387	CG2145	FBgn0030251
Cyp4ac1	483.732	-0.551134	0.177825	-3.0993	0.00193981	0.0267818	Cyp4ac1	FBgn0031693
CG5895	2268.96	-0.357905	0.115534	-3.09783	0.00194946	0.0268833	CG5895	FBgn0036560
AOX1	1754.58	0.774317	0.250099	3.09605	0.0019612	0.0269825	AOX1	FBgn0267408
Rpn13	1300.47	0.404132	0.130532	3.09603	0.00196127	0.0269825	Rpn13	FBgn0033886
CG31326	581.539	-0.615116	0.198727	-3.09528	0.00196625	0.0270192	CG31326	FBgn0051326
Mat89Ba	304.74	0.525776	0.169897	3.09467	0.00197034	0.0270274	Mat89Ba	FBgn0261286
Rpt1	1820.16	0.325748	0.105267	3.0945	0.00197147	0.0270274	Rpt1	FBgn0028687
ND-20	4027.88	-0.344673	0.111415	-3.0936	0.00197745	0.0270777	ND-20	FBgn0030718
Ipp	4650.83	-0.455431	0.147322	-3.09139	0.00199219	0.0272475	Ipp	FBgn0016672
Tsp42Ej	6280.55	-0.447376	0.144762	-3.09042	0.00199873	0.027277	Tsp42Ej	FBgn0033132
CG11474	894.651	-0.36799	0.119089	-3.09005	0.00200124	0.027277	CG11474	FBgn0034688
CG2680	944.486	-0.427207	0.138253	-3.09003	0.00200134	0.027277	CG2680	FBgn0024995
ND-39	6561.16	-0.353488	0.114619	-3.08401	0.00204228	0.0277704	ND-39	FBgn0037001
CG18815	4730.98	-0.366582	0.118865	-3.08401	0.00204229	0.0277704	CG18815	FBgn0042138
Alp4	1116.15	-0.381341	0.123718	-3.08235	0.00205377	0.027894	Alp4	FBgn0016123
PSMG1	237.12	0.536889	0.174226	3.08157	0.00205909	0.0279338	PSMG1	FBgn0037378
whe	100.247	-8.33434	2.70613	-3.0798	0.00207142	0.0280686	whe	FBgn0031176
Mlp84B	233.591	-1.15817	0.376115	-3.07929	0.00207495	0.0280838	Mlp84B	FBgn0014863
Sod2	2666.41	-0.400924	0.130438	-3.07367	0.00211445	0.0285854	Sod2	FBgn0010213
disco	439.302	-0.454262	0.147816	-3.07317	0.00211801	0.0286004	disco	FBgn0000459
alpha-Est1	255.245	-0.677497	0.220589	-3.07131	0.00213124	0.0287459	alpha-Est1	FBgn0015568
Oseg6	63.893	0.931608	0.303555	3.06899	0.00214784	0.0289364	Oseg6	FBgn0034452
Gmd	301.769	0.614562	0.200279	3.06853	0.00215115	0.0289477	Gmd	FBgn0031661
CG7966	473.183	-0.505629	0.164949	-3.06537	0.00217402	0.0292218	CG7966	FBgn0038115
Pdhb	6444.46	-0.34765	0.113541	-3.0619	0.00219938	0.0295287	Pdhb	FBgn0039635
CG4409	3344.2	-0.332823	0.108857	-3.05743	0.00223245	0.0299384	CG4409	FBgn0034128
CG17127	156.113	-0.702784	0.230112	-3.05409	0.00225741	0.0302384	CG17127	FBgn0032299
Yp3	448.6	-0.584971	0.191652	-3.05225	0.00227132	0.0303899	Yp3	FBgn0004047
CG7430	8420.29	-0.315921	0.103627	-3.04865	0.00229876	0.0307219	CG7430	FBgn0036762
nAChRalpha7	11825.7	-0.380055	0.124744	-3.04667	0.0023139	0.0308645	nAChRalpha7	FBgn0086778
gfzf	598.792	0.48644	0.159673	3.04647	0.00231545	0.0308645	gfzf	FBgn0250732
phu	153.634	-1.01646	0.33368	-3.04622	0.00231735	0.0308645	phu	FBgn0043791
CG31055	3.44015	5.5473	1.82245	3.04387	0.00233556	0.0310574	CG31055	FBgn0051055
CG1979	27.6816	-1.58504	0.520767	-3.04367	0.00233714	0.0310574	CG1979	FBgn0026563
CG8093	8.66871	4.31863	1.41918	3.04305	0.00234197	0.0310862	CG8093	FBgn0033999
wde	2470.01	0.415342	0.136507	3.04265	0.00234502	0.0310915	wde	FBgn0027499
CG33287	3.36525	5.51866	1.8149	3.04074	0.00235994	0.0312538	CG33287	FBgn0053287
CG8414	209.092	0.549902	0.180902	3.03979	0.00236745	0.0313026	CG8414	FBgn0034073
CG8785	129.688	1.27516	0.419577	3.03917	0.00237231	0.0313026	CG8785	FBgn0033760
cv-d	1645.94	-0.374875	0.123352	-3.03907	0.0023731	0.0313026	cv-d	FBgn0265048
CG6870	1389.66	-0.597409	0.196586	-3.03891	0.00237433	0.0313026	CG6870	FBgn0032652
JhI-26	454.088	-0.485024	0.159793	-3.03534	0.00240268	0.0316407	JhI-26	FBgn0028424
CG5955	392.558	-0.463352	0.152683	-3.03473	0.00240752	0.0316688	CG5955	FBgn0036997
Cyt-c-p	8805.94	-0.341977	0.112716	-3.03397	0.00241358	0.0317128	Cyt-c-p	FBgn0284248
Cys	2061.36	-0.379417	0.125108	-3.0327	0.00242375	0.0318107	Cys	FBgn0004629
r	460.371	0.498914	0.164533	3.0323	0.00242699	0.0318175	r	FBgn0003189
Idh3a	8937.25	-0.254479	0.0840395	-3.02809	0.00246103	0.0322208	Idh3a	FBgn0027291
DNApol-theta	159.713	0.627033	0.207091	3.02782	0.00246327	0.0322208	DNApol-theta	FBgn0002905
Art3	216.853	0.542485	0.179251	3.02639	0.00247492	0.0323371	Art3	FBgn0038306
Idgf4	7305.13	-0.440896	0.145708	-3.02589	0.00247901	0.0323544	Idgf4	FBgn0026415
lncRNA:CR45319	12.1257	2.89029	0.9556	3.02458	0.00248983	0.0324593	lncRNA:CR45319	FBgn0266858
Pgm1	3486.05	-0.355737	0.11764	-3.02393	0.00249511	0.032492	Pgm1	FBgn0003076
Rbp6	38962.4	-0.330704	0.109379	-3.02347	0.00249897	0.032506	Rbp6	FBgn0260943
Debcl	397.296	-0.438797	0.145181	-3.02242	0.00250766	0.0325437	Debcl	FBgn0029131
Jabba	1170.98	-0.454747	0.15046	-3.02239	0.00250788	0.0325437	Jabba	FBgn0259682
Acer	1619.62	-0.386278	0.127817	-3.02211	0.00251021	0.0325437	Acer	FBgn0016122
AdSL	641.133	-0.406733	0.134685	-3.01987	0.00252882	0.0327317	AdSL	FBgn0038467
CG5107	456.024	3.84859	1.2745	3.01969	0.00253031	0.0327317	CG5107	FBgn0039342
Thor	997.112	0.625393	0.207143	3.01913	0.002535	0.0327562	Thor	FBgn0261560
se	267.172	-0.664591	0.220214	-3.01794	0.00254501	0.0328293	se	FBgn0086348
colt	1337.03	-0.418001	0.138512	-3.01779	0.00254628	0.0328293	colt	FBgn0019830
CG33127	16.5629	3.18133	1.05613	3.01226	0.0025931	0.0333962	CG33127	FBgn0053127
CG13659	207.171	1.22305	0.406377	3.00966	0.00261543	0.0336384	CG13659	FBgn0039319
CG6184	2519.18	0.311212	0.103413	3.0094	0.00261766	0.0336384	CG6184	FBgn0038725
ND-B17.2	3106.87	-0.379813	0.126265	-3.00807	0.0026291	0.0337482	ND-B17.2	FBgn0031436
lncRNA:CR43411	83.9552	-0.864842	0.287763	-3.0054	0.0026523	0.0339978	lncRNA:CR43411	FBgn0263330
CG10650	217.842	1.00908	0.335782	3.00517	0.00265435	0.0339978	CG10650	FBgn0046302
Sec61beta	1193.44	0.439396	0.146445	3.00043	0.00269601	0.0344936	Sec61beta	FBgn0010638
CG40498	4160.16	-0.300792	0.100268	-2.99988	0.00270089	0.0344975	CG40498	FBgn0069969
CG11905	11.5632	2.24526	0.748489	2.99973	0.00270221	0.0344975	CG11905	FBgn0036678
aqz	16847.8	-0.656781	0.219083	-2.99787	0.00271876	0.0346708	aqz	FBgn0286516
AdipoR	5901.22	-0.298259	0.0995081	-2.99733	0.00272356	0.0346943	AdipoR	FBgn0038984
CG31343	12.111	3.56172	1.18923	2.99498	0.00274461	0.0349211	CG31343	FBgn0051343
E2f2	348.359	0.478559	0.159814	2.99447	0.00274924	0.0349211	E2f2	FBgn0024371
CG5885	824.866	0.395764	0.13217	2.99435	0.00275033	0.0349211	CG5885	FBgn0025700
Obp18a	988.559	-0.483316	0.161575	-2.99127	0.00277819	0.0352366	Obp18a	FBgn0030985
CG4374	13.8025	1.98096	0.662483	2.99021	0.00278786	0.0353195	CG4374	FBgn0039078
Rbp1-like	9504.36	-0.313793	0.104951	-2.98989	0.00279076	0.0353195	Rbp1-like	FBgn0030479
Prosbeta4	528.142	0.512548	0.171473	2.98909	0.00279807	0.0353737	Prosbeta4	FBgn0032596
CG42399	824.938	0.443356	0.148389	2.9878	0.00280992	0.0354851	CG42399	FBgn0259818
CG10077	37313.3	-0.432075	0.144784	-2.98428	0.00284245	0.0358572	CG10077	FBgn0035720
Dcr-2	891.823	0.535413	0.179591	2.9813	0.0028703	0.0361695	Dcr-2	FBgn0034246
CG16959	118.209	-0.761168	0.255611	-2.97784	0.00290292	0.0365412	CG16959	FBgn0036481
asRNA:CR44690	216.359	0.651192	0.218739	2.97703	0.0029106	0.0365985	asRNA:CR44690	FBgn0265901
GNBP3	576.177	-0.533663	0.179453	-2.97384	0.00294099	0.0369408	GNBP3	FBgn0040321
Vps13B	632.573	0.725187	0.243889	2.97343	0.00294488	0.0369501	Vps13B	FBgn0039727
CG18596	341.665	0.516684	0.173849	2.97202	0.00295844	0.0370804	CG18596	FBgn0038953
mt:srRNA	4257.63	0.297745	0.100221	2.97088	0.00296951	0.0371793	mt:srRNA	FBgn0013688
kto	1320.28	0.411807	0.138671	2.96966	0.00298125	0.0372864	kto	FBgn0001324
CG15772	1365.91	-0.35378	0.119216	-2.96756	0.00300174	0.0375025	CG15772	FBgn0029799
CCT4	785.641	0.372301	0.125507	2.96637	0.00301335	0.0376074	CCT4	FBgn0032444
eIF2beta	1023.39	0.488274	0.164671	2.96515	0.00302534	0.0377168	eIF2beta	FBgn0004926
CG17192	85.5331	5.38283	1.81679	2.96282	0.00304833	0.0379629	CG17192	FBgn0039472
CG4377	61.4846	3.88199	1.31123	2.96057	0.00307072	0.0382011	CG4377	FBgn0034664
ush	394.796	0.506432	0.171109	2.9597	0.00307938	0.0382593	ush	FBgn0003963
CG8773	118.318	10.6549	3.60029	2.95944	0.00308195	0.0382593	CG8773	FBgn0038135
CG5028	7658.44	-0.256707	0.086759	-2.95886	0.00308784	0.0382918	CG5028	FBgn0039358
eEF1gamma	8311.34	-0.38568	0.130442	-2.95671	0.00310941	0.0385184	eEF1gamma	FBgn0029176
CG33494	271.848	-0.600525	0.20316	-2.95593	0.0031173	0.0385753	CG33494	FBgn0053494
CG6701	817.293	0.366625	0.124067	2.95506	0.00312605	0.0386427	CG6701	FBgn0033889
ND-18	2234.22	-0.390347	0.132179	-2.95316	0.00314536	0.0388238	ND-18	FBgn0031021
Ugt35E2	72.191	-0.887503	0.300546	-2.95297	0.00314734	0.0388238	Ugt35E2	FBgn0040255
ND-49	6409.69	-0.25561	0.0866074	-2.95136	0.00316377	0.038944	ND-49	FBgn0039909
Txl	831.21	0.366192	0.124084	2.95116	0.00316584	0.038944	Txl	FBgn0035631
asRNA:CR45144	15.8762	-2.09298	0.709236	-2.95104	0.00316707	0.038944	asRNA:CR45144	FBgn0266637
Ugt37A2	195.535	6.14476	2.08248	2.9507	0.00317056	0.0389459	Ugt37A2	FBgn0038082
SsRbeta	1068.25	0.355447	0.120486	2.95012	0.00317653	0.0389783	SsRbeta	FBgn0011016
TotA	1451.26	0.661865	0.224397	2.94953	0.00318258	0.0390117	TotA	FBgn0028396
CG42232	1695.23	0.537097	0.182251	2.94701	0.0032086	0.0392894	CG42232	FBgn0250754
Mal-A6	491.615	3.0885	1.0483	2.9462	0.00321708	0.039352	Mal-A6	FBgn0050360
Spase25	693.235	0.405299	0.137647	2.94448	0.00323502	0.0395302	Spase25	FBgn0030306
alpha-Est7	2665.15	-0.379031	0.128761	-2.94369	0.00324329	0.0395899	alpha-Est7	FBgn0015575
dre4	1019.16	0.338951	0.115194	2.94243	0.00325642	0.0397087	dre4	FBgn0002183
ND-24	2304.7	-0.360775	0.122654	-2.94141	0.00326719	0.0397704	ND-24	FBgn0030853
tyn	900.415	0.396791	0.134903	2.94131	0.00326829	0.0397704	tyn	FBgn0284435
Rpt3	1418.69	0.348753	0.118596	2.94068	0.00327492	0.0398096	Rpt3	FBgn0028686
mei-41	231.307	0.588633	0.200335	2.93824	0.00330078	0.0400737	mei-41	FBgn0004367
CG4335	191.975	-0.693452	0.236029	-2.93799	0.00330349	0.0400737	CG4335	FBgn0038795
AttA	136.114	2.42474	0.825948	2.93571	0.00332786	0.0403274	AttA	FBgn0012042
Ltn1	1469.72	0.42401	0.144455	2.93524	0.00333288	0.0403465	Ltn1	FBgn0262517
Zir	4798.36	0.546427	0.186203	2.93457	0.00334012	0.0403924	Zir	FBgn0031216
p38c	14.5543	1.99551	0.680171	2.93383	0.00334804	0.0404463	p38c	FBgn0267339
armi	156.322	0.602087	0.205299	2.93273	0.00335991	0.0405477	armi	FBgn0041164
Ugt303B1	6.86668	3.52383	1.20202	2.93158	0.00337242	0.0406397	Ugt303B1	FBgn0039086
Gorab	281.194	0.514209	0.175415	2.93139	0.00337448	0.0406397	Gorab	FBgn0053052
CG15278	3.14746	5.42307	1.85272	2.92709	0.00342148	0.0411482	CG15278	FBgn0032554
CG11077	511.612	-0.477367	0.163097	-2.92689	0.00342374	0.0411482	CG11077	FBgn0039930
CG14803	244.714	0.547517	0.187384	2.92191	0.00347894	0.0417435	CG14803	FBgn0023513
Mur2B	917.531	0.402296	0.137689	2.92178	0.00348041	0.0417435	Mur2B	FBgn0025390
asRNA:CR43957	84.3961	-0.799497	0.273754	-2.92049	0.00349476	0.0418727	asRNA:CR43957	FBgn0264617
mv	2254.05	0.471105	0.161391	2.91903	0.00351118	0.0420264	mv	FBgn0265988
Lst	610.247	-0.456489	0.15651	-2.91668	0.00353775	0.0423011	Lst	FBgn0034140
OtopLb	9.20803	2.63822	0.904748	2.91598	0.00354578	0.0423538	OtopLb	FBgn0031514
Tps1	5369.55	-0.455113	0.156244	-2.91283	0.00358172	0.0427395	Tps1	FBgn0027560
Nup44A	568.88	-0.437661	0.150315	-2.91162	0.00359563	0.042857	Nup44A	FBgn0033247
Mccc1	176.275	-0.671672	0.230715	-2.91127	0.00359967	0.042857	Mccc1	FBgn0039877
CG11668	211.853	-0.538443	0.184968	-2.91101	0.00360257	0.042857	CG11668	FBgn0038113
CG4781	70.8753	1.46036	0.501901	2.90966	0.00361825	0.0429999	CG4781	FBgn0035043
CG14777	938.877	-0.362683	0.124734	-2.90766	0.00364147	0.0432318	CG14777	FBgn0026872
CG9427	612.465	-0.679838	0.234165	-2.90325	0.00369311	0.0438004	CG9427	FBgn0037721
asRNA:CR44046	39.2941	1.25597	0.433029	2.90042	0.00372664	0.0441533	asRNA:CR44046	FBgn0264838
CG4259	82.8159	-0.9187	0.316868	-2.89931	0.00373981	0.0442354	CG4259	FBgn0031389
Jafrac2	139.401	0.667807	0.230342	2.8992	0.00374113	0.0442354	Jafrac2	FBgn0040308
GC	1139.97	0.33982	0.117333	2.89621	0.00377702	0.0446146	GC	FBgn0035245
grsm	559.559	0.378934	0.130865	2.89561	0.00378419	0.0446542	grsm	FBgn0040493
asRNA:CR46195	22.3395	-1.63797	0.565881	-2.89454	0.00379709	0.0447613	asRNA:CR46195	FBgn0267914
CG7461	1722.25	-0.343611	0.118737	-2.8939	0.00380491	0.0448082	CG7461	FBgn0034432
CG32506	2221.85	0.392233	0.135584	2.89291	0.00381686	0.0448781	CG32506	FBgn0052506
CG13482	89.0955	0.921374	0.318508	2.89278	0.00381852	0.0448781	CG13482	FBgn0036419
mahj	683.257	0.411309	0.142232	2.89182	0.00383013	0.0449694	mahj	FBgn0034641
ND-B14.5B	1988.8	-0.423392	0.146491	-2.89023	0.00384954	0.045152	ND-B14.5B	FBgn0031505
CG32687	698.83	-0.467222	0.161724	-2.889	0.00386466	0.0452839	CG32687	FBgn0052687
Eno	32247.5	-0.259867	0.0899609	-2.88867	0.00386875	0.0452865	Eno	FBgn0000579
SmydA-3	104.647	-0.782789	0.271262	-2.88573	0.00390502	0.0456653	SmydA-3	FBgn0262599
Slob	9752.62	0.353042	0.122504	2.88188	0.00395312	0.0461816	Slob	FBgn0264087
CG15126	6.4527	3.84028	1.33318	2.88055	0.00396983	0.0463306	CG15126	FBgn0040729
28SrRNA-Psi:CR40596	6827.3	-1.23026	0.427287	-2.87923	0.0039865	0.0464787	28SrRNA-Psi:CR40596	FBgn0085753
Bap170	875.944	0.364702	0.126809	2.87599	0.00402759	0.0469109	Bap170	FBgn0042085
Ugt36D1	544.916	-0.40798	0.142021	-2.87268	0.00407003	0.0473218	Ugt36D1	FBgn0032713
PHGPx	2576.29	0.329779	0.114805	2.87253	0.00407202	0.0473218	PHGPx	FBgn0035438
CG9886	427.57	-0.439029	0.152856	-2.87218	0.00407649	0.0473218	CG9886	FBgn0031428
Scsalpha1	6332.57	-0.345596	0.120333	-2.87198	0.00407904	0.0473218	Scsalpha1	FBgn0004888
CG31183	622.403	-0.388991	0.135477	-2.87127	0.00408821	0.0473811	CG31183	FBgn0051183
wupA	471.368	-0.750714	0.261535	-2.87042	0.00409925	0.047462	wupA	FBgn0283471
ND-ACP	3275.21	-0.356279	0.124163	-2.86946	0.00411174	0.0475596	ND-ACP	FBgn0011361
CG5789	536.949	-0.505361	0.176163	-2.8687	0.00412156	0.047626	CG5789	FBgn0039207
Coprox	272.414	0.54545	0.190229	2.86734	0.00413938	0.0477847	Coprox	FBgn0021944
Oatp33Eb	57.7773	1.22303	0.426621	2.86679	0.00414663	0.0478212	Oatp33Eb	FBgn0032435
Obp83b	39.9214	-2.52223	0.880007	-2.86614	0.00415504	0.047871	Obp83b	FBgn0010403
CG31445	386.391	-0.565615	0.197606	-2.86233	0.00420534	0.0484028	CG31445	FBgn0051445
CNT2	35.4816	1.99204	0.696365	2.86063	0.00422802	0.048616	CNT2	FBgn0025709
Rpn10	1426.18	0.351903	0.12304	2.86008	0.00423531	0.048652	Rpn10	FBgn0015283
Kdm2	2197.48	0.350811	0.12272	2.85863	0.00425469	0.0488267	Kdm2	FBgn0037659
Drsl5	79.8275	-0.87208	0.305166	-2.85773	0.00426687	0.0489185	Drsl5	FBgn0035434
mino	1656.49	-0.385883	0.135111	-2.85604	0.00428957	0.0491305	mino	FBgn0027579
CG31904	81.1509	-0.984724	0.344884	-2.85523	0.00430054	0.049208	CG31904	FBgn0260479
CG8223	754.044	0.370447	0.129802	2.85394	0.00431801	0.0493596	CG8223	FBgn0037624
lncRNA:CR46006	360.173	-0.496266	0.173948	-2.85296	0.00433135	0.0494312	lncRNA:CR46006	FBgn0267668
Arpc3B	24.9252	1.49868	0.525324	2.85286	0.00433273	0.0494312	Arpc3B	FBgn0065032
asRNA:CR45053	3.07256	5.39177	1.89081	2.85156	0.00435049	0.0495854	asRNA:CR45053	FBgn0266413
CG9706	357.652	0.508333	0.178381	2.8497	0.00437604	0.0498281	CG9706	FBgn0036662
CG2003	48.5092	0.98871	0.347047	2.84893	0.00438672	0.049887	CG2003	FBgn0039886
CG18598	528.786	-0.55025	0.19317	-2.84853	0.00439214	0.049887	CG18598	FBgn0038589
RpS3A	13193.8	-0.370724	0.130152	-2.8484	0.00439401	0.049887	RpS3A	FBgn0017545
kcc	28118.7	-0.318854	0.111966	-2.84778	0.0044026	0.0498969	kcc	FBgn0261794
CG3823	92.8482	-0.808399	0.283876	-2.84772	0.00440342	0.0498969	CG3823	FBgn0029863
Usp14	979.656	0.431259	0.151601	2.8447	0.0044453	0.0502891	Usp14	FBgn0032216
Acbp5	5.47604	4.23688	1.48951	2.84447	0.00444851	0.0502891	Acbp5	FBgn0035926
AQP	35.0849	-1.33253	0.468512	-2.84417	0.00445275	0.0502891	AQP	FBgn0033807
CG13658	38.6526	1.71734	0.60385	2.84399	0.00445524	0.0502891	CG13658	FBgn0039315
rad	6997.01	-0.341098	0.119972	-2.84314	0.00446709	0.0503743	rad	FBgn0265597
CG31233	102.479	10.4475	3.67789	2.84063	0.00450244	0.0506764	CG31233	FBgn0051233
CG5892	48.5896	0.978388	0.344441	2.84051	0.0045042	0.0506764	CG5892	FBgn0038873
CG32857	557.835	-0.393636	0.138589	-2.84032	0.00450688	0.0506764	CG32857	FBgn0052857
Glo1	393.263	-0.514288	0.181144	-2.83911	0.00452395	0.0508194	Glo1	FBgn0283450
CG34409	82.2668	0.778219	0.274179	2.83836	0.00453457	0.0508898	CG34409	FBgn0085438
CG7378	3079.18	-0.290987	0.102578	-2.83675	0.00455753	0.0510985	CG7378	FBgn0030976
kirre	2160.65	-0.371753	0.131071	-2.83627	0.00456436	0.0511261	kirre	FBgn0028369
CG8306	550.922	0.53388	0.188269	2.83573	0.00457216	0.0511644	CG8306	FBgn0034142
Spt	41.3604	1.05893	0.373875	2.8323	0.0046215	0.0516672	Spt	FBgn0033348
TrpRS	552.778	0.393285	0.138981	2.82979	0.00465789	0.0520242	TrpRS	FBgn0010803
Est-Q	342.759	-0.625029	0.220988	-2.82834	0.00467908	0.052211	Est-Q	FBgn0037090
CG5033	235.938	0.49037	0.173403	2.82792	0.00468518	0.0522293	CG5033	FBgn0028744
CG8568	77.1675	-0.858344	0.303629	-2.82695	0.00469941	0.052338	CG8568	FBgn0030841
CG9119	424.479	-0.477244	0.168913	-2.82539	0.00472235	0.0525434	CG9119	FBgn0035189
CG30160	4.31905	4.85621	1.72116	2.82148	0.00478031	0.0531378	CG30160	FBgn0050160
CG34040	12.7424	7.44092	2.63769	2.821	0.00478744	0.0531665	CG34040	FBgn0054040
glu	312.74	0.474613	0.168395	2.81845	0.00482556	0.053539	glu	FBgn0015391
CkIalpha	11172.8	-0.241218	0.085632	-2.81692	0.00484871	0.0537449	CkIalpha	FBgn0015024
CG32700	4571.58	-0.297455	0.105694	-2.81429	0.00488852	0.0541033	CG32700	FBgn0267253
AnxB10	3667.89	-0.322195	0.11449	-2.81417	0.0048903	0.0541033	AnxB10	FBgn0000084
Tsp42En	41.2014	-1.13173	0.402228	-2.81366	0.00489817	0.0541391	Tsp42En	FBgn0033135
comm2	237.698	-0.710164	0.252613	-2.81127	0.0049346	0.0544903	comm2	FBgn0041160
CG1890	286.627	0.505358	0.179922	2.80876	0.00497332	0.0548661	CG1890	FBgn0039869
CG42394	346.829	-0.445441	0.158618	-2.80827	0.00498083	0.0548971	CG42394	FBgn0259740
HINT1	1050.1	-0.458335	0.163305	-2.80663	0.00500633	0.0551261	HINT1	FBgn0031459
Obp49a	99.3009	-0.73114	0.260641	-2.80516	0.00502916	0.0553254	Obp49a	FBgn0050052
CG13360	1863.41	-0.333651	0.119004	-2.80369	0.00505207	0.0555	CG13360	FBgn0025620
CG32191	265.347	-0.565673	0.2018	-2.80314	0.00506072	0.0555	CG32191	FBgn0052191
CG43153	2.92968	5.32068	1.89825	2.80293	0.00506401	0.0555	CG43153	FBgn0262683
CG9997	2.92968	5.32068	1.89825	2.80293	0.00506401	0.0555	CG9997	FBgn0039597
ppl	1114.24	-0.395108	0.141	-2.80219	0.00507576	0.0555767	ppl	FBgn0027945
Idgf2	1225.13	-0.431299	0.153981	-2.80099	0.00509464	0.0557313	Idgf2	FBgn0020415
spn-B	73.4765	0.785414	0.280458	2.80046	0.00510292	0.0557697	spn-B	FBgn0003480
Nph	321.959	0.474789	0.169742	2.79712	0.00515609	0.0562981	Nph	FBgn0039735
asRNA:CR45350	10.7829	2.10413	0.752496	2.79621	0.00517065	0.0564045	asRNA:CR45350	FBgn0266889
Nup160	419.56	0.456122	0.163152	2.79569	0.00517889	0.0564417	Nup160	FBgn0262647
Top3beta	704.968	0.350574	0.125464	2.79422	0.00520252	0.0566465	Top3beta	FBgn0026015
CG43693	3901.08	-0.244842	0.0876893	-2.79215	0.00523593	0.0568851	CG43693	FBgn0263776
Gpdh1	11934.2	-0.244601	0.0876127	-2.79184	0.00524093	0.0568851	Gpdh1	FBgn0001128
CG15117	248.709	-0.562233	0.201391	-2.79175	0.00524244	0.0568851	CG15117	FBgn0034417
GstD8	10.203	2.44794	0.876877	2.79166	0.0052439	0.0568851	GstD8	FBgn0010044
RpL7	11185.9	-0.371601	0.13317	-2.79043	0.00526375	0.0570475	RpL7	FBgn0005593
lncRNA:CR44620	3.79747	-5.11642	1.83407	-2.78966	0.00527641	0.0571318	lncRNA:CR44620	FBgn0265831
CG5382	480.128	0.400224	0.143528	2.78847	0.00529571	0.0572878	CG5382	FBgn0038950
HDAC6	4989.64	-0.267249	0.0958711	-2.78759	0.00531018	0.0573911	HDAC6	FBgn0026428
Ldh	236.937	0.78442	0.282075	2.78089	0.00542104	0.0585081	Ldh	FBgn0001258
Cln3	270.834	-0.533846	0.19198	-2.78074	0.00542354	0.0585081	Cln3	FBgn0036756
blot	729.395	0.45512	0.163694	2.78031	0.00543067	0.0585311	blot	FBgn0027660
Pfrx	3500.06	-0.280951	0.101097	-2.77902	0.00545239	0.0587111	Pfrx	FBgn0027621
Got1	5899.35	-0.286703	0.103229	-2.77736	0.0054803	0.0589573	Got1	FBgn0001124
CG17065	1443.62	-0.367967	0.132608	-2.77485	0.00552277	0.0593596	CG17065	FBgn0031099
CG33170	962.814	-0.377783	0.136225	-2.77322	0.00555045	0.0595709	CG33170	FBgn0053170
CG13377	28.5457	-1.60717	0.579621	-2.7728	0.00555765	0.0595709	CG13377	FBgn0261446
CG32091	411.537	-0.448467	0.161738	-2.77279	0.00555771	0.0595709	CG32091	FBgn0052091
Chs2	79.3539	1.04316	0.376642	2.76964	0.00561183	0.0600959	Chs2	FBgn0029091
CG7130	55.9513	0.97141	0.351092	2.76682	0.00566052	0.0605618	CG7130	FBgn0037151
ZC3H3	527.032	-0.363603	0.131431	-2.76649	0.00566631	0.0605684	ZC3H3	FBgn0035900
Eglp2	27.5872	1.81288	0.655824	2.76427	0.005705	0.0609263	Eglp2	FBgn0034883
ox	2251.07	-0.375534	0.135915	-2.76301	0.00572711	0.0610163	ox	FBgn0011227
kdn	19225.9	-0.232896	0.0842923	-2.76296	0.00572801	0.0610163	kdn	FBgn0261955
sov	2875.88	0.507977	0.183869	2.76272	0.00573226	0.0610163	sov	FBgn0286831
Droj2	9064.33	-0.260981	0.0944693	-2.7626	0.0057343	0.0610163	Droj2	FBgn0038145
UQCR-C1	12948.8	-0.327469	0.118615	-2.76077	0.00576651	0.0613033	UQCR-C1	FBgn0038271
CNMa	39.7358	1.14329	0.414546	2.75794	0.0058167	0.0617807	CNMa	FBgn0035282
CG14109	29.7727	-1.41588	0.513643	-2.75654	0.00584163	0.0619891	CG14109	FBgn0036364
FoxL1	3.8599	4.67258	1.69541	2.75602	0.00585096	0.0620319	FoxL1	FBgn0004895
CG43069	5.30459	5.16102	1.87604	2.75102	0.00594097	0.0628866	CG43069	FBgn0262479
ND-23	4427.48	-0.329786	0.119881	-2.75095	0.00594234	0.0628866	ND-23	FBgn0017567
CG6115	2856.36	-0.340893	0.124022	-2.74864	0.00598423	0.0632336	CG6115	FBgn0040985
CG33296	851.271	-0.403634	0.146853	-2.74855	0.00598594	0.0632336	CG33296	FBgn0053296
Mdh1	6598.16	-0.353775	0.128787	-2.74698	0.00601475	0.0634806	Mdh1	FBgn0262782
CG10208	235.498	-0.486116	0.177074	-2.74527	0.00604609	0.0637538	CG10208	FBgn0039118
CG13639	19.5475	-1.60062	0.583134	-2.74486	0.00605371	0.0637766	CG13639	FBgn0265266
Fum2	15.5422	1.88129	0.685817	2.74314	0.00608546	0.0640535	Fum2	FBgn0029890
CCT6	997.052	0.367479	0.133998	2.74242	0.00609887	0.0641369	CCT6	FBgn0027329
Obp19a	9.32924	-4.92747	1.7976	-2.74113	0.00612285	0.0643312	Obp19a	FBgn0031109
CG34382	11.1468	2.17174	0.792701	2.73967	0.00615012	0.0645597	CG34382	FBgn0085411
apolpp	49678.2	-0.523444	0.191158	-2.73827	0.00617628	0.0647761	apolpp	FBgn0087002
CG14327	29.887	1.26217	0.46122	2.73658	0.00620816	0.0650521	CG14327	FBgn0038526
Wbp2	3614.67	0.263288	0.0962604	2.73516	0.00623495	0.0652332	Wbp2	FBgn0036318
CG42361	1134	-0.359581	0.131477	-2.73494	0.00623912	0.0652332	CG42361	FBgn0259707
Uggt	1953.58	0.283378	0.10363	2.73452	0.00624722	0.0652332	Uggt	FBgn0014075
CG5835	404.484	0.412658	0.150909	2.73449	0.00624775	0.0652332	CG5835	FBgn0038682
emp	680.636	0.372577	0.136272	2.73406	0.00625577	0.0652587	emp	FBgn0010435
snRNA:7SK	441.36	-0.778534	0.284829	-2.73334	0.0062695	0.0653069	snRNA:7SK	FBgn0065099
CG4681	11.9546	1.93012	0.706169	2.73323	0.00627156	0.0653069	CG4681	FBgn0069913
ND-19	1623.18	-0.379162	0.138747	-2.73276	0.0062807	0.0653439	ND-19	FBgn0035046
CG13365	449.649	-0.447526	0.163799	-2.73216	0.00629214	0.0654047	CG13365	FBgn0029529
Octbeta2R	3045.84	-0.398182	0.145861	-2.72988	0.00633577	0.0657998	Octbeta2R	FBgn0038063
CG17271	775.905	0.37921	0.138928	2.72954	0.00634222	0.0658082	CG17271	FBgn0038829
lncRNA:CR43838	62.6602	0.903702	0.331351	2.72733	0.00638496	0.066193	lncRNA:CR43838	FBgn0264390
CG17751	2.82426	5.26313	1.93177	2.72452	0.00643959	0.0667002	CG17751	FBgn0038717
Mlc1	542.056	-0.729319	0.267937	-2.72198	0.0064892	0.0671233	Mlc1	FBgn0002772
mfr	4.84539	4.1236	1.51503	2.72179	0.00649301	0.0671233	mfr	FBgn0266757
Dph1	498.99	0.392679	0.144285	2.72155	0.00649766	0.0671233	Dph1	FBgn0036194
Prosbeta5	1474.53	0.327746	0.120471	2.72054	0.00651751	0.067269	Prosbeta5	FBgn0029134
CG44325	632.965	-0.396881	0.146087	-2.71675	0.00659263	0.0679843	CG44325	FBgn0265413
Hsp83	8073.57	0.335329	0.123451	2.71628	0.00660204	0.0680214	Hsp83	FBgn0001233
Gr59f	5.3402	3.53007	1.30047	2.71446	0.00663835	0.0683352	Gr59f	FBgn0041234
CG13252	632.957	-0.372031	0.137227	-2.71107	0.00670673	0.0689545	CG13252	FBgn0037016
muc	6542.26	-0.244608	0.0902315	-2.71089	0.0067103	0.0689545	muc	FBgn0283658
CG32054	5.08674	5.10908	1.88486	2.71058	0.00671648	0.0689574	CG32054	FBgn0052054
Dic1	2483.63	-0.300422	0.1109	-2.70895	0.00674969	0.0692376	Dic1	FBgn0027610
CG8907	115.758	0.917227	0.338712	2.70799	0.00676925	0.0693774	CG8907	FBgn0038466
eEF2	47722.7	-0.273798	0.101125	-2.70751	0.00677903	0.0694168	eEF2	FBgn0000559
Cyp309a1	515.082	-0.533017	0.196928	-2.70666	0.00679634	0.0695332	Cyp309a1	FBgn0031432
Cbs	674.029	-0.404385	0.14944	-2.706	0.00681	0.069612	Cbs	FBgn0031148
l(2)37Cd	132.513	0.643231	0.237781	2.70514	0.00682752	0.0697301	l(2)37Cd	FBgn0086445
CG12780	11.7703	2.30517	0.852362	2.70445	0.00684178	0.0698148	CG12780	FBgn0033301
msk	1794.15	0.340322	0.125935	2.70237	0.00688472	0.0701917	msk	FBgn0026252
Cyp18a1	339.793	-0.448243	0.165902	-2.70186	0.00689536	0.070239	Cyp18a1	FBgn0010383
CG18748	7.47389	2.68555	0.994719	2.69981	0.00693797	0.0706115	CG18748	FBgn0042105
18SrRNA-Psi:CR41602	12430.4	-1.02467	0.379986	-2.69661	0.00700493	0.071231	18SrRNA-Psi:CR41602	FBgn0085813
CG4594	80.5932	-0.745868	0.276694	-2.69565	0.00702523	0.0713754	CG4594	FBgn0032161
Pglym78	9042.58	-0.303094	0.112491	-2.69439	0.00705182	0.0715833	Pglym78	FBgn0014869
Pgk	6860.14	-0.278564	0.103415	-2.69365	0.00706739	0.0716792	Pgk	FBgn0250906
CG13116	89.9418	-0.765474	0.284234	-2.69311	0.00707898	0.0717345	CG13116	FBgn0032139
Rpt4	1176.57	0.302935	0.112504	2.69267	0.00708817	0.0717654	Rpt4	FBgn0028685
NimB4	260.97	-0.522824	0.194255	-2.69143	0.00711457	0.0719704	NimB4	FBgn0028542
Kebab	10.842	2.08824	0.775994	2.69105	0.00712267	0.07199	Kebab	FBgn0028952
CG8586	638.561	-0.523691	0.194651	-2.69041	0.00713645	0.0720671	CG8586	FBgn0033320
pip	8.49544	2.75726	1.02503	2.68993	0.0071466	0.0721073	pip	FBgn0003089
lncRNA:CR44874	14.2271	2.19758	0.817124	2.68941	0.00715791	0.072131	lncRNA:CR44874	FBgn0266168
dpr1	2464.88	-0.254523	0.0946446	-2.68925	0.00716129	0.072131	dpr1	FBgn0040726
Mmp1	608.492	0.65537	0.243875	2.68732	0.0072027	0.0724318	Mmp1	FBgn0035049
CG18747	9.78637	2.44237	0.908954	2.68702	0.00720934	0.0724318	CG18747	FBgn0042104
kst	3006.08	0.522464	0.194442	2.68699	0.00720989	0.0724318	kst	FBgn0004167
MCPH1	241.496	0.582997	0.216993	2.68671	0.00721592	0.0724318	MCPH1	FBgn0260959
Men	7861.21	-0.297704	0.110855	-2.68553	0.00724145	0.0725987	Men	FBgn0002719
CG5390	1494.09	-0.45269	0.168576	-2.68537	0.00724497	0.0725987	CG5390	FBgn0032213
CG13771	4.8671	3.42448	1.27549	2.68485	0.00725634	0.0726503	CG13771	FBgn0031844
CG6432	3.62058	4.5707	1.70284	2.68416	0.00727127	0.0727376	CG6432	FBgn0039184
CG10407	97.133	-0.858217	0.319908	-2.6827	0.00730314	0.0729939	CG10407	FBgn0038395
l(2)03659	12.1882	1.86652	0.69617	2.68112	0.00733756	0.0732753	l(2)03659	FBgn0010549
ScsbetaA	9176.25	-0.242454	0.0904707	-2.67992	0.00736399	0.0734766	ScsbetaA	FBgn0037643
Arc2	79.3325	0.788723	0.294457	2.67856	0.00739384	0.0737115	Arc2	FBgn0033928
Adk3	295.996	-0.437765	0.163587	-2.67604	0.00744973	0.0742054	Adk3	FBgn0042094
Npl4	954.707	0.42836	0.160141	2.67489	0.00747542	0.0743882	Npl4	FBgn0039348
gl	1024.95	-0.443591	0.165853	-2.6746	0.00748177	0.0743882	gl	FBgn0004618
Galphaq	5515.89	-0.280814	0.105002	-2.67436	0.00748716	0.0743882	Galphaq	FBgn0004435
Grasp65	614.697	0.370014	0.138452	2.6725	0.00752887	0.074739	Grasp65	FBgn0036919
snu	1266.84	-0.408234	0.152796	-2.67177	0.00754529	0.0748385	snu	FBgn0039594
Pgant8	54.0224	-0.950241	0.355758	-2.67103	0.00756182	0.074939	Pgant8	FBgn0036529
RpS27A	8021.21	-0.34137	0.127843	-2.67023	0.00757994	0.0750549	RpS27A	FBgn0003942
CG12237	1494.27	-0.291128	0.109064	-2.66934	0.0076	0.0751855	CG12237	FBgn0031048
lncRNA:CR44702	49.5711	-0.953211	0.357131	-2.66908	0.00760599	0.0751855	lncRNA:CR44702	FBgn0265913
lncRNA:CR45102	1448.79	-0.387171	0.145156	-2.66727	0.00764692	0.0755262	lncRNA:CR45102	FBgn0266549
CG9672	7.18856	3.63402	1.36275	2.66668	0.00766049	0.0755603	CG9672	FBgn0030777
CG14340	259.1	-0.479633	0.17987	-2.66656	0.0076633	0.0755603	CG14340	FBgn0031302
boss	4143.36	-0.418723	0.157121	-2.66497	0.00769951	0.0758534	boss	FBgn0000206
Zasp66	635.235	-0.502098	0.188538	-2.66311	0.00774212	0.076209	Zasp66	FBgn0035917
Spn47C	69.7677	-0.994067	0.373323	-2.66275	0.00775039	0.0762263	Spn47C	FBgn0033574
Pcyt2	2203.87	-0.361879	0.135936	-2.66213	0.00776483	0.0763042	Pcyt2	FBgn0035231
LysD	11.2469	3.04133	1.14281	2.66128	0.00778453	0.0764335	LysD	FBgn0004427
CG34134	287.74	-0.576654	0.216719	-2.66083	0.00779475	0.0764403	CG34134	FBgn0083970
PH4alphaMP	14.9242	1.97173	0.741061	2.66068	0.0077983	0.0764403	PH4alphaMP	FBgn0026190
CG16935	1143.71	-0.409218	0.153917	-2.65869	0.00784459	0.0768297	CG16935	FBgn0033883
CG12723	8.48094	2.51408	0.945861	2.65798	0.00786101	0.0769261	CG12723	FBgn0030459
lncRNA:CR43424	8.89188	2.19556	0.826413	2.65673	0.00789027	0.0771478	lncRNA:CR43424	FBgn0263343
CG7069	57.0964	0.941059	0.35435	2.65573	0.00791368	0.0772569	CG7069	FBgn0038952
Trpgamma	81.5529	0.827403	0.311558	2.65569	0.00791464	0.0772569	Trpgamma	FBgn0032593
Akap200	3905.21	-0.236758	0.089183	-2.65474	0.00793684	0.077409	Akap200	FBgn0027932
CG42827	3.63518	4.5921	1.73016	2.65414	0.00795097	0.0774822	CG42827	FBgn0262009
RpL37A	6463.47	-0.392062	0.147739	-2.65375	0.00796024	0.077508	RpL37A	FBgn0261608
CCT2	981.278	0.334821	0.126227	2.65253	0.00798902	0.0777114	CCT2	FBgn0030086
ND-MLRQ	6217.52	-0.358301	0.13509	-2.65231	0.00799442	0.0777114	ND-MLRQ	FBgn0052230
CG8483	84.0996	1.23596	0.466086	2.65179	0.00800656	0.0777647	CG8483	FBgn0038126
beat-IIIc	1549.38	-0.317892	0.119993	-2.64924	0.00806728	0.0782894	beat-IIIc	FBgn0032629
CR42785	9.28867	2.81322	1.06314	2.64615	0.00814144	0.0789437	CR42785	FBgn0261856
Cyp28d1	6086.17	-0.269905	0.102011	-2.64584	0.00814875	0.078949	Cyp28d1	FBgn0031689
CycA	57.7058	0.91187	0.344719	2.64526	0.00816292	0.0790208	CycA	FBgn0000404
asRNA:CR45621	139.318	-0.612671	0.231651	-2.6448	0.00817388	0.0790261	asRNA:CR45621	FBgn0267181
RpS25	13838.1	-0.366461	0.138566	-2.64467	0.00817698	0.0790261	RpS25	FBgn0086472
GstE4	13.2791	-2.09908	0.794114	-2.6433	0.00821013	0.0792809	GstE4	FBgn0063496
CG10433	7389.51	-0.304975	0.11543	-2.64208	0.00823979	0.0794733	CG10433	FBgn0034638
CG31103	178.106	-0.523574	0.198179	-2.64192	0.00824363	0.0794733	CG31103	FBgn0051103
CG5273	13853.2	-0.271873	0.10292	-2.64159	0.00825176	0.0794861	CG5273	FBgn0040382
nst	464.28	0.381644	0.144508	2.64098	0.00826665	0.079564	nst	FBgn0036298
Cht9	533.056	-0.574401	0.217534	-2.64052	0.00827796	0.0796073	Cht9	FBgn0034582
qin	41.1143	1.09397	0.414368	2.64009	0.00828843	0.0796425	qin	FBgn0263974
ninaB	3666.69	-0.340951	0.129158	-2.6398	0.00829557	0.0796456	ninaB	FBgn0002937
AdenoK	1334.54	-0.3734	0.141722	-2.63473	0.00842034	0.0806994	AdenoK	FBgn0036337
CG14662	25.4556	1.43592	0.545038	2.63453	0.0084253	0.0806994	CG14662	FBgn0037291
28SrRNA-Psi:CR41609	2794.1	-1.04477	0.396581	-2.63445	0.00842733	0.0806994	28SrRNA-Psi:CR41609	FBgn0085819
ND-13B	2080.68	-0.360649	0.136909	-2.63423	0.00843293	0.0806994	ND-13B	FBgn0047038
CG14317	4.36354	3.87137	1.47065	2.63243	0.00847775	0.0809882	CG14317	FBgn0038566
Hk	20379.8	-0.287244	0.109126	-2.63222	0.00848279	0.0809882	Hk	FBgn0263220
Rpt6	1573.19	0.292061	0.110958	2.63218	0.00848388	0.0809882	Rpt6	FBgn0020369
goe	1183.83	-0.339197	0.1289	-2.63147	0.0085017	0.0810921	goe	FBgn0027528
Mppe	3165.72	-0.389561	0.148101	-2.63037	0.00852929	0.0812889	Mppe	FBgn0259985
l(2)05287	294.14	0.441162	0.167765	2.62964	0.00854761	0.0813758	l(2)05287	FBgn0284251
CG17032	216.899	-0.541643	0.205996	-2.62939	0.00855387	0.0813758	CG17032	FBgn0036547
CG34375	22.3401	1.41403	0.537855	2.62902	0.00856325	0.0813758	CG34375	FBgn0085404
CG7695	19.5824	-1.62946	0.619826	-2.6289	0.00856624	0.0813758	CG7695	FBgn0038631
Gs1l	1661.92	-0.355369	0.135354	-2.62549	0.00865251	0.082082	Gs1l	FBgn0019982
AANATL3	38.159	3.78629	1.44218	2.6254	0.00865462	0.082082	AANATL3	FBgn0032839
CG17855	27.7156	1.43991	0.548528	2.62505	0.00866374	0.0821019	CG17855	FBgn0032124
CG31104	151.98	2.65617	1.01217	2.62424	0.00868417	0.0822289	CG31104	FBgn0051104
CG3841	10.5036	7.1623	2.73049	2.62308	0.00871388	0.0824435	CG3841	FBgn0032131
CG9331	1675.96	-0.303014	0.115658	-2.61992	0.00879506	0.0831443	CG9331	FBgn0032889
Grx1	787.41	-0.369031	0.140894	-2.61921	0.00881336	0.0832499	Grx1	FBgn0036820
Theg	20.7803	1.54148	0.589596	2.61446	0.00893677	0.0843476	Theg	FBgn0038921
lncRNA:CR45052	4.55964	4.026	1.54046	2.61351	0.00896181	0.0845156	lncRNA:CR45052	FBgn0266412
CG43149	3.3401	-4.9358	1.88942	-2.61233	0.00899266	0.0847382	CG43149	FBgn0262679
5.8SrRNA-Psi:CR45854	2747	-1.25407	0.48057	-2.60955	0.00906623	0.0853627	5.8SrRNA-Psi:CR45854	FBgn0267514
VhaAC39-1	5656.57	-0.23123	0.0886189	-2.60926	0.0090739	0.0853662	VhaAC39-1	FBgn0285910
Gtp-bp	1016.39	0.306477	0.117687	2.60418	0.00920953	0.0865725	Gtp-bp	FBgn0010391
spz3	36.1936	1.10861	0.425935	2.60278	0.00924719	0.0868567	spz3	FBgn0031959
tld	150.909	0.729819	0.280616	2.60077	0.0093014	0.0872958	tld	FBgn0003719
CG42586	15.3157	1.91491	0.736376	2.60045	0.00931023	0.0873086	CG42586	FBgn0260954
CG11999	407.41	0.37705	0.145166	2.59737	0.00939415	0.088025	CG11999	FBgn0037312
ppk9	6.32251	2.69494	1.03777	2.59687	0.00940786	0.0880829	ppk9	FBgn0085398
Bsg	18353.8	-0.295864	0.113986	-2.59562	0.00944212	0.088293	Bsg	FBgn0261822
RpS18	10342.1	-0.366171	0.141079	-2.5955	0.0094454	0.088293	RpS18	FBgn0010411
Pis	6138.79	-0.349682	0.134773	-2.59461	0.00946994	0.0884517	Pis	FBgn0030670
Cpr51A	102.849	0.670135	0.258394	2.59346	0.00950156	0.0886762	Cpr51A	FBgn0033942
ND-SGDH	2939.28	-0.364868	0.140732	-2.59264	0.00952416	0.0888162	ND-SGDH	FBgn0011455
Sdr	1364.64	-0.321828	0.124188	-2.59146	0.00955703	0.0890517	Sdr	FBgn0038279
CG31300	375.219	-0.50418	0.194649	-2.5902	0.00959207	0.089307	CG31300	FBgn0051300
CG34212	19.6061	-3.30256	1.27549	-2.58925	0.00961855	0.0894233	CG34212	FBgn0085241
CG15824	12.9097	1.76914	0.683276	2.5892	0.00961985	0.0894233	CG15824	FBgn0031292
Cisd2	2574.42	-0.350428	0.135357	-2.58893	0.00962755	0.0894238	Cisd2	FBgn0062442
CG12374	1324.45	2.73367	1.05677	2.58681	0.00968692	0.0899039	CG12374	FBgn0033774
asRNA:CR44065	26.2533	-1.27641	0.493806	-2.58483	0.00974263	0.0903492	asRNA:CR44065	FBgn0264874
Sec24CD	2288.77	0.346296	0.134004	2.58422	0.00975983	0.090437	Sec24CD	FBgn0262126
CG12825	150.154	0.829901	0.321338	2.58264	0.00980477	0.0907814	CG12825	FBgn0033221
CG8042	1475	0.276169	0.106991	2.58125	0.00984439	0.0910709	CG8042	FBgn0027554
ND-13A	1597.07	-0.367586	0.14242	-2.58099	0.00985161	0.0910709	ND-13A	FBgn0031684
CG7946	847.429	0.300158	0.116377	2.57918	0.00990351	0.0914784	CG7946	FBgn0039743
RpS2	11313.1	-0.318743	0.123706	-2.57661	0.00997735	0.0920778	RpS2	FBgn0004867
Inos	6438.91	-0.330023	0.128096	-2.57638	0.00998415	0.0920778	Inos	FBgn0025885
Oatp58Dc	1950.93	-0.307693	0.119498	-2.57487	0.0100277	0.0924066	Oatp58Dc	FBgn0034716
asRNA:CR44107	649.25	-0.393006	0.152705	-2.57362	0.010064	0.092663	asRNA:CR44107	FBgn0264916
CG13685	2745.57	-0.262048	0.101831	-2.57337	0.0100714	0.092663	CG13685	FBgn0035816
inaD	11175.9	-0.454657	0.176708	-2.57292	0.0100843	0.0927094	inaD	FBgn0001263
CG5728	470.518	0.352832	0.137153	2.57254	0.0100955	0.0927394	CG5728	FBgn0039182
CG12338	687.938	-0.381016	0.148132	-2.57214	0.0101071	0.0927396	CG12338	FBgn0033543
RpL5	25620.7	-0.3032	0.117885	-2.572	0.0101114	0.0927396	RpL5	FBgn0064225
eIF4A	30203.1	-0.254725	0.0990847	-2.57079	0.0101468	0.0929914	eIF4A	FBgn0001942
CG5973	549.425	-0.33334	0.129773	-2.56864	0.0102097	0.0934945	CG5973	FBgn0031914
Ddx1	383.066	0.397203	0.154683	2.56785	0.0102331	0.0936355	Ddx1	FBgn0015075
Sos	2884.37	0.317803	0.123827	2.56651	0.0102728	0.0939156	Sos	FBgn0001965
nop5	233.244	0.570619	0.222362	2.56618	0.0102826	0.0939156	nop5	FBgn0026196
CG1129	488.117	0.540069	0.210471	2.566	0.0102878	0.0939156	CG1129	FBgn0037279
CG42335	5.16174	4.17693	1.62862	2.56471	0.0103261	0.0941917	CG42335	FBgn0259237
CG6126	1806.91	-0.320907	0.125242	-2.56229	0.0103983	0.0947765	CG6126	FBgn0038407
Pdf	2548.94	-0.355547	0.138802	-2.56155	0.0104206	0.0949057	Pdf	FBgn0023178
DptB	143.98	2.30726	0.901042	2.56066	0.0104474	0.0950038	DptB	FBgn0034407
CG6280	10.0171	1.98128	0.773739	2.56065	0.0104477	0.0950038	CG6280	FBgn0033866
CG7058	1536.45	0.360364	0.140753	2.56025	0.0104596	0.0950385	CG7058	FBgn0030961
CG12674	4.18321	3.80227	1.48565	2.55933	0.0104874	0.0952161	CG12674	FBgn0031388
Dhc93AB	31.8251	1.1099	0.433712	2.55906	0.0104954	0.0952161	Dhc93AB	FBgn0013812
Herp	1418.9	0.297903	0.116488	2.55738	0.0105463	0.0956036	Herp	FBgn0031950
asRNA:CR43481	19.9724	1.38105	0.540401	2.5556	0.0106004	0.095979	asRNA:CR43481	FBgn0263492
CG33286	6.62987	2.76502	1.082	2.55548	0.0106041	0.095979	CG33286	FBgn0053286
bru1	1513.49	-0.286978	0.112347	-2.55438	0.0106376	0.0962072	bru1	FBgn0000114
Fkbp39	359.271	0.401593	0.157238	2.55405	0.0106479	0.0962263	Fkbp39	FBgn0013269
sty	3129.36	-0.247668	0.0970329	-2.55241	0.010698	0.0965582	sty	FBgn0014388
Ggamma1	37243.5	-0.222111	0.0870235	-2.55231	0.0107012	0.0965582	Ggamma1	FBgn0004921
CG42514	544.372	-0.370476	0.145327	-2.54925	0.0107954	0.0973336	CG42514	FBgn0260388
Cyp12b2	983.706	-0.340063	0.133496	-2.54738	0.0108536	0.0977829	Cyp12b2	FBgn0034387
CG34194	4.36541	4.88036	1.91613	2.54698	0.0108659	0.0978182	CG34194	FBgn0085223
CG15199	95.785	-0.891188	0.35032	-2.54392	0.0109615	0.0986028	CG15199	FBgn0030270
CG8051	91.4757	-0.727069	0.285934	-2.54279	0.0109972	0.0988113	CG8051	FBgn0031012
Myt1	332.45	0.394057	0.154979	2.54265	0.0110016	0.0988113	Myt1	FBgn0040298
CG10710	53.545	1.11675	0.439418	2.54144	0.0110398	0.0990782	CG10710	FBgn0036377
wisp	56.7813	0.813575	0.320305	2.54	0.0110853	0.0994107	wisp	FBgn0260780
RpS9	8811.35	-0.355908	0.140154	-2.53941	0.0111041	0.0995025	RpS9	FBgn0010408
CG9399	1624.35	-0.298105	0.117423	-2.53874	0.0111252	0.0996161	CG9399	FBgn0037715
Tudor-SN	1937.03	0.268432	0.105748	2.53842	0.0111355	0.0996316	Tudor-SN	FBgn0035121
Ddc	5575.26	-0.319073	0.125717	-2.53802	0.0111483	0.0996697	Ddc	FBgn0000422
CG3408	93.1499	0.681458	0.268541	2.53763	0.0111605	0.099703	CG3408	FBgn0036008
IM33	2158.06	-0.362155	0.14283	-2.53557	0.0112264	0.100181	IM33	FBgn0031561
Chd64	6696.33	-0.26557	0.104744	-2.53542	0.0112312	0.100181	Chd64	FBgn0035499
CG10365	788.174	-0.296544	0.116974	-2.53513	0.0112406	0.100189	CG10365	FBgn0039109
CG2767	1402.73	-0.34971	0.137966	-2.53476	0.0112526	0.100219	CG2767	FBgn0037537
Mal-A1	726.229	3.40375	1.34316	2.53413	0.0112726	0.100311	Mal-A1	FBgn0002570
CG5381	317.244	-0.407234	0.160714	-2.5339	0.0112801	0.100311	CG5381	FBgn0032218
Cht8	1175.15	0.545244	0.215261	2.53294	0.011311	0.100509	Cht8	FBgn0034580
lncRNA:CR32218	147.775	-0.704354	0.278164	-2.53216	0.0113363	0.100658	lncRNA:CR32218	FBgn0052218
eIF4EHP	9465.13	-0.285613	0.112898	-2.52984	0.0114115	0.101249	eIF4EHP	FBgn0053100
AP-2sigma	1432.7	-0.327994	0.129891	-2.52516	0.0115647	0.10253	AP-2sigma	FBgn0043012
mag	8.61546	3.51952	1.39397	2.52481	0.0115761	0.102554	mag	FBgn0036996
defl	186.607	0.527031	0.209013	2.52153	0.0116846	0.103409	defl	FBgn0036038
Clk	578.833	-0.466648	0.185078	-2.52136	0.0116903	0.103409	Clk	FBgn0023076
CG6178	535.328	0.345655	0.137131	2.52062	0.011715	0.10349	CG6178	FBgn0039156
Hr83	3.12222	-4.8403	1.92034	-2.52055	0.0117172	0.10349	Hr83	FBgn0037436
Scp1	123.751	-1.29272	0.512963	-2.52011	0.0117318	0.103541	Scp1	FBgn0020908
modSP	261.911	-0.494523	0.196285	-2.51941	0.0117553	0.10367	modSP	FBgn0051217
CG6688	8.89741	2.23225	0.886346	2.51849	0.011786	0.103862	CG6688	FBgn0039038
Syx1A	10149.3	-0.254917	0.10128	-2.51695	0.0118374	0.10416	Syx1A	FBgn0013343
CG12020	2.49411	5.09097	2.02289	2.51668	0.0118465	0.10416	CG12020	FBgn0035273
asRNA:CR46109	2.49411	5.09097	2.02289	2.51668	0.0118465	0.10416	asRNA:CR46109	FBgn0267778
MtnC	26.7335	5.08374	2.02076	2.51576	0.0118777	0.104356	MtnC	FBgn0038790
tefu	437.331	0.543323	0.216116	2.51404	0.0119358	0.104788	tefu	FBgn0045035
CG6656	915	-0.352398	0.140289	-2.51194	0.012007	0.105333	CG6656	FBgn0038912
fne	25907.9	-0.35623	0.141887	-2.51066	0.0120505	0.105636	fne	FBgn0086675
CG15144	19.7548	1.79719	0.716596	2.50796	0.012143	0.106368	CG15144	FBgn0032648
CG8927	14.1664	-1.86819	0.745086	-2.50735	0.0121642	0.106473	CG8927	FBgn0038405
CG1339	8.52551	2.28795	0.912798	2.50653	0.0121924	0.106599	CG1339	FBgn0033202
PSR	367.066	0.368348	0.146963	2.5064	0.0121968	0.106599	PSR	FBgn0038948
vanin-like	97.6008	0.715247	0.28541	2.50603	0.0122094	0.106629	vanin-like	FBgn0040069
CG40472	603.747	-0.429998	0.171633	-2.50533	0.0122337	0.106762	CG40472	FBgn0085736
CG33303	946.543	0.326102	0.130213	2.50437	0.012267	0.106945	CG33303	FBgn0053303
RpL40	10234.8	-0.329055	0.131401	-2.5042	0.012273	0.106945	RpL40	FBgn0003941
Tig	776.499	0.614415	0.245497	2.50274	0.0123235	0.107283	Tig	FBgn0011722
RNaseMRP:RNA	82.1584	-1.01009	0.403626	-2.50255	0.0123301	0.107283	RNaseMRP:RNA	FBgn0065098
a10	52.8184	-1.21209	0.484547	-2.50149	0.0123674	0.107499	a10	FBgn0011293
lncRNA:CR44564	14.978	1.57472	0.629559	2.50131	0.0123733	0.107499	lncRNA:CR44564	FBgn0265757
Gadd45	160.248	0.538797	0.215438	2.50094	0.0123866	0.107534	Gadd45	FBgn0033153
Stt3A	1248.18	0.297137	0.118864	2.49982	0.0124258	0.107795	Stt3A	FBgn0031149
CG4078	228.386	0.446647	0.178736	2.49892	0.0124573	0.107987	CG4078	FBgn0029798
Mtr4	480.223	0.344807	0.138054	2.49762	0.012503	0.108304	Mtr4	FBgn0001986
RpS26	15793.1	-0.344704	0.138047	-2.497	0.0125248	0.108412	RpS26	FBgn0261597
LeuRS	713.578	0.336757	0.134881	2.49671	0.0125353	0.108423	LeuRS	FBgn0284253
lncRNA:CR44066	10.2057	2.11211	0.846133	2.4962	0.0125533	0.108499	lncRNA:CR44066	FBgn0264875
CG9837	384.995	-0.401071	0.160755	-2.49492	0.0125987	0.10881	CG9837	FBgn0037635
GstD3	695.318	-0.378405	0.151735	-2.49385	0.0126368	0.109059	GstD3	FBgn0010039
RpS13	8161.62	-0.342093	0.137258	-2.49234	0.0126903	0.10944	RpS13	FBgn0010265
CG4022	755.31	0.327647	0.131537	2.49091	0.0127418	0.109803	CG4022	FBgn0035986
Kaz1-ORFB	315.185	-0.503771	0.202397	-2.48902	0.0128096	0.110286	Kaz1-ORFB	FBgn0063923
puml	1531.91	0.323399	0.129941	2.48882	0.0128167	0.110286	puml	FBgn0033226
CG34325	243.457	-0.448531	0.180431	-2.48589	0.0129228	0.111117	CG34325	FBgn0085354
CG17026	296.564	-0.489694	0.197059	-2.48502	0.0129545	0.111308	CG17026	FBgn0036550
CG10086	11.042	2.45756	0.989152	2.48451	0.0129729	0.111384	CG10086	FBgn0037517
CG8012	400.325	0.373989	0.150573	2.48377	0.0129999	0.111475	CG8012	FBgn0040832
CG14743	4.07085	3.76343	1.51525	2.4837	0.0130026	0.111475	CG14743	FBgn0033326
Ttd14	5141.36	-0.239562	0.0965264	-2.48183	0.0130711	0.111903	Ttd14	FBgn0284257
eEF1beta	3998.7	-0.348495	0.14042	-2.48181	0.0130716	0.111903	eEF1beta	FBgn0028737
CG33158	221.039	0.449217	0.181025	2.48152	0.0130825	0.111914	CG33158	FBgn0053158
Osi6	7.60984	2.72074	1.09681	2.4806	0.0131162	0.112121	Osi6	FBgn0027527
Itgbn	25.7879	1.37592	0.554875	2.4797	0.0131494	0.112283	Itgbn	FBgn0010395
prom	1988.98	-0.400006	0.161328	-2.47946	0.0131582	0.112283	prom	FBgn0259210
Cyt-c1	8261.72	-0.259941	0.104845	-2.4793	0.013164	0.112283	Cyt-c1	FBgn0035600
CG7910	9.64747	2.02789	0.818699	2.47697	0.0132505	0.112938	CG7910	FBgn0037547
Arp3	914.167	0.292906	0.118281	2.47636	0.0132729	0.112975	Arp3	FBgn0262716
ND-B16.6	3209.03	-0.338813	0.136821	-2.47633	0.0132742	0.112975	ND-B16.6	FBgn0029868
mrj	1610.45	-0.251989	0.101803	-2.47526	0.0133138	0.113139	mrj	FBgn0034091
norpA	38606.1	-0.332414	0.134303	-2.4751	0.0133199	0.113139	norpA	FBgn0262738
CG9921	908.878	-0.290463	0.117357	-2.47503	0.0133224	0.113139	CG9921	FBgn0030743
CG32264	15238.6	-0.25437	0.10281	-2.47418	0.0133544	0.113328	CG32264	FBgn0052264
PTP-ER	2991.69	0.335034	0.135444	2.4736	0.0133758	0.11337	PTP-ER	FBgn0016641
teq	9107.95	-0.32032	0.129499	-2.47353	0.0133787	0.11337	teq	FBgn0023479
CG8080	396.435	-0.445941	0.18032	-2.47305	0.0133966	0.113439	CG8080	FBgn0033373
CG4306	259.121	-0.535528	0.216955	-2.46838	0.0135725	0.114845	CG4306	FBgn0036787
CG15309	1279.11	-0.286417	0.116054	-2.46795	0.0135889	0.114902	CG15309	FBgn0030183
CG17784	2.46359	5.06381	2.05233	2.46735	0.0136118	0.114962	CG17784	FBgn0039192
Ino80	407.423	0.347371	0.140793	2.46724	0.0136158	0.114962	Ino80	FBgn0086613
up	889.937	-0.714501	0.289713	-2.46623	0.0136543	0.115204	up	FBgn0004169
TpnC47D	13.3842	1.88291	0.763736	2.4654	0.0136862	0.115388	TpnC47D	FBgn0010423
CG7203	380.14	-0.711009	0.288425	-2.46515	0.0136958	0.115388	CG7203	FBgn0031942
Arr1	96610.4	-0.392111	0.159113	-2.46436	0.013726	0.115559	Arr1	FBgn0000120
Alp9	89.376	10.2501	4.15984	2.46406	0.0137373	0.115571	Alp9	FBgn0035620
Rhp	572.966	0.333375	0.135322	2.46357	0.013756	0.115645	Rhp	FBgn0026374
CG18249	164.58	-0.725625	0.294781	-2.46157	0.0138329	0.116192	CG18249	FBgn0037553
CG10337	13.9472	1.85372	0.753128	2.46137	0.0138409	0.116192	CG10337	FBgn0032805
Jheh3	1010.18	1.24818	0.507805	2.45799	0.0139715	0.117204	Jheh3	FBgn0034406
CG14131	66.5351	0.885783	0.360544	2.4568	0.0140182	0.117511	CG14131	FBgn0036205
BomS3	2166.67	0.315118	0.128287	2.45636	0.0140352	0.11757	BomS3	FBgn0040736
asRNA:CR44035	2.35123	5.00287	2.03991	2.45249	0.0141869	0.118755	asRNA:CR44035	FBgn0264827
DNaseII	821.987	-0.375781	0.15324	-2.45224	0.014197	0.118755	DNaseII	FBgn0000477
GstS1	1721.63	-0.286197	0.116819	-2.44992	0.0142888	0.119438	GstS1	FBgn0010226
peb	685.59	-0.465357	0.189976	-2.44955	0.0143033	0.119474	peb	FBgn0003053
MFS17	2212.09	-0.398221	0.162598	-2.44912	0.0143207	0.119533	MFS17	FBgn0058263
CG6614	5.36178	2.72843	1.11433	2.4485	0.0143453	0.119654	CG6614	FBgn0032369
mus304	120.521	0.575761	0.235224	2.44771	0.0143766	0.119829	mus304	FBgn0002901
CG7841	764.377	-0.296264	0.121076	-2.44694	0.0144075	0.119983	CG7841	FBgn0036502
MED15	587.288	0.345144	0.14107	2.44662	0.0144204	0.119983	MED15	FBgn0027592
CG4598	462.768	-0.386399	0.157941	-2.44648	0.0144259	0.119983	CG4598	FBgn0032160
mthl14	43.5088	0.945998	0.386794	2.44574	0.0144555	0.120144	mthl14	FBgn0052476
Herc4	5936.09	0.207517	0.084875	2.44497	0.0144866	0.120317	Herc4	FBgn0035207
CG15912	168.093	-0.549271	0.224846	-2.44288	0.0145708	0.120779	CG15912	FBgn0029712
hoip	131.214	0.622159	0.25469	2.44281	0.0145735	0.120779	hoip	FBgn0286786
CG14221	20.8716	1.43785	0.588666	2.44256	0.0145836	0.120779	CG14221	FBgn0031042
Pfk	7397.87	-0.238594	0.0976828	-2.44254	0.0145843	0.120779	Pfk	FBgn0003071
CG30197	2200.37	-0.415473	0.170115	-2.4423	0.0145939	0.120779	CG30197	FBgn0050197
CG5044	635.282	-0.311065	0.127382	-2.44198	0.0146071	0.120803	CG5044	FBgn0038326
Adck1	125.794	0.601667	0.246604	2.4398	0.0146952	0.121446	Adck1	FBgn0035039
Lip2	42.3961	-1.08686	0.445643	-2.43885	0.014734	0.121681	Lip2	FBgn0024740
Prm	535.306	-0.786511	0.322569	-2.43827	0.0147576	0.12179	Prm	FBgn0003149
CG9084	11.0721	2.12462	0.871613	2.43757	0.0147863	0.12194	CG9084	FBgn0033582
CG30203	554.135	0.445203	0.182799	2.43548	0.0148722	0.122431	CG30203	FBgn0050203
Vsx1	487.119	-0.343879	0.141199	-2.43542	0.0148745	0.122431	Vsx1	FBgn0263511
l(2)05714	193.827	0.470797	0.193318	2.43535	0.0148773	0.122431	l(2)05714	FBgn0010607
abo	112.823	0.576976	0.237084	2.43364	0.0149479	0.122926	abo	FBgn0000018
hth	8368.6	-0.298103	0.122514	-2.43322	0.0149652	0.122982	hth	FBgn0001235
RpS11	7617.87	-0.318655	0.131006	-2.43236	0.0150006	0.123186	RpS11	FBgn0033699
Art4	501.963	0.329336	0.135417	2.43201	0.0150153	0.123194	Art4	FBgn0037770
p53	174.974	0.488219	0.200762	2.43183	0.0150226	0.123194	p53	FBgn0039044
CG17781	6.06735	2.59476	1.06806	2.42942	0.015123	0.123931	CG17781	FBgn0039196
Rassf	768.917	0.301698	0.124245	2.42825	0.0151721	0.124245	Rassf	FBgn0039055
Crg-1	222.283	-0.55614	0.229137	-2.42711	0.0152198	0.124541	Crg-1	FBgn0021738
rtet	119.567	0.593727	0.244647	2.42687	0.0152295	0.124541	rtet	FBgn0028468
Ork1	1096.75	-0.28688	0.118297	-2.42508	0.015305	0.125071	Ork1	FBgn0017561
Arc42	409.165	-0.482171	0.198993	-2.42305	0.0153909	0.125685	Arc42	FBgn0038742
CG10140	6.32446	3.02996	1.251	2.42204	0.0154338	0.125948	CG10140	FBgn0036363
pn	527.72	-0.385864	0.159481	-2.41949	0.0155421	0.126743	pn	FBgn0003116
CG9008	339.272	-0.386993	0.15997	-2.41916	0.0155566	0.126773	CG9008	FBgn0028540
CG13455	12.0139	-1.98028	0.818721	-2.41875	0.015574	0.126826	CG13455	FBgn0036498
cher	574.702	0.629171	0.260184	2.41817	0.0155986	0.126938	cher	FBgn0014141
l(2)k09022	251.747	0.45814	0.189511	2.41749	0.0156282	0.127027	l(2)k09022	FBgn0086451
CG14160	34.6404	1.10608	0.457546	2.41741	0.0156313	0.127027	CG14160	FBgn0036066
CG13185	653.486	0.699953	0.289581	2.41713	0.0156435	0.127031	CG13185	FBgn0033661
CG13795	354.283	-0.433023	0.179165	-2.4169	0.0156534	0.127031	CG13795	FBgn0031937
Upf1	1380.31	0.307096	0.127131	2.41559	0.01571	0.127401	Upf1	FBgn0030354
dare	279.569	0.386209	0.159964	2.41434	0.0157636	0.127747	dare	FBgn0015582
CG5027	1501.91	-0.295618	0.122473	-2.41374	0.0157896	0.127755	CG5027	FBgn0036579
CG9449	130.523	-0.757114	0.313671	-2.41372	0.0157906	0.127755	CG9449	FBgn0036875
CG5214	5315.93	-0.235161	0.0974409	-2.41336	0.015806	0.127755	CG5214	FBgn0037891
CG1139	5.60312	3.1832	1.31902	2.41331	0.0158083	0.127755	CG1139	FBgn0035300
Sfxn1-3	1642.12	-0.286027	0.118537	-2.41296	0.0158234	0.127789	Sfxn1-3	FBgn0037239
CG14339	2.31378	4.98201	2.06613	2.41128	0.0158968	0.12815	CG14339	FBgn0031301
CG17752	2.31378	4.98201	2.06613	2.41128	0.0158968	0.12815	CG17752	FBgn0038718
RpL39	5500.84	-0.366728	0.152095	-2.41118	0.015901	0.12815	RpL39	FBgn0023170
SCaMC	3363.69	-0.240631	0.0998312	-2.41038	0.015936	0.128344	SCaMC	FBgn0052103
santa-maria	2524.98	-0.281506	0.116948	-2.40711	0.0160795	0.129411	santa-maria	FBgn0025697
Dis3	235.056	0.458848	0.19075	2.4055	0.0161505	0.129893	Dis3	FBgn0039183
CG12099	3075.45	-0.223521	0.092945	-2.40487	0.0161782	0.130015	CG12099	FBgn0035232
Tsp74F	49.5846	-0.926273	0.385201	-2.40465	0.016188	0.130015	Tsp74F	FBgn0036769
Mdr65	3166.14	-0.313012	0.130252	-2.40312	0.0162558	0.130443	Mdr65	FBgn0004513
CR46154	17.5653	-1.49703	0.622998	-2.40295	0.0162636	0.130443	CR46154	FBgn0267866
CG13097	237.709	0.411482	0.171427	2.40034	0.0163798	0.131286	CG13097	FBgn0032051
Obp19c	63.0416	-0.809668	0.337691	-2.39766	0.0165002	0.13216	Obp19c	FBgn0031111
mia	82.6688	0.707354	0.295096	2.39703	0.0165287	0.132228	mia	FBgn0014342
CG11378	462.242	-0.356021	0.14853	-2.39697	0.0165313	0.132228	CG11378	FBgn0040364
Oseg5	9.9524	1.96733	0.821029	2.39618	0.0165669	0.132422	Oseg5	FBgn0032891
Tm2	573.19	-0.655476	0.273601	-2.39573	0.0165872	0.132441	Tm2	FBgn0004117
Su(fu)	427.803	0.437055	0.182439	2.39563	0.016592	0.132441	Su(fu)	FBgn0005355
CG42675	60.2295	0.867968	0.362597	2.39375	0.0166769	0.133029	CG42675	FBgn0261561
CG14591	4798.71	-0.318012	0.132891	-2.39302	0.0167104	0.133204	CG14591	FBgn0033054
Caper	6488.75	-0.273912	0.114487	-2.39252	0.0167329	0.133294	Caper	FBgn0031883
CG14024	1575.67	0.241174	0.100868	2.39099	0.016803	0.13376	CG14024	FBgn0031697
Grip71	113.135	0.562022	0.235216	2.38939	0.0168766	0.134255	Grip71	FBgn0032705
bi	1712.05	-0.272173	0.113955	-2.38842	0.016921	0.134513	bi	FBgn0000179
CG42613	16795.1	-0.261203	0.10938	-2.38803	0.016939	0.134513	CG42613	FBgn0261262
CG12730	972.981	-0.278045	0.116438	-2.38793	0.0169436	0.134513	CG12730	FBgn0029771
CG13694	15.0868	-1.57723	0.660733	-2.38709	0.0169825	0.134641	CG13694	FBgn0031219
RpS5a	8089.15	-0.344354	0.144257	-2.38708	0.0169827	0.134641	RpS5a	FBgn0002590
GstD9	1179.45	0.334399	0.140158	2.38587	0.0170386	0.134993	GstD9	FBgn0038020
CG30334	10.2438	1.9109	0.801597	2.38386	0.0171319	0.13564	CG30334	FBgn0050334
Cds	14373.3	-0.219795	0.0922554	-2.38246	0.0171975	0.136067	Cds	FBgn0010350
Cyp4d20	67.4084	-0.721085	0.302902	-2.38059	0.0172851	0.136668	Cyp4d20	FBgn0035344
CG10560	644.059	-0.33007	0.138722	-2.37936	0.0173427	0.136966	CG10560	FBgn0039325
CG11722	355.565	-0.438543	0.184322	-2.37923	0.0173489	0.136966	CG11722	FBgn0037777
Gr66a	8.25437	2.06472	0.867882	2.37904	0.0173579	0.136966	Gr66a	FBgn0035870
St1	159.572	-0.612362	0.257484	-2.37825	0.0173949	0.137123	St1	FBgn0034887
beat-VI	2727.23	-0.254225	0.106911	-2.37792	0.0174107	0.137123	beat-VI	FBgn0039584
Fkbp59	1579.77	0.24287	0.102138	2.37787	0.017413	0.137123	Fkbp59	FBgn0029174
Rack1	11842.2	-0.285176	0.119961	-2.37724	0.0174428	0.137265	Rack1	FBgn0020618
CG43394	161.111	0.516891	0.217482	2.37671	0.017468	0.137371	CG43394	FBgn0263256
CG11155	10752.2	-0.291233	0.122562	-2.37621	0.0174913	0.137442	CG11155	FBgn0039927
Ptip	760.961	0.456134	0.191974	2.37602	0.0175005	0.137442	Ptip	FBgn0052133
CG42272	75.5797	-0.67258	0.283114	-2.37565	0.0175181	0.137488	CG42272	FBgn0259167
kar	1125.28	0.355218	0.149577	2.37481	0.0175579	0.137707	kar	FBgn0001296
CG34327	13.2036	-3.2843	1.3835	-2.37391	0.0176006	0.13795	CG34327	FBgn0085356
Spp	882.099	0.301533	0.127051	2.37332	0.0176288	0.138079	Spp	FBgn0031260
CG8778	264.593	-0.419765	0.176906	-2.37281	0.0176534	0.138179	CG8778	FBgn0033761
Bet1	295.81	0.464173	0.195751	2.37124	0.0177286	0.138674	Bet1	FBgn0260857
CG2064	115.722	0.585757	0.247139	2.37015	0.0177807	0.138979	CG2064	FBgn0033205
CG31221	28766.1	-0.245129	0.103433	-2.36993	0.0177913	0.138979	CG31221	FBgn0051221
rig	511.779	0.343227	0.144946	2.36797	0.0178858	0.139624	rig	FBgn0250850
Ugt301D1	388.329	-0.349551	0.147675	-2.36704	0.0179312	0.139885	Ugt301D1	FBgn0032684
gammaSnap2	470.395	-0.35725	0.151023	-2.36553	0.0180043	0.140332	gammaSnap2	FBgn0266721
CG30403	111.243	-0.564949	0.238843	-2.36536	0.0180126	0.140332	CG30403	FBgn0050403
Mlc2	1826.55	-0.997246	0.421766	-2.36445	0.0180567	0.140497	Mlc2	FBgn0002773
CG17292	382.803	-0.375947	0.159001	-2.36443	0.0180577	0.140497	CG17292	FBgn0032029
Drep1	949.623	0.313421	0.132595	2.36376	0.0180907	0.14066	Drep1	FBgn0024732
CG30002	274.02	-0.453029	0.191874	-2.36108	0.018222	0.141587	CG30002	FBgn0260474
Vap33	10263.3	-0.23666	0.100247	-2.36078	0.0182365	0.141605	Vap33	FBgn0029687
bmm	837.495	-0.377524	0.159984	-2.35976	0.0182867	0.141901	bmm	FBgn0036449
wun	1295.47	-0.249963	0.105983	-2.35852	0.0183481	0.142279	wun	FBgn0016078
ATPsynbetaL	9.10132	2.28807	0.970227	2.35828	0.0183597	0.142279	ATPsynbetaL	FBgn0036568
rod	206.858	0.481391	0.204303	2.35626	0.0184601	0.142962	rod	FBgn0003268
lncRNA:CR44851	10.6531	-1.9749	0.838304	-2.35582	0.0184817	0.14302	lncRNA:CR44851	FBgn0266145
GstO3	151.298	0.696383	0.295627	2.35562	0.018492	0.14302	GstO3	FBgn0035904
CG10307	92.3589	-0.633477	0.268952	-2.35535	0.0185051	0.143026	CG10307	FBgn0034655
Lap1	1673.14	0.506545	0.215163	2.35423	0.018561	0.143363	Lap1	FBgn0033984
RAF2	538.373	0.359619	0.152812	2.35334	0.0186054	0.143548	RAF2	FBgn0036624
CG32850	1479.45	-0.258216	0.109727	-2.35326	0.0186095	0.143548	CG32850	FBgn0052850
CG31826	2.89225	4.24938	1.8069	2.35175	0.0186852	0.143962	CG31826	FBgn0051826
nesd	34.8262	0.980602	0.416976	2.3517	0.0186878	0.143962	nesd	FBgn0032848
Hsc70Cb	3035.02	0.216259	0.0920168	2.35021	0.0187628	0.144445	Hsc70Cb	FBgn0026418
Cyp6a22	130.457	-0.568479	0.241916	-2.3499	0.0187785	0.144458	Cyp6a22	FBgn0013773
CG9926	2.27633	4.96061	2.11118	2.34969	0.0187892	0.144458	CG9926	FBgn0038190
Non1	7170.21	-0.282827	0.12041	-2.34887	0.0188307	0.144634	Non1	FBgn0028473
IleRS	1063.18	0.298554	0.127112	2.34875	0.0188368	0.144634	IleRS	FBgn0027086
CG32459	12.4295	1.82613	0.777635	2.34831	0.0188589	0.144673	CG32459	FBgn0052459
Eip93F	10644.9	-0.365416	0.155618	-2.34816	0.0188666	0.144673	Eip93F	FBgn0264490
gsb	2.20836	4.9089	2.09107	2.34756	0.018897	0.144811	gsb	FBgn0001148
asRNA:CR43259	318.87	-0.418681	0.178405	-2.3468	0.0189352	0.144992	asRNA:CR43259	FBgn0262904
Pih1D1	1823.68	0.267858	0.114161	2.34632	0.0189599	0.144992	Pih1D1	FBgn0032455
a	700.218	0.34743	0.148103	2.34587	0.0189827	0.144992	a	FBgn0000008
AnxB9	3390.52	0.321172	0.13691	2.34585	0.0189835	0.144992	AnxB9	FBgn0000083
SdhD	3133.78	-0.308397	0.131468	-2.34579	0.0189868	0.144992	SdhD	FBgn0039112
lncRNA:CR44912	2.72398	-4.6443	1.97998	-2.34563	0.018995	0.144992	lncRNA:CR44912	FBgn0266217
rad50	443.004	0.360583	0.153867	2.34347	0.0191054	0.14574	rad50	FBgn0034728
CG11626	30.5199	1.04818	0.447354	2.34306	0.0191262	0.145803	CG11626	FBgn0038705
nmo	5955.39	-0.336995	0.143945	-2.34114	0.0192251	0.146461	nmo	FBgn0011817
CG4269	14.8814	2.29219	0.979536	2.34008	0.0192797	0.146781	CG4269	FBgn0034741
Spn77Ba	603.326	-0.358697	0.153361	-2.3389	0.0193406	0.147149	Spn77Ba	FBgn0262057
loco	1111.47	0.253453	0.108405	2.33802	0.0193863	0.147402	loco	FBgn0020278
Tsp	1725.44	-0.342339	0.146509	-2.33663	0.0194582	0.14778	Tsp	FBgn0031850
c11.1	1773.91	0.330216	0.141325	2.33657	0.0194614	0.14778	c11.1	FBgn0040236
mor	1934.69	0.252653	0.108143	2.33628	0.0194765	0.147799	mor	FBgn0002783
CG42813	1065.24	-0.309077	0.132331	-2.33563	0.0195106	0.147962	CG42813	FBgn0261995
Cyp6a8	33.7383	-1.09141	0.467359	-2.33526	0.0195297	0.147975	Cyp6a8	FBgn0013772
RpL13A	9949.58	-0.316654	0.135606	-2.33511	0.0195376	0.147975	RpL13A	FBgn0037351
CG9705	810.426	0.311767	0.133553	2.3344	0.0195747	0.14816	CG9705	FBgn0036661
Gycalpha99B	7569.71	-0.225136	0.0965196	-2.33254	0.0196724	0.148802	Gycalpha99B	FBgn0013972
CG9953	2584.21	-0.290859	0.12476	-2.33135	0.0197347	0.149177	CG9953	FBgn0035726
alpha-Est5	97.6558	0.792929	0.340228	2.33058	0.0197755	0.149389	alpha-Est5	FBgn0261393
Nepl10	76.945	-0.745836	0.32017	-2.3295	0.0198326	0.149724	Nepl10	FBgn0033742
CG12607	3.0352	4.30926	1.85024	2.32903	0.0198574	0.149814	CG12607	FBgn0035545
Cyp4d14	34.8277	1.07946	0.463789	2.32748	0.0199397	0.150338	Cyp4d14	FBgn0023541
CG18467	1269.76	-0.268856	0.115534	-2.32707	0.0199613	0.150404	CG18467	FBgn0034218
IscU	5356.46	-0.250972	0.10787	-2.32662	0.0199857	0.150491	IscU	FBgn0037637
shep	41340.1	-0.29937	0.128809	-2.32414	0.0201181	0.151391	shep	FBgn0052423
Def	29.3534	-1.07421	0.462322	-2.3235	0.0201524	0.151477	Def	FBgn0010385
vret	17.9182	1.38488	0.596048	2.32344	0.0201554	0.151477	vret	FBgn0263143
Sra-1	1694.87	0.248234	0.106856	2.32307	0.0201752	0.15152	Sra-1	FBgn0038320
CG14644	10.8408	2.06972	0.891073	2.32273	0.0201939	0.15152	CG14644	FBgn0250821
CG4520	5.57966	2.45456	1.05681	2.32261	0.0202	0.15152	CG4520	FBgn0038355
mamo	13527.2	-0.399753	0.17218	-2.32172	0.020248	0.151782	mamo	FBgn0267033
UQCR-Q	4295.77	-0.328956	0.141736	-2.3209	0.0202921	0.152016	UQCR-Q	FBgn0036728
CG15143	31.9454	1.1054	0.476505	2.31982	0.0203508	0.152358	CG15143	FBgn0032647
Oatp74D	919.701	-0.332712	0.143483	-2.31883	0.0204045	0.152662	Oatp74D	FBgn0036732
CG42541	7534.94	-0.265953	0.114727	-2.31814	0.020442	0.152844	CG42541	FBgn0260658
Cyp12a4	1403.82	-0.373008	0.160995	-2.31689	0.0205097	0.153253	Cyp12a4	FBgn0038681
CG13012	189.866	-0.465113	0.200782	-2.31651	0.0205305	0.15331	CG13012	FBgn0030769
CG34345	7.71321	2.15009	0.928605	2.3154	0.0205912	0.153498	CG34345	FBgn0085374
Acbp2	1985.75	-0.317221	0.137016	-2.31522	0.0206011	0.153498	Acbp2	FBgn0010387
Damm	22.2251	1.42027	0.613477	2.31512	0.0206064	0.153498	Damm	FBgn0033659
Ugt317A1	208.716	0.443286	0.191477	2.31509	0.0206082	0.153498	Ugt317A1	FBgn0040091
Arp1	1854.11	-0.256368	0.110901	-2.3117	0.0207944	0.154787	Arp1	FBgn0011745
ben	4760.32	-0.286811	0.124095	-2.31123	0.0208202	0.15488	ben	FBgn0000173
CG18011	251.971	0.439635	0.190312	2.31007	0.0208842	0.155258	CG18011	FBgn0033491
CG33978	252.546	0.596658	0.258464	2.30848	0.0209725	0.155815	CG33978	FBgn0053978
Acbp6	4.98847	2.98976	1.29545	2.3079	0.021005	0.155957	Acbp6	FBgn0035743
Cpr49Ae	710.912	-0.433836	0.188056	-2.30695	0.0210574	0.156247	Cpr49Ae	FBgn0033728
SMC1	1300.4	0.259334	0.112453	2.30616	0.0211016	0.156476	SMC1	FBgn0040283
Gs1	6214.82	-0.207587	0.0900319	-2.3057	0.0211272	0.156566	Gs1	FBgn0001142
CG5644	776.756	0.283747	0.123104	2.30493	0.0211703	0.156786	CG5644	FBgn0035948
Cyp9b2	2636.67	1.81587	0.787913	2.30466	0.0211858	0.156802	Cyp9b2	FBgn0015039
CG31937	457.513	-0.500907	0.2174	-2.30408	0.0212184	0.156943	CG31937	FBgn0031360
RpLP2	9579.34	-0.316633	0.137456	-2.30353	0.021249	0.157071	RpLP2	FBgn0003274
Acyp2	296.712	-0.412519	0.17912	-2.30303	0.0212771	0.157179	Acyp2	FBgn0038363
stwl	260.627	0.404515	0.17571	2.30218	0.0213253	0.157376	stwl	FBgn0003459
bru3	14379.3	-0.319766	0.138903	-2.30208	0.0213307	0.157376	bru3	FBgn0264001
CLS	545.236	-0.332714	0.144572	-2.30138	0.0213704	0.157497	CLS	FBgn0039360
CG30049	2.56208	5.13389	2.23109	2.30107	0.0213874	0.157497	CG30049	FBgn0050049
CG34216	2.56208	5.13389	2.23109	2.30107	0.0213874	0.157497	CG34216	FBgn0085245
lncRNA:CR45380	4.58144	2.80988	1.22191	2.29958	0.0214719	0.158019	lncRNA:CR45380	FBgn0266929
CG14120	14.1407	5.79231	2.52002	2.29851	0.0215325	0.158366	CG14120	FBgn0036321
CG31156	412.101	0.345482	0.150335	2.29808	0.0215574	0.158449	CG31156	FBgn0051156
aurA	52.742	0.82161	0.357719	2.2968	0.0216301	0.158864	aurA	FBgn0000147
CG5346	259.054	0.502664	0.218872	2.29661	0.0216411	0.158864	CG5346	FBgn0038981
beat-IIa	3875.33	-0.234444	0.10214	-2.29533	0.0217145	0.159303	beat-IIa	FBgn0038498
Ars2	2249.33	0.246219	0.107303	2.2946	0.021756	0.159508	Ars2	FBgn0033062
Traf4	68.6024	0.663916	0.289494	2.29337	0.0218268	0.159852	Traf4	FBgn0026319
CG7227	35.2106	1.23634	0.539107	2.29331	0.0218302	0.159852	CG7227	FBgn0031970
GstE13	323.02	-0.412366	0.179892	-2.29229	0.0218889	0.160181	GstE13	FBgn0033381
Sod3	3744.66	-0.248048	0.108226	-2.29194	0.0219091	0.160228	Sod3	FBgn0033631
CG1074	326.709	0.358168	0.156342	2.29093	0.0219674	0.160405	CG1074	FBgn0037250
CG14400	167.216	-0.574434	0.250771	-2.29067	0.0219824	0.160405	CG14400	FBgn0032896
CG14342	2.59707	-4.56834	1.9944	-2.29058	0.0219876	0.160405	CG14342	FBgn0031324
CG43341	76.8515	-0.683473	0.298385	-2.29057	0.0219881	0.160405	CG43341	FBgn0263046
Nopp140	642.942	0.304338	0.132947	2.28917	0.0220694	0.160898	Nopp140	FBgn0037137
CecA1	52.4169	3.29524	1.44021	2.28803	0.0221357	0.161281	CecA1	FBgn0000276
Irk2	3779.39	-0.256119	0.111995	-2.28687	0.0222035	0.161673	Irk2	FBgn0039081
CG11438	55.2361	-0.854372	0.373679	-2.28638	0.0222319	0.161703	CG11438	FBgn0037164
CG33926	144.156	-1.01535	0.444095	-2.28633	0.0222352	0.161703	CG33926	FBgn0053926
RpL35A	7213.03	-0.337404	0.147609	-2.28579	0.0222666	0.161831	RpL35A	FBgn0037328
CG9928	1354.09	-0.378406	0.165586	-2.28525	0.0222982	0.16196	CG9928	FBgn0032472
Ugt49C1	452.721	-0.35704	0.156284	-2.28456	0.0223385	0.162151	Ugt49C1	FBgn0034605
lncRNA:CR45180	118.209	-0.715912	0.313539	-2.28333	0.0224109	0.162577	lncRNA:CR45180	FBgn0266690
SdhC	3230.77	-0.259091	0.113501	-2.28272	0.0224472	0.162738	SdhC	FBgn0037873
scu	1657.21	-0.333429	0.146117	-2.28193	0.0224934	0.162973	scu	FBgn0021765
CG45676	67.8066	-0.709303	0.310885	-2.28156	0.0225152	0.163029	CG45676	FBgn0267236
Dak1	3309.57	-0.284131	0.124588	-2.28056	0.0225745	0.163358	Dak1	FBgn0028833
CG7497	293.267	-0.383025	0.168014	-2.27972	0.0226245	0.163494	CG7497	FBgn0036742
CG8839	1477.8	0.273444	0.119953	2.27959	0.0226319	0.163494	CG8839	FBgn0033717
CanA-14F	13882.1	-0.304886	0.133756	-2.27941	0.0226427	0.163494	CanA-14F	FBgn0267912
CG3356	1719.31	0.254208	0.111529	2.2793	0.0226492	0.163494	CG3356	FBgn0034989
Atpalpha	196301	-0.277456	0.12176	-2.27871	0.0226846	0.163614	Atpalpha	FBgn0002921
CG15890	401.188	-0.339471	0.148985	-2.27855	0.0226938	0.163614	CG15890	FBgn0030576
CG10680	1942.11	-0.339176	0.148948	-2.27715	0.0227775	0.164116	CG10680	FBgn0032836
Gbeta76C	17316.7	-0.408749	0.179582	-2.27612	0.0228389	0.164457	Gbeta76C	FBgn0004623
Cnx99A	5906.77	0.219212	0.0963378	2.27545	0.0228791	0.164645	Cnx99A	FBgn0015622
Desat2	6.04569	2.3675	1.04073	2.27484	0.0229157	0.16471	Desat2	FBgn0043043
CG7945	1659.34	0.243209	0.106913	2.27483	0.0229163	0.16471	CG7945	FBgn0036505
lncRNA:CR43126	277.898	-0.507613	0.223321	-2.27302	0.0230248	0.165388	lncRNA:CR43126	FBgn0262741
psh	129.675	-0.559743	0.246387	-2.2718	0.0230987	0.165817	psh	FBgn0030926
AANATL2	230.61	-0.491672	0.21648	-2.27121	0.0231342	0.16597	AANATL2	FBgn0031791
RpL38	5320.93	-0.327887	0.144388	-2.27087	0.0231548	0.166016	RpL38	FBgn0040007
CG43348	4.10136	3.77436	1.66261	2.27014	0.0231993	0.166234	CG43348	FBgn0263080
RpS4	14737.8	-0.310225	0.136787	-2.26793	0.0233332	0.16709	RpS4	FBgn0011284
Fkbp12	3005.68	-0.28452	0.125523	-2.26667	0.0234103	0.16754	Fkbp12	FBgn0013954
slou	177.65	0.478969	0.211461	2.26504	0.0235101	0.16809	slou	FBgn0002941
Nep6	405.196	-0.540409	0.238597	-2.26495	0.023516	0.16809	Nep6	FBgn0030425
Gfat1	437.808	0.451887	0.199545	2.26458	0.0235384	0.168148	Gfat1	FBgn0287209
Pka-C3	2163.43	-0.257981	0.113942	-2.26413	0.0235661	0.168243	Pka-C3	FBgn0000489
Cyp309a2	255.063	-0.493214	0.217877	-2.26373	0.0235909	0.168318	Cyp309a2	FBgn0041337
CG7272	1661.13	0.404439	0.178764	2.26242	0.0236717	0.168786	CG7272	FBgn0036501
Ir87a	2.23887	4.93846	2.18306	2.26217	0.0236869	0.168786	Ir87a	FBgn0038153
Ric	8512.05	-0.219912	0.0972378	-2.26159	0.0237231	0.168786	Ric	FBgn0265605
Ugt302K1	127.333	-0.506178	0.223824	-2.2615	0.0237283	0.168786	Ugt302K1	FBgn0040251
RpI12	23.4391	1.15481	0.510683	2.26132	0.0237398	0.168786	RpI12	FBgn0038903
Hdc	1470.63	-0.29306	0.1296	-2.26126	0.0237432	0.168786	Hdc	FBgn0005619
yellow-g	21.3379	-1.22164	0.540311	-2.26099	0.0237598	0.168801	yellow-g	FBgn0041709
CG34417	3252.94	-0.347985	0.153956	-2.26029	0.0238033	0.168974	CG34417	FBgn0085446
Cp18	24.71	1.41883	0.627823	2.25992	0.0238262	0.168974	Cp18	FBgn0000357
CG10479	482.053	-0.347526	0.153795	-2.25967	0.0238418	0.168974	CG10479	FBgn0035656
Obp69a	31.3326	-1.09051	0.482597	-2.25967	0.0238419	0.168974	Obp69a	FBgn0011279
CG31778	289.307	-0.514958	0.227971	-2.25888	0.023891	0.16916	CG31778	FBgn0051778
CG17572	304.888	-0.379815	0.168151	-2.25878	0.023897	0.16916	CG17572	FBgn0032753
CG8520	560.012	-0.319405	0.141487	-2.25748	0.0239781	0.169631	CG8520	FBgn0033734
CG44774	1553.37	-0.337851	0.149707	-2.25674	0.0240243	0.169855	CG44774	FBgn0266000
asRNA:CR44029	184.489	-0.456556	0.202386	-2.25587	0.0240787	0.170137	asRNA:CR44029	FBgn0264821
CG6912	1477.72	-0.282294	0.125228	-2.25424	0.0241811	0.170661	CG6912	FBgn0038290
kz	272.557	0.366024	0.162373	2.25422	0.0241821	0.170661	kz	FBgn0001330
RpS15Aa	9177.8	-0.298154	0.132354	-2.25271	0.0242777	0.171171	RpS15Aa	FBgn0010198
Unr	19439.2	-0.272904	0.12115	-2.25261	0.0242836	0.171171	Unr	FBgn0263352
CG4849	511.648	0.359648	0.159763	2.25113	0.0243772	0.171727	CG4849	FBgn0039566
mRpS9	1455.02	-0.312682	0.138915	-2.25089	0.0243927	0.171733	mRpS9	FBgn0037529
Der-2	692.273	0.296779	0.131888	2.25023	0.0244343	0.171922	Der-2	FBgn0038438
CG2277	1635.14	-0.228242	0.101501	-2.24867	0.0245337	0.172518	CG2277	FBgn0035204
PNUTS	5409.96	-0.235438	0.104718	-2.24831	0.0245567	0.172576	PNUTS	FBgn0053526
GXIVsPLA2	400.457	0.355728	0.158266	2.24766	0.0245976	0.172713	GXIVsPLA2	FBgn0036545
Cpr65Au	47.1828	-1.10711	0.492589	-2.24754	0.0246057	0.172713	Cpr65Au	FBgn0042119
ttm2	5.01003	2.63864	1.17521	2.24524	0.0247526	0.17364	ttm2	FBgn0035124
LysB	2.99775	4.29133	1.91287	2.2434	0.0248709	0.174364	LysB	FBgn0004425
Msr-110	23081.8	-0.189517	0.0845359	-2.24185	0.0249708	0.17496	Msr-110	FBgn0015766
Pak3	1454.66	0.3154	0.140736	2.24108	0.0250209	0.175206	Pak3	FBgn0044826
CG10561	1249.78	-0.258127	0.115269	-2.23934	0.0251337	0.175842	CG10561	FBgn0002036
CG43740	1549.84	-0.272871	0.12186	-2.23922	0.0251417	0.175842	CG43740	FBgn0263997
Fmo-1	131.057	-0.630182	0.281465	-2.23893	0.0251602	0.175865	Fmo-1	FBgn0034943
CG1387	9.48639	1.84888	0.825924	2.23855	0.0251849	0.175933	CG1387	FBgn0030033
CG6830	357.057	1.80016	0.804786	2.23682	0.0252981	0.176618	CG6830	FBgn0037934
CG18278	153.842	-0.503066	0.224935	-2.23649	0.0253196	0.176663	CG18278	FBgn0033836
CG15021	89.7831	1.03881	0.464827	2.23484	0.025428	0.177313	CG15021	FBgn0035544
lncRNA:CR46268	108.561	0.682158	0.305369	2.23388	0.0254909	0.177646	lncRNA:CR46268	FBgn0278598
mRpL48	392.727	-0.370326	0.165811	-2.23342	0.0255215	0.177754	mRpL48	FBgn0031357
Etl1	992.906	0.256979	0.115151	2.23166	0.0256373	0.178454	Etl1	FBgn0032157
baf	485.155	0.362723	0.162653	2.23005	0.0257441	0.179021	baf	FBgn0031977
CG10505	35.4177	1.7893	0.802386	2.22997	0.0257494	0.179021	CG10505	FBgn0034612
Med	1477.13	0.235128	0.105494	2.22881	0.0258263	0.179449	Med	FBgn0011655
gt	260.767	0.380763	0.170899	2.228	0.0258807	0.179661	gt	FBgn0001150
CG3662	18381.1	-0.202233	0.0907737	-2.22789	0.0258882	0.179661	CG3662	FBgn0031285
CG13138	4.32613	2.75275	1.23571	2.22766	0.0259029	0.179661	CG13138	FBgn0032211
CG7878	1076.03	0.266276	0.119588	2.22662	0.0259726	0.180037	CG7878	FBgn0037549
MFS14	710.065	-0.304775	0.137018	-2.22435	0.0261251	0.180987	MFS14	FBgn0010651
26-29-p	2446.48	-0.231959	0.104303	-2.2239	0.0261554	0.18109	26-29-p	FBgn0250848
trr	1690.97	0.411252	0.185086	2.22195	0.0262869	0.181806	trr	FBgn0023518
hd	59.5209	0.71581	0.322161	2.2219	0.0262898	0.181806	hd	FBgn0086695
lncRNA:CR44129	12.8804	-1.67909	0.755902	-2.22131	0.02633	0.181976	lncRNA:CR44129	FBgn0264960
Naa15-16	943.334	0.260976	0.117544	2.22025	0.0264019	0.182238	Naa15-16	FBgn0031020
RpLP1	13594.7	-0.2945	0.132648	-2.22017	0.0264074	0.182238	RpLP1	FBgn0002593
CG7460	68.3678	-0.817654	0.368303	-2.22006	0.0264147	0.182238	CG7460	FBgn0036749
CG14292	3.85309	3.03602	1.36845	2.21859	0.0265148	0.182821	CG14292	FBgn0038658
Hrd3	1037.23	0.255753	0.115299	2.21817	0.0265431	0.182908	Hrd3	FBgn0028475
RhoGEF2	3837.33	0.359145	0.161946	2.21768	0.0265766	0.183031	RhoGEF2	FBgn0023172
CG10465	955.279	-0.262967	0.118618	-2.21692	0.0266285	0.183281	CG10465	FBgn0033017
Syx4	349.667	-0.378642	0.170815	-2.21667	0.0266453	0.183289	Syx4	FBgn0024980
RpL18A	9511.09	-0.315547	0.142457	-2.21503	0.0267579	0.183955	RpL18A	FBgn0010409
epsilonTry	77.3485	2.39578	1.08188	2.21447	0.0267967	0.184113	epsilonTry	FBgn0010425
lncRNA:CR30055	752.148	-0.26441	0.119505	-2.21255	0.0269287	0.184911	lncRNA:CR30055	FBgn0050055
Sardh	143.732	0.540185	0.244195	2.21211	0.0269592	0.185012	Sardh	FBgn0034276
CG34227	73.5565	-1.13329	0.512444	-2.21153	0.026999	0.185128	CG34227	FBgn0085256
CG14615	178.821	-0.453341	0.205001	-2.21141	0.0270078	0.185128	CG14615	FBgn0031184
Ctf4	88.0357	0.609489	0.275706	2.21065	0.02706	0.185377	Ctf4	FBgn0033890
Gat	14189.1	-0.249031	0.112671	-2.21025	0.0270881	0.185462	Gat	FBgn0039915
Sh	37515	-0.320372	0.145015	-2.20923	0.0271585	0.185835	Sh	FBgn0003380
Zip89B	23.9357	1.16463	0.527425	2.20815	0.0272338	0.186241	Zip89B	FBgn0038412
gb	572.585	-0.286192	0.129673	-2.20703	0.0273121	0.186668	gb	FBgn0039487
DhpD	572.416	-0.320193	0.145228	-2.20475	0.0274715	0.187647	DhpD	FBgn0261436
CG10444	1317.73	-0.332092	0.15069	-2.20381	0.0275376	0.187951	CG10444	FBgn0034494
pyd3	500.843	-0.383129	0.17388	-2.20341	0.0275657	0.187951	pyd3	FBgn0037513
CG1648	3499.92	-0.251377	0.114097	-2.20319	0.0275815	0.187951	CG1648	FBgn0033446
Sdc	10772.3	-0.219575	0.0996655	-2.20312	0.0275861	0.187951	Sdc	FBgn0010415
alphaSnap	11916.7	-0.192101	0.0872072	-2.20281	0.0276078	0.187951	alphaSnap	FBgn0250791
HUWE1	6808.61	0.507804	0.230532	2.20275	0.0276124	0.187951	HUWE1	FBgn0030674
Cont	1322.98	0.290734	0.132007	2.20241	0.0276364	0.188005	Cont	FBgn0037240
Dip-C	734.047	-0.273363	0.124195	-2.20108	0.0277306	0.188536	Dip-C	FBgn0000455
CG14854	4.86722	2.54794	1.158	2.20029	0.0277861	0.188803	CG14854	FBgn0038238
rost	147.649	-0.584484	0.265681	-2.19995	0.0278106	0.18886	rost	FBgn0011705
CG10000	8.13313	1.85552	0.843929	2.19867	0.0279012	0.189366	CG10000	FBgn0039596
CG45062	8.78072	2.03254	0.924613	2.19826	0.0279305	0.189454	CG45062	FBgn0266432
Gbp2	1393.97	-0.35919	0.16342	-2.19796	0.0279518	0.189489	Gbp2	FBgn0034200
CG4511	628.2	0.298479	0.135835	2.19736	0.0279944	0.189668	CG4511	FBgn0037843
IntS10	170.301	0.439275	0.199943	2.197	0.0280207	0.189734	IntS10	FBgn0035462
bin	3.89046	3.09923	1.41081	2.19677	0.0280366	0.189734	bin	FBgn0045759
Fas2	4116.13	-0.227341	0.103504	-2.19643	0.028061	0.189789	Fas2	FBgn0000635
RpL22	8437.67	-0.28826	0.131254	-2.1962	0.0280776	0.189791	RpL22	FBgn0015288
AsnS	1314.72	0.270592	0.12323	2.19583	0.0281045	0.189791	AsnS	FBgn0270926
Acsl	9616.25	-0.244361	0.111288	-2.19575	0.0281099	0.189791	Acsl	FBgn0263120
CG32473	1351.15	-0.231103	0.105275	-2.19524	0.0281465	0.189928	CG32473	FBgn0052473
brm	2583.47	0.264002	0.120298	2.19456	0.0281955	0.190149	brm	FBgn0000212
lncRNA:CR44922	5317.13	-0.20417	0.0930447	-2.19432	0.0282124	0.190153	lncRNA:CR44922	FBgn0266227
CG15203	249.006	-0.461469	0.210338	-2.19394	0.0282395	0.190172	CG15203	FBgn0030261
ND-B14.5A	1513.33	-0.28645	0.130571	-2.19383	0.0282477	0.190172	ND-B14.5A	FBgn0025839
CG7607	2328.98	-0.320794	0.146269	-2.19319	0.0282939	0.190341	CG7607	FBgn0036145
mats	373.697	-0.337602	0.153943	-2.19303	0.0283053	0.190341	mats	FBgn0038965
mRpS5	4428.92	-0.213825	0.097561	-2.19171	0.0284008	0.190873	mRpS5	FBgn0287187
eEF5	5679.51	-0.299964	0.136894	-2.19122	0.0284362	0.191001	eEF5	FBgn0285952
Oda	26843.1	-0.22055	0.100686	-2.19047	0.0284898	0.19116	Oda	FBgn0014184
TM4SF	12210.7	-0.218855	0.0999137	-2.19044	0.0284925	0.19116	TM4SF	FBgn0020372
nvd	17.8058	1.31809	0.602091	2.18918	0.0285838	0.191541	nvd	FBgn0287185
dnc	13342.8	-0.300034	0.137065	-2.189	0.0285969	0.191541	dnc	FBgn0000479
His4r	7179.4	-0.299488	0.136816	-2.18898	0.0285984	0.191541	His4r	FBgn0013981
CG31676	1414.93	-0.261821	0.119625	-2.18868	0.0286204	0.191556	CG31676	FBgn0051676
Ost48	1069.43	0.257112	0.117483	2.1885	0.0286335	0.191556	Ost48	FBgn0014868
mus101	234.106	0.448127	0.204792	2.1882	0.028655	0.191591	mus101	FBgn0002878
Hey	53.2047	0.783858	0.35831	2.18765	0.0286951	0.191749	Hey	FBgn0027788
Pdxk	750.493	-0.28455	0.13012	-2.18682	0.0287556	0.191847	Pdxk	FBgn0085484
p120ctn	5600.92	-0.196313	0.0897747	-2.18673	0.0287622	0.191847	p120ctn	FBgn0260799
CG13810	89.1275	0.606264	0.277247	2.18673	0.0287623	0.191847	CG13810	FBgn0035313
CG7328	70.6813	-0.668315	0.305648	-2.18655	0.0287755	0.191847	CG7328	FBgn0036942
Hira	292.997	0.350252	0.160214	2.18614	0.0288051	0.191935	Hira	FBgn0022786
l(3)72Ab	1678.31	0.348522	0.159458	2.18566	0.0288406	0.192063	l(3)72Ab	FBgn0263599
CG32633	131.639	0.6945	0.317787	2.18542	0.0288577	0.192067	CG32633	FBgn0052633
kappaTry	29.4063	3.55437	1.62701	2.1846	0.0289185	0.192363	kappaTry	FBgn0043471
CG13896	77.2202	0.629946	0.288527	2.18332	0.0290121	0.192875	CG13896	FBgn0035159
CG11294	345.167	-0.382881	0.175412	-2.18275	0.029054	0.193044	CG11294	FBgn0030058
CG11122	3868.64	0.341983	0.156731	2.18198	0.0291112	0.193314	CG11122	FBgn0030266
POSH	281.845	0.389146	0.178404	2.18127	0.0291636	0.193552	POSH	FBgn0040294
CG3288	49.2833	0.856172	0.39258	2.18088	0.0291921	0.193631	CG3288	FBgn0037030
CG12883	78.3879	0.604037	0.277027	2.18043	0.0292258	0.193637	CG12883	FBgn0039538
CG44008	217.312	0.725034	0.332523	2.1804	0.0292275	0.193637	CG44008	FBgn0264750
pzg	1545.25	0.220002	0.100909	2.1802	0.0292426	0.193637	pzg	FBgn0259785
CG31100	485.252	-0.317993	0.145883	-2.17978	0.0292741	0.193736	CG31100	FBgn0051100
rept	293.726	0.34913	0.160305	2.17792	0.0294123	0.194541	rept	FBgn0040075
CG7414	3842.54	-0.236575	0.10865	-2.1774	0.0294506	0.194684	CG7414	FBgn0037135
CG11841	294.167	-0.527214	0.242354	-2.17539	0.0296011	0.195568	CG11841	FBgn0039628
CG5946	4375.65	-0.231749	0.106554	-2.17495	0.029634	0.195602	CG5946	FBgn0036211
SMC2	128.683	0.501397	0.230541	2.17487	0.0296398	0.195602	SMC2	FBgn0027783
Capr	2774.79	0.240646	0.11067	2.17445	0.0296716	0.195604	Capr	FBgn0042134
CG15043	930.55	0.575254	0.264555	2.17442	0.0296734	0.195604	CG15043	FBgn0030929
spas	1512.48	0.339353	0.156116	2.17373	0.0297254	0.195836	spas	FBgn0039141
CG32581	2204.27	-0.264657	0.121836	-2.17223	0.0298381	0.196468	CG32581	FBgn0052581
CG3527	174.41	0.490064	0.225667	2.17162	0.0298841	0.19666	CG3527	FBgn0029714
CG31872	2.65862	4.11101	1.89409	2.17044	0.0299737	0.197139	CG31872	FBgn0051872
Hydr2	2306.6	-0.250382	0.115375	-2.17017	0.0299941	0.197162	Hydr2	FBgn0014906
Syx5	1364.18	0.224829	0.103652	2.16908	0.0300769	0.197595	Syx5	FBgn0011708
HHEX	3.94256	3.73524	1.72259	2.16838	0.0301298	0.197751	HHEX	FBgn0038852
CG17486	911.679	-0.242663	0.111913	-2.16832	0.0301345	0.197751	CG17486	FBgn0032997
fan	4.81385	2.54601	1.17434	2.16803	0.0301561	0.197782	fan	FBgn0028379
CG4612	8537.44	-0.198073	0.0913958	-2.1672	0.0302194	0.198086	CG4612	FBgn0035016
RpL19	13591.7	-0.296877	0.13702	-2.16667	0.0302599	0.198241	RpL19	FBgn0285950
PrBP	891.487	-0.269842	0.124596	-2.16574	0.0303307	0.198593	PrBP	FBgn0032059
CG11377	613.474	0.275852	0.12749	2.16372	0.0304861	0.199499	CG11377	FBgn0031217
Fatp1	2964.45	-0.204552	0.0945745	-2.16286	0.0305516	0.199816	Fatp1	FBgn0267828
Atg8a	10862.5	-0.202214	0.0935241	-2.16216	0.0306061	0.200056	Atg8a	FBgn0052672
dgt6	93.7291	0.573873	0.265465	2.16176	0.0306366	0.200056	dgt6	FBgn0039638
CG34208	32.2186	-1.08883	0.503685	-2.16172	0.0306396	0.200056	CG34208	FBgn0085237
CG2765	2897.53	-0.203248	0.0940796	-2.16039	0.0307428	0.200617	CG2765	FBgn0035087
Rcd6	32.155	0.9866	0.456735	2.16011	0.030764	0.200644	Rcd6	FBgn0034530
Corp	33.6319	0.918716	0.425408	2.15961	0.0308026	0.200784	Corp	FBgn0030028
Set2	1888.31	0.303125	0.140425	2.15863	0.0308791	0.20117	Set2	FBgn0030486
CG5958	479.599	-0.403361	0.187003	-2.15697	0.0310079	0.201843	CG5958	FBgn0031913
Egfr	766.92	-0.347478	0.161104	-2.15686	0.0310169	0.201843	Egfr	FBgn0003731
CG12179	202.31	0.431176	0.199941	2.15652	0.0310432	0.201902	CG12179	FBgn0025388
aly	2.71893	4.12015	1.91089	2.15614	0.0310724	0.201979	aly	FBgn0004372
MED23	336.214	0.434874	0.201958	2.15329	0.031296	0.20332	MED23	FBgn0034795
Tsp66E	3996.9	-0.197464	0.0917309	-2.15265	0.0313465	0.203535	Tsp66E	FBgn0035936
Iswi	1667.04	0.238664	0.11091	2.15187	0.0314073	0.203816	Iswi	FBgn0011604
MFS9	908.167	-0.262591	0.122077	-2.15103	0.0314739	0.204031	MFS9	FBgn0038799
CG15482	7.43651	2.05121	0.953605	2.15101	0.0314753	0.204031	CG15482	FBgn0032483
rho	2081.59	-0.224343	0.104309	-2.15076	0.0314954	0.204048	rho	FBgn0004635
ppk	12.9557	-1.57165	0.731189	-2.14945	0.031599	0.204535	ppk	FBgn0020258
cutlet	40.2079	0.958957	0.446158	2.14937	0.0316054	0.204535	cutlet	FBgn0015376
RpL10Ab	9576.78	-0.297515	0.138447	-2.14895	0.0316385	0.204636	RpL10Ab	FBgn0036213
mts	7405.35	-0.196383	0.0914069	-2.14845	0.0316781	0.204723	mts	FBgn0004177
CG5270	1023.32	0.38199	0.177807	2.14834	0.031687	0.204723	CG5270	FBgn0037897
CG15717	27.3308	-1.03217	0.480891	-2.14637	0.0318436	0.205621	CG15717	FBgn0030451
CG9231	767.498	-0.320768	0.14947	-2.14604	0.0318695	0.205674	CG9231	FBgn0036887
Cyp6a23	400.718	0.559451	0.260777	2.14532	0.0319271	0.205856	Cyp6a23	FBgn0033978
CG9917	1920.84	-0.212957	0.0992692	-2.14525	0.0319329	0.205856	CG9917	FBgn0030740
CG16723	7.50128	1.86858	0.871433	2.14426	0.0320119	0.206252	CG16723	FBgn0039092
hiro	15.5284	1.71323	0.799202	2.14367	0.032059	0.206442	hiro	FBgn0035154
CG33217	471.426	0.290617	0.135609	2.14306	0.0321086	0.206581	CG33217	FBgn0053217
Fitm	413.426	0.317675	0.148241	2.14296	0.032116	0.206581	Fitm	FBgn0035586
CG33120	242.616	-0.493187	0.230337	-2.14116	0.0322615	0.207384	CG33120	FBgn0053120
CG7387	7.50687	2.06795	0.965894	2.14097	0.0322763	0.207384	CG7387	FBgn0035852
CG13168	68.6177	-0.675167	0.315439	-2.1404	0.0323224	0.207566	CG13168	FBgn0033705
TfAP-2	633.693	-0.280043	0.13089	-2.13953	0.0323927	0.207903	TfAP-2	FBgn0261953
RpS14a	8843.63	-0.308219	0.144133	-2.13844	0.0324814	0.208308	RpS14a	FBgn0004403
scra	54.4847	0.850321	0.39766	2.13831	0.0324914	0.208308	scra	FBgn0261385
smt3	2327.32	0.261359	0.122257	2.13779	0.0325342	0.208468	smt3	FBgn0264922
CG45061	15.4621	1.42584	0.667154	2.1372	0.0325818	0.208659	CG45061	FBgn0266431
Nrg	6299.64	-0.21805	0.102073	-2.13622	0.0326617	0.209018	Nrg	FBgn0264975
CG15083	117.352	-0.52028	0.243569	-2.13607	0.0326736	0.209018	CG15083	FBgn0034399
Fie	6460.04	-0.209762	0.098232	-2.13538	0.0327302	0.209266	Fie	FBgn0026592
Vago	121.084	-0.80987	0.379564	-2.13368	0.0328686	0.210036	Vago	FBgn0030262
CG14687	1376.47	-0.296258	0.138882	-2.13316	0.0329117	0.210196	CG14687	FBgn0037835
Con	6114.61	-0.224684	0.105352	-2.13269	0.03295	0.210326	Con	FBgn0005775
Syn	24011.4	0.354332	0.166162	2.13245	0.0329695	0.210336	Syn	FBgn0004575
CG7992	14.5837	1.73503	0.813782	2.13206	0.0330019	0.210428	CG7992	FBgn0031004
fax	10967	-0.222451	0.104403	-2.1307	0.0331142	0.211029	fax	FBgn0014163
CG16926	659.54	-0.344298	0.161639	-2.13004	0.0331684	0.211259	CG16926	FBgn0040732
CG8562	2.20142	4.9152	2.30805	2.12959	0.0332053	0.211275	CG8562	FBgn0035779
alpha-Man-Ia	4831.42	-0.250831	0.117785	-2.12957	0.0332071	0.211275	alpha-Man-Ia	FBgn0259170
CG6218	3429.2	-0.245012	0.115107	-2.12856	0.0332907	0.211692	CG6218	FBgn0038321
Cchl	2493.85	-0.309692	0.145553	-2.12769	0.0333629	0.212036	Cchl	FBgn0038925
RpL17	9472.38	-0.320019	0.150433	-2.12731	0.0333942	0.21212	RpL17	FBgn0029897
CG12004	3069.76	0.202713	0.0953353	2.12631	0.0334774	0.212393	CG12004	FBgn0035236
Tm1	4343.33	-0.200368	0.0942382	-2.12619	0.0334878	0.212393	Tm1	FBgn0003721
CG6695	774.618	0.249878	0.117527	2.12614	0.0334918	0.212393	CG6695	FBgn0039215
CG30054	916.226	-0.327945	0.154291	-2.12549	0.0335454	0.212618	CG30054	FBgn0050054
L2HGDH	873.791	-0.266103	0.125246	-2.12464	0.033617	0.212956	L2HGDH	FBgn0032729
Nna1	3057.3	0.249137	0.117366	2.12274	0.0337753	0.213843	Nna1	FBgn0265726
P5CDh1	15347.6	-0.199249	0.0939157	-2.12157	0.0338741	0.214353	P5CDh1	FBgn0037138
GluRS-m	69.874	0.635886	0.299779	2.12119	0.0339061	0.214439	GluRS-m	FBgn0036629
ClC-a	2743.19	-0.225915	0.106531	-2.12064	0.0339521	0.214614	ClC-a	FBgn0051116
Frq1	11770.2	-0.225263	0.10626	-2.11993	0.0340121	0.214838	Frq1	FBgn0030897
Paip2	2248.86	-0.2431	0.114681	-2.11978	0.0340242	0.214838	Paip2	FBgn0038100
raptor	1278.87	0.420121	0.198261	2.11904	0.0340875	0.215121	raptor	FBgn0029840
NimC1	284.941	-0.390043	0.184168	-2.11787	0.0341861	0.215621	NimC1	FBgn0259896
RpL24	11675.8	-0.29249	0.138119	-2.11766	0.0342036	0.215621	RpL24	FBgn0032518
CG7504	239.012	0.414233	0.195705	2.11662	0.0342919	0.216061	CG7504	FBgn0035842
Phae2	113.284	-0.682884	0.323137	-2.11329	0.0345756	0.217731	Phae2	FBgn0263235
CG1907	2270.44	-0.225584	0.106792	-2.11237	0.0346551	0.218115	CG1907	FBgn0039674
PCID2	171.117	0.419659	0.198756	2.11143	0.0347354	0.2184	PCID2	FBgn0036184
Hs3st-B	553.162	0.284371	0.134683	2.1114	0.0347377	0.2184	Hs3st-B	FBgn0031005
Oat	552.679	-0.368122	0.174406	-2.11072	0.0347965	0.218652	Oat	FBgn0022774
Vha44	8927.24	-0.185924	0.0881598	-2.10894	0.0349495	0.219495	Vha44	FBgn0262511
Hel89B	3073.52	0.271307	0.128792	2.10655	0.0351564	0.220516	Hel89B	FBgn0022787
Nup153	2942.37	0.389985	0.185137	2.10646	0.0351641	0.220516	Nup153	FBgn0061200
lncRNA:CR43199	255.059	-0.35602	0.169017	-2.10641	0.0351686	0.220516	lncRNA:CR43199	FBgn0262828
RpL9	8820.26	-0.295589	0.140376	-2.10569	0.0352309	0.220788	RpL9	FBgn0015756
CG33169	126.214	0.516196	0.245204	2.10517	0.0352766	0.220859	CG33169	FBgn0053169
CG31436	330.794	-0.358407	0.170254	-2.10513	0.0352801	0.220859	CG31436	FBgn0051436
CG11458	74.7444	-4.90573	2.33164	-2.10398	0.0353802	0.221367	CG11458	FBgn0040637
CG16978	25.8927	1.25743	0.597762	2.10356	0.0354168	0.221478	CG16978	FBgn0040972
Pgant6	449.078	0.306655	0.145856	2.10245	0.0355136	0.221965	Pgant6	FBgn0035375
ergic53	1176.98	0.241324	0.114811	2.10192	0.0355605	0.222034	ergic53	FBgn0035909
CG10286	247.883	0.362404	0.172431	2.10174	0.0355761	0.222034	CG10286	FBgn0037439
CG1542	204.991	0.391188	0.186131	2.10168	0.0355817	0.222034	CG1542	FBgn0039828
Mur29B	172.177	0.623148	0.296559	2.10126	0.0356179	0.222134	Mur29B	FBgn0051901
CG9981	10.5241	1.91831	0.913018	2.10106	0.0356357	0.222134	CG9981	FBgn0030746
CG9717	146.955	-0.564283	0.268654	-2.10041	0.0356932	0.222374	CG9717	FBgn0039789
mst	79.1305	0.601737	0.286561	2.09986	0.0357412	0.222555	mst	FBgn0020272
Vha68-1	17706.9	-0.180748	0.0860927	-2.09946	0.0357766	0.222657	Vha68-1	FBgn0265262
capt	2629.34	0.245353	0.116904	2.09876	0.0358382	0.222921	capt	FBgn0261458
CG13868	9024.38	-0.208746	0.0994811	-2.09835	0.0358746	0.223029	CG13868	FBgn0034501
DIP1	11463.1	-0.230475	0.109849	-2.09811	0.0358956	0.223041	DIP1	FBgn0024807
CG34026	25.004	1.61162	0.768553	2.09695	0.0359977	0.223279	CG34026	FBgn0054026
CG9555	14.5014	7.62696	3.63724	2.09691	0.0360016	0.223279	CG9555	FBgn0032085
Cad96Ca	65.4084	0.641649	0.306024	2.09672	0.0360179	0.223279	Cad96Ca	FBgn0022800
Elys	1648.55	0.245725	0.117197	2.09668	0.0360216	0.223279	Elys	FBgn0031052
Kif3C	478.058	-0.45089	0.215063	-2.09655	0.0360333	0.223279	Kif3C	FBgn0039925
Ugt37A3	283.328	2.41075	1.14996	2.09638	0.0360485	0.223279	Ugt37A3	FBgn0038083
scaRNA:PsiU2-55	2.19884	-4.32808	2.06543	-2.09549	0.0361275	0.223633	scaRNA:PsiU2-55	FBgn0263485
CG3603	136.607	-0.498838	0.238074	-2.0953	0.0361439	0.223633	CG3603	FBgn0029648
CG5004	727.922	0.310594	0.14837	2.09337	0.0363162	0.22458	CG5004	FBgn0260748
l(2)k09913	8510.63	-0.239566	0.11448	-2.09264	0.0363809	0.224858	l(2)k09913	FBgn0021979
RNaseZ	194.9	0.402903	0.192552	2.09244	0.0363996	0.224858	RNaseZ	FBgn0028426
CG4363	67.0695	4.39918	2.10357	2.09129	0.036502	0.225275	CG4363	FBgn0034663
Rsf1	3131.23	-0.248422	0.118791	-2.09125	0.0365056	0.225275	Rsf1	FBgn0011305
trpl	50602.3	-0.296023	0.141638	-2.09	0.0366182	0.225851	trpl	FBgn0005614
CG32278	2123.34	-0.281273	0.134653	-2.08888	0.0367186	0.226351	CG32278	FBgn0052278
CG5254	611.844	-0.290791	0.139288	-2.0877	0.0368252	0.226888	CG5254	FBgn0040383
CG17669	7.2707	2.0478	0.981097	2.08726	0.036865	0.226947	CG17669	FBgn0034352
CG8478	25.7345	0.972612	0.466033	2.087	0.036888	0.226947	CG8478	FBgn0037746
hpRNA:CR33940	240.753	-0.380439	0.182305	-2.08683	0.0369039	0.226947	hpRNA:CR33940	FBgn0062928
x16	1394.34	0.241429	0.115697	2.08673	0.0369123	0.226947	x16	FBgn0028554
cyr	6.57204	2.29858	1.10249	2.0849	0.0370786	0.227849	cyr	FBgn0030001
Cpr11B	6.63046	-2.78184	1.33455	-2.08448	0.0371168	0.227964	Cpr11B	FBgn0030398
puf	2652.09	0.449429	0.215759	2.08301	0.0372499	0.228622	puf	FBgn0039214
Nbr	791.954	0.24114	0.115773	2.08287	0.037263	0.228622	Nbr	FBgn0032924
CG12355	1327.39	-0.247933	0.119075	-2.08217	0.0373274	0.228897	CG12355	FBgn0040805
Pdcd4	6370.11	-0.180881	0.0868906	-2.08171	0.0373694	0.229034	Pdcd4	FBgn0030520
Ugt37D1	803.321	0.997915	0.479508	2.08112	0.0374226	0.229241	Ugt37D1	FBgn0040260
CG31974	1069.52	0.275278	0.132385	2.07938	0.0375829	0.230058	CG31974	FBgn0051974
comt	14414.5	-0.186252	0.0895769	-2.07924	0.0375954	0.230058	comt	FBgn0000346
CG7016	114.771	-0.542205	0.260902	-2.0782	0.0376913	0.230524	CG7016	FBgn0039238
CG34288	13.8712	2.00082	0.96298	2.07774	0.0377332	0.230542	CG34288	FBgn0085317
Ugalt	345.585	0.312054	0.15019	2.07774	0.0377337	0.230542	Ugalt	FBgn0024994
CG6310	148.488	0.452842	0.218034	2.07693	0.0378081	0.230798	CG6310	FBgn0036121
CG13631	4142.13	-0.265966	0.128062	-2.07685	0.0378151	0.230798	CG13631	FBgn0040600
clos	13.7912	1.43105	0.689303	2.07609	0.0378857	0.231009	clos	FBgn0261016
CG32369	2363	-0.254291	0.122488	-2.07605	0.0378892	0.231009	CG32369	FBgn0052369
nclb	224.886	0.390724	0.188368	2.07426	0.0380554	0.231902	nclb	FBgn0263510
Sas-4	109.735	0.550754	0.26555	2.07401	0.0380786	0.231922	Sas-4	FBgn0011020
IFT54	18.9143	1.2286	0.592669	2.073	0.0381721	0.232355	IFT54	FBgn0038221
CG10793	2.24205	-4.35167	2.0994	-2.07282	0.0381894	0.232355	CG10793	FBgn0029656
Ald1	37330.1	-0.177833	0.0858131	-2.07233	0.0382342	0.232507	Ald1	FBgn0000064
rtp	9305.08	-0.372625	0.17983	-2.07209	0.0382571	0.232525	rtp	FBgn0087005
trbl	133.372	0.523308	0.252632	2.07142	0.0383195	0.232783	trbl	FBgn0028978
RpL7A	18889.7	-0.277756	0.134116	-2.07102	0.0383572	0.232835	RpL7A	FBgn0014026
lncRNA:CR43724	24.0587	-1.10009	0.531213	-2.0709	0.0383677	0.232835	lncRNA:CR43724	FBgn0263970
twz	1155.92	-0.247012	0.1193	-2.07051	0.0384047	0.232938	twz	FBgn0034636
RpS21	3271.27	-0.30624	0.147985	-2.0694	0.0385089	0.23333	RpS21	FBgn0015521
PIG-Wb	11.6161	7.30706	3.53115	2.06931	0.0385166	0.23333	PIG-Wb	FBgn0035265
Rpi	410.266	-0.354325	0.171239	-2.06918	0.0385292	0.23333	Rpi	FBgn0050410
Drsl4	71.8792	-0.872456	0.422275	-2.06609	0.0388202	0.234922	Drsl4	FBgn0052282
Dp1	5105.21	0.305121	0.14769	2.06596	0.0388322	0.234922	Dp1	FBgn0027835
ImpE1	582.757	0.328661	0.159162	2.06494	0.0389283	0.235287	ImpE1	FBgn0001253
Usp5	847.797	0.276706	0.134005	2.0649	0.0389329	0.235287	Usp5	FBgn0035402
Fdh	968.595	-0.303613	0.147077	-2.06432	0.0389876	0.235497	Fdh	FBgn0011768
CG12926	1132.4	-0.266229	0.129002	-2.06375	0.0390411	0.235612	CG12926	FBgn0033437
Cpsf6	1558.48	0.240304	0.116444	2.06369	0.0390471	0.235612	Cpsf6	FBgn0035872
Roc2	518.429	-0.342056	0.165891	-2.06193	0.0392142	0.236314	Roc2	FBgn0044020
WDR79	165.997	0.448777	0.217656	2.06186	0.0392209	0.236314	WDR79	FBgn0031782
ThrRS	2306.51	0.207568	0.100672	2.06183	0.039224	0.236314	ThrRS	FBgn0027081
CG33914	250.518	-0.435612	0.211317	-2.06141	0.0392639	0.236428	CG33914	FBgn0053914
CG31200	137.598	-0.505713	0.245348	-2.06121	0.0392834	0.236428	CG31200	FBgn0051200
Mec2	60.1837	1.08585	0.527103	2.06004	0.0393944	0.236881	Mec2	FBgn0030993
CG1773	61.3059	-0.691991	0.335931	-2.05992	0.0394063	0.236881	CG1773	FBgn0033439
Uhg5	345.823	0.325259	0.157909	2.05978	0.0394194	0.236881	Uhg5	FBgn0083123
Ilp3	719.701	-0.452217	0.21957	-2.05956	0.0394406	0.236887	Ilp3	FBgn0044050
spab	2068.55	-0.291979	0.141808	-2.05897	0.0394973	0.237106	spab	FBgn0033358
TotM	47.7715	3.05532	1.48407	2.05874	0.0395193	0.237116	TotM	FBgn0031701
MtnA	12250.8	-0.278135	0.135125	-2.05835	0.0395568	0.237219	MtnA	FBgn0002868
CG6041	186.296	0.393041	0.191202	2.05564	0.0398176	0.238661	CG6041	FBgn0029826
nAChRbeta1	18949.4	-0.241724	0.117639	-2.0548	0.0398986	0.238901	nAChRbeta1	FBgn0000038
Sf3b3	469.043	0.430083	0.20932	2.05466	0.0399115	0.238901	Sf3b3	FBgn0035162
Balat	1290.14	-0.295618	0.143893	-2.05443	0.0399341	0.238901	Balat	FBgn0033778
CG32756	502.687	0.314693	0.153182	2.05437	0.0399395	0.238901	CG32756	FBgn0052756
CG4951	160.723	0.419873	0.204448	2.05369	0.0400058	0.239176	CG4951	FBgn0039563
Nmt	392.959	0.328973	0.160332	2.05182	0.0401874	0.240139	Nmt	FBgn0020392
trsn	316.919	0.32483	0.158348	2.05137	0.0402307	0.240187	trsn	FBgn0033528
ball	126.864	0.517369	0.252214	2.05131	0.0402366	0.240187	ball	FBgn0027889
CG31751	2200.75	-0.194485	0.0948799	-2.0498	0.0403842	0.240945	CG31751	FBgn0086909
elB	1011.61	-0.275066	0.134236	-2.04913	0.0404491	0.24121	elB	FBgn0004858
Sym	389.977	0.29682	0.144908	2.04833	0.0405272	0.241552	Sym	FBgn0037371
CG15111	1547.57	-0.248424	0.121316	-2.04775	0.0405844	0.241729	CG15111	FBgn0034419
CG32267	598.699	-0.310744	0.151759	-2.04761	0.0405983	0.241729	CG32267	FBgn0052267
spg	2726.31	0.406732	0.198787	2.04607	0.0407493	0.242505	spg	FBgn0264324
Jon25Biii	4.589	3.35636	1.64088	2.04546	0.0408095	0.24262	Jon25Biii	FBgn0031653
gol	3608.28	0.228616	0.111768	2.04545	0.0408102	0.24262	gol	FBgn0004919
RpS7	12191.6	-0.268922	0.131517	-2.04477	0.0408776	0.242898	RpS7	FBgn0039757
rib	12.6992	1.4729	0.720459	2.0444	0.0409145	0.242993	rib	FBgn0003254
mtDNA-helicase	37.5634	1.03278	0.505424	2.04339	0.0410134	0.243091	mtDNA-helicase	FBgn0032154
lncRNA:CR44953	10.2122	1.62502	0.795337	2.04318	0.0410348	0.243091	lncRNA:CR44953	FBgn0266258
lncRNA:CR44023	105.437	-0.571659	0.279791	-2.04317	0.0410358	0.243091	lncRNA:CR44023	FBgn0264793
cert	974.168	0.245946	0.120375	2.04317	0.0410359	0.243091	cert	FBgn0027569
CG43448	39.7276	-0.810069	0.396513	-2.04298	0.0410542	0.243091	CG43448	FBgn0263402
DJ-1alpha	119.791	0.498459	0.243988	2.04297	0.0410557	0.243091	DJ-1alpha	FBgn0033885
CG5953	449.988	0.38884	0.190433	2.04187	0.0411641	0.243564	CG5953	FBgn0032587
Art1	488.65	0.29631	0.145139	2.04157	0.0411946	0.243564	Art1	FBgn0037834
RpS20	5594.85	-0.277609	0.135981	-2.04153	0.041198	0.243564	RpS20	FBgn0019936
CG14949	6.05148	2.094	1.02595	2.04104	0.0412465	0.243727	CG14949	FBgn0035358
CG11788	100.396	-0.618562	0.303109	-2.04072	0.0412785	0.243793	CG11788	FBgn0034495
Pen	9.25107	-2.11119	1.03468	-2.04042	0.0413085	0.243847	Pen	FBgn0267727
hop	839.837	0.315542	0.154664	2.04018	0.0413329	0.243868	hop	FBgn0004864
RpL8	14212.9	-0.273524	0.134096	-2.03976	0.0413739	0.243922	RpL8	FBgn0261602
Pp1alpha-96A	5106.74	-0.192278	0.0942693	-2.03967	0.0413836	0.243922	Pp1alpha-96A	FBgn0003134
SH3PX1	524.285	0.357955	0.175543	2.03913	0.041437	0.244113	SH3PX1	FBgn0040475
CR10102	1037.76	0.268684	0.13179	2.03873	0.0414769	0.244225	CR10102	FBgn0033927
Smyd5	182.966	0.417917	0.205051	2.03811	0.0415391	0.244468	Smyd5	FBgn0038869
CG16700	467.218	-0.301403	0.147949	-2.03721	0.0416288	0.244873	CG16700	FBgn0030816
Efhc1.2	19.1764	1.08861	0.534537	2.03655	0.0416953	0.245141	Efhc1.2	FBgn0034487
TBCD	605.885	0.271797	0.133526	2.03553	0.0417977	0.245595	TBCD	FBgn0027509
Fibp	666.771	-0.314339	0.154439	-2.03536	0.0418145	0.245595	Fibp	FBgn0036911
CG18530	3.00471	3.29383	1.6187	2.03486	0.0418649	0.245629	CG18530	FBgn0042207
CG16704	478.201	-0.362118	0.177965	-2.03478	0.0418734	0.245629	CG16704	FBgn0031558
Mtpbeta	1623.46	-0.26503	0.130257	-2.03468	0.0418833	0.245629	Mtpbeta	FBgn0025352
aralar1	2574.34	-0.205847	0.101215	-2.03375	0.0419768	0.245922	aralar1	FBgn0028646
CG14879	36.8245	0.919559	0.452154	2.03373	0.0419787	0.245922	CG14879	FBgn0038419
nero	243.846	0.385317	0.18948	2.03355	0.0419965	0.245922	nero	FBgn0261479
Tep2	1712.73	-0.344052	0.169351	-2.03159	0.0421949	0.246961	Tep2	FBgn0041182
CG5235	14.5585	1.25781	0.619364	2.03081	0.0422745	0.247268	CG5235	FBgn0036565
[truncated: 15,563 more rows]

## Sheet: Control RNAi basal vs 24hrs rec
Control RNAi basal vs 24hrs rec	baseMean	log2(24rec.vs.ctl)	lfcSE	stat	pvalue	padj	geneID	flybaseID
Jon99Ciii	346.704	-4.31129	0.277554	-15.5332	2.06842e-54	2.03574e-50	Jon99Ciii	FBgn0003357
Hsp70Aa	700.121	1.91405	0.151544	12.6304	1.43634e-36	7.06821e-33	Hsp70Aa	FBgn0013275
Lst	453.196	-1.36653	0.134034	-10.1954	2.07993e-24	6.82356e-21	Lst	FBgn0034140
Cyp6g1	1997.19	-1.11959	0.129201	-8.66553	4.49419e-18	1.00592e-14	Cyp6g1	FBgn0025454
CG11089	1633.62	-0.830415	0.095992	-8.65088	5.11033e-18	1.00592e-14	CG11089	FBgn0039241
mt:srRNA	2997.13	-0.70852	0.0870728	-8.13709	4.04882e-16	6.64142e-13	mt:srRNA	FBgn0013688
Jon99Cii	348.843	-4.37975	0.586504	-7.46755	8.17019e-14	1.14873e-10	Jon99Cii	FBgn0003356
CG8468	670.734	-1.01564	0.148853	-6.82308	8.9107e-12	1.09624e-08	CG8468	FBgn0033913
Mal-B2	1254.27	-0.869055	0.128506	-6.76274	1.35409e-11	1.48078e-08	Mal-B2	FBgn0032382
Hsp70Bc	169.032	1.37184	0.20682	6.63304	3.2884e-11	3.00701e-08	Hsp70Bc	FBgn0013279
pug	2230.57	-0.930211	0.140307	-6.62983	3.36081e-11	3.00701e-08	pug	FBgn0020385
CG31075	1081.86	-0.705258	0.108026	-6.52861	6.63817e-11	5.4444e-08	CG31075	FBgn0051075
dob	160.035	-1.33016	0.205426	-6.4751	9.47461e-11	7.13047e-08	dob	FBgn0030607
hll	45.9609	-2.30075	0.355889	-6.46481	1.01429e-10	7.13047e-08	hll	FBgn0286723
Prat2	2226.99	-0.592811	0.0920148	-6.44256	1.17479e-10	7.70816e-08	Prat2	FBgn0041194
lncRNA:alphagamma-element:CR32865	34.8667	5.18228	0.808009	6.41364	1.42086e-10	8.74005e-08	lncRNA:alphagamma-element:CR32865	FBgn0052865
Fmo-2	314.218	-1.03055	0.164155	-6.2779	3.43185e-10	1.98684e-07	Fmo-2	FBgn0033079
Hsp68	267.238	1.12027	0.178842	6.26403	3.75163e-10	2.05131e-07	Hsp68	FBgn0001230
Jon99Ci	36.7878	-3.96094	0.634582	-6.24181	4.32529e-10	2.19875e-07	Jon99Ci	FBgn0003358
P5cr-2	592.797	-0.845072	0.135499	-6.23673	4.46809e-10	2.19875e-07	P5cr-2	FBgn0038516
ds	319.371	-1.41354	0.239339	-5.90604	3.50438e-09	1.62977e-06	ds	FBgn0284247
CG13315	3236.54	-0.894371	0.151598	-5.89964	3.64306e-09	1.62977e-06	CG13315	FBgn0040827
CG17633	44.8047	-2.96264	0.50296	-5.89041	3.8525e-09	1.64853e-06	CG17633	FBgn0032144
Galk	2144.11	-0.575611	0.0984465	-5.84694	5.00686e-09	2.05323e-06	Galk	FBgn0263199
Cyp4e3	75.282	1.52124	0.260904	5.83064	5.52148e-09	2.1737e-06	Cyp4e3	FBgn0015035
Had1	1721.54	-0.952698	0.165435	-5.75875	8.47371e-09	3.20763e-06	Had1	FBgn0286508
Sodh-1	2063.89	-1.14965	0.199902	-5.75109	8.86683e-09	3.23212e-06	Sodh-1	FBgn0024289
GAPsec	405.258	-0.799362	0.139961	-5.7113	1.12116e-08	3.94087e-06	GAPsec	FBgn0035916
Paics	2912.48	-0.642801	0.113675	-5.65471	1.56112e-08	5.29812e-06	Paics	FBgn0020513
Gart	1250.97	-0.753724	0.133676	-5.63846	1.71579e-08	5.62893e-06	Gart	FBgn0000053
CG5966	223.327	-0.958354	0.174687	-5.48611	4.10874e-08	1.30446e-05	CG5966	FBgn0029831
CG9297	401.887	-1.58001	0.288926	-5.46855	4.53725e-08	1.39549e-05	CG9297	FBgn0038181
CG3348	66.9186	2.12079	0.390735	5.42771	5.70823e-08	1.70244e-05	CG3348	FBgn0040609
CR10102	1273.96	0.835824	0.155261	5.38335	7.31135e-08	2.11642e-05	CR10102	FBgn0033927
Act79B	2196.53	-0.732107	0.137039	-5.34232	9.17624e-08	2.58036e-05	Act79B	FBgn0000045
asRNA:CR44207	32.3398	-2.74526	0.51914	-5.28809	1.23598e-07	3.37903e-05	asRNA:CR44207	FBgn0265105
tn	114.572	-1.37496	0.263955	-5.20905	1.89806e-07	5.04883e-05	tn	FBgn0265356
Arc1	5677.07	0.79648	0.154922	5.14116	2.73043e-07	7.07181e-05	Arc1	FBgn0033926
28SrRNA-Psi:CR45859	13771.4	-1.06972	0.210324	-5.08605	3.65597e-07	9.11053e-05	28SrRNA-Psi:CR45859	FBgn0267519
CG3699	764.579	-0.975057	0.191803	-5.08364	3.70271e-07	9.11053e-05	CG3699	FBgn0040349
5.8SrRNA-Psi:CR45854	2504.82	-1.08484	0.21557	-5.03243	4.84299e-07	0.000116255	5.8SrRNA-Psi:CR45854	FBgn0267514
mt:ND4	32871.8	-0.424524	0.0846319	-5.01613	5.27232e-07	0.000123548	mt:ND4	FBgn0262952
phu	308.953	1.24041	0.250762	4.94658	7.55286e-07	0.000172873	phu	FBgn0043791
Cpr49Ae	604.562	-0.73716	0.150091	-4.91141	9.04221e-07	0.000202258	Cpr49Ae	FBgn0033728
Hsp70Bbb	70.4792	1.33768	0.273517	4.89065	1.00501e-06	0.000219808	Hsp70Bbb	FBgn0051354
28SrRNA-Psi:CR41609	2486.44	-1.04713	0.216071	-4.84621	1.2584e-06	0.000269243	28SrRNA-Psi:CR41609	FBgn0085819
Zasp66	532.094	-0.865576	0.179388	-4.82515	1.39898e-06	0.000292924	Zasp66	FBgn0035917
CG10184	607.622	-0.693332	0.143816	-4.82097	1.42861e-06	0.000292924	CG10184	FBgn0039094
CG16758	5350.46	-0.39089	0.081287	-4.80876	1.51871e-06	0.000305044	CG16758	FBgn0035348
Mal-A6	68.7237	-2.50507	0.522665	-4.79288	1.64407e-06	0.000322224	Mal-A6	FBgn0050360
Mp20	104.822	-1.3286	0.277383	-4.78977	1.66972e-06	0.000322224	Mp20	FBgn0002789
18SrRNA-Psi:CR41602	11036.2	-1.04324	0.21869	-4.7704	1.83864e-06	0.000347998	18SrRNA-Psi:CR41602	FBgn0085813
7SLRNA:CR42652	2510.99	-0.946524	0.198675	-4.76417	1.89633e-06	0.000352144	7SLRNA:CR42652	FBgn0261504
Pih1D1	1892.06	0.436444	0.091851	4.75166	2.01757e-06	0.00036772	Pih1D1	FBgn0032455
Cyp6d5	1843.83	-0.474906	0.100029	-4.7477	2.05747e-06	0.000368175	Cyp6d5	FBgn0038194
tobi	1371.04	-2.0741	0.437507	-4.74073	2.12952e-06	0.000374263	tobi	FBgn0261575
DnaJ-1	2254.72	0.437728	0.0924763	4.73341	2.20782e-06	0.000381037	DnaJ-1	FBgn0263106
CNMa	50.4653	1.56746	0.331537	4.72785	2.26906e-06	0.000381037	CNMa	FBgn0035282
CG15199	78.6533	-1.30253	0.27558	-4.7265	2.28421e-06	0.000381037	CG15199	FBgn0030270
wupA	377.632	-1.29497	0.274687	-4.71433	2.42502e-06	0.000393468	wupA	FBgn0283471
Argl	850.352	-0.777251	0.16491	-4.71319	2.43868e-06	0.000393468	Argl	FBgn0032076
MP1	601.807	-0.53847	0.114548	-4.70082	2.59124e-06	0.000411338	MP1	FBgn0027930
CG31817	72.0136	1.18637	0.254056	4.6697	3.01637e-06	0.000471225	CG31817	FBgn0028899
gfzf	621.777	0.609251	0.130768	4.65901	3.17732e-06	0.000488612	gfzf	FBgn0250732
CG18003	746.747	-0.731648	0.157356	-4.64963	3.32533e-06	0.000497089	CG18003	FBgn0061356
Cyp9b2	992.954	-0.770086	0.165641	-4.64913	3.33345e-06	0.000497089	Cyp9b2	FBgn0015039
Def	21.4644	-2.22997	0.48118	-4.63439	3.57992e-06	0.000525874	Def	FBgn0010385
Hn	1987.31	-0.594535	0.129199	-4.6017	4.19065e-06	0.000606535	Hn	FBgn0001208
Cyp309a1	441.431	-0.797292	0.175217	-4.55032	5.35642e-06	0.000764027	Cyp309a1	FBgn0031432
28SrRNA-Psi:CR45848	504.59	-1.08592	0.239364	-4.53666	5.71513e-06	0.000803547	28SrRNA-Psi:CR45848	FBgn0267508
28SrRNA-Psi:CR40741	7885.08	-0.971419	0.214842	-4.52155	6.13883e-06	0.000850963	28SrRNA-Psi:CR40741	FBgn0085771
mino	1460.47	-0.567674	0.126535	-4.4863	7.24691e-06	0.000990612	mino	FBgn0027579
Hsp70Ab	39.2943	1.79089	0.399499	4.48285	7.36535e-06	0.00099301	Hsp70Ab	FBgn0013276
CG16704	409.262	-0.650657	0.146975	-4.427	9.55545e-06	0.00127087	CG16704	FBgn0031558
CG5023	42.8675	-1.52981	0.346394	-4.41638	1.00367e-05	0.00129733	CG5023	FBgn0038774
BomS6	2554.17	-0.746186	0.168966	-4.4162	1.00451e-05	0.00129733	BomS6	FBgn0040733
TpnC25D	152.978	-1.15096	0.260781	-4.4135	1.01715e-05	0.00129733	TpnC25D	FBgn0031692
7SLRNA:CR32864	646.971	-0.961695	0.218048	-4.41047	1.03149e-05	0.00129733	7SLRNA:CR32864	FBgn0000003
BomBc2	1900.71	-0.650396	0.147535	-4.40841	1.04135e-05	0.00129733	BomBc2	FBgn0034331
CG9377	804.911	-0.682002	0.155057	-4.39839	1.09058e-05	0.00134168	CG9377	FBgn0032507
epsilonTry	14.7537	-3.50941	0.798858	-4.39304	1.11779e-05	0.00135219	epsilonTry	FBgn0010425
CG1774	328.787	-0.656137	0.149417	-4.39133	1.12659e-05	0.00135219	CG1774	FBgn0039856
Mthfs	420.227	-0.707771	0.162035	-4.36802	1.25379e-05	0.00148673	Mthfs	FBgn0085453
Ance-4	521.182	-0.618096	0.142015	-4.35232	1.34704e-05	0.00157829	Ance-4	FBgn0033366
Tm2	461.183	-1.17843	0.271107	-4.34672	1.38189e-05	0.00160007	Tm2	FBgn0004117
Prx2540-2	154.009	-1.12883	0.261696	-4.31351	1.60682e-05	0.00183829	Prx2540-2	FBgn0033518
CG34376	902.3	-0.518895	0.120365	-4.31103	1.62499e-05	0.00183829	CG34376	FBgn0085405
CG9119	376.665	-0.618721	0.143809	-4.30238	1.68971e-05	0.00188979	CG9119	FBgn0035189
CG10621	559.033	-0.583355	0.136151	-4.28463	1.83045e-05	0.00202419	CG10621	FBgn0032726
CG13086	155.489	-1.02093	0.23875	-4.27613	1.90167e-05	0.00207958	CG13086	FBgn0032770
mt:lrRNA	1.46539e+06	-0.372504	0.0872037	-4.27165	1.94029e-05	0.0020985	mt:lrRNA	FBgn0013686
bmm	763.003	-0.446835	0.105095	-4.25173	2.12126e-05	0.00226928	bmm	FBgn0036449
CG13360	1713.39	-0.378938	0.089533	-4.23239	2.31226e-05	0.00244701	CG13360	FBgn0025620
mwh	162.582	-0.890063	0.211292	-4.21248	2.52579e-05	0.00264456	mwh	FBgn0264272
28SrRNA-Psi:CR45855	774.942	-0.982976	0.233698	-4.20617	2.59729e-05	0.0026748	28SrRNA-Psi:CR45855	FBgn0267515
CG4335	169.17	-0.816784	0.194234	-4.20516	2.60903e-05	0.0026748	CG4335	FBgn0038795
asRNA:CR44205	19.2568	-3.31897	0.793657	-4.18188	2.89114e-05	0.00293346	asRNA:CR44205	FBgn0265103
CG3902	3040.4	-0.524943	0.125751	-4.17447	2.98685e-05	0.00298864	CG3902	FBgn0036824
Gbs-70E	2520.11	-0.393193	0.0942234	-4.17299	3.00625e-05	0.00298864	Gbs-70E	FBgn0036428
Hsp26	222.634	1.12346	0.269806	4.16395	3.12786e-05	0.00307844	Hsp26	FBgn0001225
CG2233	13554.5	-0.623181	0.149898	-4.15737	3.21932e-05	0.00313708	CG2233	FBgn0029990
Stip1	766.646	0.493554	0.119229	4.13954	3.48e-05	0.00335786	Stip1	FBgn0024352
CG1812	1308.74	0.420926	0.101837	4.13334	3.57534e-05	0.00341636	CG1812	FBgn0031119
CG10962	41.5898	-1.4425	0.349407	-4.12843	3.65254e-05	0.00345656	CG10962	FBgn0030073
CG10077	47716.1	0.487992	0.118328	4.12405	3.72275e-05	0.00348946	CG10077	FBgn0035720
CG7065	847.97	0.522562	0.127741	4.0908	4.29888e-05	0.00399147	CG7065	FBgn0030091
CG7322	452.17	-0.679012	0.167933	-4.04336	5.269e-05	0.0048465	CG7322	FBgn0030968
CG6503	4676.43	-0.630424	0.156785	-4.02094	5.7966e-05	0.00524487	CG6503	FBgn0040606
CG6287	2047.69	-0.398152	0.0990546	-4.01952	5.83175e-05	0.00524487	CG6287	FBgn0032350
CG8249	172.058	-0.745474	0.18552	-4.0183	5.86198e-05	0.00524487	CG8249	FBgn0034045
Cyt-b5-r	5417.5	-0.558418	0.139752	-3.99578	6.44826e-05	0.00571746	Cyt-b5-r	FBgn0000406
CG6910	3891.45	-0.708921	0.178286	-3.97632	6.99905e-05	0.00615041	CG6910	FBgn0036262
Obp99b	1624.26	-1.42436	0.358549	-3.97258	7.10983e-05	0.00619247	Obp99b	FBgn0039685
CG12374	211.816	-3.33858	0.842258	-3.96384	7.37537e-05	0.00636741	CG12374	FBgn0033774
CG6409	238.465	-0.772036	0.195952	-3.93992	8.15102e-05	0.00692373	CG6409	FBgn0036106
Elal	659.907	-0.49523	0.125724	-3.93903	8.18113e-05	0.00692373	Elal	FBgn0013949
CG11425	220.794	-0.596013	0.151365	-3.93758	8.23081e-05	0.00692373	CG11425	FBgn0037167
sle	494.242	0.438623	0.1119	3.91979	8.86271e-05	0.0073921	sle	FBgn0037810
IM4	5020.34	-0.548813	0.1401	-3.9173	8.95452e-05	0.00740591	IM4	FBgn0040653
CG9396	391.36	-0.594475	0.152519	-3.89772	9.71031e-05	0.00796407	CG9396	FBgn0037714
UGP	2709.89	-0.363293	0.0933019	-3.89374	9.87104e-05	0.00802899	UGP	FBgn0035978
Hsc70Cb	3026.36	0.294788	0.076028	3.87737	0.000105594	0.00851846	Hsc70Cb	FBgn0026418
CG30046	196.998	-0.652813	0.168569	-3.87268	0.000107647	0.0086135	CG30046	FBgn0050046
CG34227	60.414	-1.51673	0.392319	-3.86607	0.000110604	0.00877872	CG34227	FBgn0085256
CG31548	637.101	-0.502443	0.130429	-3.85224	0.000117042	0.00921538	CG31548	FBgn0051548
Shmt	2265.19	-0.447788	0.116355	-3.84846	0.000118863	0.00928453	Shmt	FBgn0029823
Cyp309a2	222.787	-0.690336	0.179491	-3.84608	0.00012002	0.00930109	Cyp309a2	FBgn0041337
asRNA:CR45479	750.658	0.416025	0.10838	3.83856	0.000123759	0.00951593	asRNA:CR45479	FBgn0267035
UK114	792.235	-0.651645	0.170161	-3.82958	0.000128361	0.0097651	UK114	FBgn0086691
CG14629	2683.28	-0.56363	0.147224	-3.82839	0.000128984	0.0097651	CG14629	FBgn0040398
Desat1	25382	-0.393444	0.10313	-3.81502	0.000136171	0.0102305	Desat1	FBgn0086687
CG6767	5651.91	-0.257998	0.0677395	-3.80868	0.000139713	0.0104171	CG6767	FBgn0036030
Ugt37A3	66.7225	-1.53268	0.404819	-3.78609	0.000153037	0.0113248	Ugt37A3	FBgn0038083
CG5493	531.145	-0.536703	0.141994	-3.77976	0.000156981	0.0114986	CG5493	FBgn0034364
nito	794.471	0.415134	0.109865	3.77858	0.000157723	0.0114986	nito	FBgn0027548
Npc2b	273.386	-0.502564	0.133543	-3.76331	0.000167679	0.0121346	Npc2b	FBgn0038198
Hpd	63.1116	-1.24147	0.331286	-3.74743	0.000178654	0.0128344	Hpd	FBgn0036992
Mpc1	1906.76	-0.315647	0.084457	-3.73736	0.00018596	0.013197	Mpc1	FBgn0038662
FipoQ	38.2229	-1.58331	0.423707	-3.73679	0.000186383	0.013197	FipoQ	FBgn0039667
Rel	1071.57	-0.362758	0.097252	-3.73008	0.000191415	0.0134565	Rel	FBgn0014018
Cyp28d1	5650.04	-0.295938	0.0796108	-3.71731	0.000201353	0.0140547	Cyp28d1	FBgn0031689
BomS2	1657.75	-0.658095	0.177146	-3.71499	0.000203212	0.0140846	BomS2	FBgn0025583
mt:CoII	53892.1	-0.322857	0.087283	-3.69896	0.000216484	0.0148995	mt:CoII	FBgn0013675
Mtor	1576.53	0.384306	0.103947	3.69713	0.00021805	0.0149031	Mtor	FBgn0013756
y	2267.13	0.282785	0.076736	3.68517	0.00022855	0.0154835	y	FBgn0004034
CG13795	315.871	-0.567225	0.15403	-3.68257	0.000230893	0.0154835	CG13795	FBgn0031937
CG15093	1242.49	-0.542955	0.147455	-3.68217	0.000231261	0.0154835	CG15093	FBgn0034390
CG1628	299.55	-0.695979	0.189208	-3.67839	0.000234714	0.0156085	CG1628	FBgn0030218
lncRNA:cherub	190.034	0.698445	0.190234	3.6715	0.00024113	0.0158629	lncRNA:cherub	FBgn0262972
asRNA:CR45144	13.1579	-2.28296	0.621946	-3.67067	0.000241912	0.0158629	asRNA:CR45144	FBgn0266637
Ugt35C1	669.378	-0.372864	0.101622	-3.66913	0.000243376	0.0158629	Ugt35C1	FBgn0040256
Ugt49B1	860.851	-0.377858	0.103133	-3.66379	0.000248512	0.0160662	Ugt49B1	FBgn0027073
CG5793	847.107	-0.378469	0.103373	-3.6612	0.000251038	0.0160662	CG5793	FBgn0038858
CG34212	15.0953	-4.40937	1.20447	-3.66084	0.000251391	0.0160662	CG34212	FBgn0085241
CG31636	123.248	-0.701098	0.191612	-3.65895	0.000253248	0.0160805	CG31636	FBgn0051636
Mlp84B	206.999	-1.16127	0.318085	-3.65083	0.000261399	0.0164916	Mlp84B	FBgn0014863
AdSL	586.557	-0.453097	0.124843	-3.62934	0.00028415	0.0178128	AdSL	FBgn0038467
Elys	1653.51	0.332238	0.0917949	3.61935	0.000295339	0.0183643	Elys	FBgn0031052
Cenp-C	109.217	0.71633	0.197981	3.61818	0.000296679	0.0183643	Cenp-C	FBgn0266916
Pfas	1061.63	-0.467145	0.129242	-3.6145	0.000300929	0.0185109	Pfas	FBgn0000052
CG45076	94.1024	-1.23494	0.343211	-3.59818	0.000320446	0.019589	CG45076	FBgn0266446
Tsf1	32595.5	-0.504466	0.140326	-3.59496	0.000324441	0.0197108	Tsf1	FBgn0022355
CG31104	31.4945	-1.49156	0.415484	-3.58993	0.000330762	0.0199715	CG31104	FBgn0051104
CG6357	3147.71	-0.26613	0.0743019	-3.58175	0.000341303	0.0204824	CG6357	FBgn0033875
CG17549	1121.19	-0.43296	0.120972	-3.579	0.000344909	0.0205733	CG17549	FBgn0032774
snoRNA:U3:54Ab	34.4965	-1.36926	0.383575	-3.56973	0.00035735	0.021071	snoRNA:U3:54Ab	FBgn0065047
CG11594	1184.95	-0.441737	0.12375	-3.56959	0.000357535	0.021071	CG11594	FBgn0035484
28SrRNA-Psi:CR45860	235.849	-0.955422	0.26779	-3.5678	0.000359997	0.0210898	28SrRNA-Psi:CR45860	FBgn0267520
CG34120	386.347	-0.633567	0.177999	-3.55938	0.000371727	0.0216482	CG34120	FBgn0083956
Sod3	3473.73	-0.280737	0.0790487	-3.55144	0.00038313	0.0221809	Sod3	FBgn0033631
plh	52.2376	-1.44728	0.408135	-3.54609	0.000390995	0.0225039	plh	FBgn0037292
CG4408	206.336	-0.622737	0.176371	-3.53083	0.000414253	0.0237039	CG4408	FBgn0039073
Echs1	1368.22	-0.427711	0.121333	-3.52511	0.000423307	0.024082	Echs1	FBgn0033879
CG16772	500.911	-0.673921	0.191958	-3.51077	0.000446808	0.0252729	CG16772	FBgn0032835
CG31664	36.6976	-1.25704	0.358261	-3.50872	0.000450271	0.0253232	CG31664	FBgn0051664
CG8112	589.281	-0.488292	0.139769	-3.49356	0.000476621	0.0266528	CG8112	FBgn0037612
snRNA:U1:21D	404.335	-0.819355	0.234958	-3.48724	0.000488033	0.027045	snRNA:U1:21D	FBgn0003916
path	3393.71	-0.356953	0.102418	-3.48527	0.000491647	0.027045	path	FBgn0036007
CG18180	239.098	-3.54376	1.01682	-3.48514	0.000491876	0.027045	CG18180	FBgn0036024
CG3999	101.286	-0.900314	0.258596	-3.48155	0.000498525	0.0272582	CG3999	FBgn0037801
CG6511	280.437	0.498764	0.143366	3.47895	0.000503376	0.0273714	CG6511	FBgn0035923
GNBP3	531.804	-0.52092	0.149869	-3.47584	0.000509253	0.0274496	GNBP3	FBgn0040321
RpL22	7726.97	-0.353278	0.101673	-3.47465	0.000511526	0.0274496	RpL22	FBgn0015288
CG15293	2308.12	-0.441703	0.127153	-3.47378	0.000513181	0.0274496	CG15293	FBgn0028526
GILT2	403.428	-0.515036	0.148519	-3.46781	0.000524726	0.0279154	GILT2	FBgn0039099
IP3K2	619.66	-0.364047	0.105222	-3.45979	0.000540589	0.028172	IP3K2	FBgn0283680
Nepl11	1955.52	-0.549468	0.158824	-3.4596	0.000540983	0.028172	Nepl11	FBgn0037230
CoRest	1749.85	0.313433	0.0906107	3.45912	0.000541952	0.028172	CoRest	FBgn0261573
Sardh	88.7857	-0.917167	0.265193	-3.45849	0.00054321	0.028172	Sardh	FBgn0034276
lncRNA:CR33942	122.43	-0.750077	0.2169	-3.45817	0.000543861	0.028172	lncRNA:CR33942	FBgn0062961
Idgf1	386.603	-0.532561	0.154192	-3.45389	0.000552561	0.0284728	Idgf1	FBgn0020416
FarO	144.603	-0.660798	0.192106	-3.43976	0.000582234	0.0298456	FarO	FBgn0023550
CG14823	565.411	-0.462426	0.134755	-3.43161	0.000600014	0.0305976	CG14823	FBgn0035734
vap	1613.76	0.285925	0.0834195	3.42756	0.000609033	0.0308974	vap	FBgn0003969
mbl	15555.6	0.311848	0.0912274	3.41835	0.000630009	0.0317977	mbl	FBgn0265487
CG4461	33.1704	-2.04057	0.601884	-3.3903	0.000698157	0.0350574	CG4461	FBgn0035982
retn	924.338	-0.602684	0.178089	-3.38417	0.000713932	0.0356676	retn	FBgn0004795
cDIP	201.153	-0.880018	0.261494	-3.36535	0.000764461	0.0379991	cDIP	FBgn0038865
glob1	2684.43	-0.326435	0.0971106	-3.36147	0.000775282	0.0383067	glob1	FBgn0027657
Gbp3	635.397	-0.537854	0.160059	-3.36035	0.000778434	0.0383067	Gbp3	FBgn0039031
28SrRNA-Psi:CR40596	6147.55	-1.12916	0.336271	-3.35788	0.000785435	0.0383294	28SrRNA-Psi:CR40596	FBgn0085753
Aldh	9659.23	-0.326094	0.0971257	-3.35744	0.000786684	0.0383294	Aldh	FBgn0012036
RhoGAP102A	1262.12	0.45324	0.135443	3.34634	0.000818848	0.0397	RhoGAP102A	FBgn0259216
Hs3st-B	552.472	0.352762	0.105823	3.3335	0.000857622	0.0410501	Hs3st-B	FBgn0031005
gammaTry	95.2879	-3.53812	1.06153	-3.33303	0.000859049	0.0410501	gammaTry	FBgn0010359
Eglp4	2064.16	-0.521424	0.156444	-3.33298	0.000859208	0.0410501	Eglp4	FBgn0034885
CG33301	17.657	-1.7049	0.512334	-3.32771	0.000875639	0.0416097	CG33301	FBgn0053301
eEF1beta	3696.86	-0.370019	0.111233	-3.32652	0.000879377	0.0416097	eEF1beta	FBgn0028737
Got2	5025.82	-0.29285	0.0883565	-3.31442	0.000918346	0.0432457	Got2	FBgn0001125
Lsp1beta	1824.67	-1.21082	0.366552	-3.30327	0.000955649	0.0447881	Lsp1beta	FBgn0002563
dac	1658.14	0.332524	0.10072	3.30147	0.000961791	0.0448623	dac	FBgn0005677
Spat	911.841	-0.524376	0.158934	-3.29934	0.000969121	0.044991	Spat	FBgn0014031
lncRNA:CR43417	154.254	-0.651732	0.198166	-3.28882	0.00100608	0.0464876	lncRNA:CR43417	FBgn0263336
CG5162	493.737	-0.385944	0.117666	-3.28	0.00103807	0.0477417	CG5162	FBgn0030828
Act87E	78.3806	-0.963056	0.294387	-3.27139	0.0010702	0.0489905	Act87E	FBgn0000046
CG6465	761.617	-0.343967	0.105204	-3.26954	0.00107723	0.0490838	CG6465	FBgn0037818
CG10932	431.448	-0.472511	0.144663	-3.26629	0.00108965	0.0494211	CG10932	FBgn0029969
Rh4	11602.7	-0.459071	0.140698	-3.26281	0.00110313	0.0498029	Rh4	FBgn0003250
Cyp6t1	457.594	-0.503006	0.154232	-3.26135	0.00110881	0.0498307	Cyp6t1	FBgn0031182
Drip	319.115	-0.467426	0.143677	-3.25332	0.00114066	0.0510289	Drip	FBgn0015872
olf186-M	214.077	-0.558909	0.171929	-3.25082	0.00115074	0.0510486	olf186-M	FBgn0015522
CG11313	639.652	-0.501261	0.154204	-3.25064	0.00115147	0.0510486	CG11313	FBgn0039798
Galt	770.618	-0.38864	0.119689	-3.24709	0.00116591	0.0513304	Galt	FBgn0263200
Idgf5	237.182	-0.553435	0.17047	-3.24652	0.00116826	0.0513304	Idgf5	FBgn0064237
CG42232	1666.8	0.516805	0.15931	3.24403	0.0011785	0.0515502	CG42232	FBgn0250754
Ilp3	644.137	-0.561168	0.173137	-3.24118	0.00119034	0.0518379	Ilp3	FBgn0044050
rost	133.985	-0.624541	0.192817	-3.23903	0.00119937	0.0520009	rost	FBgn0011705
Cyp6v1	236.338	-0.605669	0.187203	-3.23537	0.00121487	0.0523864	Cyp6v1	FBgn0031126
CG5819	211.812	-0.625752	0.193537	-3.23324	0.00122396	0.0523864	CG5819	FBgn0034717
CG1646	3534.21	0.275853	0.0853278	3.23286	0.00122556	0.0523864	CG1646	FBgn0039600
CG15449	318.412	-0.478256	0.147978	-3.23193	0.00122955	0.0523864	CG15449	FBgn0031146
GstE7	146.124	-0.607125	0.188303	-3.2242	0.00126327	0.0535909	GstE7	FBgn0063493
hop	854.085	0.42159	0.131005	3.21813	0.00129031	0.054394	hop	FBgn0004864
Pex23	2427.59	0.275075	0.0854941	3.21747	0.00129325	0.054394	Pex23	FBgn0052226
CG32687	644.961	-0.471002	0.146522	-3.21454	0.00130652	0.0545092	CG32687	FBgn0052687
Mdh1	6194.54	-0.324374	0.100912	-3.21442	0.00130707	0.0545092	Mdh1	FBgn0262782
Hex-C	900.678	-0.456384	0.142287	-3.20748	0.00133902	0.0553118	Hex-C	FBgn0001187
CG13594	1608.09	0.28431	0.0886417	3.2074	0.00133939	0.0553118	CG13594	FBgn0035041
Prx2540-1	288.579	-0.632207	0.197158	-3.20659	0.00134317	0.0553118	Prx2540-1	FBgn0033520
CG33493	392.137	-0.570255	0.177982	-3.204	0.00135531	0.0555789	CG33493	FBgn0053493
CG10513	1356.32	-0.387803	0.121273	-3.19778	0.00138491	0.0564484	CG10513	FBgn0039311
alpha-Est7	2488.56	-0.363555	0.113713	-3.19714	0.00138798	0.0564484	alpha-Est7	FBgn0015575
aqz	16537.9	-0.396406	0.124078	-3.19482	0.00139916	0.056669	aqz	FBgn0286516
FoxP	4815.99	0.385599	0.120859	3.19048	0.00142038	0.0572925	FoxP	FBgn0262477
CG5618	744.492	0.44831	0.140843	3.18305	0.00145735	0.0584613	CG5618	FBgn0036975
regucalcin	2358.77	-0.317088	0.0996419	-3.18227	0.00146124	0.0584613	regucalcin	FBgn0030362
fit	87.2038	-0.96318	0.304042	-3.16792	0.00153533	0.0611772	fit	FBgn0038914
28SrRNA-Psi:CR45851	139.928	-0.858426	0.271227	-3.16498	0.00155096	0.0614038	28SrRNA-Psi:CR45851	FBgn0267511
eEF1alpha1	47949.2	-0.338964	0.107125	-3.1642	0.00155508	0.0614038	eEF1alpha1	FBgn0284245
snRNA:7SK	404.485	-0.730265	0.230853	-3.16333	0.00155974	0.0614038	snRNA:7SK	FBgn0065099
CG1092	373.764	-0.479431	0.151962	-3.15494	0.00160534	0.0629472	CG1092	FBgn0037228
CG10863	3275.03	-0.329808	0.104748	-3.14859	0.00164059	0.063842	CG10863	FBgn0027552
Hsp27	165.704	0.579433	0.184035	3.1485	0.00164113	0.063842	Hsp27	FBgn0001226
Obp44a	41639.9	-0.330352	0.105063	-3.14431	0.0016648	0.0645075	Obp44a	FBgn0033268
Mcad	2316.99	-0.367227	0.117123	-3.13541	0.00171615	0.0662368	Mcad	FBgn0035811
elav	5165.44	0.474442	0.151471	3.13223	0.00173486	0.0666973	elav	FBgn0260400
santa-maria	2370.25	-0.26967	0.0861719	-3.12944	0.00175139	0.0670708	santa-maria	FBgn0025697
gt	262.509	0.449346	0.143948	3.12158	0.0017988	0.0682364	gt	FBgn0001150
Tpi	5610.84	-0.259135	0.0830223	-3.12127	0.00180074	0.0682364	Tpi	FBgn0086355
SPE	321.348	-0.547305	0.175453	-3.11939	0.00181226	0.0682364	SPE	FBgn0039102
Cyp12a4	1307.3	-0.366677	0.117549	-3.11935	0.00181252	0.0682364	Cyp12a4	FBgn0038681
alrm	6860.05	-0.218099	0.0699326	-3.1187	0.0018165	0.0682364	alrm	FBgn0039332
mt:ND5	34588	-0.32425	0.104149	-3.11334	0.0018498	0.0692233	mt:ND5	FBgn0013684
Cyp18a1	312.447	-0.470455	0.151547	-3.10436	0.00190693	0.07079	Cyp18a1	FBgn0010383
CG10738	191.096	0.501858	0.161689	3.10385	0.00191023	0.07079	CG10738	FBgn0036368
CG42751	15.559	-1.72204	0.554891	-3.10338	0.00191324	0.07079	CG42751	FBgn0261805
Dgat2	16.9156	1.73881	0.56054	3.10203	0.00192199	0.0708471	Dgat2	FBgn0033215
AGBE	1883.9	-0.280541	0.0904861	-3.10038	0.00193274	0.0709778	AGBE	FBgn0053138
Pu	2072.34	-0.428683	0.138739	-3.08984	0.00200264	0.0732713	Pu	FBgn0003162
mt:CoIII	151102	-0.220417	0.0714076	-3.08674	0.00202362	0.0737649	mt:CoIII	FBgn0013676
l(1)G0469	827.004	0.29869	0.0968353	3.08451	0.00203886	0.0740461	l(1)G0469	FBgn0040153
sno	3832.53	0.409733	0.132926	3.08241	0.0020533	0.0741019	sno	FBgn0265630
UQCR-Q	4086.05	-0.262984	0.0853261	-3.0821	0.00205546	0.0741019	UQCR-Q	FBgn0036728
CG13794	294.147	-0.458491	0.149124	-3.07457	0.00210806	0.0757128	CG13794	FBgn0031936
alpha-Est1	240.288	-0.560124	0.182242	-3.07352	0.00211553	0.0757128	alpha-Est1	FBgn0015568
Nup44A	536.759	-0.371601	0.120954	-3.07226	0.00212445	0.0757568	Nup44A	FBgn0033247
CG1907	2116.5	-0.246928	0.0805122	-3.06696	0.00216246	0.0768338	CG1907	FBgn0039674
Sfxn1-3	1532.17	-0.29247	0.0954947	-3.06269	0.0021936	0.0774323	Sfxn1-3	FBgn0037239
Cyp9c1	283.609	-0.442972	0.144644	-3.06249	0.00219504	0.0774323	Cyp9c1	FBgn0015040
mt:CoI	335102	-0.224387	0.0733022	-3.06112	0.00220512	0.0775099	mt:CoI	FBgn0013674
CG10512	719.492	-0.290652	0.095118	-3.0557	0.00224536	0.0786437	CG10512	FBgn0037057
gl	938.281	-0.480129	0.157298	-3.05236	0.00227053	0.0792431	gl	FBgn0004618
Prm	410.606	-1.56904	0.514618	-3.04894	0.00229649	0.079866	Prm	FBgn0003149
Ca-Ma2d	2147.79	0.451881	0.148312	3.04683	0.00231271	0.0801467	Ca-Ma2d	FBgn0261999
CG9471	553.667	-0.352818	0.115884	-3.04459	0.00233001	0.0801847	CG9471	FBgn0037749
ATPsyngamma	8948.3	-0.258319	0.0848593	-3.04408	0.00233393	0.0801847	ATPsyngamma	FBgn0020235
CG5171	341.529	-0.453149	0.148889	-3.04352	0.00233824	0.0801847	CG5171	FBgn0031907
ninaB	3442.56	-0.314913	0.103652	-3.03817	0.00238019	0.0813397	ninaB	FBgn0002937
Idgf2	1150.98	-0.381762	0.12572	-3.03659	0.00239269	0.0813747	Idgf2	FBgn0020415
CG9331	1591.51	-0.249994	0.0823444	-3.03596	0.00239775	0.0813747	CG9331	FBgn0032889
COX7C	4606.92	-0.311793	0.102737	-3.03485	0.00240654	0.0813924	COX7C	FBgn0040773
CG15784	464.236	-0.503032	0.165839	-3.03326	0.00241926	0.0815424	CG15784	FBgn0029766
Idh	4805.51	-0.335682	0.110719	-3.03184	0.00243064	0.0816464	Idh	FBgn0001248
CG7834	2047.12	-0.384878	0.12718	-3.02625	0.00247606	0.0828891	CG7834	FBgn0039697
BomS1	273.11	-0.618451	0.204586	-3.02294	0.0025033	0.0835168	BomS1	FBgn0034329
CG6067	702.193	-0.471193	0.155983	-3.02079	0.00252113	0.0836534	CG6067	FBgn0029828
Gs2	53417.1	-0.194185	0.0642911	-3.0204	0.00252439	0.0836534	Gs2	FBgn0001145
rod	207.42	0.520048	0.172454	3.01557	0.00256498	0.0845246	rod	FBgn0003268
Men	7252.91	-0.338994	0.112451	-3.01461	0.00257313	0.0845246	Men	FBgn0002719
CadN2	2502.37	0.422806	0.140271	3.01422	0.00257645	0.0845246	CadN2	FBgn0262018
CG6415	487.371	-0.539476	0.17907	-3.01266	0.00258972	0.0846777	CG6415	FBgn0032287
CG11122	3838.87	0.380242	0.126265	3.01147	0.00259989	0.0847288	CG11122	FBgn0030266
CG8952	37.3551	-1.6985	0.564399	-3.00939	0.00261769	0.0848097	CG8952	FBgn0030688
CG8369	15968.9	-0.288721	0.0959469	-3.00917	0.00261961	0.0848097	CG8369	FBgn0040532
CG31313	807.984	-0.556195	0.184909	-3.00793	0.0026303	0.0848768	CG31313	FBgn0051313
CG7778	65.0437	-0.796251	0.265144	-3.00309	0.00267252	0.0858444	CG7778	FBgn0032025
Tep4	1489.94	-0.382476	0.127399	-3.00219	0.00268049	0.0858444	Tep4	FBgn0041180
CG33926	123.478	-1.20684	0.402077	-3.00151	0.00268645	0.0858444	CG33926	FBgn0053926
mt:ND1	25885.3	-0.25165	0.0839595	-2.99728	0.00272397	0.086517	mt:ND1	FBgn0013679
tsl	448.037	-0.488555	0.163011	-2.99707	0.00272586	0.086517	tsl	FBgn0003867
CG43351	336.938	-0.471429	0.157377	-2.99554	0.00273958	0.086517	CG43351	FBgn0263083
Obp99c	6449.56	-0.456614	0.152449	-2.9952	0.00274267	0.086517	Obp99c	FBgn0039682
lncRNA:CR43650	328.579	-0.48534	0.162755	-2.98203	0.0028634	0.0900371	lncRNA:CR43650	FBgn0263659
up	707.009	-1.30281	0.4382	-2.97309	0.0029482	0.0924083	up	FBgn0004169
Iris	654.023	-0.50578	0.17022	-2.97132	0.00296518	0.0926455	Iris	FBgn0031305
Nmdmc	510.015	-0.420901	0.141721	-2.96992	0.00297879	0.092776	Nmdmc	FBgn0010222
D2hgdh	1791.31	-0.441521	0.148885	-2.96551	0.00302184	0.0930262	D2hgdh	FBgn0023507
Dop1R2	1316.16	0.36512	0.123138	2.96512	0.00302565	0.0930262	Dop1R2	FBgn0266137
CG6770	10759.9	-0.269386	0.0908654	-2.96468	0.00303001	0.0930262	CG6770	FBgn0032400
CG32486	7585.43	0.216732	0.0731104	2.96445	0.00303223	0.0930262	CG32486	FBgn0266918
CG44242	1173.19	-0.273737	0.0923456	-2.96426	0.00303408	0.0930262	CG44242	FBgn0265177
Cbs	631.843	-0.369084	0.124586	-2.96249	0.00305166	0.0930722	Cbs	FBgn0031148
CG1979	26.1127	-1.15694	0.390568	-2.9622	0.00305449	0.0930722	CG1979	FBgn0026563
CG42319	198.11	-0.727703	0.246318	-2.95432	0.00313354	0.0951283	CG42319	FBgn0259219
Acbp2	1767.73	-0.472338	0.159922	-2.95356	0.0031413	0.0951283	Acbp2	FBgn0010387
PHGPx	2033.97	-0.274311	0.0929937	-2.94978	0.00318002	0.0959407	PHGPx	FBgn0035438
ScsbetaA	8722.26	-0.199949	0.0678015	-2.94904	0.00318762	0.0959407	ScsbetaA	FBgn0037643
CG32444	2092.58	-0.359774	0.122076	-2.94714	0.00320729	0.0962381	CG32444	FBgn0043783
CG5958	432.193	-0.503395	0.170885	-2.94581	0.00322106	0.0963545	CG5958	FBgn0031913
Mhc	1712.67	-1.39874	0.475067	-2.94429	0.00323697	0.0963545	Mhc	FBgn0264695
tefu	428.296	0.512683	0.174163	2.9437	0.00324313	0.0963545	tefu	FBgn0045035
MFS9	836.086	-0.318347	0.10817	-2.94302	0.00325032	0.0963545	MFS9	FBgn0038799
CG14367	51.4863	0.816621	0.27758	2.94193	0.00326171	0.0964015	CG14367	FBgn0038170
Cks30A	243.745	-0.488693	0.16644	-2.93615	0.00332317	0.0977356	Cks30A	FBgn0010314
Swim	1178.2	-0.432056	0.147167	-2.93582	0.00332671	0.0977356	Swim	FBgn0034709
hiw	10065.7	0.523387	0.17836	2.93444	0.00334154	0.0978793	hiw	FBgn0030600
HDAC1	720.772	0.327796	0.111777	2.93259	0.00336152	0.0979429	HDAC1	FBgn0015805
CG11400	874.958	-0.465473	0.158738	-2.93233	0.00336428	0.0979429	CG11400	FBgn0034198
CG5849	65.8804	-0.767134	0.261689	-2.93147	0.00337357	0.0979429	CG5849	FBgn0038897
CG12896	126.314	-0.678872	0.231705	-2.9299	0.00339067	0.0981499	CG12896	FBgn0033521
CG5910	336.446	-0.49885	0.170414	-2.92728	0.00341937	0.0986904	CG5910	FBgn0036993
CG5390	1402.44	-0.400516	0.137123	-2.92085	0.00349082	0.10023	CG5390	FBgn0032213
CG6231	922.517	-0.319919	0.109537	-2.92064	0.0034931	0.10023	CG6231	FBgn0038720
CG31326	548.291	-0.506502	0.173534	-2.91875	0.00351436	0.100548	CG31326	FBgn0051326
BomS5	125.871	-0.736336	0.25242	-2.91711	0.00353293	0.100631	BomS5	FBgn0040734
CG7564	2578.66	0.289199	0.0991533	2.91669	0.00353771	0.100631	CG7564	FBgn0036734
sol	4042.76	0.239874	0.0823541	2.91272	0.00358298	0.101457	sol	FBgn0003464
brat	4113.46	0.412543	0.141654	2.91233	0.00358738	0.101457	brat	FBgn0010300
CG5177	42.1397	-1.17966	0.405824	-2.90683	0.00365111	0.10278	CG5177	FBgn0031908
5-HT1B	1020.57	0.296996	0.102184	2.90649	0.00365505	0.10278	5-HT1B	FBgn0263116
tio	502.033	0.35749	0.123187	2.90201	0.00370778	0.103966	tio	FBgn0028979
CG14109	25.9127	-1.42959	0.494221	-2.89261	0.0038205	0.106822	CG14109	FBgn0036364
Nup358	2103.56	0.358536	0.124043	2.89042	0.00384724	0.107265	Nup358	FBgn0039302
CG42586	15.7155	1.82952	0.633508	2.88792	0.00387801	0.107333	CG42586	FBgn0260954
TrissinR	716.14	0.273441	0.0946902	2.88774	0.00388016	0.107333	TrissinR	FBgn0085410
Gip	410.784	-0.392995	0.136099	-2.88756	0.0038824	0.107333	Gip	FBgn0011770
CG5599	197.321	-0.436719	0.151365	-2.88522	0.00391145	0.107573	CG5599	FBgn0030612
Spn43Ab	4822.35	-0.301772	0.104597	-2.8851	0.00391295	0.107573	Spn43Ab	FBgn0024293
ATPsynE	4370.26	-0.262052	0.0908906	-2.88316	0.00393707	0.107935	ATPsynE	FBgn0038224
Chd1	3242.41	0.325748	0.113086	2.88053	0.0039701	0.108264	Chd1	FBgn0250786
Mtpbeta	1504.15	-0.297044	0.103124	-2.88045	0.00397109	0.108264	Mtpbeta	FBgn0025352
CG16789	317.653	0.375499	0.130479	2.87785	0.00400398	0.10886	CG16789	FBgn0037712
Hayan	87.1049	-0.645244	0.224541	-2.87361	0.00405804	0.110026	Hayan	FBgn0030925
CG43071	98.0931	-0.628186	0.218682	-2.8726	0.00407111	0.110076	CG43071	FBgn0262481
CG13280	81.6591	0.629224	0.219332	2.86882	0.00412009	0.111096	CG13280	FBgn0032609
CG43114	452.844	-0.432391	0.150784	-2.86762	0.00413573	0.111213	CG43114	FBgn0262574
Sox14	257.7	-0.397377	0.13866	-2.86584	0.00415902	0.111534	Sox14	FBgn0005612
Gpdh3	382.263	0.369125	0.12918	2.85745	0.00427055	0.114214	Gpdh3	FBgn0263048
CG11236	288.915	-0.459523	0.160884	-2.85624	0.00428694	0.114342	CG11236	FBgn0031860
Amy-d	1910.56	-1.55424	0.544474	-2.85457	0.00430947	0.114603	Amy-d	FBgn0000078
ph-d	1139.8	0.284802	0.0997978	2.8538	0.00432003	0.114603	ph-d	FBgn0004860
CG5945	104.925	-0.653474	0.229203	-2.85107	0.00435728	0.115281	CG5945	FBgn0032494
PGRP-SB1	335.512	-0.704653	0.24738	-2.84847	0.00439303	0.115756	PGRP-SB1	FBgn0043578
Cyt-c-p	8517.18	-0.220835	0.0775391	-2.84805	0.00439879	0.115756	Cyt-c-p	FBgn0284248
CG8888	29.7184	-1.32128	0.465378	-2.83915	0.00452342	0.118655	CG8888	FBgn0033679
Pepck2	425.353	0.565166	0.199109	2.83847	0.00453306	0.118655	Pepck2	FBgn0034356
CG43693	3716.81	-0.195045	0.068798	-2.83504	0.00458195	0.119517	CG43693	FBgn0263776
Ctr1B	80.0353	-0.650736	0.22958	-2.83446	0.00459028	0.119517	Ctr1B	FBgn0062412
mim	5168.05	0.401636	0.141822	2.83198	0.00462611	0.120016	mim	FBgn0053558
Pgm1	3309.28	-0.291385	0.10291	-2.83144	0.00463384	0.120016	Pgm1	FBgn0003076
Mipp1	612.695	-0.297909	0.105302	-2.82908	0.0046682	0.120589	Mipp1	FBgn0026061
Got1	5618.52	-0.227876	0.080887	-2.81721	0.0048443	0.124811	Got1	FBgn0001124
CG2278	1065.85	0.249053	0.0884608	2.8154	0.00487163	0.125187	CG2278	FBgn0030017
HmgD	1067	-0.287435	0.102147	-2.81392	0.00489413	0.125438	HmgD	FBgn0004362
CG8155	1549.84	0.311395	0.110779	2.81096	0.00493944	0.12627	CG8155	FBgn0034009
ATPsynO	6800.52	-0.241489	0.0860826	-2.80532	0.00502666	0.128083	ATPsynO	FBgn0016691
shf	243.564	-0.497548	0.177398	-2.8047	0.0050364	0.128083	shf	FBgn0003390
Ldh	150.997	-0.471527	0.168222	-2.80301	0.00506281	0.128423	Ldh	FBgn0001258
sty	2971.26	-0.208653	0.0745145	-2.80017	0.00510761	0.129226	sty	FBgn0014388
CG10082	9204.29	0.190892	0.0682197	2.7982	0.00513885	0.129665	CG10082	FBgn0034644
CG4757	68.557	-2.38598	0.852921	-2.79742	0.00515128	0.129665	CG4757	FBgn0027584
Ilp5	621.501	-0.488114	0.174573	-2.79604	0.00517325	0.129886	Ilp5	FBgn0044048
Cyp12c1	160.184	-0.493703	0.176681	-2.79432	0.00520093	0.129981	Cyp12c1	FBgn0036806
lva	4267.95	0.300974	0.107715	2.79416	0.00520345	0.129981	lva	FBgn0029688
Gapdh2	16425.6	-0.183205	0.0656244	-2.79172	0.00524292	0.130635	Gapdh2	FBgn0001092
RNaseMRP:RNA	73.6049	-0.997891	0.357662	-2.79004	0.00527016	0.130982	RNaseMRP:RNA	FBgn0065098
hdly	211.279	-0.435771	0.156318	-2.78772	0.00530796	0.131589	hdly	FBgn0038842
SCOT	360.891	-0.370081	0.13283	-2.78611	0.00533439	0.131912	SCOT	FBgn0035298
CG16965	138.166	-0.622629	0.223633	-2.78415	0.00536677	0.13238	CG16965	FBgn0032387
CG9649	132.904	-0.615684	0.221621	-2.77809	0.00546794	0.134539	CG9649	FBgn0038211
PsGEF	11534.7	0.364468	0.13125	2.77691	0.00548786	0.134692	PsGEF	FBgn0264598
CG9150	39.4877	-1.16522	0.41982	-2.77552	0.00551133	0.134932	CG9150	FBgn0031775
CG14408	4843.06	0.220731	0.0795839	2.77357	0.00554454	0.135408	CG14408	FBgn0030581
CG17224	313.112	-0.538128	0.1941	-2.77243	0.00556394	0.135545	CG17224	FBgn0031489
Hydr1	2066.77	-0.241529	0.0872319	-2.76882	0.00562601	0.136719	Hydr1	FBgn0033382
CG7497	270.533	-0.409031	0.147772	-2.76798	0.00564051	0.136734	CG7497	FBgn0036742
CG1544	368.27	-0.420454	0.151981	-2.76649	0.00566638	0.136996	CG1544	FBgn0039827
Nplp3	1191.68	-0.309092	0.111757	-2.76575	0.00567915	0.136996	Nplp3	FBgn0042201
CG3597	380.567	-0.48501	0.175699	-2.76046	0.00577206	0.138896	CG3597	FBgn0031417
Nup153	2920.25	0.41876	0.151961	2.7557	0.00585671	0.14059	Nup153	FBgn0061200
CG9903	13.489	-1.76535	0.640943	-2.7543	0.00588177	0.140625	CG9903	FBgn0030756
BomS4	366.696	-0.475037	0.172488	-2.75402	0.00588674	0.140625	BomS4	FBgn0034330
CG11899	684.422	-0.389745	0.141561	-2.7532	0.00590163	0.140639	CG11899	FBgn0014427
Mlp60A	113.007	-1.05545	0.384	-2.74856	0.0059858	0.1423	Mlp60A	FBgn0259209
CG4294	3199.67	0.324108	0.118097	2.74442	0.00606179	0.143759	CG4294	FBgn0034742
CG17928	264.09	-0.400974	0.146254	-2.74162	0.00611364	0.144573	CG17928	FBgn0032603
Pdf	2432.89	-0.271752	0.0991437	-2.74099	0.00612549	0.144573	Pdf	FBgn0023178
srl	198.892	0.470743	0.171824	2.73967	0.00615002	0.144805	srl	FBgn0037248
CG43341	70.698	-0.642713	0.234995	-2.73501	0.0062379	0.146524	CG43341	FBgn0263046
CG31445	366.961	-0.450135	0.164749	-2.73225	0.00629028	0.147291	CG31445	FBgn0051445
CG7470	7030.86	-0.396487	0.145142	-2.73172	0.0063005	0.147291	CG7470	FBgn0037146
betaTry	391.592	-2.83893	1.04118	-2.72665	0.00639812	0.149046	betaTry	FBgn0010357
Ubr3	4981.45	0.286183	0.104973	2.72625	0.00640587	0.149046	Ubr3	FBgn0260970
Mdr50	14.0937	-1.52248	0.558703	-2.72503	0.00642951	0.149244	Mdr50	FBgn0010241
Spn42Dd	268.618	-0.410833	0.150866	-2.72317	0.00646588	0.149735	Spn42Dd	FBgn0028988
sov	2743.2	0.416969	0.153329	2.71944	0.00653922	0.151027	sov	FBgn0286831
Cyp12a5	143.585	-0.499956	0.18389	-2.71878	0.00655236	0.151027	Cyp12a5	FBgn0038680
Cdc6	140.154	-0.875686	0.322235	-2.71754	0.00657697	0.151077	Cdc6	FBgn0035918
CG11841	268.683	-0.552205	0.203232	-2.71712	0.00658526	0.151077	CG11841	FBgn0039628
ATPsynB	9083.48	-0.254135	0.0937254	-2.71149	0.00669826	0.15329	ATPsynB	FBgn0019644
BRWD3	1859.63	0.347056	0.128029	2.71076	0.00671284	0.15329	BRWD3	FBgn0011785
Sik2	2643.02	0.227778	0.0840674	2.70947	0.00673907	0.153532	Sik2	FBgn0025625
CG6972	9.48571	-1.84995	0.683911	-2.70495	0.00683141	0.155045	CG6972	FBgn0039008
CG5004	715.119	0.330639	0.122271	2.70415	0.00684787	0.155045	CG5004	FBgn0260748
futsch	50427.4	0.555872	0.20558	2.70392	0.00685274	0.155045	futsch	FBgn0259108
COX5B	5249.43	-0.233811	0.0866593	-2.69804	0.00697482	0.15615	COX5B	FBgn0031830
betaTub97EF	1236.53	-0.251879	0.0933619	-2.69788	0.00697836	0.15615	betaTub97EF	FBgn0003890
ppl	1059.78	-0.313161	0.11608	-2.69781	0.00697981	0.15615	ppl	FBgn0027945
Ipk1	251.828	0.469566	0.17407	2.69757	0.00698479	0.15615	Ipk1	FBgn0050295
Mkp3	3231.02	-0.190206	0.0705173	-2.6973	0.00699052	0.15615	Mkp3	FBgn0036844
CG44085	313.323	-0.529543	0.196406	-2.69617	0.00701418	0.15615	CG44085	FBgn0264894
AQP	27.6986	-1.9375	0.718761	-2.69561	0.00702588	0.15615	AQP	FBgn0033807
PTP-ER	2894.94	0.31016	0.115111	2.69444	0.00705064	0.15615	PTP-ER	FBgn0016641
l(3)80Fj	6255.06	0.44175	0.163975	2.69401	0.00705973	0.15615	l(3)80Fj	FBgn0287182
Rpn11	688.661	-0.284167	0.105532	-2.6927	0.00708755	0.15615	Rpn11	FBgn0028694
CG12338	654.559	-0.301291	0.111928	-2.69183	0.00710601	0.15615	CG12338	FBgn0033543
lncRNA:CR31451	71621.6	-0.21676	0.0805369	-2.69144	0.00711453	0.15615	lncRNA:CR31451	FBgn0051451
CG3008	629.747	-0.26876	0.0998672	-2.69117	0.00712013	0.15615	CG3008	FBgn0031643
mt:ND3	6423.17	-0.290513	0.107957	-2.69101	0.00712371	0.15615	mt:ND3	FBgn0013681
Idgf4	7021.47	-0.313423	0.116584	-2.68839	0.00717979	0.15703	Idgf4	FBgn0026415
BomS3	1654.14	-0.398425	0.148307	-2.6865	0.0072206	0.157433	BomS3	FBgn0040736
ZAP3	2800.18	0.254913	0.0949027	2.68605	0.00723023	0.157433	ZAP3	FBgn0052685
levy	7488.39	-0.243032	0.0905293	-2.68457	0.00726233	0.157493	levy	FBgn0034877
HUWE1	6737.29	0.50657	0.188706	2.68445	0.00726496	0.157493	HUWE1	FBgn0030674
pasha	304.992	0.358282	0.133549	2.68278	0.00730126	0.157587	pasha	FBgn0039861
CG1316	3030.45	0.196136	0.0731092	2.68278	0.00730131	0.157587	CG1316	FBgn0035526
Cyp9h1	211.6	-0.458038	0.170849	-2.68095	0.00734128	0.158103	Cyp9h1	FBgn0033775
Gapdh1	15570.3	-0.199069	0.0743273	-2.67827	0.00740026	0.158743	Gapdh1	FBgn0001091
Ars2	2168.92	0.229939	0.0858577	2.67814	0.00740329	0.158743	Ars2	FBgn0033062
Dera	191.007	-0.441243	0.164844	-2.67674	0.00743429	0.159062	Dera	FBgn0033735
Ldsdh1	762.628	-0.288295	0.10784	-2.67336	0.00750951	0.160322	Ldsdh1	FBgn0029994
snz	2217.92	0.295715	0.110773	2.66955	0.00759522	0.161597	snz	FBgn0029976
CG6695	758.18	0.273244	0.102367	2.66925	0.00760204	0.161597	CG6695	FBgn0039215
Cyp4g1	13.7151	2.92221	1.09516	2.66829	0.00762379	0.16171	Cyp4g1	FBgn0010019
CG33143	2235.15	0.317458	0.119158	2.66419	0.00771748	0.163345	CG33143	FBgn0053143
CG13585	1579.77	-0.218474	0.0820375	-2.6631	0.00774233	0.163519	CG13585	FBgn0035020
Tps1	5125.8	-0.349235	0.131259	-2.66065	0.00779891	0.164362	Tps1	FBgn0027560
asRNA:CR43464	164.903	0.63873	0.240516	2.65566	0.0079153	0.166023	asRNA:CR43464	FBgn0263441
ND-42	4364.63	-0.219475	0.0826499	-2.65548	0.00791959	0.166023	ND-42	FBgn0019957
CAHbeta	170.061	-0.482876	0.181882	-2.65488	0.00793362	0.166023	CAHbeta	FBgn0037646
stv	2485.62	0.224715	0.084658	2.65439	0.00794523	0.166023	stv	FBgn0086708
RNaseP:RNA	506.153	-0.323127	0.121861	-2.65161	0.00801094	0.166568	RNaseP:RNA	FBgn0046696
Aldh7A1	1059.13	-0.296621	0.111872	-2.65144	0.00801492	0.166568	Aldh7A1	FBgn0036857
Etf-QO	958.703	-0.280999	0.105992	-2.65114	0.00802206	0.166568	Etf-QO	FBgn0286783
CG5404	1524.82	-0.233902	0.0883498	-2.64745	0.00811008	0.168041	CG5404	FBgn0038354
CG8736	99.3458	-0.55437	0.209462	-2.64663	0.00812977	0.168095	CG8736	FBgn0033308
Glt	4878.65	-0.344931	0.130437	-2.64443	0.00818283	0.168837	Glt	FBgn0001114
wcd	129.408	-0.498862	0.188802	-2.64225	0.00823566	0.169572	wcd	FBgn0262560
CG9436	833.476	-0.338799	0.128288	-2.64092	0.00826819	0.169886	CG9436	FBgn0033101
kek2	3352.24	0.338641	0.128692	2.63141	0.00850311	0.174349	kek2	FBgn0015400
CG1416	885.442	0.260376	0.0990481	2.62878	0.00856906	0.175029	CG1416	FBgn0032961
Yp3	424.429	-0.469876	0.178759	-2.62854	0.00857512	0.175029	Yp3	FBgn0004047
CG8199	211.303	-0.47229	0.179736	-2.62769	0.00859668	0.175029	CG8199	FBgn0037709
CG4313	390.502	0.348136	0.132536	2.62673	0.008621	0.175029	CG4313	FBgn0025632
pyd	5897.53	0.395511	0.150581	2.62656	0.00862518	0.175029	pyd	FBgn0262614
lncRNA:CR45533	694.063	0.552868	0.210896	2.62152	0.00875377	0.177273	lncRNA:CR45533	FBgn0267089
CG9449	119.775	-0.713891	0.272653	-2.61831	0.00883657	0.178282	CG9449	FBgn0036875
HmgZ	5050.23	-0.222702	0.0850597	-2.61819	0.00883981	0.178282	HmgZ	FBgn0010228
tnc	692.204	0.436999	0.167044	2.61607	0.00889471	0.179022	tnc	FBgn0039257
PGAP5	346.139	0.3137	0.119996	2.61425	0.00894228	0.179429	PGAP5	FBgn0031997
Pgk	6578.39	-0.1996	0.0763609	-2.6139	0.0089514	0.179429	Pgk	FBgn0250906
Mical	6242.13	0.431735	0.165302	2.6118	0.00900657	0.180127	Mical	FBgn0053208
GEFmeso	1075.38	0.233155	0.0892991	2.61095	0.00902917	0.180127	GEFmeso	FBgn0050115
CG6723	2428.53	-0.196081	0.0751309	-2.60986	0.00905791	0.180127	CG6723	FBgn0037895
Rbp1-like	10595.9	0.20913	0.0801326	2.6098	0.00905944	0.180127	Rbp1-like	FBgn0030479
CG13067	235.123	-0.442329	0.169796	-2.60507	0.00918566	0.182269	CG13067	FBgn0036589
mt:Cyt-b	115425	-0.198161	0.0761215	-2.60321	0.00923546	0.182888	mt:Cyt-b	FBgn0013678
CG33521	185.304	-0.724226	0.278333	-2.60201	0.00926786	0.183064	CG33521	FBgn0250819
Hsc70-1	113.144	-0.614125	0.236065	-2.60151	0.00928153	0.183064	Hsc70-1	FBgn0001216
wal	1919.73	-0.293522	0.112875	-2.60042	0.00931106	0.183077	wal	FBgn0010516
eEF5	5320.22	-0.288992	0.111156	-2.59987	0.00932579	0.183077	eEF5	FBgn0285952
eEF1gamma	7959.65	-0.28484	0.109596	-2.59901	0.00934941	0.183077	eEF1gamma	FBgn0029176
Mgstl	2275.52	-0.288378	0.110969	-2.59874	0.00935663	0.183077	Mgstl	FBgn0025814
Drsl4	64.4664	-0.895553	0.344756	-2.59764	0.00938658	0.183299	Drsl4	FBgn0052282
CG14073	1774.45	0.286722	0.110461	2.59569	0.00944019	0.183981	CG14073	FBgn0036814
CG9902	710.51	0.365416	0.14095	2.59253	0.00952725	0.185311	CG9902	FBgn0030757
CG9691	4963.61	-0.343037	0.132397	-2.59097	0.00957047	0.185784	CG9691	FBgn0030160
Argk	41105.5	-0.166333	0.0642342	-2.58948	0.00961199	0.186223	Argk	FBgn0000116
CG13739	4585.55	0.274979	0.106363	2.5853	0.00972955	0.187776	CG13739	FBgn0033403
LManII	4714.66	-0.262136	0.101422	-2.58461	0.009749	0.187776	LManII	FBgn0027611
asRNA:CR45712	16.5908	1.25325	0.484979	2.58414	0.00976229	0.187776	asRNA:CR45712	FBgn0267276
Saf-B	5973.88	0.232852	0.0901159	2.58392	0.00976848	0.187776	Saf-B	FBgn0039229
CG10657	60.4064	-0.653277	0.253158	-2.58051	0.0098655	0.18902	CG10657	FBgn0036289
Art4	488.961	0.325211	0.126037	2.5803	0.00987158	0.18902	Art4	FBgn0037770
Scp1	113.811	-1.06048	0.411115	-2.57953	0.00989354	0.189072	Scp1	FBgn0020908
CG31191	1450.91	0.36254	0.140658	2.57747	0.00995274	0.189835	CG31191	FBgn0051191
Tango10	1193.66	0.235963	0.091575	2.57672	0.00997437	0.18988	Tango10	FBgn0030330
Mlc1	425.473	-1.37845	0.535353	-2.57484	0.0100287	0.190546	Mlc1	FBgn0002772
CG6791	1830.31	0.305289	0.118615	2.57378	0.0100594	0.190628	CG6791	FBgn0037918
CG10650	121.273	-0.645246	0.250741	-2.57335	0.0100718	0.190628	CG10650	FBgn0046302
lncRNA:CR44024	2007.2	0.443588	0.172546	2.57083	0.0101455	0.1914	lncRNA:CR44024	FBgn0264794
HERC2	7119.58	0.391642	0.152353	2.57063	0.0101515	0.1914	HERC2	FBgn0031107
pAbp	41750.1	-0.236014	0.0919133	-2.56779	0.010235	0.192607	pAbp	FBgn0265297
DNaseII	781.517	-0.299397	0.116628	-2.56712	0.0102548	0.19261	DNaseII	FBgn0000477
ssp3	1017.24	0.307703	0.119953	2.5652	0.0103117	0.193122	ssp3	FBgn0032723
Ltn1	1381.72	0.309499	0.120676	2.56471	0.0103264	0.193122	Ltn1	FBgn0262517
InR	1385.17	0.327752	0.127821	2.56414	0.0103432	0.193122	InR	FBgn0283499
su(sable)	1425	0.284315	0.110937	2.56286	0.0103813	0.193122	su(sable)	FBgn0003575
SWIP	327.153	0.318504	0.124329	2.56179	0.0104136	0.193122	SWIP	FBgn0030739
CG9451	385.385	-0.392636	0.153287	-2.56145	0.0104236	0.193122	CG9451	FBgn0036876
CG31036	109.458	-0.540357	0.210997	-2.56098	0.0104379	0.193122	CG31036	FBgn0051036
ATPsynD	7641.43	-0.240506	0.0939132	-2.56094	0.010439	0.193122	ATPsynD	FBgn0016120
Ac78C	914.433	0.399174	0.15622	2.5552	0.0106127	0.195721	Ac78C	FBgn0024150
Est-Q	324.69	-0.4998	0.195618	-2.55498	0.0106193	0.195721	Est-Q	FBgn0037090
CG11668	203.046	-0.397389	0.155587	-2.55414	0.0106452	0.195832	CG11668	FBgn0038113
Inx3	1331.67	-0.26785	0.104925	-2.55278	0.0106867	0.195931	Inx3	FBgn0265274
Tep2	1605.78	-0.326301	0.127846	-2.5523	0.0107015	0.195931	Tep2	FBgn0041182
Dcr-2	821.065	0.350875	0.13751	2.55163	0.0107219	0.195931	Dcr-2	FBgn0034246
BomT2	503.197	-0.44252	0.173444	-2.55136	0.0107302	0.195931	BomT2	FBgn0040735
Mlc2	1520.18	-1.33657	0.524507	-2.54825	0.0108266	0.197123	Mlc2	FBgn0002773
Pp2C1	1702.46	0.248587	0.0975632	2.54796	0.0108356	0.197123	Pp2C1	FBgn0022768
Tsp5D	6734.74	-0.165278	0.0648984	-2.54672	0.0108742	0.19746	Tsp5D	FBgn0029837
puf	2608.32	0.443773	0.174329	2.5456	0.0109091	0.197729	puf	FBgn0039214
Nepl4	122.512	-0.591646	0.232511	-2.5446	0.0109403	0.197931	Nepl4	FBgn0031805
CG8560	34.353	-0.924738	0.363701	-2.54258	0.0110038	0.19869	CG8560	FBgn0035781
raptor	1252.07	0.40881	0.160823	2.54198	0.0110226	0.19869	raptor	FBgn0029840
CG7630	4344.55	-0.220069	0.0866513	-2.53971	0.0110943	0.199617	CG7630	FBgn0040793
CG6765	1488.09	0.216266	0.085178	2.53899	0.0111174	0.199667	CG6765	FBgn0035903
CG10631	4850.78	0.425715	0.167717	2.53829	0.0111395	0.199699	CG10631	FBgn0032817
Cpr65Au	44.1362	-0.899397	0.35485	-2.53459	0.011258	0.200993	Cpr65Au	FBgn0042119
AdenoK	1277.39	-0.277367	0.109472	-2.53368	0.0112872	0.200993	AdenoK	FBgn0036337
CG7879	857.522	0.249665	0.0985458	2.53349	0.0112932	0.200993	CG7879	FBgn0035235
CG17108	22066.8	-0.329606	0.130126	-2.53297	0.0113099	0.200993	CG17108	FBgn0032285
CG6048	27.691	-1.12024	0.442282	-2.53286	0.0113138	0.200993	CG6048	FBgn0029827
CG13324	95.9327	-1.11652	0.44098	-2.53191	0.0113442	0.20117	CG13324	FBgn0033789
Hsp70Ba	447.505	0.356013	0.140793	2.52862	0.0114512	0.202233	Hsp70Ba	FBgn0013277
CG16713	219.845	-0.417919	0.165289	-2.52842	0.0114576	0.202233	CG16713	FBgn0031560
CG8414	193.759	0.383379	0.151649	2.52806	0.0114694	0.202233	CG8414	FBgn0034073
CG3829	614.68	-0.352804	0.139583	-2.52755	0.0114863	0.202233	CG3829	FBgn0035091
vn	293.102	0.365421	0.144766	2.52422	0.0115954	0.203279	vn	FBgn0003984
Elk	1706.75	0.317397	0.125795	2.52313	0.0116314	0.203279	Elk	FBgn0011589
hep	2389.9	0.238402	0.0945081	2.52256	0.0116504	0.203279	hep	FBgn0010303
kst	2826.57	0.392712	0.155682	2.52254	0.0116512	0.203279	kst	FBgn0004167
pps	2140.61	0.265642	0.105371	2.52103	0.0117013	0.203279	pps	FBgn0082831
Dg	3981.66	0.323849	0.128481	2.5206	0.0117156	0.203279	Dg	FBgn0034072
CG15356	1352.93	0.291108	0.115493	2.52057	0.0117164	0.203279	CG15356	FBgn0031377
CG43901	6404.24	0.422341	0.167579	2.52025	0.0117271	0.203279	CG43901	FBgn0264502
kug	5903.38	0.54503	0.216272	2.52012	0.0117316	0.203279	kug	FBgn0261574
CR43361	309.486	0.416423	0.165341	2.51857	0.0117834	0.203817	CR43361	FBgn0263093
CG6426	940.295	-0.385286	0.153074	-2.51698	0.0118364	0.204375	CG6426	FBgn0034162
Su(var)2-HP2	1625	0.437555	0.173963	2.51522	0.0118959	0.205043	Su(var)2-HP2	FBgn0026427
ND-ACP	3171.81	-0.226869	0.0902976	-2.51246	0.0119892	0.205357	ND-ACP	FBgn0011361
Cdk4	176.796	-0.420204	0.167279	-2.512	0.012005	0.205357	Cdk4	FBgn0016131
Nplp2	29196.1	-0.355581	0.141563	-2.51182	0.0120111	0.205357	Nplp2	FBgn0040813
CG42399	774.208	0.322809	0.128525	2.51164	0.0120171	0.205357	CG42399	FBgn0259818
ND-B18	1442.78	-0.256372	0.102075	-2.5116	0.0120185	0.205357	ND-B18	FBgn0030605
Shawl	2127.19	0.292511	0.116507	2.51067	0.0120501	0.205541	Shawl	FBgn0085395
CG18135	5905.45	-0.227349	0.0906657	-2.50756	0.0121568	0.206973	CG18135	FBgn0036837
Psi	4946.76	0.291563	0.1163	2.507	0.0121761	0.206973	Psi	FBgn0014870
Act57B	578.1	-1.31476	0.524726	-2.50561	0.0122241	0.207389	Act57B	FBgn0000044
mu2	224.186	0.388071	0.154914	2.50507	0.0122427	0.207389	mu2	FBgn0002872
Gbp2	1301.21	-0.34894	0.139428	-2.50266	0.0123263	0.208144	Gbp2	FBgn0034200
CG9338	307.539	-0.352807	0.140978	-2.50257	0.0123296	0.208144	CG9338	FBgn0032899
unc-13	46729.3	0.49905	0.199667	2.49941	0.0124401	0.20965	unc-13	FBgn0025726
Octbeta3R	2036.2	0.295054	0.118103	2.49828	0.0124799	0.209705	Octbeta3R	FBgn0250910
CG3270	1332.78	-0.286729	0.114779	-2.4981	0.012486	0.209705	CG3270	FBgn0033093
Pglym78	8757.09	-0.187674	0.0751639	-2.49686	0.0125298	0.210082	Pglym78	FBgn0014869
snRNP-U1-70K	1650.65	0.207753	0.0832641	2.49511	0.0125917	0.210252	snRNP-U1-70K	FBgn0016978
fid	1843.93	0.275676	0.110489	2.49505	0.0125941	0.210252	fid	FBgn0259146
psh	121.126	-0.498916	0.200008	-2.49448	0.0126142	0.210252	psh	FBgn0030926
Npc2g	1871.62	-0.393181	0.157692	-2.49335	0.0126544	0.210252	Npc2g	FBgn0039800
kto	1236.1	0.288652	0.115837	2.49187	0.0127071	0.210252	kto	FBgn0001324
UQCR-6.4	2038.45	-0.263084	0.105586	-2.49167	0.0127145	0.210252	UQCR-6.4	FBgn0034245
Sema2b	2371.29	0.273293	0.109686	2.4916	0.0127169	0.210252	Sema2b	FBgn0264273
NimB2	922.881	-0.352273	0.141463	-2.49022	0.0127663	0.210252	NimB2	FBgn0028543
CG10311	572.653	-0.257779	0.103529	-2.48993	0.012777	0.210252	CG10311	FBgn0038420
CG31769	545.071	-0.426642	0.171391	-2.48928	0.0128001	0.210252	CG31769	FBgn0051769
CG3198	3298.46	0.227583	0.0914266	2.48924	0.0128015	0.210252	CG3198	FBgn0029887
Cp1	5219.11	-0.227654	0.0914707	-2.48882	0.0128167	0.210252	Cp1	FBgn0013770
CG18547	184.681	-0.456909	0.183586	-2.4888	0.0128177	0.210252	CG18547	FBgn0037973
ebo	1294.17	0.255002	0.102506	2.48766	0.0128585	0.210393	ebo	FBgn0266572
Trpm	3622.3	0.373623	0.150208	2.48738	0.012869	0.210393	Trpm	FBgn0265194
Dscam4	5479.46	0.332916	0.133956	2.48525	0.012946	0.211154	Dscam4	FBgn0263219
Dscam2	12528.1	0.391165	0.157416	2.48491	0.0129584	0.211154	Dscam2	FBgn0265296
Gyc88E	1299.1	0.284693	0.114657	2.48299	0.0130284	0.211943	Gyc88E	FBgn0038295
CG14439	179.97	-0.511592	0.206138	-2.48179	0.0130724	0.212308	CG14439	FBgn0029898
NP15.6	2137.16	-0.267701	0.108018	-2.4783	0.0132009	0.213981	NP15.6	FBgn0027785
CG8586	599.604	-0.452348	0.18259	-2.47739	0.0132346	0.213981	CG8586	FBgn0033320
Drl-2	1677.6	0.275579	0.111245	2.47723	0.0132407	0.213981	Drl-2	FBgn0033791
CG33203	3914.28	0.248535	0.100365	2.47633	0.0132743	0.214172	CG33203	FBgn0053203
Inos	6135.22	-0.259061	0.104688	-2.47461	0.0133383	0.21452	Inos	FBgn0025885
Nmdar1	3044.39	0.263819	0.106622	2.47434	0.0133484	0.21452	Nmdar1	FBgn0010399
mus101	226.266	0.401217	0.162174	2.47399	0.0133612	0.21452	mus101	FBgn0002878
Set2	1830.73	0.28894	0.117088	2.46771	0.013598	0.217967	Set2	FBgn0030486
CAH2	1097.33	-0.310685	0.125985	-2.46605	0.0136611	0.218213	CAH2	FBgn0027843
Ald1	35226	-0.172776	0.0700935	-2.46493	0.0137041	0.218213	Ald1	FBgn0000064
shn	1626.06	0.443614	0.179993	2.46462	0.0137157	0.218213	shn	FBgn0003396
CG13366	1360.18	0.289526	0.117483	2.46441	0.0137238	0.218213	CG13366	FBgn0025633
Apc	6614.13	0.339315	0.137714	2.46391	0.0137432	0.218213	Apc	FBgn0015589
lncRNA:CR43301	49.5348	0.707216	0.28704	2.46382	0.0137464	0.218213	lncRNA:CR43301	FBgn0262993
app	5383.64	0.377969	0.153481	2.46264	0.0137919	0.218407	app	FBgn0260941
CG1688	1602.53	0.205881	0.0836116	2.46235	0.013803	0.218407	CG1688	FBgn0027589
ATPsyndelta	4264.59	-0.200081	0.0813704	-2.45889	0.0139367	0.220169	ATPsyndelta	FBgn0028342
CG6123	3479.07	0.359901	0.146531	2.45615	0.0140436	0.221194	CG6123	FBgn0030913
ScpX	986.375	-0.257534	0.104856	-2.45607	0.0140466	0.221194	ScpX	FBgn0015808
BomT3	1374.83	-0.334004	0.136201	-2.4523	0.0141947	0.222818	BomT3	FBgn0038930
roh	4578.46	-0.232519	0.094817	-2.45229	0.014195	0.222818	roh	FBgn0250838
TotM	72.5407	3.5346	1.44323	2.44909	0.0143217	0.224445	TotM	FBgn0031701
Hcf	3972.12	0.336321	0.137357	2.44853	0.0143442	0.224445	Hcf	FBgn0039904
CG3534	374.566	-0.306429	0.125283	-2.44588	0.0144498	0.225464	CG3534	FBgn0038463
Mf	1202.41	-1.69386	0.692634	-2.44554	0.0144636	0.225464	Mf	FBgn0038294
CG42329	24.9223	-1.36979	0.560239	-2.44502	0.0144845	0.225464	CG42329	FBgn0259229
CG32809	12141.1	0.340832	0.139454	2.44404	0.0145238	0.225464	CG32809	FBgn0023531
csw	12511.6	0.290463	0.118846	2.44404	0.0145239	0.225464	csw	FBgn0000382
mei-41	213.897	0.408608	0.167354	2.44158	0.0146232	0.226296	mei-41	FBgn0004367
inaE	4646.63	0.259388	0.106238	2.44157	0.0146235	0.226296	inaE	FBgn0261244
dare	268.692	0.337821	0.138478	2.43953	0.0147065	0.227223	dare	FBgn0015582
Frl	1742.67	0.221681	0.090969	2.43689	0.0148143	0.228216	Frl	FBgn0267795
nAChRalpha5	11428.5	0.318404	0.130681	2.4365	0.01483	0.228216	nAChRalpha5	FBgn0028875
CG30025	103.56	-2.90661	1.19326	-2.43585	0.0148567	0.228216	CG30025	FBgn0050025
mt:ATPase6	73438.5	-0.195729	0.0803747	-2.43521	0.0148832	0.228216	mt:ATPase6	FBgn0013672
CG1673	388.751	-0.433981	0.178217	-2.43512	0.0148867	0.228216	CG1673	FBgn0030482
GstD9	941.44	-0.236419	0.0971165	-2.43439	0.014917	0.228325	GstD9	FBgn0038020
CG46385	6190.96	-0.290998	0.119622	-2.43265	0.0149888	0.229068	CG46385	FBgn0286778
CG6621	861.344	0.228452	0.0939419	2.43184	0.0150223	0.229223	CG6621	FBgn0037855
CG30015	4138.83	0.233541	0.0960975	2.43025	0.0150882	0.229874	CG30015	FBgn0050015
whd	2311.19	-0.208374	0.0857821	-2.42911	0.0151359	0.230243	whd	FBgn0261862
su(w[a])	8595.67	0.243229	0.100171	2.42814	0.0151766	0.230507	su(w[a])	FBgn0003638
Marc	331.59	-0.309743	0.127665	-2.42621	0.0152574	0.231206	Marc	FBgn0033451
Bacc	17737.6	-0.17227	0.0710332	-2.4252	0.0153	0.231206	Bacc	FBgn0031453
CG34327	11.6239	-2.48822	1.02603	-2.42509	0.0153044	0.231206	CG34327	FBgn0085356
Tsp42Ea	1620.78	-0.284488	0.117372	-2.42382	0.0153582	0.231206	Tsp42Ea	FBgn0029508
Cys	1960.41	-0.302086	0.12465	-2.42348	0.0153724	0.231206	Cys	FBgn0004629
CG11893	32.1958	-0.925786	0.382137	-2.42266	0.0154075	0.231206	CG11893	FBgn0039316
Cyp4d8	98.2577	-0.543442	0.224337	-2.42243	0.015417	0.231206	Cyp4d8	FBgn0015033
Ten-a	18157	0.29885	0.123385	2.4221	0.015431	0.231206	Ten-a	FBgn0267001
ewg	3198.4	0.233561	0.0964418	2.42178	0.0154445	0.231206	ewg	FBgn0005427
dimm	82.0362	0.675924	0.279195	2.42098	0.0154789	0.231206	dimm	FBgn0023091
CG7971	23632.4	0.219347	0.0906047	2.42092	0.0154811	0.231206	CG7971	FBgn0035253
tho2	1758.81	0.273144	0.112945	2.41838	0.0155898	0.232476	tho2	FBgn0031390
CG32191	252.463	-0.440028	0.182128	-2.41604	0.0156902	0.233621	CG32191	FBgn0052191
CG4594	76.1774	-0.59029	0.244609	-2.4132	0.0158132	0.234264	CG4594	FBgn0032161
Cyt-c1	7912.72	-0.189265	0.0784458	-2.41268	0.0158355	0.234264	Cyt-c1	FBgn0035600
CG11438	51.2413	-0.745473	0.308983	-2.41267	0.0158363	0.234264	CG11438	FBgn0037164
ELOVL	85.5522	-0.519791	0.215444	-2.41265	0.0158372	0.234264	ELOVL	FBgn0037534
nocte	10717.3	0.370871	0.15375	2.41216	0.0158582	0.234264	nocte	FBgn0261710
CG42748	6712.76	0.368347	0.15273	2.41175	0.0158763	0.234264	CG42748	FBgn0261802
rn	1274.86	0.247821	0.102831	2.40998	0.0159535	0.235052	rn	FBgn0267337
olf413	4778.91	0.369269	0.153306	2.40871	0.0160091	0.235406	olf413	FBgn0037153
Neb-cGP	3668.69	-0.237635	0.0986719	-2.40834	0.0160254	0.235406	Neb-cGP	FBgn0083167
CG30116	7417.13	0.320608	0.133172	2.40747	0.0160633	0.235611	CG30116	FBgn0028496
Lsd-2	4059.91	-0.226905	0.0943012	-2.40618	0.0161205	0.236099	Lsd-2	FBgn0030608
zip	6358.3	0.241633	0.100522	2.40377	0.0162269	0.23703	zip	FBgn0265434
CG9498	795.681	-0.310887	0.12934	-2.40365	0.0162323	0.23703	CG9498	FBgn0031801
Top2	1506.78	0.218175	0.0908211	2.40225	0.0162945	0.237586	Top2	FBgn0284220
Ilp2	2099.94	-0.325632	0.135617	-2.40111	0.0163453	0.237975	Ilp2	FBgn0036046
Gcn2	636.847	0.289506	0.120691	2.39874	0.0164516	0.238476	Gcn2	FBgn0019990
Blimp-1	3234.93	0.252806	0.105395	2.39866	0.0164553	0.238476	Blimp-1	FBgn0035625
Spt6	3201.85	0.248972	0.103802	2.39853	0.0164612	0.238476	Spt6	FBgn0028982
Vha36-3	51.2261	-0.683623	0.285059	-2.39818	0.0164767	0.238476	Vha36-3	FBgn0040377
lncRNA:CR43943	33.9242	0.984409	0.410625	2.39734	0.0165144	0.238671	lncRNA:CR43943	FBgn0264571
eIF3d1	1957.23	-0.196977	0.0822144	-2.3959	0.0165798	0.239264	eIF3d1	FBgn0040227
CG7997	953.212	-0.257559	0.107697	-2.39152	0.0167789	0.241433	CG7997	FBgn0034117
CG30122	4296.86	0.211087	0.0882662	2.39148	0.0167806	0.241433	CG30122	FBgn0050122
ND-MWFE	1706.74	-0.250421	0.104736	-2.39098	0.0168037	0.241433	ND-MWFE	FBgn0085468
Lsp1alpha	10.392	-1.8705	0.782808	-2.38948	0.0168724	0.242067	Lsp1alpha	FBgn0002562
mtt	1894.44	0.298755	0.125079	2.38853	0.016916	0.24234	mtt	FBgn0050361
CG43373	2059.19	0.450733	0.18875	2.38799	0.0169409	0.242344	CG43373	FBgn0263131
Hers	6567.23	0.426577	0.178732	2.38668	0.0170013	0.242597	Hers	FBgn0052529
Upf1	1320.07	0.256899	0.107664	2.38611	0.0170275	0.242597	Upf1	FBgn0030354
ND-30	2830.32	-0.204373	0.0856731	-2.3855	0.017056	0.242597	ND-30	FBgn0266582
pre-rRNA:CR45845	278.689	-0.385257	0.161501	-2.38547	0.0170572	0.242597	pre-rRNA:CR45845	FBgn0267505
Dh44	2906.67	0.228054	0.0957868	2.38085	0.0172728	0.245016	Dh44	FBgn0012344
CG15744	608.142	0.359197	0.150875	2.38076	0.0172771	0.245016	CG15744	FBgn0030466
CG6028	651.438	-0.249263	0.104741	-2.37982	0.0173212	0.245289	CG6028	FBgn0038924
side	3840.39	0.296646	0.124685	2.37916	0.0173522	0.245374	side	FBgn0016061
CG11842	226.191	-0.47131	0.198328	-2.37642	0.0174817	0.24685	CG11842	FBgn0039629
Psf2	59.8317	-0.64927	0.273328	-2.37542	0.0175289	0.247162	Psf2	FBgn0261976
rt	312.66	0.318617	0.134207	2.37408	0.0175929	0.24771	rt	FBgn0003292
pr	763.667	-0.275985	0.116298	-2.37309	0.0176399	0.248017	pr	FBgn0003141
CG42750	3313.58	0.310663	0.130975	2.37194	0.0176952	0.248439	CG42750	FBgn0261804
CG13707	520.374	-0.251298	0.106047	-2.36968	0.0178036	0.249605	CG13707	FBgn0035578
Dab	7464.26	0.345745	0.146051	2.36728	0.0179192	0.250266	Dab	FBgn0000414
Rbcn-3A	11023.1	0.380652	0.160819	2.36695	0.0179351	0.250266	Rbcn-3A	FBgn0023458
Ptp10D	2379.71	0.364709	0.154103	2.36666	0.0179493	0.250266	Ptp10D	FBgn0004370
T3dh	91.6604	-0.547562	0.231371	-2.3666	0.0179524	0.250266	T3dh	FBgn0017482
alpha-Est5	58.5607	-0.680111	0.287459	-2.36594	0.0179843	0.25033	alpha-Est5	FBgn0261393
Top1	3681.49	0.259418	0.109669	2.36546	0.0180079	0.25033	Top1	FBgn0004924
CG16779	9031.26	0.355498	0.150405	2.3636	0.0180983	0.250983	CG16779	FBgn0037698
CG8925	69.9812	-0.725527	0.306978	-2.36345	0.0181059	0.250983	CG8925	FBgn0038404
CG9636	2612.41	0.225978	0.0956507	2.36253	0.0181504	0.25104	CG9636	FBgn0037556
X11Lbeta	7508.08	0.314421	0.13313	2.36175	0.0181888	0.25104	X11Lbeta	FBgn0052677
Ca-alpha1D	10192.5	0.412112	0.174511	2.36153	0.0181996	0.25104	Ca-alpha1D	FBgn0001991
CG15098	3519.5	-0.211148	0.0894239	-2.3612	0.0182159	0.25104	CG15098	FBgn0034398
CG10353	2227.89	0.265409	0.112425	2.36076	0.0182375	0.25104	CG10353	FBgn0030349
Oat	519.083	-0.333193	0.141229	-2.35924	0.0183122	0.251716	Oat	FBgn0022774
lncRNA:CR45381	17.5208	1.19882	0.508747	2.35642	0.018452	0.25326	lncRNA:CR45381	FBgn0266930
Fdx2	438.035	-0.301837	0.128118	-2.35594	0.018476	0.25326	Fdx2	FBgn0035529
Top3beta	664.625	0.256888	0.109076	2.35513	0.018516	0.253322	Top3beta	FBgn0026015
SdhC	3095.73	-0.187025	0.0794224	-2.35481	0.018532	0.253322	SdhC	FBgn0037873
Pgant1	472.232	0.256902	0.10924	2.35171	0.0186872	0.254837	Pgant1	FBgn0034025
GstE6	530.488	-0.267545	0.113773	-2.35157	0.0186946	0.254837	GstE6	FBgn0063494
Sec31	2150.28	0.183733	0.0781614	2.35069	0.0187389	0.255087	Sec31	FBgn0033339
tty	6990.56	0.395944	0.168478	2.35013	0.018767	0.255118	tty	FBgn0015558
Tet	9007.26	0.418238	0.178157	2.34758	0.018896	0.256214	Tet	FBgn0263392
Cyp4e2	814.57	-0.262065	0.111643	-2.34735	0.0189075	0.256214	Cyp4e2	FBgn0014469
RhoGEF3	7317.23	0.421976	0.179805	2.34685	0.0189326	0.256214	RhoGEF3	FBgn0264707
ATPsynC	43690.6	-0.176008	0.0750231	-2.34605	0.0189738	0.256214	ATPsynC	FBgn0039830
CG31436	305.916	-0.378451	0.161323	-2.34592	0.0189803	0.256214	CG31436	FBgn0051436
Toll-7	2060.37	0.30254	0.129011	2.34507	0.0190233	0.256214	Toll-7	FBgn0034476
lncRNA:CR44320	154.579	0.571545	0.243735	2.34494	0.0190299	0.256214	lncRNA:CR44320	FBgn0265379
Corin	5096.52	0.416717	0.177961	2.34162	0.0192	0.258129	Corin	FBgn0033192
Cyp6a22	122.337	-0.492839	0.210512	-2.34115	0.0192246	0.258129	Cyp6a22	FBgn0013773
Spn	8161.97	0.326621	0.139589	2.33987	0.0192907	0.258585	Spn	FBgn0010905
Nepl21	782.005	-0.389015	0.166295	-2.3393	0.01932	0.258585	Nepl21	FBgn0027578
CG42450	14218.9	0.385561	0.164937	2.33763	0.0194067	0.258585	CG42450	FBgn0259927
IMPPP	832.135	-0.434412	0.185879	-2.33707	0.0194357	0.258585	IMPPP	FBgn0283462
Cyp313a1	60.3756	-0.773418	0.330948	-2.33698	0.0194402	0.258585	Cyp313a1	FBgn0038236
Cdep	13169.5	0.491523	0.210329	2.33692	0.0194433	0.258585	Cdep	FBgn0265082
SmydA-9	9.14409	-1.64154	0.702455	-2.33687	0.0194462	0.258585	SmydA-9	FBgn0030102
CG3078	2593.22	0.279724	0.119723	2.33643	0.0194688	0.258585	CG3078	FBgn0023524
CG10680	1819.64	-0.320622	0.137314	-2.33496	0.0195456	0.259256	CG10680	FBgn0032836
CG7720	579.931	-0.368073	0.157744	-2.33336	0.0196293	0.260016	CG7720	FBgn0038652
Cyp1	10845.2	-0.183109	0.0785223	-2.33193	0.0197044	0.260337	Cyp1	FBgn0004432
wisp	52.9295	0.627967	0.269295	2.33189	0.0197064	0.260337	wisp	FBgn0260780
GstE12	4248.28	-0.267914	0.114946	-2.33078	0.0197652	0.260762	GstE12	FBgn0027590
CG30158	2695.98	0.235545	0.101214	2.3272	0.0199545	0.262908	CG30158	FBgn0050158
CG12512	641.389	-0.259042	0.11152	-2.32282	0.0201888	0.264575	CG12512	FBgn0031703
CG15347	104.177	-0.554965	0.238956	-2.32246	0.0202081	0.264575	CG15347	FBgn0030040
CG6843	288.542	-0.354166	0.152517	-2.32214	0.0202254	0.264575	CG6843	FBgn0036827
sli	7446.63	0.420926	0.181337	2.32123	0.0202744	0.264575	sli	FBgn0264089
Rassf	733.566	0.246856	0.106361	2.32093	0.0202906	0.264575	Rassf	FBgn0039055
CG12179	194.02	0.367996	0.158561	2.32085	0.0202949	0.264575	CG12179	FBgn0025388
bma	3031.86	0.319239	0.137554	2.32083	0.0202961	0.264575	bma	FBgn0085385
rump	2155.64	0.175884	0.0758024	2.32029	0.0203252	0.264575	rump	FBgn0267790
CG15353	19.8779	-1.13863	0.490826	-2.31982	0.0203507	0.264575	CG15353	FBgn0040718
Cyp4p1	213.174	-0.409788	0.176702	-2.31909	0.0203901	0.264575	Cyp4p1	FBgn0015037
asRNA:CR45131	850.164	-0.220795	0.0952148	-2.31892	0.0203994	0.264575	asRNA:CR45131	FBgn0266624
nbs	395.154	0.270187	0.116536	2.31848	0.0204234	0.264575	nbs	FBgn0261530
Taldo	2114.61	-0.258661	0.111571	-2.31835	0.0204305	0.264575	Taldo	FBgn0023477
ATPsynG	5547.18	-0.211219	0.0911715	-2.31673	0.0205186	0.265147	ATPsynG	FBgn0010612
CG4716	7572.79	-0.319264	0.137828	-2.31639	0.0205369	0.265147	CG4716	FBgn0033820
Pdhb	6305.56	-0.188848	0.0815444	-2.31589	0.020564	0.265147	Pdhb	FBgn0039635
PGRP-SD	154.268	-0.446696	0.192917	-2.31548	0.0205865	0.265147	PGRP-SD	FBgn0035806
deltaTry	42.3953	-3.01547	1.30271	-2.31476	0.020626	0.265147	deltaTry	FBgn0010358
CG17292	363.876	-0.301759	0.130373	-2.31457	0.0206363	0.265147	CG17292	FBgn0032029
Mccc1	172.042	-0.428809	0.185377	-2.31317	0.0207134	0.265791	Mccc1	FBgn0039877
Tomosyn	17700.2	0.283347	0.122532	2.31244	0.0207537	0.265929	Tomosyn	FBgn0030412
Rgk1	2619.27	0.260893	0.112844	2.31199	0.0207782	0.265929	Rgk1	FBgn0264753
lncRNA:CR45333	25.356	1.03068	0.445923	2.31134	0.020814	0.26604	lncRNA:CR45333	FBgn0266872
rut	8672.06	0.399	0.172693	2.31046	0.0208628	0.266319	rut	FBgn0003301
l(3)72Ab	1607.69	0.294244	0.127398	2.30964	0.0209083	0.266554	l(3)72Ab	FBgn0263599
Wdr62	5093.1	0.279539	0.121124	2.30789	0.0210055	0.266971	Wdr62	FBgn0031374
CG8132	203.953	-0.392058	0.169886	-2.30777	0.0210118	0.266971	CG8132	FBgn0037687
CG31300	368.325	-0.296362	0.12843	-2.30758	0.0210224	0.266971	CG31300	FBgn0051300
mub	27976.9	0.383816	0.166378	2.3069	0.0210605	0.26711	mub	FBgn0262737
Cyp6a23	285.694	-0.363941	0.157841	-2.30574	0.0211251	0.267585	Cyp6a23	FBgn0033978
CdGAPr	2342.85	0.309093	0.1342	2.30322	0.0212663	0.269027	CdGAPr	FBgn0032821
unc-13-4A	4225.66	0.229665	0.0998524	2.30005	0.0214454	0.270945	unc-13-4A	FBgn0035756
CG30089	2570.39	0.245062	0.106624	2.29838	0.0215403	0.271795	CG30089	FBgn0050089
[truncated: 16,782 more rows]

## Sheet: Mettl3 RNAi basal vs HS
Mettl3 RNAi basal vs HS	baseMean	log2(hs.vs.ctl.mettl3)	lfcSE	stat	pvalue	padj	geneID	flybaseID
[truncated: 17,562 more rows]

[truncated: 10 more sheets: Mettl3 RNAi basal vs 6hrs rec, Mettl3 RNAi basal vs 24hrs rec, (Basal) Control vs Metttl3 RNAi, (HS) Control vs Metttl3 RNAi, (6hrs) Control vs Metttl3 RNAi, (24hrs) Control vs Metttl3 RNAi, Control RNAi basal vs HS (2), Ythdc RNAi (basal vs HS) (2), Control vs Ythdc RNAi basal (2), Control vs Ythdc RNAi HS (2)]
