# Supplementary material for: Mettl3-dependent m6A modification attenuates the brain stress response in Drosophila
Source: Nat Commun. 2022 Sep 14;13:5387. doi: 10.1038/s41467-022-33085-3 (PMC9474545; doi:10.1038/s41467-022-33085-3)
Supplement: Supplementary file 9 — Supplementary Data 6 [file 41467_2022_33085_MOESM9_ESM.xlsx]

## Sheet: Cover Page
Supplemental Data 6: Drosophila Lines and Primers Used
List of Drosophila Lines used in the paper and Drosophila crosses used in each figure
List of Primers used for RT-qPCR

## Sheet: Drosophila Lines Used
Fly Lines	Chromosome	Reference/ Source	Genotype
5905		Bloomington BL5905	w[1118]
ElavGS-GAL4	3	PMID: 19486910 DOI: 10.1016/j.mad.2009.05.004	y[1] w[*];; P{w[+mC]=elavSwitch.O}GSG301
DaGS-GAL4	2	PMID: 19486910 DOI: 10.1016/j.mad.2009.05.004	w*; Da-GAL4[Geneswitch];
Da-GAL4	3	PMID: 7606787 DOI: 10.1016/0092-8674(95)90053-5	w*;; Da-GAL4
Repo-GS	3	PMCID: PMC6255390 DOI: 10.7554/eLife.43326
Mettl3 RNAi	3	Bloomington BL80448	y[1] v[1]; P{y[+t7.7] v[+t1.8]=TRiP.HMS06028}attP2
Control RNAi (mcherry RNAi)	3	Bloomington BL35785	y[1] sc[*] v[1] sev[21]; P{y[+t7.7] v[+t1.8]=VALIUM20-mCherry}attP2
UAS-Mettl3	2	Bloomington BL77882	y[1] w[*]; P{w[+mC]=UAS-Mettl3.HA.H}attP40/CyO
UAS-Control/ UAS-mCherry	3	Bloomington BL35787	y[1] sc[*] v[1] sev[21]; P{y[+t7.7] v[+t1.8]=UAS-mCherry.VALIUM10}attP2
Ythdf RNAi	2	Bloomington BL55151	y[1] sc[*] v[1] sev[21]; P{y[+t7.7] v[+t1.8]=TRiP.HMC03791}attP40
UAS-Ythdf-HA	3	This Paper/UFO12178	y[1] w[67c23]; P{y[+t7.7]=UAS-ythdf.FLAG.HA.}attP2/TM6c,sb
Ythdc RNAi	3	Bloomington BL34627	y[1] sc[*] v[1] sev[21]; P{y[+t7.7] v[+t1.8]=TRiP.HMS01302}attP2
UAS-Ythdc-HA	2	Bloomington BL77884	y[1] w[*]; P{y[+t7.7] w[+mC]=UAS-Ythdc1.HA}attP40
Mettl14 RNAi	2	Bloomington BL64547	y[1] sc[*] v[1] sev[21]; P{y[+t7.7] v[+t1.8]=TRiP.HMC05566}attP40
Mettl3 Catalytic		PMID: 27919077 DOI: 10.1038/nature20568	Mettl3[∆cat]/TM6C
Mettl3 null		PMID: 27919077 DOI: 10.1038/nature20568	Mettl3[null]/TM6C
Mettl3 Deficiency		Bloomington BL7676	w[1118]; Df(3R)Exel6197, P{w[+mC]=XP-U}Exel6197/TM6B, Tb[1]
eya(pinhead)		PMID: 8431945 DOI: 10.1016/0092-8674(93)90115-7	eya[2]
Figures
Figure 1	a,d,e	5905
	b,c	DaGal4>Control RNAi
		DaGal4>Mettl3 RNAi
Figure S1	a	eya(pinhead)
	b	DaGal4>mCherry RNAi
		DaGal4>Mettl3 RNAi
		DaGal4>Mettl14 RNAi
		DaGS>mCherry RNAi
		DaGS>Ythdf RNAi
	c	ElavGS>UAS-mCherry
		ElavGS>UAS-Mettl3
		ElavGS>UAS-Ythdc
		ElavGS>UAS-Ythdf
	d,f	DaGal4>mCherry RNAi
		DaGal4>Mettl3 RNAi
	e	5905
Figure 2	b	DaGal4>Control RNAi
		DaGal4>Mettl3 RNAi
		DaGS>Control RNAi
		DaGS>Mettl3 RNAi
		ElavGS>Control RNAi
		ElavGS>Mettl3 RNAi
	c	ElavGS>UAS-Control
		ElavGS>UAS-Mettl3
	d	5905 (+/+)
		Mettl3[∆cat]/Mettl3 Deficiency
		Mettl3 Deficiency/+
Figure S2	a-h	5905
Figur S3	a	DaGal4>Control RNAi
		DaGal4>Mettl3 RNAi
		DaGal4>Mettl14 RNAi
	b	5905 (+/+)
		Mettl3[∆cat]/+
	c	5905
Figure 3	All Figures (sequencing)	DaGal4>Control RNAi
		DaGal4>Mettl3 RNAi
Figure 4	All Figures (sequencing)	DaGal4>Control RNAi
		DaGal4>Mettl3 RNAi
Figure S4	All Figures (sequencing)	DaGal4>Control RNAi
		DaGal4>Mettl3 RNAi
Figure 5	a,b,c,d,e,f	DaGal4>Control RNAi
		DaGal4>Mettl3 RNAi
Figure S5	d,f,g,h	DaGal4>Control RNAi
		DaGal4>Mettl3 RNAi
Figure 6	a,b	DaGal4>Control RNAi
		DaGal4>Mettl3 RNAi
		ElavGS>UAS-Control
		ElavGS>UAS-Mettl3
	c	ElavGS>Control RNAi
		ElavGS>Ythdf RNai
		ElavGS>UAS-Control
		ElavGS>UAS-Ythdf
	d	ElavGS>Control RNAi
		ElavGS>ythdc RNai
		ElavGS>UAS-Control
		ElavGS>UAS-Ythdc
Figure S6	All Figures (sequencing)	DaGal4>Control RNAi
		DaGal4>Mettl3 RNAi
Figure 7	a,b,	DaGal4>Control RNAi
		DaGal4>Mettl3 RNAi
	c	DaGal4>Control RNAi
		DaGal4>Mettl3 RNAi
		DaGal4>Ythdc RNAi
	d	ElavGS>UAS-mCherry
		ElavGS>UAS-Ythdc
	e,f,g	DaGal4>Control RNAi
		DaGal4>Ythdc RNAi
Figure S7	a-g	DaGal4>Control RNAi
		DaGal4>Mettl3 RNAi
	h-i	ElavGS>UAS-Control
		ElavGS>UAS-Mettl3
Figure S8	a-b	5905
Figure S9	a	Mettl3 Deficiency/+
		Mettl3[∆cat]/Mettl3 Deficiency
		Mettl3[null]/Mettl3 Deficiency
	b	5905 (+/+)
		Mettl3[∆cat]/+
	c	DaGal4>Control RNAi
		DaGal4>Mettl14 RNAi
	d	DaGal4>Control RNAi
		DaGal4>Mettl3 RNAi

## Sheet: Primers Used
Primers Gene Name	Forward (5'->3')	Reverse (5'->3')	Reference
Mettl3	AAGGAACTCGTTGAGGCTGA	CACCTGTGTGGAGACAATGG	(Lence et al., 2016); PMID: 27919077 DOI: 10.1038/nature20568
Mettl14	AAGCGTCGTTTGCTTTTAGC	GCATTACCCAAAGCCTTTTTC	(Lence et al., 2016); PMID: 27919077 DOI: 10.1038/nature20568
Ythdf	CCGAGAAAGTGCACAAGGAT	AAACCTTGGCTCTGCTGAAG	(Lence et al., 2016); PMID: 27919077 DOI: 10.1038/nature20568
HSP70	TCGATGGTACTGACCAAGATGAAGG	GAGTCGTTGAAGTAGGCTGGAACTG	(Berson et al. 2018); PMID: 29153328 DOI: 10.1016/j.cub.2017.10.024
Dnaj-1 (Hsp40)	GAGATCATCAAGCCCACCACAAC	CGGGAAACTTAATGTCGAAGGAGAC	(Berson et al. 2018); PMID: 29153328 DOI: 10.1016/j.cub.2017.10.024
Stv	GTACGCCTACCTGGCGAGA	CAACTGCACCTGTGTCAACC	(Berson et al. 2018); PMID: 29153328 DOI: 10.1016/j.cub.2017.10.024
b-tubulin	CATCCAAGCTGGTCAGTG	GCCATGCTCATCGGAGAT	(McGurk et al., 2018) PMID: 30100264 DOI: 10.1016/j.molcel.2018.07.002
RpL32	TGTCCTTCCAGCTTCAAGATGACCATC	CTTGGGCTTGCGCCATTTGTG	(Gabler et al., 2005) PMID: 15520256 DOI: 10.1534/genetics.103.020842
