# Supplementary material for: Mettl3-dependent m6A modification attenuates the brain stress response in Drosophila
Source: Nat Commun. 2022 Sep 14;13:5387. doi: 10.1038/s41467-022-33085-3 (PMC9474545; doi:10.1038/s41467-022-33085-3)
Supplement: Supplementary file 11 — Supplementary Data 8 [file 41467_2022_33085_MOESM11_ESM.xlsx]

## Sheet: Cover Page
Supplemental Data 8: Mapped reads output for m6A-IP sequencing and RNA-sequencing
e1= m6A in basal and heat shock heads - m6A-IP pulldown with SYS antibody
e2 = m6A in basal and heat shock heads -m6A-IP pulldown with NEB antibody
e3= RNA-seq timecourse of heat shock (basal, heat shock, heat shock + 6 hr recovery, heat shock +24 hr recovery)
e7= RNA-seq of heat shock with Ythdc knockdown

## Sheet: M6A-IP mapped Reads table
sample name	short name	sample type	antibody for pulldown	genotype	treatment	tissue	experiment	biological replicate	mapped reads	total reads	mapped %
Mettl3-RNAi basal input NEB rep1	Mettl3_RNAi.basal.input.neb.e2b1	input		Mettl3 RNAi	basal	head	e2	b1	22130249	23561950	93.9
Mettl3-RNAi basal input NEB rep2	Mettl3_RNAi.basal.input.neb.e2b2	input		Mettl3 RNAi	basal	head	e2	b2	22603790	23634540	95.6
Mettl3-RNAi basal input NEB rep3	Mettl3_RNAi.basal.input.neb.e2b3	input		Mettl3 RNAi	basal	head	e2	b3	22549835	24111431	93.5
Mettl3-RNAi basal m6A-IP NEB rep1	Mettl3_RNAi.basal.input.neb.e2b1	input	NEB	Mettl3 RNAi	basal	head	e2	b1	22805930	23956919	95.2
Mettl3-RNAi basal m6A-IP NEB rep2	Mettl3_RNAi.basal.input.neb.e2b2	input	NEB	Mettl3 RNAi	basal	head	e2	b2	21812429	23084370	94.5
Mettl3-RNAi basal m6A-IP NEB rep3	Mettl3_RNAi.basal.input.neb.e2b3	input	NEB	Mettl3 RNAi	basal	head	e2	b3	22779593	24031427	94.8
Mettl3-RNAi basal input SYS rep1	Mettl3_RNAi.basal.input.sys.e1b1	input		Mettl3 RNAi	basal	head	e1	b1	23494780	25110384	93.6
Mettl3-RNAi basal input SYS rep2	Mettl3_RNAi.basal.input.sys.e1b2	input		Mettl3 RNAi	basal	head	e1	b2	24192639	25813179	93.7
Mettl3-RNAi basal m6A-IP SYS rep1	Mettl3_RNAi.basal.m6A.sys.e1b1	m6A pulldown	SYS	Mettl3 RNAi	basal	head	e1	b1	23541265	25568042	92.1
Mettl3-RNAi basal m6A-IP SYS rep2	Mettl3_RNAi.basal.m6A.sys.e1b2	m6A pulldown	SYS	Mettl3 RNAi	basal	head	e1	b2	27859064	30313535	91.9
Mettl3-RNAi HS input NEB rep1	Mettl3_RNAi.HS.input.neb.e2b1	input		Mettl3 RNAi	heat shock 30 min	head	e2	b1	23290254	26792709	86.9
Mettl3-RNAi HS input NEB rep2	Mettl3_RNAi.HS.input.neb.e2b2	input		Mettl3 RNAi	heat shock 30 min	head	e2	b2	21042980	23670139	88.9
Mettl3-RNAi HS input NEB rep3	Mettl3_RNAi.HS.input.neb.e2b3	input		Mettl3 RNAi	heat shock 30 min	head	e2	b3	22794963	25765268	88.5
Mettl3-RNAi HS m6A-IP NEB rep1	Mettl3_RNAi.HS.m6A.neb.e2b1	m6A pulldown	NEB	Mettl3 RNAi	heat shock 30 min	head	e2	b1	17771748	25169915	70.6
Mettl3-RNAi HS m6A-IP NEB rep2	Mettl3_RNAi.HS.m6A.neb.e2b2	m6A pulldown	NEB	Mettl3 RNAi	heat shock 30 min	head	e2	b2	19624656	23085709	85.0
Mettl3-RNAi HS m6A-IP NEB rep3	Mettl3_RNAi.HS.m6A.neb.e2b3	m6A pulldown	NEB	Mettl3 RNAi	heat shock 30 min	head	e2	b3	17745873	21633774	82.0
Mettl3-RNAi HS input SYS rep1	Mettl3_RNAi.HS.input.sys.e1b1	input		Mettl3 RNAi	heat shock 30 min	head	e1	b1	19026565	22867106	83.2
Mettl3-RNAi HS input SYS rep2	Mettl3_RNAi.HS.input.sys.e1b2	input		Mettl3 RNAi	heat shock 30 min	head	e1	b2	20990400	24523353	85.6
Mettl3-RNAi HS m6A-IP SYS rep1	Mettl3_RNAi.HS.m6A.sys.e1b1	m6A pulldown	SYS	Mettl3 RNAi	heat shock 30 min	head	e1	b1	19793273	24106691	82.1
Mettl3-RNAi HS m6A-IP SYS rep2	Mettl3_RNAi.HS.m6A.sys.e1b2	m6A pulldown	SYS	Mettl3 RNAi	heat shock 30 min	head	e1	b2	20422269	24401393	83.7
control-RNAi basal input NEB rep1	Control_RNAi.basal.input.neb.e2b1	input		Control RNAi	basal	head	e2	b1	23174431	24435697	94.8
control-RNAi basal input NEB rep2	Control_RNAi.basal.input.neb.e2b2	input		Control RNAi	basal	head	e2	b2	23727962	24786456	95.7
control-RNAi basal input NEB rep3	Control_RNAi.basal.input.neb.e2b3	input		Control RNAi	basal	head	e2	b3	24706626	25911627	95.3
control-RNAi basal m6A-IP NEB rep1	Control_RNAi.basal.m6A.neb.e2b1	m6A pulldown	NEB	Control RNAi	basal	head	e2	b1	26737116	28262474	94.6
control-RNAi basal m6A-IP NEB rep2	Control_RNAi.basal.m6A.neb.e2b2	m6A pulldown	NEB	Control RNAi	basal	head	e2	b2	25716575	26880860	95.7
control-RNAi basal m6A-IP NEB rep3	Control_RNAi.basal.m6A.neb.e2b3	m6A pulldown	NEB	Control RNAi	basal	head	e2	b3	21976049	23005757	95.5
control-RNAi basal input SYS rep1	Control_RNAi.basal.input.sys.e1b1	input		Control RNAi	basal	head	e1	b1	29342434	32284052	90.9
control-RNAi basal input SYS rep2	Control_RNAi.basal.input.sys.e1b2	input		Control RNAi	basal	head	e1	b2	24591055	26229073	93.8
control-RNAi basal m6A-IP SYS rep1	Control_RNAi.basal.m6A.sys.e1b1	m6A pulldown	SYS	Control RNAi	basal	head	e1	b1	22476004	25325504	88.7
control-RNAi basal m6A-IP SYS rep2	Control_RNAi.basal.m6A.sys.e1b2	m6A pulldown	SYS	Control RNAi	basal	head	e1	b2	31649759	34493155	91.8
control-RNAi HS input NEB rep1	Control_RNAi.HS.input.neb.e2b1	input		Control RNAi	heat shock 30 min	head	e2	b1	19293792	22337355	86.4
control-RNAi HS input NEB rep2	Control_RNAi.HS.input.neb.e2b2	input		Control RNAi	heat shock 30 min	head	e2	b2	22671901	25851205	87.7
control-RNAi HS input NEB rep3	Control_RNAi.HS.input.neb.e2b3	input		Control RNAi	heat shock 30 min	head	e2	b3	20970378	24051203	87.2
control-RNAi HS m6A-IP NEB rep1	Control_RNAi.HS.m6A.neb.e2b1	m6A pulldown	NEB	Control RNAi	heat shock 30 min	head	e2	b1	19811637	22914951	86.5
control-RNAi HS m6A-IP NEB rep2	Control_RNAi.HS.m6A.neb.e2b2	m6A pulldown	NEB	Control RNAi	heat shock 30 min	head	e2	b2	20106087	23025566	87.3
control-RNAi HS m6A-IP NEB rep3	Control_RNAi.HS.m6A.neb.e2b3	m6A pulldown	NEB	Control RNAi	heat shock 30 min	head	e2	b3	19254227	22407012	85.9
control-RNAi HS input SYS rep1	Control_RNAi.HS.input.sys.e1b1	input		Control RNAi	heat shock 30 min	head	e1	b1	20555989	24022299	85.6
control-RNAi HS input SYS rep2	Control_RNAi.HS.input.sys.e1b2	input		Control RNAi	heat shock 30 min	head	e1	b2	22201588	25789772	86.1
control-RNAi HS m6A-IP SYS rep1	Control_RNAi.HS.m6A.neb.e1b1	m6A pulldown	SYS	Control RNAi	heat shock 30 min	head	e1	b1	19989240	23712778	84.3
control-RNAi HS m6A-IP SYS rep2	Control_RNAi.HS.m6A.neb.e1b2	m6A pulldown	SYS	Control RNAi	heat shock 30 min	head	e1	b2	23291411	27671618	84.2

## Sheet: RNA-SEQ mapped reads
sample name	short name	sample type	genotype	treatment	tissue	experiment #	biological replicate	mapped reads	total reads	mapped %
Mettl3-RNAi basal RNA-seq rep1	Mettl3_RNAi.basal.e3b1	RNA-seq	Mettl3 RNAi	basal	brain	e3	b1	24589048	27694121	88.8
Mettl3-RNAi basal RNA-seq rep2	Mettl3_RNAi.basal.e3b2	RNA-seq	Mettl3 RNAi	basal	brain	e3	b2	29284876	32470943	90.2
Mettl3-RNAi basal RNA-seq rep3	Mettl3_RNAi.basal.e3b3	RNA-seq	Mettl3 RNAi	basal	brain	e3	b3	27137522	29896092	90.8
Mettl3-RNAi HS+24hr_rec RNA-seq rep1	Mettl3_RNAi.HS_30_24rec.e3b1	RNA-seq	Mettl3 RNAi	heat shock 30 min + 24 hr recovery	brain	e3	b1	23041609	25775358	89.4
Mettl3-RNAi HS+24hr_rec RNA-seq rep2	Mettl3_RNAi.HS_30_24rec.e3b2	RNA-seq	Mettl3 RNAi	heat shock 30 min + 24 hr recovery	brain	e3	b2	23375110	26324196	88.8
Mettl3-RNAi HS+24hr_rec RNA-seq rep3	Mettl3_RNAi.HS_30_24rec.e3b3	RNA-seq	Mettl3 RNAi	heat shock 30 min + 24 hr recovery	brain	e3	b3	25583634	28362022	90.2
Mettl3-RNAi HS+6hr_rec RNA-seq rep1	Mettl3_RNAi.HS_30_6rec.e3b1	RNA-seq	Mettl3 RNAi	heat shock 30 min + 6 hr recovery	brain	e3	b1	40701218	45663085	89.1
Mettl3-RNAi HS+6hr_rec RNA-seq rep2	Mettl3_RNAi.HS_30_6rec.e3b2	RNA-seq	Mettl3 RNAi	heat shock 30 min + 6 hr recovery	brain	e3	b2	22108918	24469992	90.4
Mettl3-RNAi HS+6hr_rec RNA-seq rep3	Mettl3_RNAi.HS_30_6rec.e3b3	RNA-seq	Mettl3 RNAi	heat shock 30 min + 6 hr recovery	brain	e3	b3	28582007	32160986	88.9
Mettl3-RNAi HS RNA-seq rep1	Mettl3_RNAi.HS_30.e3b1	RNA-seq	Mettl3 RNAi	heat shock 30 min	brain	e3	b1	27764417	32771864	84.7
Mettl3-RNAi HS RNA-seq rep1	Mettl3_RNAi.HS_30.e3b2	RNA-seq	Mettl3 RNAi	heat shock 30 min	brain	e3	b2	23579000	27704218	85.1
Mettl3-RNAi HS RNA-seq rep1	Mettl3_RNAi.HS_30.e3b3	RNA-seq	Mettl3 RNAi	heat shock 30 min	brain	e3	b3	25187871	30029062	83.9
control-RNAi basal RNA-seq rep1	Control_RNAi.basal.e3b1	RNA-seq	Control RNAi	basal	brain	e3	b1	23346171	26577215	87.8
control-RNAi basal RNA-seq rep2	Control_RNAi.basal.e3b2	RNA-seq	Control RNAi	basal	brain	e3	b2	26922662	30836277	87.3
control-RNAi basal RNA-seq rep3	Control_RNAi.basal.e3b3	RNA-seq	Control RNAi	basal	brain	e3	b3	25223102	28215918	89.4
control-RNAi HS+24hr_rec RNA-seq rep1	Control_RNAi.HS_30_24rec.e3b1	RNA-seq	Control RNAi	heat shock 30 min + 24 hr recovery	brain	e3	b1	21767053	24039473	90.5
control-RNAi HS+24hr_rec RNA-seq rep2	Control_RNAi.HS_30_24rec.e3b2	RNA-seq	Control RNAi	heat shock 30 min + 24 hr recovery	brain	e3	b2	24740964	27460452	90.1
control-RNAi HS+24hr_rec RNA-seq rep3	Control_RNAi.HS_30_24rec.e3b3	RNA-seq	Control RNAi	heat shock 30 min + 24 hr recovery	brain	e3	b3	23473113	26179470	89.7
control-RNAi HS+6hr_rec RNA-seq rep1	Control_RNAi.HS_30_6rec.e3b2	RNA-seq	Control RNAi	heat shock 30 min + 6 hr recovery	brain	e3	b2	25751424	29010556	88.8
control-RNAi HS+6hr_rec RNA-seq rep2	Control_RNAi.HS_30_6rec.e3b3	RNA-seq	Control RNAi	heat shock 30 min + 6 hr recovery	brain	e3	b3	20568185	23317681	88.2
control-RNAi HS RNA-seq rep1	Control_RNAi.HS_30.e3b1	RNA-seq	Control RNAi	heat shock 30 min	brain	e3	b1	22999733	26656282	86.3
control-RNAi HS RNA-seq rep2	Control_RNAi.HS_30.e3b2	RNA-seq	Control RNAi	heat shock 30 min	brain	e3	b2	26599176	31382856	84.8
control-RNAi HS RNA-seq rep3	Control_RNAi.HS_30.e3b3	RNA-seq	Control RNAi	heat shock 30 min	brain	e3	b3	22043418	26087097	84.5
Mettl3-RNAi basal RNA-seq rep4	Mettl3_RNAi.basal.e3b4	RNA-seq	Mettl3 RNAi	basal	brain	e3	b4	44144365	46931079	94.1
Mettl3-RNAi basal RNA-seq rep4	Mettl3_RNAi.basal.e3b5	RNA-seq	Mettl3 RNAi	basal	brain	e3	b5	51052902	54864934	93.1
Mettl3-RNAi basal RNA-seq rep4	Mettl3_RNAi.basal.e3b6	RNA-seq	Mettl3 RNAi	basal	brain	e3	b6	41447906	43954318	94.3
Mettl3-RNAi HS RNA-seq rep4	Mettl3_RNAi.HS_30.e3b4	RNA-seq	Mettl3 RNAi	heat shock 30 min	brain	e3	b4	41797383	48185523	86.7
Mettl3-RNAi HS RNA-seq rep5	Mettl3_RNAi.HS_30.e3b5	RNA-seq	Mettl3 RNAi	heat shock 30 min	brain	e3	b5	38398251	43594472	88.1
Mettl3-RNAi HS RNA-seq rep6	Mettl3_RNAi.HS_30.e3b6	RNA-seq	Mettl3 RNAi	heat shock 30 min	brain	e3	b6	44541409	50450788	88.3
control-RNAi basal RNA-seq rep4	Control_RNAi.basal.e3b4	RNA-seq	Control RNAi	basal	brain	e3	b4	43888341	46345302	94.7
control-RNAi basal RNA-seq rep4	Control_RNAi.basal.e3b5	RNA-seq	Control RNAi	basal	brain	e3	b5	47290542	50149227	94.3
control-RNAi basal RNA-seq rep4	Control_RNAi.basal.e3b6	RNA-seq	Control RNAi	basal	brain	e3	b6	49971457	53159060	94.0
control-RNAi HS RNA-seq rep4	Control_RNAi.HS_30.e3b4	RNA-seq	Control RNAi	heat shock 30 min	brain	e3	b4	44669319	50840090	87.9
control-RNAi HS RNA-seq rep5	Control_RNAi.HS_30.e3b5	RNA-seq	Control RNAi	heat shock 30 min	brain	e3	b5	40822870	46830554	87.2
control-RNAi HS RNA-seq rep6	Control_RNAi.HS_30.e3b6	RNA-seq	Control RNAi	heat shock 30 min	brain	e3	b6	40191087	45704074	87.9
Control-RNAi basal RNA-seq rep1	Control_RNAi.basal.e7b1	RNA-seq	Control RNAi	basal	brain	e7	b1	50138789	52626999	95.27
Control-RNAi basal RNA-seq rep2	Control_RNAi.basal.e7b2	RNA-seq	Control RNAi	basal	brain	e7	b2	38795496	41027084	94.56
Control-RNAi basal RNA-seq rep3	Control_RNAi.basal.e7b3	RNA-seq	Control RNAi	basal	brain	e7	b3	49194510	51613585	95.31
Ythdc-RNAi basal RNA-seq rep1	Ythdc_RNAi.basal.e7b1	RNA-seq	Ythdc RNAi	basal	brain	e7	b1	42548153	44644657	95.3
Ythdc-RNAi basal RNA-seq rep2	Ythdc_RNAi.basal.e7b2	RNA-seq	Ythdc RNAi	basal	brain	e7	b2	44504740	46828755	95.04
Ythdc-RNAi basal RNA-seq rep3	Ythdc_RNAi.basal.e7b3	RNA-seq	Ythdc RNAi	basal	brain	e7	b3	44486825	46736431	95.19
Control-RNAi HS RNA-seq rep1	Control_RNAi.HS_30.e7b1	RNA-seq	Control RNAi	heat shock 30 min	brain	e7	b1	36558437	40621326	90
Control-RNAi HS RNA-seq rep2	Control_RNAi.HS_30.e7b2	RNA-seq	Control RNAi	heat shock 30 min	brain	e7	b2	65491767	72701642	90.08
Control-RNAi HS RNA-seq rep3	Control_RNAi.HS_30.e7b3	RNA-seq	Control RNAi	heat shock 30 min	brain	e7	b3	34288935	38004054	90.22
Ythdc-RNAi HS RNA-seq rep1	Ythdc_RNAi.HS.e7b1	RNA-seq	Ythdc RNAi	heat shock 30 min	brain	e7	b1	44763805	49711168	90.05
Ythdc-RNAi HS RNA-seq rep2	Ythdc_RNAi.HS.e7b2	RNA-seq	Ythdc RNAi	heat shock 30 min	brain	e7	b2	33752288	37415277	90.21
Ythdc-RNAi HS RNA-seq rep3	Ythdc_RNAi.HS.e7b3	RNA-seq	Ythdc RNAi	heat shock 30 min	brain	e7	b3	36006983	40071662	89.86
