# Supplementary material for: Mettl3-dependent m6A modification attenuates the brain stress response in Drosophila
Source: Nat Commun. 2022 Sep 14;13:5387. doi: 10.1038/s41467-022-33085-3 (PMC9474545; doi:10.1038/s41467-022-33085-3)
Supplement: Supplementary file 13 — Source Data File [file 41467_2022_33085_MOESM13_ESM.xlsx]

## Sheet: Sheet1
Source Data for:	Mettl3-dependent m6A modification attenuates the brain stress response in Drosophila

## Sheet: Fig 1
1a																	Šídák's multiple comparisons test	Mean Diff.	95.00% CI of diff.	Below threshold?	Summary	Adjusted P Value
																								Two-way ANOVA	Ordinary
																	200 ng							Alpha	0.05
																	No HS vs. 10 Min HS	-0.5976	-1.188 to -0.007258	Yes	*	0.0459
																	No HS vs. 30 Min HS	-1.227	-1.817 to -0.6366	Yes	****	<0.0001		Source of Variation	% of total variation	P value	P value summary	Significant?
																	No HS vs. 1 Hr HS	-0.7567	-1.347 to -0.1663	Yes	**	0.0066		Interaction	5.199	0.126	ns	No
																	No HS vs. 1 Hr HS and 1 Day Recovery	0.05336	-0.5370 to 0.6437	No	ns	>0.9999		Row Factor	32.47	<0.0001	****	Yes
	No HS			10 Min HS			30 Min HS			1 Hr HS			1 Hr HS and 1 Day Recovery				10 Min HS vs. 30 Min HS	-0.6293	-1.220 to -0.03892	Yes	*	0.0314		Column Factor	49.65	<0.0001	****	Yes
200 ng	1	1	1	1.89316	1.66518	1.23456	2.17183	1.99214	2.51681	1.99394	1.92943	1.34668	1.22653	0.956674	0.656713		10 Min HS vs. 1 Hr HS	-0.159	-0.7494 to 0.4313	No	ns	0.9946
100 ng	0.617625	0.555848	0.392619	0.886828	1.06814	0.910768	1.54369	1.13529	0.976109	1.2845	1.1919	0.992497	0.66347	0.756544	0.594352		10 Min HS vs. 1 Hr HS and 1 Day Recovery	0.651	0.06062 to 1.241	Yes	*	0.0241		ANOVA table	SS	DF	MS	F (DFn, DFd)	P value
																	30 Min HS vs. 1 Hr HS	0.4702	-0.1201 to 1.061	No	ns	0.1918		Interaction	0.4337	4	0.1084	F (4, 20) = 2.049	P=0.1260
																	30 Min HS vs. 1 Hr HS and 1 Day Recovery	1.28	0.6899 to 1.871	Yes	****	<0.0001		Row Factor	2.708	1	2.708	F (1, 20) = 51.18	P<0.0001
																	1 Hr HS vs. 1 Hr HS and 1 Day Recovery	0.81	0.2197 to 1.400	Yes	**	0.0034		Column Factor	4.141	4	1.035	F (4, 20) = 19.57	P<0.0001
																								Residual	1.058	20	0.05291
																	100 ng
																	No HS vs. 10 Min HS	-0.4332	-1.024 to 0.1572	No	ns	0.277		Difference between row means
																	No HS vs. 30 Min HS	-0.6963	-1.287 to -0.1060	Yes	*	0.0138		Mean of 200 ng	1.506
																	No HS vs. 1 Hr HS	-0.6343	-1.225 to -0.04389	Yes	*	0.0296		Mean of 100 ng	0.9047
																	No HS vs. 1 Hr HS and 1 Day Recovery	-0.1494	-0.7398 to 0.4410	No	ns	0.9967		Difference between means	0.6009
																	10 Min HS vs. 30 Min HS	-0.2631	-0.8535 to 0.3273	No	ns	0.8567		SE of difference	0.084
																	10 Min HS vs. 1 Hr HS	-0.2011	-0.7914 to 0.3893	No	ns	0.9706		95% CI of difference	0.4257 to 0.7761
																	10 Min HS vs. 1 Hr HS and 1 Day Recovery	0.2838	-0.3066 to 0.8742	No	ns	0.7947
																	30 Min HS vs. 1 Hr HS	0.06206	-0.5283 to 0.6524	No	ns	>0.9999		Data summary
																	30 Min HS vs. 1 Hr HS and 1 Day Recovery	0.5469	-0.04347 to 1.137	No	ns	0.083		Number of columns (Column Factor)	5
																	1 Hr HS vs. 1 Hr HS and 1 Day Recovery	0.4848	-0.1055 to 1.075	No	ns	0.1646		Number of rows (Row Factor)	2
																								Number of values	30
1b
Basal	HS	HS + 24 hr rec	Mettl3 RNAi	Mettl3 RNAi HS		ANOVA summary							Tukey's multiple comparisons test	Mean Diff.	95.00% CI of diff.	Below threshold?	Summary	Adjusted P Value
0.0304167	0.0423876	0.0353181	0.00898312	0.00938937		F	62.5						Basal vs. HS	-0.009909	-0.01881 to -0.001006	Yes	*	0.0266	A-B
0.0332173	0.0464346	0.0347619	0.0136392	0.00936102		P value	<0.0001						Basal vs. HS + 24 hr rec	-0.00288	-0.01178 to 0.006022	No	ns	0.8424	A-C
0.0408777	0.0504361	0.041679	0.00699008	0.00977514		P value summary	****						Basal vs. Mettl3 RNAi	0.02633	0.01672 to 0.03595	Yes	****	<0.0001	A-D
0.040309	0.045197	0.0445834				Significant diff. among means (P < 0.05)?	Yes						Basal vs. Mettl3 RNAi HS	0.0267	0.01708 to 0.03631	Yes	****	<0.0001	A-E
						R squared	0.9506						HS vs. HS + 24 hr rec	0.007028	-0.001874 to 0.01593	No	ns	0.1538	B-C
													HS vs. Mettl3 RNAi	0.03624	0.02663 to 0.04586	Yes	****	<0.0001	B-D
						Brown-Forsythe test							HS vs. Mettl3 RNAi HS	0.03661	0.02699 to 0.04622	Yes	****	<0.0001	B-E
						F (DFn, DFd)	3.731 (4, 13)						HS + 24 hr rec vs. Mettl3 RNAi	0.02921	0.01960 to 0.03883	Yes	****	<0.0001	C-D
						P value	0.0311						HS + 24 hr rec vs. Mettl3 RNAi HS	0.02958	0.01996 to 0.03919	Yes	****	<0.0001	C-E
						P value summary	*						Mettl3 RNAi vs. Mettl3 RNAi HS	0.0003623	-0.009918 to 0.01064	No	ns	>0.9999	D-E
						Are SDs significantly different (P < 0.05)?	Yes
						Bartlett's test
						Bartlett's statistic (corrected)
						P value
						P value summary
						Are SDs significantly different (P < 0.05)?
						ANOVA table	SS	DF	MS	F (DFn, DFd)	P value
						Treatment (between columns)	0.003997	4	0.0009993	F (4, 13) = 62.50	P<0.0001
						Residual (within columns)	0.0002079	13	1.599e-05
						Total	0.004205	17
						Data summary
						Number of treatments (columns)	5
						Number of values (total)	18
1c
						ANOVA summary							Tukey's multiple comparisons test	Mean Diff.	95.00% CI of diff.	Below threshold?	Summary	Adjusted P Value
brain Basal	brain HS	brain Mettl3 RNAi				F	329						brain Basal vs. brain HS	-0.006827	-0.01317 to -0.0004809	Yes	*	0.0377	A-B
0.0477807	0.0578378	0.0059974				P value	<0.0001						brain Basal vs. brain Mettl3 RNAi	0.04215	0.03580 to 0.04850	Yes	****	<0.0001	A-C
0.0475253	0.0557515	0.00482465				P value summary	****						brain HS vs. brain Mettl3 RNAi	0.04898	0.04263 to 0.05532	Yes	****	<0.0001	B-C
0.0472991	0.049496	0.00533259				Significant diff. among means (P < 0.05)?	Yes
						R squared	0.991
						Brown-Forsythe test
						F (DFn, DFd)	1.842 (2, 6)
						P value	0.2379
						P value summary	ns
						Are SDs significantly different (P < 0.05)?	No
						Bartlett's test
						Bartlett's statistic (corrected)
						P value
						P value summary
						Are SDs significantly different (P < 0.05)?
						ANOVA table	SS	DF	MS	F (DFn, DFd)	P value
						Treatment (between columns)	0.004222	2	0.002111	F (2, 6) = 329.0	P<0.0001
						Residual (within columns)	3.85e-05	6	6.416e-06
						Total	0.00426	8
1d
								Two-way ANOVA	Ordinary						Šídák's multiple comparisons test	Mean Diff.	95.00% CI of diff.	Below threshold?	Summary
								Alpha	0.05
															Control (Whole Fly) - HS (Whole Fly)
								Source of Variation	% of total variation	P value	P value summary	Significant?			200 ng	0.006068	-0.1852 to 0.1973	No	ns
								Interaction	0.07324	0.791	ns	No			100 ng	0.03308	-0.1581 to 0.2243	No	ns
								Row Factor	91.97	<0.0001	****	Yes
								Column Factor	0.1539	0.7017	ns	No
								ANOVA table	SS	DF	MS	F (DFn, DFd)	P value
								Interaction	0.000547	1	0.000547	F (1, 8) = 0.07506	P=0.7910
								Row Factor	0.6869	1	0.6869	F (1, 8) = 94.25	P<0.0001
								Column Factor	0.001149	1	0.001149	F (1, 8) = 0.1577	P=0.7017
	Control (Whole Fly)			HS (Whole Fly)				Residual	0.0583	8	0.007288
200 ng	1	1	1	1.01662	1.03896	0.926219
100 ng	0.581504	0.600668	0.422839	0.54976	0.597784	0.358241
1e
	Brain PolyA+	Head PolyA+	Whole Fly PolyA+		Tukey's multiple comparisons test	Mean Diff.	95.00% CI of diff.	Below threshold?	Summary	Adjusted P Value
	0.0475253	0.0304167	0.0183		Brain PolyA+ vs. Head PolyA+	0.01034	0.0004048 to 0.02028	Yes	*	0.0404	A-B
	0.0472991	0.0342529	0.0167		Brain PolyA+ vs. Whole Fly PolyA+	0.02923	0.01812 to 0.04034	Yes	****	<0.0001	A-C
	0.0477807	0.0332173	0.0175		Head PolyA+ vs. Whole Fly PolyA+	0.01889	0.007775 to 0.03000	Yes	***	0.0009	B-C
	0.0596182	0.0548455	0.033089
	0.0564907	0.0566486	0.0300903
	0.0673546	0.0525995	0.0323507
	0.0558995	0.0408777
	0.0499713	0.0488697
	0.0531956	0.040309

## Sheet: Fig 2
2b
DaGal4>Control RNAi	DaGal4>mettl3 RNAi	DaGS>Control RNAi (RU)	DaGS>mettl3 RNAi (RU)	ElavGS>Control RNAi (RU)	ElavGS>mettl3 RNAi (RU)				Column H	DaGal4>mettl3 RNAi		Column B	DaGS>mettl3 RNAi (RU)		Column D	ElavGS>mettl3 RNAi (RU)
40	85	35	85	20	80				vs.	vs.		vs.	vs.		vs.	vs.
60	80	25	85	15	60				Column G	DaGal4>Control RNAi		Column A	DaGS>Control RNAi (RU)		Column C	ElavGS>Control RNAi (RU)
60	85	50	85	45	80
65	90	45	80	40	70				Unpaired t test			Unpaired t test			Unpaired t test
50	75	45	80	40	70				P value	0.0011		P value	<0.0001		P value	<0.0001
80	90	30	60	40	95				P value summary	**		P value summary	****		P value summary	****
70	80	45	90	15	80				Significantly different (P < 0.05)?	Yes		Significantly different (P < 0.05)?	Yes		Significantly different (P < 0.05)?	Yes
									One- or two-tailed P value?	Two-tailed		One- or two-tailed P value?	Two-tailed		One- or two-tailed P value?	Two-tailed
									t, df	t=4.264, df=12		t, df	t=8.122, df=12		t, df	t=6.969, df=12
2c
ElavGS>UAS-Control	ElavGS> UAS-Mettl3		Column B	ElavGS> UAS-Mettl3
90	0		vs.	vs.
85	5		Column A	ElavGS>UAS-Control
65	15
75	0		Unpaired t test
80	10		P value	<0.0001
80	0		P value summary	****
			Significantly different (P < 0.05)?	Yes
			One- or two-tailed P value?	Two-tailed
			t, df	t=17.00, df=10
2d
5905	+/Df	Cat/Df		Tukey's multiple comparisons test	Mean Diff.	95.00% CI of diff.	Below threshold?	Summary	Adjusted P Value			ANOVA summary
35	45	80		5905 vs. +/Df	-30.83	-43.86 to -17.80	Yes	****	<0.0001	A-B		F	55.13
35	70	80		5905 vs. Cat/Df	-54.33	-68.00 to -40.67	Yes	****	<0.0001	A-C		P value	<0.0001
20	45	85		+/Df vs. Cat/Df	-23.5	-37.17 to -9.835	Yes	**	0.0014	B-C		P value summary	****
35	65	80										Significant diff. among means (P < 0.05)?	Yes
15	65	80										R squared	0.8873
20	55
												Brown-Forsythe test
												F (DFn, DFd)	9.269 (2, 14)
												P value	0.0027
												P value summary	**
												Are SDs significantly different (P < 0.05)?	Yes
												Bartlett's test
												Bartlett's statistic (corrected)	7.061
												P value	0.0293
												P value summary	*
												Are SDs significantly different (P < 0.05)?	Yes
												ANOVA table	SS	DF	MS	F (DFn, DFd)	P value
												Treatment (between columns)	8197	2	4099	F (2, 14) = 55.13	P<0.0001
												Residual (within columns)	1041	14	74.35
												Total	9238	16

## Sheet: Fig 3
3b
	row.names	coverage.5'UTR	Condition			Means	5'UTR m6A coverage		Column B	HS		Column B	cntrl.ime4
1	2mit	3.63329	ctl			Ctl	2.61		vs.	vs.		vs.	vs.
2	5-HT1A	3.00994	ctl			HS	2.78		Column A	cntrl		Column A	cntrl
3	5-HT1B	2.06205	ctl			Ime4.Ctl	1.45
4	5-HT2A	3.97036	ctl			Ime4.HS	1.36		Paired t test			Paired t test
5	5-HT2B	1.78447	ctl						P value	<0.0001		P value	<0.0001
6	5-HT7	2.02408	ctl						P value summary	****		P value summary	****
7	ABCA	1.39766	ctl						Significantly different (P < 0.05)?	Yes		Significantly different (P < 0.05)?	Yes
8	ACC	2.18815	ctl						One- or two-tailed P value?	Two-tailed		One- or two-tailed P value?	Two-tailed
9	ADPS	0.838537	ctl						t, df	t=16.82, df=2079		t, df	t=55.38, df=2079
10	AGO1	1.47654	ctl						Number of pairs	2080		Number of pairs	2080
11	AP-1gamma	2.41894	ctl
12	ATP8A	1.19194	ctl
13	ATP8B	1.87376	ctl
14	Abl	6.03882	ctl						Column B	cntrl.ime4
15	Ac76E	3.67833	ctl						vs.	vs.
16	Ace	3.55254	ctl						Column A	hs.ime4
17	Ack	1.12418	ctl
18	Acox57D-p	1.10394	ctl						Paired t test
19	Acsl	1.72114	ctl						P value	<0.0001
20	Actn	2.68617	ctl						P value summary	****
21	Ada3	0.969315	ctl						Significantly different (P < 0.05)?	Yes
22	AdamTS-A	1.94289	ctl						One- or two-tailed P value?	Two-tailed
23	AdamTS-B	2.37069	ctl						t, df	t=15.57, df=2079
24	Adf1	3.5218	ctl						Number of pairs	2080
25	Adgf-C	4.11801	ctl
26	AdoR	1.20022	ctl
27	Ae2	1.14972	ctl
28	Afti	1.31203	ctl
29	Agpat2	1.34328	ctl
30	Agpat3	1.11227	ctl
31	Akt1	1.43377	ctl
32	Aldh-III	1.78879	ctl
33	Alk	3.35091	ctl
34	Alp12	1.34303	ctl
35	Amph	1.92675	ctl
36	Ank2	1.15744	ctl
37	Aplip1	2.07874	ctl
38	Argk	0.74357	ctl
39	Arp2	2.59841	ctl
40	Arv1	3.16583	ctl
41	Asap	6.68359	ctl
42	Asator	1.17956	ctl
43	AstA-R1	1.2272	ctl
44	AstA-R2	2.79368	ctl
45	AstC-R1	4.2451	ctl
46	AstC-R2	3.54353	ctl
47	Atet	1.27122	ctl
48	Atf3	3.5443	ctl
49	Atg1	5.67703	ctl
50	Atg13	6.52174	ctl
51	Atg18a	1.20326	ctl
52	Atg18b	3.47047	ctl
53	Atpalpha	2.08196	ctl
54	Awh	1.79316	ctl
55	Axud1	1.05953	ctl
56	B-H2	1.74229	ctl
57	B4	1.34547	ctl
58	BEAF-32	1.32813	ctl
59	BI-1	1.88878	ctl
60	Best1	4.00936	ctl
61	Best2	4.98151	ctl
62	Bgb	1.81919	ctl
63	BicD	2.15454	ctl
64	Bili	3.17773	ctl
65	Bin1	1.53126	ctl
66	BomBc1	0.564986	ctl
67	Boot	0.924903	ctl
68	Brf	2.39678	ctl
69	Bsg	6.0285	ctl
70	Btk29A	1.43789	ctl
71	Bx	3.1979	ctl
72	C15	2.36634	ctl
73	C1GalTA	1.82782	ctl
74	C3G	2.28387	ctl
75	CAP	1.704	ctl
76	CARPA	4.08963	ctl
77	CASK	2.50769	ctl
78	CBP	1.01003	ctl
79	CDase	1.57987	ctl
80	CG10011	5.61358	ctl
81	CG10077	1.20956	ctl
82	CG10082	3.48116	ctl
83	CG10089	0.605591	ctl
84	CG10132	3.48026	ctl
85	CG10211	0.717029	ctl
86	CG10257	1.32446	ctl
87	CG10283	2.58253	ctl
88	CG10348	2.97366	ctl
89	CG10365	4.80558	ctl
90	CG10383	2.85257	ctl
91	CG10384	4.74531	ctl
92	CG10395	0.489182	ctl
93	CG10465	1.39101	ctl
94	CG10479	1.77443	ctl
95	CG10508	2.39238	ctl
96	CG10543	4.10025	ctl
97	CG10555	1.93835	ctl
98	CG10660	2.67049	ctl
99	CG10702	2.6339	ctl
100	CG10713	1.39884	ctl
101	CG10737	1.18085	ctl
102	CG10738	0.652736	ctl
103	CG10804	1.04031	ctl
104	CG1090	2.06082	ctl
105	CG10916	0.852254	ctl
106	CG10939	2.6951	ctl
107	CG10947	3.07194	ctl
108	CG10960	2.40384	ctl
109	CG11000	1.89715	ctl
110	CG11030	2.27397	ctl
111	CG11085	2.39489	ctl
112	CG11099	4.16146	ctl
113	CG11122	2.57938	ctl
114	CG11180	1.3042	ctl
115	CG11294	3.19575	ctl
116	CG11319	2.44447	ctl
117	CG11357	2.51429	ctl
118	CG1136	2.45309	ctl
119	CG11367	3.46742	ctl
120	CG11380	1.18247	ctl
121	CG11454	0.796988	ctl
122	CG1146	2.82932	ctl
123	CG11486	4.34226	ctl
124	CG11537	3.48322	ctl
125	CG11594	2.48138	ctl
126	CG11658	3.25423	ctl
127	CG11737	0.97605	ctl
128	CG11768	2.86631	ctl
129	CG11791	1.13051	ctl
130	CG11873	2.76465	ctl
131	CG11883	1.95348	ctl
132	CG11891	1.03235	ctl
133	CG11970	1.49046	ctl
134	CG12004	1.6463	ctl
135	CG12025	1.6091	ctl
136	CG12075	2.35612	ctl
137	CG12099	1.5412	ctl
138	CG12123	0.972554	ctl
139	CG12290	3.15059	ctl
140	CG12341	1.33867	ctl
141	CG12344	2.32934	ctl
142	CG12391	4.60294	ctl
143	CG12402	2.92196	ctl
144	CG12502	2.89657	ctl
145	CG12512	3.01317	ctl
146	CG12531	3.48972	ctl
147	CG12541	4.85894	ctl
148	CG12594	2.49147	ctl
149	CG12605	3.83728	ctl
150	CG1275	0.638254	ctl
151	CG12912	2.30385	ctl
152	CG12991	2.11477	ctl
153	CG13001	2.90207	ctl
154	CG13003	1.86584	ctl
155	CG13004	2.68094	ctl
156	CG13012	1.70356	ctl
157	CG13024	4.69779	ctl
158	CG13054	1.00016	ctl
159	CG13085	1.46775	ctl
160	CG13124	2.0849	ctl
161	CG13252	3.73432	ctl
162	CG13272	2.22719	ctl
163	CG13293	2.80794	ctl
164	CG13300	3.21682	ctl
165	CG13366	1.9615	ctl
166	CG13375	1.34405	ctl
167	CG13377	1.82634	ctl
168	CG13384	0.690049	ctl
169	CG13501	2.12933	ctl
170	CG13532	1.61903	ctl
171	CG13579	2.30341	ctl
172	CG1358	2.84794	ctl
173	CG13594	2.79368	ctl
174	CG13643	0.888776	ctl
175	CG13685	2.71284	ctl
176	CG13698	2.5364	ctl
177	CG13707	1.67762	ctl
178	CG13739	3.65911	ctl
179	CG13743	3.89001	ctl
180	CG13784	5.12971	ctl
181	CG13796	1.93863	ctl
182	CG13856	1.92694	ctl
183	CG13868	2.21649	ctl
184	CG13893	4.21991	ctl
185	CG13894	1.28023	ctl
186	CG13907	2.933	ctl
187	CG13917	2.47044	ctl
188	CG13920	2.11205	ctl
189	CG13954	2.72113	ctl
190	CG13995	1.6445	ctl
191	CG14073	6.26509	ctl
192	CG14082	3.37443	ctl
193	CG14186	1.52573	ctl
194	CG14200	2.13702	ctl
195	CG14207	4.51057	ctl
196	CG14253	1.74552	ctl
197	CG14257	2.72578	ctl
198	CG14301	4.73189	ctl
199	CG14304	1.46747	ctl
200	CG14431	2.69422	ctl
201	CG14441	1.98292	ctl
202	CG14442	2.11773	ctl
203	CG14459	1.74931	ctl
204	CG14535	1.08426	ctl
205	CG14657	3.6684	ctl
206	CG14669	4.99374	ctl
207	CG14764	2.06644	ctl
208	CG14830	4.07032	ctl
209	CG14853	2.75112	ctl
210	CG14880	2.48915	ctl
211	CG14933	2.01103	ctl
212	CG14982	1.21798	ctl
213	CG14995	2.28921	ctl
214	CG15080	1.97186	ctl
215	CG15096	2.67525	ctl
216	CG15097	1.70242	ctl
217	CG15099	2.47195	ctl
218	CG15160	2.40705	ctl
219	CG15186	2.31004	ctl
220	CG15211	3.36933	ctl
221	CG15236	6.63574	ctl
222	CG15247	3.57856	ctl
223	CG15270	5.52152	ctl
224	CG15279	2.129	ctl
225	CG15309	1.58109	ctl
226	CG15365	2.19799	ctl
227	CG15414	0.915694	ctl
228	CG15431	1.9876	ctl
229	CG15465	3.84186	ctl
230	CG15506	1.21113	ctl
231	CG15522	2.04664	ctl
232	CG15544	2.20154	ctl
233	CG15546	0.765853	ctl
234	CG15611	2.51336	ctl
235	CG15628	3.11368	ctl
236	CG15629	1.66777	ctl
237	CG15706	1.33044	ctl
238	CG15765	4.46837	ctl
239	CG15803	2.47549	ctl
240	CG15890	1.51726	ctl
241	CG15908	0.433114	ctl
242	CG1637	0.654253	ctl
243	CG16711	2.30246	ctl
244	CG1673	3.81213	ctl
245	CG1677	1.49222	ctl
246	CG16779	4.0303	ctl
247	CG16791	2.02866	ctl
248	CG1688	2.91049	ctl
249	CG16952	1.83925	ctl
250	CG1698	2.92975	ctl
251	CG17075	2.42897	ctl
252	CG17111	3.64603	ctl
253	CG17124	4.11846	ctl
254	CG17193	1.38273	ctl
255	CG17270	3.66263	ctl
256	CG17278	1.84485	ctl
257	CG17321	3.9881	ctl
258	CG17343	0.850538	ctl
259	CG17364	3.10481	ctl
260	CG1737	1.77818	ctl
261	CG17378	2.9172	ctl
262	CG17486	0.495746	ctl
263	CG17549	3.72568	ctl
264	CG17646	3.07632	ctl
265	CG17698	0.496812	ctl
266	CG17716	3.54708	ctl
267	CG17724	1.73429	ctl
268	CG17768	0.87707	ctl
269	CG17786	0.909828	ctl
270	CG17816	3.31164	ctl
271	CG17834	5.13707	ctl
272	CG17839	4.12488	ctl
273	CG17883	1.41997	ctl
274	CG18135	1.84664	ctl
275	CG18262	1.33863	ctl
276	CG18265	1.22914	ctl
277	CG18302	3.98179	ctl
278	CG18304	2.6622	ctl
279	CG18507	1.73501	ctl
280	CG18549	1.29712	ctl
281	CG18622	0.61452	ctl
282	CG18659	1.04909	ctl
283	CG18766	1.48546	ctl
284	CG1907	2.71317	ctl
285	CG1910	2.60102	ctl
286	CG1927	2.89563	ctl
287	CG2211	0.92472	ctl
288	CG2225	0.964877	ctl
289	CG2246	3.07308	ctl
290	CG2258	1.86734	ctl
291	CG2269	0.941545	ctl
292	CG2736	1.03539	ctl
293	CG2747	1.95933	ctl
294	CG2765	1.68871	ctl
295	CG2818	1.04785	ctl
296	CG2841	3.27517	ctl
297	CG2865	4.6326	ctl
298	CG2991	2.17163	ctl
299	CG2993	3.95321	ctl
300	CG30015	2.01119	ctl
301	CG30022	2.01853	ctl
302	CG30089	3.23271	ctl
303	CG30116	2.79371	ctl
304	CG30158	1.22527	ctl
305	CG30159	0.447346	ctl
306	CG3036	0.534352	ctl
307	CG30377	2.38955	ctl
308	CG30419	7.41792	ctl
309	CG30456	1.40767	ctl
310	CG30460	2.32664	ctl
311	CG3078	2.46917	ctl
312	CG31100	1.46742	ctl
313	CG31121	4.43485	ctl
314	CG31140	3.30383	ctl
315	CG31145	1.679	ctl
316	CG31176	5.76919	ctl
317	CG31183	1.92977	ctl
318	CG31221	1.33199	ctl
319	CG31224	1.54513	ctl
320	CG31323	2.69347	ctl
321	CG31324	2.35558	ctl
322	CG31345	4.25437	ctl
323	CG31475	1.99355	ctl
324	CG31522	1.06593	ctl
325	CG31523	0.842311	ctl
326	CG31635	3.05125	ctl
327	CG3164	1.41063	ctl
328	CG31663	6.18805	ctl
329	CG31675	1.48343	ctl
330	CG31678	1.39402	ctl
331	CG3168	1.9962	ctl
332	CG31688	4.52999	ctl
333	CG31689	1.05907	ctl
334	CG31690	2.13946	ctl
335	CG31694	3.79234	ctl
336	CG31710	1.92703	ctl
337	CG31715	1.79096	ctl
338	CG31729	1.96662	ctl
339	CG31760	5.69381	ctl
340	CG31793	1.14602	ctl
341	CG31855	3.30648	ctl
342	CG31869	2.73773	ctl
343	CG31871	2.20886	ctl
344	CG31886	2.42725	ctl
345	CG3198	0.724719	ctl
346	CG31998	0.851964	ctl
347	CG32052	4.58214	ctl
348	CG32066	3.79022	ctl
349	CG32085	1.52221	ctl
350	CG32137	2.40991	ctl
351	CG32204	4.55712	ctl
352	CG32206	5.05401	ctl
353	CG32264	2.38818	ctl
354	CG32354	3.65075	ctl
355	CG32365	4.35516	ctl
356	CG32369	4.06908	ctl
357	CG32425	1.8293	ctl
358	CG32432	3.77522	ctl
359	CG32473	1.80842	ctl
360	CG32486	6.84193	ctl
361	CG32532	0.988725	ctl
362	CG32638	4.81612	ctl
363	CG32645	1.91163	ctl
364	CG32647	3.69428	ctl
365	CG32683	2.17901	ctl
366	CG32700	3.87708	ctl
367	CG32767	6.09726	ctl
368	CG3277	2.25006	ctl
369	CG32772	3.26077	ctl
370	CG32816	1.79049	ctl
371	CG32850	0.594419	ctl
372	CG32944	1.12941	ctl
373	CG33090	0.820012	ctl
374	CG33111	2.10986	ctl
375	CG33143	1.83608	ctl
376	CG33144	3.41471	ctl
377	CG33156	0.844242	ctl
378	CG33181	1.62376	ctl
379	CG33229	2.62113	ctl
380	CG3328	1.96876	ctl
381	CG33288	2.05587	ctl
382	CG33298	2.86465	ctl
383	CG33543	4.08864	ctl
384	CG33639	2.13569	ctl
385	CG33671	1.17222	ctl
386	CG33672	1.00446	ctl
387	CG3376	3.5773	ctl
388	CG33970	3.96938	ctl
389	CG33993	2.13638	ctl
390	CG33995	0.911262	ctl
391	CG34038	1.88672	ctl
392	CG34106	1.52758	ctl
393	CG34120	6.16974	ctl
394	CG34126	2.39426	ctl
395	CG34132	1.32567	ctl
396	CG34133	1.92683	ctl
397	CG34135	1.54489	ctl
398	CG34136	2.1724	ctl
399	CG34155	4.52978	ctl
400	CG34347	2.40974	ctl
401	CG34348	2.32578	ctl
402	CG34351	3.15095	ctl
403	CG34353	3.91585	ctl
404	CG34354	3.43481	ctl
405	CG34355	2.21167	ctl
406	CG34357	4.60884	ctl
407	CG34370	3.56129	ctl
408	CG34376	1.57205	ctl
409	CG34384	1.90145	ctl
410	CG34393	1.65677	ctl
411	CG34396	2.02705	ctl
412	CG34401	2.37837	ctl
413	CG34417	1.77982	ctl
414	CG3530	0.987782	ctl
415	CG3556	1.78133	ctl
416	CG3558	2.22067	ctl
417	CG3588	3.42331	ctl
418	CG3625	1.29578	ctl
419	CG3630	2.28359	ctl
420	CG3655	2.02629	ctl
421	CG3726	2.6116	ctl
422	CG3744	3.76848	ctl
423	CG3764	2.2845	ctl
424	CG3777	1.12144	ctl
425	CG3808	0.372104	ctl
426	CG3961	0.856659	ctl
427	CG40498	1.86355	ctl
428	CG4080	4.09268	ctl
429	CG4115	2.56932	ctl
430	CG41378	0.631936	ctl
431	CG41520	1.6943	ctl
432	CG4168	6.02978	ctl
433	CG4199	0.978684	ctl
434	CG42231	7.01416	ctl
435	CG42235	2.63897	ctl
436	CG42238	4.80557	ctl
437	CG42240	5.35177	ctl
438	CG42258	1.84931	ctl
439	CG42260	2.67508	ctl
440	CG42268	2.26259	ctl
441	CG42319	1.21037	ctl
442	CG42322	1.26744	ctl
443	CG42324	1.70477	ctl
444	CG42327	2.81903	ctl
445	CG42337	2.11349	ctl
446	CG42340	1.70498	ctl
447	CG42342	3.87409	ctl
448	CG4238	1.92604	ctl
449	CG42402	2.40076	ctl
450	CG42450	1.69267	ctl
451	CG42458	2.07466	ctl
452	CG42486	1.76616	ctl
453	CG42514	3.0988	ctl
454	CG42524	1.47704	ctl
455	CG42540	3.05482	ctl
456	CG42541	3.30881	ctl
457	CG42588	2.47775	ctl
458	CG42594	4.04587	ctl
459	CG42613	1.22486	ctl
460	CG42663	4.16767	ctl
461	CG42668	5.57632	ctl
462	CG42671	4.76998	ctl
463	CG42672	1.76963	ctl
464	CG42673	1.18904	ctl
465	CG42674	2.18673	ctl
466	CG42700	1.92832	ctl
467	CG42709	1.40664	ctl
468	CG42741	1.65025	ctl
469	CG42747	1.32349	ctl
470	CG42748	1.45954	ctl
471	CG42750	4.99783	ctl
472	CG42784	2.75033	ctl
473	CG42788	2.87407	ctl
474	CG42795	1.89476	ctl
475	CG42808	1.72059	ctl
476	CG42855	1.50501	ctl
477	CG4297	3.01613	ctl
478	CG43066	2.54975	ctl
479	CG43078	1.35233	ctl
480	CG43102	1.98951	ctl
481	CG43107	1.05634	ctl
482	CG4313	2.21175	ctl
483	CG4328	2.12627	ctl
484	CG43340	2.8008	ctl
485	CG43347	3.68676	ctl
486	CG43373	3.28366	ctl
487	CG43394	1.82781	ctl
488	CG4341	4.80631	ctl
489	CG43658	2.96139	ctl
490	CG43689	2.03476	ctl
491	CG43693	0.948596	ctl
492	CG43707	1.01277	ctl
493	CG43732	0.58683	ctl
494	CG43737	2.34199	ctl
495	CG4374	2.10995	ctl
496	CG43740	4.64443	ctl
497	CG43759	3.5396	ctl
498	CG43778	2.3272	ctl
499	CG43783	1.80313	ctl
500	CG43795	2.71956	ctl
501	CG43845	0.984151	ctl
502	CG43850	4.34341	ctl
503	CG43861	1.67793	ctl
504	CG43867	2.23	ctl
505	CG43897	1.86122	ctl
506	CG43902	4.27573	ctl
507	CG43954	2.07127	ctl
508	CG44000	2.36953	ctl
509	CG44001	1.96072	ctl
510	CG4404	2.69791	ctl
511	CG44085	2.36117	ctl
512	CG4409	1.4218	ctl
513	CG44098	1.40424	ctl
514	CG44153	2.70594	ctl
515	CG44195	3.34041	ctl
516	CG44247	4.08676	ctl
517	CG44422	3.70584	ctl
518	CG4462	1.32209	ctl
519	CG4467	1.79435	ctl
520	CG44837	3.26747	ctl
521	CG44838	2.96263	ctl
522	CG45002	2.27938	ctl
523	CG4502	2.50158	ctl
524	CG45049	3.40039	ctl
525	CG45050	2.03697	ctl
526	CG45071	1.795	ctl
527	CG45092	2.61603	ctl
528	CG45263	7.08367	ctl
529	CG4558	4.33539	ctl
530	CG4587	3.81203	ctl
531	CG4607	1.66385	ctl
532	CG46301	2.53756	ctl
533	CG46307	1.78337	ctl
534	CG46311	5.26191	ctl
535	CG46319	3.26092	ctl
536	CG46320	2.8421	ctl
537	CG46321	1.80597	ctl
538	CG46385	2.0486	ctl
539	CG46440	2.2587	ctl
540	CG4733	1.56262	ctl
541	CG4797	1.62543	ctl
542	CG4914	3.9511	ctl
543	CG4928	3.28534	ctl
544	CG4945	1.74733	ctl
545	CG4991	1.52879	ctl
546	CG5022	2.20521	ctl
547	CG5065	1.59019	ctl
548	CG5079	0.500287	ctl
549	CG5151	2.16128	ctl
550	CG5171	0.631832	ctl
551	CG5191	1.35185	ctl
552	CG5346	3.32586	ctl
553	CG5521	4.2021	ctl
554	CG5541	2.20151	ctl
555	CG5639	1.18412	ctl
556	CG5644	2.50232	ctl
557	CG5687	2.5066	ctl
558	CG5726	1.86053	ctl
559	CG5746	2.23547	ctl
560	CG5758	8.05978	ctl
561	CG5789	1.13549	ctl
562	CG5823	1.30309	ctl
563	CG5830	4.2094	ctl
564	CG5835	1.9774	ctl
565	CG5853	1.32162	ctl
566	CG5890	2.12995	ctl
567	CG5937	2.76979	ctl
568	CG5938	4.45272	ctl
569	CG5953	2.19148	ctl
570	CG5966	1.21454	ctl
571	CG6006	3.40234	ctl
572	CG6024	1.63817	ctl
573	CG6040	3.70777	ctl
574	CG6044	2.67945	ctl
575	CG6051	7.53331	ctl
576	CG6145	1.13232	ctl
577	CG6154	3.63242	ctl
578	CG6191	5.26097	ctl
579	CG6225	1.85408	ctl
580	CG6231	2.03195	ctl
581	CG6329	1.5844	ctl
582	CG6330	1.87984	ctl
583	CG6356	2.90687	ctl
584	CG6398	3.81803	ctl
585	CG6424	2.17987	ctl
586	CG6495	2.08816	ctl
587	CG6656	0.76943	ctl
588	CG6700	0.984946	ctl
589	CG6701	1.63673	ctl
590	CG6765	2.11957	ctl
591	CG6836	2.89581	ctl
592	CG6959	4.18495	ctl
593	CG6966	4.26303	ctl
594	CG7029	3.22603	ctl
595	CG7059	1.08561	ctl
596	CG7084	1.11577	ctl
597	CG7120	1.89256	ctl
598	CG7149	1.23001	ctl
599	CG7166	1.01143	ctl
600	CG7220	2.95659	ctl
601	CG7255	1.3628	ctl
602	CG7369	1.62183	ctl
603	CG7370	1.49757	ctl
604	CG7381	2.00258	ctl
605	CG7470	2.02985	ctl
606	CG7518	3.24471	ctl
607	CG7530	1.15951	ctl
608	CG7611	1.00783	ctl
609	CG7646	0.760357	ctl
610	CG7694	4.08008	ctl
611	CG7702	1.65439	ctl
612	CG7720	2.43757	ctl
613	CG7781	1.06667	ctl
614	CG7841	2.64662	ctl
615	CG7888	1.66867	ctl
616	CG7896	3.41466	ctl
617	CG7991	1.88614	ctl
618	CG8034	4.12508	ctl
619	CG8080	2.43783	ctl
620	CG8086	2.75339	ctl
621	CG8180	3.96901	ctl
622	CG8192	2.89474	ctl
623	CG8195	1.46496	ctl
624	CG8312	3.97903	ctl
625	CG8412	0.946495	ctl
626	CG8419	0.698241	ctl
627	CG8483	0.945894	ctl
628	CG8500	2.01677	ctl
629	CG8519	2.69829	ctl
630	CG8545	1.26784	ctl
631	CG8547	2.10712	ctl
632	CG8630	1.27333	ctl
633	CG8641	1.95732	ctl
634	CG8668	1.34807	ctl
635	CG8671	0.931085	ctl
636	CG8726	2.32898	ctl
637	CG8740	2.50634	ctl
638	CG8854	1.41102	ctl
639	CG8861	6.65476	ctl
640	CG8878	0.90918	ctl
641	CG8888	1.41985	ctl
642	CG8910	3.81128	ctl
643	CG8924	1.87165	ctl
644	CG8929	2.50162	ctl
645	CG8944	0.73099	ctl
646	CG9003	2.10297	ctl
647	CG9005	4.76459	ctl
648	CG9008	2.47585	ctl
649	CG9095	3.30855	ctl
650	CG9265	2.64035	ctl
651	CG9297	0.783902	ctl
652	CG9328	4.4312	ctl
653	CG9395	2.31449	ctl
654	CG9422	2.38284	ctl
655	CG9426	2.73778	ctl
656	CG9628	3.4462	ctl
657	CG9636	1.62409	ctl
658	CG9650	1.69636	ctl
659	CG9663	3.31067	ctl
660	CG9664	1.28233	ctl
661	CG9674	10.189	ctl
662	CG9747	1.84111	ctl
663	CG9801	1.57235	ctl
664	CG9812	1.49244	ctl
665	CG9813	0.906705	ctl
666	CG9932	4.97989	ctl
667	CG9967	1.43185	ctl
668	CHES-1-like	1.69955	ctl
669	CLIP-190	3.33735	ctl
670	CLS	1.38944	ctl
671	CNMaR	1.52517	ctl
672	COX7C	0.94471	ctl
673	CTPsyn	1.45704	ctl
674	Ca-Ma2d	2.2257	ctl
675	Ca-alpha1D	2.53297	ctl
676	Ca-alpha1T	4.64238	ctl
677	Ca-beta	1.92616	ctl
678	CaMKI	0.874692	ctl
679	Cad74A	1.82035	ctl
680	Cad86C	2.28447	ctl
681	Cad87A	3.56156	ctl
682	CadN	2.69447	ctl
683	CadN2	1.52581	ctl
684	Cadps	0.886326	ctl
685	Calx	1.66325	ctl
686	CanA1	4.56108	ctl
687	Cap-H2	1.69516	ctl
688	Ccdc85	3.00764	ctl
689	Ccn	4.0305	ctl
690	CdGAPr	1.35322	ctl
691	Cda5	0.714494	ctl
692	Cdc27	2.25809	ctl
693	Cdep	1.95618	ctl
694	Cdk4	0.934019	ctl
695	Cdk5alpha	1.18596	ctl
696	CenG1A	3.30607	ctl
697	Cerk	2.83045	ctl
698	Cf2	1.36853	ctl
699	ChAT	4.61887	ctl
700	ChT	0.956299	ctl
701	Chc	1.66779	ctl
702	Chd1	1.78111	ctl
703	CheB42c	4.38132	ctl
704	Cht7	1.87962	ctl
705	Cirl	1.79852	ctl
706	Cka	3.14054	ctl
707	ClC-a	1.42409	ctl
708	Clamp	0.851639	ctl
709	Clic	8.08803	ctl
710	Clk	1.64553	ctl
711	Cngl	2.83371	ctl
712	CoRest	1.4547	ctl
713	Con	3.84383	ctl
714	Coq4	1.05582	ctl
715	Cow	7.45713	ctl
716	Cp110	1.1168	ctl
717	Cp190	1.36767	ctl
718	Cpr76Bd	1.38991	ctl
719	Cpsf6	4.39791	ctl
720	Crag	2.36181	ctl
721	CrebA	4.11669	ctl
722	CrebB	2.46934	ctl
723	Crtc	6.20574	ctl
724	CrzR	2.8967	ctl
725	Cse1	0.636651	ctl
726	Csk	4.01709	ctl
727	CtBP	1.52215	ctl
728	CtsB1	1.01804	ctl
729	Cul3	1.04891	ctl
730	CycG	1.32876	ctl
731	CycT	1.48743	ctl
732	Cyp317a1	2.71867	ctl
733	Cyp4aa1	2.22098	ctl
734	Cyp6v1	1.95784	ctl
735	D	1.32005	ctl
736	DCP2	3.5582	ctl
737	DIP-beta	3.24338	ctl
738	DIP-delta	3.21032	ctl
739	DIP-epsilon	2.04413	ctl
740	DIP-eta	3.82949	ctl
741	DIP-gamma	2.03614	ctl
742	DIP-theta	1.69583	ctl
743	DIP-zeta	3.83622	ctl
744	DIP2	1.69254	ctl
745	DPCoAC	1.77679	ctl
746	Dab	3.91713	ctl
747	Dad	4.01064	ctl
748	Daxx	1.08471	ctl
749	Dbx	1.70248	ctl
750	Dd	5.533	ctl
751	Ddc	1.57641	ctl
752	Ddr	2.55669	ctl
753	Deaf1	3.43015	ctl
754	Dfd	3.65862	ctl
755	Dg	2.36618	ctl
756	Dgk	2.56814	ctl
757	Dh31	2.37264	ctl
758	Dh31-R	1.18618	ctl
759	Dh44-R1	2.23214	ctl
760	Dh44-R2	1.89078	ctl
761	Dhit	3.06629	ctl
762	Diap1	1.9342	ctl
763	Dif	1.54922	ctl
764	Dl	2.71005	ctl
765	Dll	4.22124	ctl
766	Dmtn	2.87281	ctl
767	DnaJ-1	3.21589	ctl
768	Dop1R1	1.29638	ctl
769	Dop1R2	2.6243	ctl
770	Dop2R	2.80122	ctl
771	DopEcR	3.44075	ctl
772	Dr	3.51067	ctl
773	Drak	2.85815	ctl
774	Dref	1.79236	ctl
775	Drep2	2.6587	ctl
776	Drgx	2.93036	ctl
777	Drip	2.93873	ctl
778	Drl-2	1.18413	ctl
779	Droj2	1.33571	ctl
780	Dscam1	5.17957	ctl
781	Dscam2	5.03916	ctl
782	Dscam4	2.83832	ctl
783	Dsor1	0.979907	ctl
784	Dsp1	2.45016	ctl
785	Duox	2.51288	ctl
786	Dyb	1.49211	ctl
787	Dyrk2	2.7742	ctl
788	Dyrk3	2.14043	ctl
789	Dys	1.47577	ctl
790	E(Pc)	2.09243	ctl
791	E23	2.59497	ctl
792	E2f1	2.97989	ctl
793	EDTP	3.68919	ctl
794	ELOVL	6.34046	ctl
795	ERR	2.08896	ctl
796	Eaat2	4.32249	ctl
797	Eaf	1.41185	ctl
798	EcR	2.00261	ctl
799	Ect4	2.66603	ctl
800	Edc3	4.06678	ctl
801	Efa6	5.60523	ctl
802	Efr	1.76217	ctl
803	Egfr	2.99437	ctl
804	Ehbp1	4.04476	ctl
805	Eip63E	3.13755	ctl
806	Eip63F-1	1.89005	ctl
807	Eip74EF	2.56888	ctl
808	Eip75B	2.78488	ctl
809	Eip78C	2.3947	ctl
810	Eip93F	2.66977	ctl
811	EloA	3.32361	ctl
812	Ent3	2.03792	ctl
813	Epac	1.47755	ctl
814	Eph	1.79433	ctl
815	Ets65A	2.73829	ctl
816	Evi5	3.40535	ctl
817	Exn	1.03116	ctl
818	FBXO11	3.12234	ctl
819	FER	1.47425	ctl
820	FMRFaR	1.93812	ctl
821	Fas2	8.46843	ctl
822	Fas3	5.7493	ctl
823	Fbl6	2.71243	ctl
824	Fbxl7	3.5546	ctl
825	Fer1	1.55739	ctl
826	Fer1HCH	1.31915	ctl
827	Fhos	1.37637	ctl
828	Fife	3.34534	ctl
829	Fili	3.05504	ctl
830	Fim	4.48932	ctl
831	Flo2	2.07728	ctl
832	Frl	3.87992	ctl
833	Frq1	3.19299	ctl
834	FucTA	2.8077	ctl
835	Fur1	4.13168	ctl
836	G9a	3.54707	ctl
837	GABA-B-R1	3.9846	ctl
838	GABA-B-R3	2.88552	ctl
839	GATAd	1.31786	ctl
840	GC	1.91445	ctl
841	GEFmeso	2.13135	ctl
842	GLS	2.01352	ctl
843	GLaz	2.89549	ctl
844	GV1	2.61544	ctl
845	Gad1	1.31939	ctl
846	Gagr	1.12859	ctl
847	Galphai	6.6274	ctl
848	Galphao	3.73794	ctl
849	Galphaq	3.24127	ctl
850	Gbeta13F	1.92418	ctl
851	Gbeta76C	1.53106	ctl
852	Gbp3	0.355605	ctl
853	Gbs-70E	2.10654	ctl
854	Gbs-76A	2.58202	ctl
855	Gdap1	2.19831	ctl
856	Gdap2	2.75555	ctl
857	Gfrl	3.3132	ctl
858	Ggamma30A	1.50565	ctl
859	GlcAT-P	2.62949	ctl
860	GlcAT-S	1.88125	ctl
861	Gld	3.01	ctl
862	GluClalpha	4.52786	ctl
863	GluRIA	4.49791	ctl
864	GluRIB	4.52416	ctl
865	Glut1	1.89633	ctl
866	Glut4EF	5.70526	ctl
867	GlyT	4.02612	ctl
868	Gnpnat	1.08777	ctl
869	Gpo1	1.02614	ctl
870	Gprk1	1.4702	ctl
871	Gprk2	4.06829	ctl
872	GramD1B	2.56522	ctl
873	Grd	1.93033	ctl
874	Grip	0.984584	ctl
875	GstZ2	2.06462	ctl
876	Gug	5.57785	ctl
877	Gyc88E	1.97757	ctl
878	Gycbeta100B	6.63822	ctl
879	H	2.36863	ctl
880	HDAC4	3.24672	ctl
881	HDAC6	2.35453	ctl
882	Haspin	1.37461	ctl
883	Hel89B	3.88932	ctl
884	Herp	1.38687	ctl
885	Hers	2.76367	ctl
886	Hex-C	1.28505	ctl
887	Hk	1.83873	ctl
888	Hmgcr	4.30748	ctl
889	Hmt4-20	1.86161	ctl
890	Hnf4	4.05481	ctl
891	Hpd	0.873821	ctl
892	Hph	2.37656	ctl
893	Hr3	2.2299	ctl
894	Hr38	1.8564	ctl
895	Hr39	3.98712	ctl
896	Hr4	1.10263	ctl
897	Hs3st-A	3.2611	ctl
898	Hs6st	5.5879	ctl
899	Hsc70-3	2.01148	ctl
900	Hsc70Cb	3.38689	ctl
901	Hsp68	1.13391	ctl
902	IP3K1	3.63673	ctl
903	IP3K2	1.75755	ctl
904	IRSp53	3.1107	ctl
905	ITP	1.37247	ctl
906	Ih	3.57472	ctl
907	Ilp6	3.43636	ctl
908	Imp	1.22994	ctl
909	InR	3.05116	ctl
910	IntS6	3.10589	ctl
911	Invadolysin	6.71416	ctl
912	Ire1	3.02588	ctl
913	Irk1	0.952385	ctl
914	Irk2	1.052	ctl
915	JIL-1	4.20523	ctl
916	Jarid2	2.61019	ctl
917	KCNQ	4.08635	ctl
918	KaiR1D	1.18425	ctl
919	Kank	2.05337	ctl
920	Kap3	1.78271	ctl
921	Karybeta3	0.903097	ctl
922	Kdm4B	2.47898	ctl
923	Klp98A	5.36205	ctl
924	Kr-h1	3.45624	ctl
925	KrT95D	3.1106	ctl
926	Ktl	0.836379	ctl
927	LIMK1	1.7427	ctl
928	LManII	1.79795	ctl
929	LPCAT	4.26322	ctl
930	LRP1	4.20982	ctl
931	LRR	2.52379	ctl
932	LSm-4	0.834914	ctl
933	LUBEL	1.00837	ctl
934	Lac	1.06269	ctl
935	LanA	1.87091	ctl
936	LanB1	2.57174	ctl
937	Lap1	1.81408	ctl
938	Lapsyn	1.51105	ctl
939	Lar	3.51048	ctl
940	Larp4B	1.77144	ctl
941	Lasp	4.14966	ctl
942	Leash	2.93127	ctl
943	Lim1	2.44605	ctl
944	Lim3	1.68988	ctl
945	Liprin-gamma	4.1315	ctl
946	Lmpt	2.25309	ctl
947	Lmx1a	2.74305	ctl
948	Lnk	4.6163	ctl
949	LpR1	1.9491	ctl
950	LpR2	1.58512	ctl
951	Lpin	3.05235	ctl
952	Lrch	2.41699	ctl
953	MCU	1.94402	ctl
954	MED6	0.872087	ctl
955	MESK2	4.45241	ctl
956	MESR3	6.47797	ctl
957	MESR4	1.74701	ctl
958	MICU1	1.861	ctl
959	MICU3	1.21731	ctl
960	MTA1-like	2.87536	ctl
961	MTF-1	1.03805	ctl
962	MYPT-75D	3.79157	ctl
963	Mad	1.83958	ctl
964	Maf1	0.612594	ctl
965	Magi	1.97551	ctl
966	Map205	5.00795	ctl
967	Mbs	4.61264	ctl
968	Mco1	1.23656	ctl
969	Mct1	3.14334	ctl
970	Mctp	1.33184	ctl
971	Med	2.48364	ctl
972	Mef2	2.19202	ctl
973	Mekk1	2.24482	ctl
974	Meltrin	3.45842	ctl
975	Met	5.37963	ctl
976	Mgat2	5.02241	ctl
977	Mhcl	3.07547	ctl
978	Mi-2	3.2355	ctl
979	Mical	2.04503	ctl
980	Mid1	1.71522	ctl
981	Mkp3	6.3812	ctl
982	Mmp1	2.08214	ctl
983	Mmp2	2.68309	ctl
984	Mnt	2.84558	ctl
985	Mob2	2.55948	ctl
986	Moe	2.50714	ctl
987	Mondo	2.6545	ctl
988	Mp	2.2603	ctl
989	Mrp4	2.43438	ctl
990	MsR2	1.24157	ctl
991	Msp300	1.2151	ctl
992	Mtl	1.5043	ctl
993	Mtpalpha	1.56931	ctl
994	Mvb12	0.809043	ctl
995	Myb	1.59754	ctl
996	Myc	2.63088	ctl
997	Myd88	4.12979	ctl
998	Myo31DF	1.34566	ctl
999	N	4.84372	ctl
1000	ND-15	0.805001	ctl
1001	NK7.1	3.1756	ctl
1002	NKCC	2.20913	ctl
1003	NPFR	2.5178	ctl
1004	NTPase	0.970589	ctl
1005	NaCP60E	2.86241	ctl
1006	Naa30A	2.43592	ctl
1007	Nak	5.68522	ctl
1008	Naprt	2.27976	ctl
1009	Ncc69	2.06371	ctl
1010	Nckx30C	2.15414	ctl
1011	Ncoa6	3.91844	ctl
1012	Ndae1	1.5047	ctl
1013	Ndg	2.01413	ctl
1014	Nedd4	2.22652	ctl
1015	Nelf-A	2.45292	ctl
1016	Nep1	1.31113	ctl
1017	Nep3	2.85833	ctl
1018	NetB	3.60505	ctl
1019	Neto	3.00424	ctl
1020	NfI	0.461852	ctl
1021	Nhe2	2.77327	ctl
1022	NijA	2.1808	ctl
1023	NijC	1.73635	ctl
1024	Nlg1	2.97854	ctl
1025	Nlg3	3.96171	ctl
1026	Nlg4	5.49669	ctl
1027	Nmdmc	1.14288	ctl
1028	Nna1	2.69538	ctl
1029	Nop17l	3.04169	ctl
1030	Nos	2.15728	ctl
1031	Nost	2.70867	ctl
1032	Not1	1.04231	ctl
1033	Nrg	2.64648	ctl
1034	Nrt	2.11263	ctl
1035	Nrx-1	3.39436	ctl
1036	Ntan1	1.76288	ctl
1037	Nuak1	3.75288	ctl
1038	Nup153	3.10331	ctl
1039	Oamb	2.5242	ctl
1040	Oatp30B	3.48279	ctl
1041	Oatp74D	2.52059	ctl
1042	Oct-TyrR	3.00773	ctl
1043	Octalpha2R	2.16476	ctl
1044	Octbeta2R	2.34308	ctl
1045	Octbeta3R	3.69784	ctl
1046	Oda	1.74927	ctl
1047	Optix	4.44286	ctl
1048	Ork1	1.22995	ctl
1049	OtopLa	5.19942	ctl
1050	OtopLc	3.4608	ctl
1051	P58IPK	3.50082	ctl
1052	PAPLA1	0.664261	ctl
1053	PCB	2.49655	ctl
1054	PGAP5	0.810773	ctl
1055	PGRP-LA	1.07586	ctl
1056	PGRP-LB	1.88962	ctl
1057	PH4alphaEFB	5.27928	ctl
1058	PMCA	0.824894	ctl
1059	POLDIP2	1.45173	ctl
1060	PPP1R15	2.46749	ctl
1061	PRAS40	6.29085	ctl
1062	PRL-1	1.62268	ctl
1063	PTP-ER	2.20949	ctl
1064	PVRAP	1.82423	ctl
1065	Pabp2	2.31101	ctl
1066	Pak	3.75298	ctl
1067	Pak3	2.69952	ctl
1068	Pax	2.35663	ctl
1069	Pcf11	0.721642	ctl
1070	Pcl	2.24164	ctl
1071	Pdcd4	2.47834	ctl
1072	Pde11	3.73311	ctl
1073	Pde1c	3.60687	ctl
1074	Pde6	3.50174	ctl
1075	Pde9	2.8032	ctl
1076	Pdk1	1.61755	ctl
1077	Pdp1	4.86548	ctl
1078	Pect	1.14081	ctl
1079	Pepck1	1.67597	ctl
1080	Pex10	1.39065	ctl
1081	Pfk	3.21518	ctl
1082	Pgant2	3.54618	ctl
1083	Pgant9	2.06361	ctl
1084	Pgi	1.54644	ctl
1085	Pi3K21B	1.56011	ctl
1086	Pi3K68D	1.70962	ctl
1087	Picot	1.89701	ctl
1088	Piezo	1.53849	ctl
1089	Pif1A	2.92759	ctl
1090	Pif1B	2.48079	ctl
1091	Pino	1.4143	ctl
1092	Pits	4.84647	ctl
1093	Pitslre	1.64586	ctl
1094	Pka-C1	1.9956	ctl
1095	Pka-C3	3.43492	ctl
1096	Pka-R1	1.98391	ctl
1097	Pka-R2	3.01828	ctl
1098	Pkc53E	6.07424	ctl
1099	Pkc98E	2.06521	ctl
1100	Pkcdelta	1.37265	ctl
1101	Pkn	3.85385	ctl
1102	Plc21C	2.41306	ctl
1103	PlexA	1.73499	ctl
1104	PlexB	2.78766	ctl
1105	Pli	4.31654	ctl
1106	Plod	1.3114	ctl
1107	Plp	1.05196	ctl
1108	Pmp70	2.22716	ctl
1109	Pop2	1.76917	ctl
1110	Pp2A-29B	2.18817	ctl
1111	Pp2C1	1.76507	ctl
1112	Ppa	4.34388	ctl
1113	Ppcs	1.75518	ctl
1114	Ppn	3.47812	ctl
1115	Prestin	3.05073	ctl
1116	Proc-R	3.16389	ctl
1117	Prosap	5.61101	ctl
1118	Psc	2.19894	ctl
1119	Psi	1.93615	ctl
1120	Pten	1.96335	ctl
1121	Ptip	3.04826	ctl
1122	Ptp10D	4.88473	ctl
1123	Ptp4E	5.32183	ctl
1124	Ptp99A	4.44116	ctl
1125	Ptpmeg	1.10019	ctl
1126	Ptpmeg2	1.39116	ctl
1127	Pura	2.30356	ctl
1128	Pus7	1.03894	ctl
1129	Pvf2	2.76574	ctl
1130	Pvf3	5.90198	ctl
1131	Pvr	2.22564	ctl
1132	Pxn	4.04099	ctl
1133	RASSF8	4.51418	ctl
1134	REPTOR	2.08201	ctl
1135	RIC-3	3.8082	ctl
1136	RN-tre	2.08078	ctl
1137	Rab1	1.25308	ctl
1138	Rab11	0.783774	ctl
1139	Rab26	2.1595	ctl
1140	Rab3	2.27889	ctl
1141	Rac2	4.05884	ctl
1142	Rap2l	1.52113	ctl
1143	RapGAP1	3.55437	ctl
1144	RasGAP1	1.84443	ctl
1145	Rbcn-3A	1.12986	ctl
1146	Rbcn-3B	2.1251	ctl
1147	Rbfox1	6.2883	ctl
1148	Rbp	1.7669	ctl
1149	Rbp6	4.15577	ctl
1150	Rcd2	4.14479	ctl
1151	Rchy1	1.58446	ctl
1152	Rdh	1.4494	ctl
1153	Rdl	2.59407	ctl
1154	Reck	2.01725	ctl
1155	Ref1	1.12642	ctl
1156	Reg-5	1.36017	ctl
1157	Reph	2.53806	ctl
1158	Rga	3.60761	ctl
1159	Rgk1	1.43024	ctl
1160	Rgk2	3.2619	ctl
1161	Rgk3	1.59426	ctl
1162	Rgl	2.26607	ctl
1163	Rh50	1.13843	ctl
1164	Rh7	1.71502	ctl
1165	Rho1	1.25574	ctl
1166	RhoBTB	1.67498	ctl
1167	RhoGAP100F	1.73033	ctl
1168	RhoGAP15B	4.28784	ctl
1169	RhoGAP18B	2.00189	ctl
1170	RhoGAP19D	1.35921	ctl
1171	RhoGAP71E	3.94809	ctl
1172	RhoGAP93B	6.73011	ctl
1173	RhoGAPp190	1.75853	ctl
1174	RhoGEF2	1.97247	ctl
1175	RhoGEF3	1.89096	ctl
1176	RhoGEF64C	2.40493	ctl
1177	Rim	2.64184	ctl
1178	Rim2	2.93933	ctl
1179	RluA-1	2.88138	ctl
1180	Rm62	2.55245	ctl
1181	Rok	1.64148	ctl
1182	Root	1.28147	ctl
1183	RpS19a	0.846356	ctl
1184	Rpn9	2.16679	ctl
1185	RtGEF	1.95902	ctl
1186	Rtnl1	1.38817	ctl
1187	RunxA	1.68974	ctl
1188	S	3.8851	ctl
1189	S6k	5.07917	ctl
1190	SCAP	3.18525	ctl
1191	SCCRO3	1.91532	ctl
1192	SCaMC	2.58304	ctl
1193	SERCA	0.51004	ctl
1194	SIFaR	0.927625	ctl
1195	SK	3.02479	ctl
1196	SKIP	2.79574	ctl
1197	SLC5A11	1.25575	ctl
1198	SLO2	2.53805	ctl
1199	SNF4Agamma	2.92687	ctl
1200	SP1173	1.6512	ctl
1201	SP2353	2.34666	ctl
1202	SPR	2.82851	ctl
1203	SPoCk	1.4432	ctl
1204	SREBP	4.52452	ctl
1205	SRm160	2.4132	ctl
1206	Saf-B	2.10228	ctl
1207	Samuel	3.2507	ctl
1208	Sap47	6.01605	ctl
1209	Sar1	1.24391	ctl
1210	Scgdelta	1.97571	ctl
1211	Sclp	2.21591	ctl
1212	Scm	2.14118	ctl
1213	Scr	2.49555	ctl
1214	Sdc	1.6728	ctl
1215	Sec61alpha	0.877812	ctl
1216	SelR	1.26147	ctl
1217	Sema1a	3.98632	ctl
1218	Sema1b	1.14147	ctl
1219	Sema2a	3.43718	ctl
1220	Sema2b	5.18126	ctl
1221	Sema5c	1.6686	ctl
1222	Ser	1.46714	ctl
1223	Set1	0.222139	ctl
1224	Sfxn2	4.74217	ctl
1225	Sh	2.63452	ctl
1226	Shab	3.5425	ctl
1227	Shal	3.05133	ctl
1228	Shaw	1.41975	ctl
1229	Shawl	5.03477	ctl
1230	Shrm	2.53404	ctl
1231	SiaT	1.28753	ctl
1232	Sidpn	1.58904	ctl
1233	Sik3	5.08138	ctl
1234	Sin3A	1.87759	ctl
1235	Sirup	3.14072	ctl
1236	Sk1	2.47812	ctl
1237	Slc45-1	2.99826	ctl
1238	Slik	2.17796	ctl
1239	Sln	1.22572	ctl
1240	Slob	2.01351	ctl
1241	SmD3	2.09804	ctl
1242	Smox	2.2441	ctl
1243	Smr	2.95493	ctl
1244	Smurf	4.90099	ctl
1245	SmydA-9	1.21408	ctl
1246	Snmp2	1.24198	ctl
1247	Snoo	3.04599	ctl
1248	Snp	3.23152	ctl
1249	Snx17	0.583449	ctl
1250	Snx27	5.33286	ctl
1251	Sobp	1.03147	ctl
1252	Socs36E	3.40768	ctl
1253	Sox102F	2.3992	ctl
1254	Sox14	3.16292	ctl
1255	Sox21b	3.74371	ctl
1256	SoxN	2.94378	ctl
1257	Sp1	2.66229	ctl
1258	Spec2	2.94483	ctl
1259	Spn31A	1.51491	ctl
1260	Spn77Ba	2.9323	ctl
1261	SppL	3.34928	ctl
1262	Spred	4.38207	ctl
1263	Src42A	2.08643	ctl
1264	Src64B	1.4683	ctl
1265	Srpk79D	1.24655	ctl
1266	Ssdp	3.38289	ctl
1267	Stacl	2.0266	ctl
1268	Stat92E	2.45803	ctl
1269	Stlk	2.96283	ctl
1270	Strn-Mlck	1.04027	ctl
1271	Su(H)	4.43301	ctl
1272	Su(Tpl)	3.1394	ctl
1273	Su(var)2-10	1.16006	ctl
1274	Su(var)205	1.36675	ctl
1275	Su(z)12	3.53668	ctl
1276	Su(z)2	4.00941	ctl
1277	Sugb	1.61824	ctl
1278	Sulf1	2.51947	ctl
1279	Sur-8	3.09668	ctl
1280	Svil	1.36138	ctl
1281	Swip-1	3.47104	ctl
1282	Sxl	0.840745	ctl
1283	Syn1	2.23145	ctl
1284	Syn2	2.92509	ctl
1285	Syngr	3.0183	ctl
1286	Syp	2.70755	ctl
1287	Syt7	0.782689	ctl
1288	Sytbeta	2.78488	ctl
1289	Syx1A	5.59815	ctl
1290	Syx4	1.33316	ctl
1291	Syx6	2.52004	ctl
1292	T48	5.03889	ctl
1293	TBPH	1.06522	ctl
1294	TM4SF	1.33743	ctl
1295	Tab2	4.58585	ctl
1296	Tak1	2.28061	ctl
1297	Tango5	1.70351	ctl
1298	Tao	3.14013	ctl
1299	Task6	2.5957	ctl
1300	Task7	1.18166	ctl
1301	Tat	1.91535	ctl
1302	Tbh	1.93118	ctl
1303	Tdc1	5.12276	ctl
1304	Teh1	4.142	ctl
1305	Teh2	2.4069	ctl
1306	Ten-a	3.27985	ctl
1307	Tep3	1.0962	ctl
1308	Tet	2.55168	ctl
1309	TfAP-2	2.6934	ctl
1310	Thd1	1.06858	ctl
1311	ThrRS	1.91766	ctl
1312	Tie	4.00572	ctl
1313	Tif-IA	0.788449	ctl
1314	Tip60	1.59273	ctl
1315	Tis11	2.56137	ctl
1316	TkR86C	1.45843	ctl
1317	TkR99D	2.85285	ctl
1318	Tl	5.70091	ctl
1319	Tlk	2.60619	ctl
1320	Tm1	2.20713	ctl
1321	Tnks	1.60031	ctl
1322	Tob	2.57233	ctl
1323	Toll-6	3.60387	ctl
1324	Toll-7	5.51266	ctl
1325	Tollo	2.78363	ctl
1326	Tomosyn	1.6086	ctl
1327	Top1	3.77279	ctl
1328	Tpr2	3.4966	ctl
1329	Tpst	3.55846	ctl
1330	Traf4	1.60918	ctl
1331	Treh	2.1654	ctl
1332	Trf2	1.90158	ctl
1333	Trim9	5.35118	ctl
1334	TrissinR	3.05602	ctl
1335	Trl	1.24613	ctl
1336	Trpm	2.08941	ctl
1337	Tsp	1.47658	ctl
1338	Tsp66E	0.759273	ctl
1339	Tsp96F	1.14572	ctl
1340	Ttd14	1.56893	ctl
1341	Tusp	1.82585	ctl
1342	TyrR	1.68443	ctl
1343	UBL3	1.03437	ctl
1344	UGP	1.03901	ctl
1345	Ubr3	3.19473	ctl
1346	Ugt50B3	1.49348	ctl
1347	Unc-115a	3.36812	ctl
1348	Unc-115b	0.831257	ctl
1349	Unc-76	1.99404	ctl
1350	Unc-89	1.02497	ctl
1351	Unr	5.03745	ctl
1352	Usp1	1.31695	ctl
1353	Usp12-46	3.16298	ctl
1354	Usp15-31	4.0571	ctl
1355	Usp2	0.993815	ctl
1356	Usp32	2.07491	ctl
1357	Usp7	1.29893	ctl
1358	VAChT	2.83121	ctl
1359	VGlut	1.23136	ctl
1360	Vap33	3.31807	ctl
1361	Vha100-2	0.789853	ctl
1362	Vha16-1	0.804816	ctl
1363	Vmat	1.56452	ctl
1364	Vrp1	2.46824	ctl
1365	Vsx1	3.08961	ctl
1366	WASp	5.3419	ctl
1367	Wdr62	4.03207	ctl
1368	Wnt4	1.50077	ctl
1369	Wnt5	1.10395	ctl
1370	Wnt6	1.32773	ctl
1371	X11Lbeta	2.66972	ctl
1372	Xrp1	2.49475	ctl
1373	Xxylt	1.72371	ctl
1374	Yeti	2.47802	ctl
1375	Ythdc1	1.71905	ctl
1376	Ythdf	1.7796	ctl
1377	Zasp52	2.0982	ctl
1378	Zdhhc8	4.09947	ctl
1379	Zip71B	2.98827	ctl
1380	Zip89B	2.40013	ctl
1381	Ziz	3.69414	ctl
1382	ZnT41F	1.6472	ctl
1383	a	2.89552	ctl
1384	aPKC	2.21044	ctl
1385	ab	2.65242	ctl
1386	acj6	2.253	ctl
1387	akirin	3.24703	ctl
1388	alc	3.01261	ctl
1389	alpha-Est8	1.59423	ctl
1390	alpha-Est9	3.5493	ctl
1391	alpha-Man-IIb	3.39132	ctl
1392	alpha-Man-Ia	3.81006	ctl
1393	alphaTub84D	1.58292	ctl
1394	alt	1.14075	ctl
1395	amn	3.99582	ctl
1396	ana	2.85488	ctl
1397	anchor	1.94615	ctl
1398	anne	0.971468	ctl
1399	aop	4.41535	ctl
1400	aos	4.534	ctl
1401	ap	1.49919	ctl
1402	app	2.14551	ctl
1403	apt	1.63551	ctl
1404	aqz	3.75984	ctl
1405	ara	2.44348	ctl
1406	aralar1	2.08229	ctl
1407	ari-2	2.66504	ctl
1408	arr	1.5248	ctl
1409	axo	1.75946	ctl
1410	bab2	5.22592	ctl
1411	babo	2.15432	ctl
1412	babos	3.43996	ctl
1413	bark	1.19137	ctl
1414	baz	1.99323	ctl
1415	bbg	1.61548	ctl
1416	bchs	1.7249	ctl
1417	bdg	1.97647	ctl
1418	bdl	6.42438	ctl
1419	be	2.51568	ctl
1420	beat-IIIa	3.85321	ctl
1421	beat-IIIb	3.34149	ctl
1422	beat-IIIc	7.04604	ctl
1423	beat-IIa	8.74042	ctl
1424	beat-IIb	2.84161	ctl
1425	beat-IV	1.67836	ctl
1426	beat-Ia	6.36397	ctl
1427	beat-Ib	3.41467	ctl
1428	beat-Ic	3.56761	ctl
1429	beat-VI	5.24798	ctl
1430	beat-VII	3.66986	ctl
1431	beat-Va	3.09696	ctl
1432	beat-Vb	1.31003	ctl
1433	beat-Vc	1.80898	ctl
1434	bel	2.22984	ctl
1435	beta-Spec	1.16204	ctl
1436	betaTub97EF	5.11175	ctl
1437	bi	3.61802	ctl
1438	bin3	4.65658	ctl
1439	blow	3.99663	ctl
1440	bma	1.92649	ctl
1441	bmm	1.82573	ctl
1442	bnl	2.06009	ctl
1443	bol	1.73429	ctl
1444	bon	4.25522	ctl
1445	bowl	3.68619	ctl
1446	br	1.6827	ctl
1447	brat	1.35379	ctl
1448	brk	2.22798	ctl
1449	brp	2.55477	ctl
1450	bru1	1.84996	ctl
1451	bru2	1.86086	ctl
1452	bru3	3.89656	ctl
1453	bs	1.67512	ctl
1454	btsz	1.70366	ctl
1455	bun	3.68002	ctl
1456	cac	1.66515	ctl
1457	cact	5.44312	ctl
1458	caps	2.66866	ctl
1459	capu	2.09251	ctl
1460	cav	1.68351	ctl
1461	cbt	5.76651	ctl
1462	cdc14	2.68457	ctl
1463	cdi	4.04491	ctl
1464	ced-6	2.86671	ctl
1465	cert	1.65405	ctl
1466	cg	2.67675	ctl
1467	chas	2.66522	ctl
1468	chb	2.2054	ctl
1469	cher	1.39796	ctl
1470	chif	2.43259	ctl
1471	chinmo	3.57778	ctl
1472	chk	2.59801	ctl
1473	chn	2.0222	ctl
1474	chp	1.9907	ctl
1475	ci	0.81859	ctl
1476	cic	2.58965	ctl
1477	cindr	3.21685	ctl
1478	ckn	3.20534	ctl
1479	clu	2.32088	ctl
1480	cnc	2.12051	ctl
1481	cnn	2.4148	ctl
1482	cno	2.12308	ctl
1483	comm	3.22777	ctl
1484	comm3	3.79601	ctl
1485	conv	1.62271	ctl
1486	cora	3.9302	ctl
1487	corn	3.86007	ctl
1488	corto	4.93192	ctl
1489	cpo	4.09074	ctl
1490	cpx	3.01657	ctl
1491	crb	4.54128	ctl
1492	crc	0.775125	ctl
1493	crol	1.03094	ctl
1494	crp	5.18317	ctl
1495	csw	1.45664	ctl
1496	ct	4.28391	ctl
1497	cta	4.69652	ctl
1498	ctp	0.822928	ctl
1499	cu	0.718713	ctl
1500	cv	1.72746	ctl
1501	cv-2	2.48181	ctl
1502	cv-c	2.53402	ctl
1503	cv-d	2.03911	ctl
1504	cwo	2.57587	ctl
1505	cysu	2.80051	ctl
1506	d	1.38143	ctl
1507	da	2.56843	ctl
1508	dac	5.15306	ctl
1509	dally	6.75206	ctl
1510	dan	1.49363	ctl
1511	dap	1.65913	ctl
1512	dar1	2.6744	ctl
1513	dati	1.349	ctl
1514	daw	1.60874	ctl
1515	dbr	1.74296	ctl
1516	dco	2.09642	ctl
1517	disco	2.80076	ctl
1518	disco-r	6.38593	ctl
1519	dl	1.23953	ctl
1520	dlg1	3.317	ctl
1521	dlp	2.78492	ctl
1522	dmpd	1.57367	ctl
1523	dnc	1.97304	ctl
1524	dnr1	3.65424	ctl
1525	dnt	2.15864	ctl
1526	dock	1.37395	ctl
1527	dop	0.891204	ctl
1528	dpp	2.30345	ctl
1529	dpr1	6.01052	ctl
1530	dpr10	6.70184	ctl
1531	dpr11	3.96475	ctl
1532	dpr12	4.30231	ctl
1533	dpr13	6.24831	ctl
1534	dpr16	2.0766	ctl
1535	dpr17	3.3188	ctl
1536	dpr18	1.77678	ctl
1537	dpr19	2.02485	ctl
1538	dpr2	1.79703	ctl
1539	dpr20	4.03476	ctl
1540	dpr21	2.43289	ctl
1541	dpr3	2.39819	ctl
1542	dpr4	4.45053	ctl
1543	dpr5	2.96317	ctl
1544	dpr6	4.76572	ctl
1545	dpr7	3.07754	ctl
1546	dpr8	5.65947	ctl
1547	dpr9	1.34378	ctl
1548	drd	1.23737	ctl
1549	drk	3.71996	ctl
1550	drl	7.19656	ctl
1551	drpr	1.86994	ctl
1552	dsb	2.10082	ctl
1553	dsd	3.30353	ctl
1554	dsx	3.61204	ctl
1555	dtn	4.24017	ctl
1556	dve	1.81714	ctl
1557	dysc	3.70587	ctl
1558	e	3.82462	ctl
1559	e(y)3	1.5959	ctl
1560	eIF3m	0.732139	ctl
1561	eIF4E1	0.951611	ctl
1562	eIF4EHP	2.35028	ctl
1563	eIF4G2	2.12805	ctl
1564	eag	4.19871	ctl
1565	eas	1.66476	ctl
1566	ec	0.918097	ctl
1567	ed	3.55722	ctl
1568	edl	5.11281	ctl
1569	eff	1.78845	ctl
1570	egh	2.76046	ctl
1571	egl	2.82186	ctl
1572	egr	1.82258	ctl
1573	elB	3.00533	ctl
1574	emc	2.84425	ctl
1575	ena	3.64741	ctl
1576	enc	2.20492	ctl
1577	erm	2.30426	ctl
1578	esn	0.969487	ctl
1579	ex	3.24291	ctl
1580	exp	3.04957	ctl
1581	ey	1.53472	ctl
1582	eya	1.87357	ctl
1583	eyg	3.89016	ctl
1584	eys	4.37086	ctl
1585	fbl	0.744396	ctl
1586	fd59A	1.78942	ctl
1587	fend	1.65479	ctl
1588	fid	2.2698	ctl
1589	fipi	4.40639	ctl
1590	fj	2.76743	ctl
1591	fkh	1.99584	ctl
1592	fl(2)d	2.87399	ctl
1593	flfl	1.27827	ctl
1594	flw	4.36555	ctl
1595	fmt	2.97949	ctl
1596	fne	3.21801	ctl
1597	fng	5.44352	ctl
1598	fog	3.29907	ctl
1599	foi	2.15524	ctl
1600	fok	2.49363	ctl
1601	for	1.69337	ctl
1602	form3	2.7768	ctl
1603	foxo	3.44353	ctl
1604	fra	3.82851	ctl
1605	fray	3.3104	ctl
1606	frc	2.06005	ctl
1607	fred	5.17081	ctl
1608	fru	1.37833	ctl
1609	fry	1.29166	ctl
1610	fs(1)h	2.19876	ctl
1611	ft	1.57458	ctl
1612	ftz-f1	4.38528	ctl
1613	fusl	1.64567	ctl
1614	futsch	4.42601	ctl
1615	fw	1.54361	ctl
1616	fwd	1.74375	ctl
1617	fwe	1.17919	ctl
1618	fz	5.67801	ctl
1619	fz2	3.18279	ctl
1620	fz3	1.23172	ctl
1621	fzr	1.88949	ctl
1622	g	2.45424	ctl
1623	galectin	1.03608	ctl
1624	gb	1.34869	ctl
1625	gce	5.12759	ctl
1626	geko	3.18239	ctl
1627	gem	3.43694	ctl
1628	gfzf	1.82338	ctl
1629	gish	2.94508	ctl
1630	gl	1.59064	ctl
1631	glec	6.25576	ctl
1632	glob1	1.2367	ctl
1633	goe	3.1066	ctl
1634	gol	1.01822	ctl
1635	gpp	3.67246	ctl
1636	grh	2.25057	ctl
1637	grim	1.60217	ctl
1638	grn	2.36462	ctl
1639	grnd	3.56088	ctl
1640	gro	4.41841	ctl
1641	grp	1.71306	ctl
1642	gukh	2.97592	ctl
1643	gw	0.8092	ctl
1644	h	2.9493	ctl
1645	hang	5.05752	ctl
1646	hb	1.30576	ctl
1647	hbn	1.34539	ctl
1648	hbs	3.08318	ctl
1649	hdc	3.45343	ctl
1650	hep	4.72187	ctl
1651	heph	3.26997	ctl
1652	hfp	0.9378	ctl
1653	hid	8.29921	ctl
1654	hig	4.32731	ctl
1655	hoe1	1.80221	ctl
1656	how	5.21724	ctl
1657	hppy	5.49518	ctl
1658	hrm	0.959056	ctl
1659	hth	4.53264	ctl
1660	htl	1.91022	ctl
1661	hts	2.41638	ctl
1662	hwt	2.08544	ctl
1663	ics	1.36666	ctl
1664	igl	3.16125	ctl
1665	ihog	1.81074	ctl
1666	inaE	8.35118	ctl
1667	ine	1.59047	ctl
1668	jar	2.45143	ctl
1669	jbug	1.4611	ctl
1670	jeb	3.95356	ctl
1671	jim	4.44883	ctl
1672	jing	2.43771	ctl
1673	jp	2.60733	ctl
1674	jvl	2.09628	ctl
1675	kat80	1.49113	ctl
1676	kay	1.86372	ctl
1677	kcc	1.10735	ctl
1678	kek1	4.69082	ctl
1679	kek2	3.50064	ctl
1680	kek3	4.2429	ctl
1681	kek5	2.13037	ctl
1682	kek6	3.09384	ctl
1683	ken	3.67087	ctl
1684	kermit	2.86473	ctl
1685	kibra	4.32439	ctl
1686	kirre	2.14363	ctl
1687	kis	2.18478	ctl
1688	klar	2.16304	ctl
1689	klg	5.73053	ctl
1690	kmr	1.85395	ctl
1691	kni	3.59139	ctl
1692	knk	3.28462	ctl
1693	knrl	3.54959	ctl
1694	ko	3.24376	ctl
1695	kon	1.61068	ctl
1696	kst	3.29458	ctl
1697	ktub	1.52761	ctl
1698	kuz	5.43104	ctl
1699	l(1)G0196	4.01073	ctl
1700	l(1)G0469	4.99405	ctl
1701	l(2)01289	4.17043	ctl
1702	l(2)gl	1.53836	ctl
1703	l(3)05822	2.14509	ctl
1704	l(3)mbn	0.899907	ctl
1705	l(3)mbt	1.51762	ctl
1706	l(3)neo38	2.67265	ctl
1707	lama	1.98198	ctl
1708	lap	1.85207	ctl
1709	lawc	4.10392	ctl
1710	laza	4.31837	ctl
1711	lbk	3.0986	ctl
1712	lili	3.90801	ctl
1713	lilli	3.11977	ctl
1714	lin	2.78794	ctl
1715	lmgA	1.91825	ctl
1716	lmgB	1.70429	ctl
1717	loco	0.890527	ctl
1718	lola	1.73729	ctl
1719	lolal	0.941971	ctl
1720	lqfR	1.22444	ctl
1721	ltl	4.86886	ctl
1722	luna	3.14597	ctl
1723	lz	1.83905	ctl
1724	mAChR-A	3.51488	ctl
1725	mab-21	2.57128	ctl
1726	magu	2.32374	ctl
1727	mam	1.42105	ctl
1728	mamo	2.81926	ctl
1729	mars	2.81799	ctl
1730	mask	2.13742	ctl
1731	mav	3.9647	ctl
1732	mbc	2.49717	ctl
1733	mbl	3.98776	ctl
1734	mdy	3.01062	ctl
1735	me31B	2.0073	ctl
1736	mei-W68	4.26178	ctl
1737	melt	2.04582	ctl
1738	meng	2.52642	ctl
1739	meso18E	1.48238	ctl
1740	metro	5.49191	ctl
1741	mew	1.93356	ctl
1742	mfas	2.11617	ctl
1743	mgl	6.59659	ctl
1744	mib2	2.13742	ctl
1745	mid	2.81908	ctl
1746	milt	2.24748	ctl
1747	mim	4.72209	ctl
1748	mirr	3.03299	ctl
1749	mld	1.74096	ctl
1750	mmd	2.21825	ctl
1751	mnb	4.22424	ctl
1752	mnd	6.75916	ctl
1753	mol	2.64419	ctl
1754	moody	2.07072	ctl
1755	mrj	1.80521	ctl
1756	msi	2.54337	ctl
1757	msn	6.26081	ctl
1758	mspo	7.20903	ctl
1759	mtd	2.68938	ctl
1760	mtg	1.07418	ctl
1761	mtgo	2.55958	ctl
1762	mthl1	3.1333	ctl
1763	mthl10	1.28476	ctl
1764	mts	1.52	ctl
1765	mtt	1.33815	ctl
1766	mub	4.16725	ctl
1767	mwh	2.32936	ctl
1768	myo	1.9576	ctl
1769	nAChRalpha1	2.53012	ctl
1770	nAChRalpha2	3.27863	ctl
1771	nAChRalpha3	1.88388	ctl
1772	nAChRalpha4	1.57816	ctl
1773	nAChRalpha5	2.89599	ctl
1774	nAChRalpha6	4.02564	ctl
1775	nAChRalpha7	2.7067	ctl
1776	na	2.41944	ctl
1777	nahoda	2.90982	ctl
1778	nej	3.22522	ctl
1779	nemy	0.901906	ctl
1780	nkd	2.5682	ctl
1781	nmo	4.3848	ctl
1782	noc	1.64913	ctl
1783	nocte	2.56289	ctl
1784	nolo	3.57061	ctl
1785	nord	3.2016	ctl
1786	norpA	3.99498	ctl
1787	nrm	5.50885	ctl
1788	nrv1	1.93341	ctl
1789	nrv3	4.56427	ctl
1790	ntc	1.92301	ctl
1791	nuf	2.68483	ctl
1792	numb	2.58548	ctl
1793	oc	2.44207	ctl
1794	olf186-F	1.6602	ctl
1795	olf186-M	2.05443	ctl
1796	olf413	3.71869	ctl
1797	ome	1.27867	ctl
1798	onecut	1.57583	ctl
1799	opa	2.94674	ctl
1800	orb2	2.27569	ctl
1801	ort	2.84721	ctl
1802	osa	1.97266	ctl
1803	osp	4.2407	ctl
1804	otk2	4.15447	ctl
1805	otp	1.21664	ctl
1806	ovo	1.70954	ctl
1807	oys	1.44568	ctl
1808	p130CAS	1.08077	ctl
1809	p24-2	0.537815	ctl
1810	pHCl-1	2.9845	ctl
1811	pan	2.28751	ctl
1812	papi	2.30797	ctl
1813	par-1	2.49034	ctl
1814	par-6	1.68963	ctl
1815	para	2.62834	ctl
1816	pb	1.83405	ctl
1817	pbl	2.89556	ctl
1818	pcs	4.35385	ctl
1819	pdm3	3.79625	ctl
1820	pds5	1.70991	ctl
1821	peb	2.26144	ctl
1822	per	2.14829	ctl
1823	pes	3.07945	ctl
1824	ph-p	1.60433	ctl
1825	pho	1.53411	ctl
1826	pico	1.9419	ctl
1827	pigs	3.71465	ctl
1828	pio	4.7354	ctl
1829	pk	1.66392	ctl
1830	plum	3.04805	ctl
1831	plx	2.82191	ctl
1832	pns	1.38089	ctl
1833	pnt	1.8091	ctl
1834	prage	1.90917	ctl
1835	pre-mod(mdg4)-B	1.36521	ctl
1836	pre-mod(mdg4)-G	1.33175	ctl
1837	pre-mod(mdg4)-H	1.34523	ctl
1838	pre-mod(mdg4)-I	1.37657	ctl
1839	pre-mod(mdg4)-J	1.3914	ctl
1840	pre-mod(mdg4)-K	1.62815	ctl
1841	pre-mod(mdg4)-L	1.53376	ctl
1842	pre-mod(mdg4)-P	1.44602	ctl
1843	prom	4.3918	ctl
1844	pros	3.45518	ctl
1845	ps	3.24485	ctl
1846	psq	2.62817	ctl
1847	ptc	2.17541	ctl
1848	puc	4.89778	ctl
1849	pum	3.02036	ctl
1850	put	2.9708	ctl
1851	pwn	1.61531	ctl
1852	px	2.46502	ctl
1853	pxb	2.49649	ctl
1854	pyd	2.78881	ctl
1855	pygo	1.72536	ctl
1856	pyr	3.53545	ctl
1857	qkr58E-1	0.886868	ctl
1858	qless	2.32197	ctl
1859	qvr	6.18853	ctl
1860	rad	3.11647	ctl
1861	raskol	3.02143	ctl
1862	rau	1.77212	ctl
1863	raw	3.90783	ctl
1864	rdgA	2.81605	ctl
1865	rdgB	1.58065	ctl
1866	rdgC	1.28737	ctl
1867	rdo	4.9652	ctl
1868	rdx	3.97773	ctl
1869	reb	3.09925	ctl
1870	repo	2.16918	ctl
1871	retm	2.61388	ctl
1872	retn	4.3023	ctl
1873	rg	3.54587	ctl
1874	rgn	2.38646	ctl
1875	rho	4.57349	ctl
1876	rho-5	3.27938	ctl
1877	rk	1.39581	ctl
1878	rl	0.888759	ctl
1879	robo1	2.36905	ctl
1880	robo2	7.93728	ctl
1881	robo3	5.13616	ctl
1882	rols	4.71893	ctl
1883	rpr	4.15114	ctl
1884	rst	2.62503	ctl
1885	rt	2.5455	ctl
1886	rudhira	3.89854	ctl
1887	rut	1.40707	ctl
1888	sNPF	2.32872	ctl
1889	sNPF-R	1.96032	ctl
1890	salr	3.7169	ctl
1891	sand	2.81625	ctl
1892	sano	2.18	ctl
1893	sas	4.99338	ctl
1894	sax	1.32078	ctl
1895	sba	3.35776	ctl
1896	sbb	5.52988	ctl
1897	sbm	0.724761	ctl
1898	sca	4.39726	ctl
1899	scaf6	2.08394	ctl
1900	schlank	3.04455	ctl
1901	scrib	2.925	ctl
1902	scrt	2.35178	ctl
1903	scyl	6.02036	ctl
1904	sd	1.8014	ctl
1905	sdt	2.3135	ctl
1906	seq	2.94428	ctl
1907	serp	2.01888	ctl
1908	sff	4.36017	ctl
1909	sfl	4.96496	ctl
1910	sgg	2.84629	ctl
1911	shakB	2.1512	ctl
1912	shep	3.99998	ctl
1913	shf	1.83263	ctl
1914	shg	4.56233	ctl
1915	shi	2.62676	ctl
1916	shn	2.46219	ctl
1917	shot	1.53839	ctl
1918	sick	1.46405	ctl
1919	side	5.37189	ctl
1920	side-II	3.71885	ctl
1921	side-III	2.58522	ctl
1922	side-IV	2.10137	ctl
1923	side-V	3.78655	ctl
1924	side-VI	4.78161	ctl
1925	side-VII	3.09116	ctl
1926	side-VIII	4.56202	ctl
1927	sif	2.01118	ctl
1928	sima	2.99002	ctl
1929	simj	2.95596	ctl
1930	sina	0.502896	ctl
1931	siz	1.75702	ctl
1932	skd	3.83171	ctl
1933	skl	0.325963	ctl
1934	sktl	2.14751	ctl
1935	sky	5.28031	ctl
1936	slgA	3.81101	ctl
1937	sli	2.29102	ctl
1938	slif	1.64589	ctl
1939	slim	5.15272	ctl
1940	slmb	4.45532	ctl
1941	slo	2.65571	ctl
1942	slou	2.10792	ctl
1943	slow	0.852704	ctl
1944	slp2	4.88478	ctl
1945	sls	1.66133	ctl
1946	sm	4.52836	ctl
1947	smal	5.57088	ctl
1948	smash	3.37501	ctl
1949	smg	1.72473	ctl
1950	smog	1.7909	ctl
1951	sno	2.38325	ctl
1952	sns	2.62542	ctl
1953	snu	2.32669	ctl
1954	so	1.88387	ctl
1955	sog	3.09693	ctl
1956	sona	1.98632	ctl
1957	sosie	1.21787	ctl
1958	spen	2.1991	ctl
1959	spg	2.74	ctl
1960	spin	3.49874	ctl
1961	spir	5.11622	ctl
1962	spoon	2.03877	ctl
1963	spri	1.52659	ctl
1964	sprt	0.855802	ctl
1965	spz	3.71396	ctl
1966	spz3	1.75889	ctl
1967	spz5	2.67553	ctl
1968	sqa	1.66034	ctl
1969	sqz	1.73414	ctl
1970	sr	1.49062	ctl
1971	srp	1.46405	ctl
1972	ss	2.12011	ctl
1973	ssp3	1.06367	ctl
1974	ssp6	2.7909	ctl
1975	stai	1.76919	ctl
1976	step	1.97573	ctl
1977	stg	1.3677	ctl
1978	stj	2.28485	ctl
1979	stl	2.09106	ctl
1980	stmA	1.40307	ctl
1981	stnA	0.708197	ctl
1982	stnB	1.23356	ctl
1983	stops	1.34358	ctl
1984	stumps	1.8225	ctl
1985	stv	1.4045	ctl
1986	stw	0.781885	ctl
1987	stx	5.17921	ctl
1988	sty	2.39885	ctl
1989	svp	2.0033	ctl
1990	sws	3.51152	ctl
1991	syd	4.9611	ctl
1992	tacc	1.40002	ctl
1993	tai	3.35356	ctl
1994	tamo	3.66568	ctl
1995	tara	1.57183	ctl
1996	tau	2.83786	ctl
1997	tfc	1.79688	ctl
1998	ths	3.00871	ctl
[truncated: 6,322 more rows]

## Sheet: Fig 4
4d
		Up %	Down %		Fisher's exact test				Up	Down
	Mapk (m3-dep)	80	20		Mapk (m3-dep) vs (no-m6A) genes	p-value = 0.0003	****	Mapk (m3-dep)	24	6
	Neurogenesis (m3-dep)	85.214	14.786		Neurogenesis (m3-dep) vs (no-m6A) genes	p-value < 2.2e-16	****	Neurogenesis (m3-dep)	219	38
	(m3-dep) genes	81.738	18.262		(m3-dep) genes vs (no-m6A) genes	p-value < 2.2e-16	****	(m3-dep) genes	1016	337
	mapk (no-m6A)	40.541	59.459		mapk (no-m6A) vs (no-m6A) genes	p-value = 0.5129	ns	mapk (no-m6A)	15	22
	Neurogenesis (no-m6A)	41.52	58.47		Neurogenesis (no-m6A) vs (no-m6A) genes	p-value = 0.1605	ns	Neurogenesis (no-m6A)	98	138
	(no-m6A) genes	46.231	53.769					(no-m6A) genes	2177	2532
4h
		Up %	Down %		Fisher's exact test				Up %	Down %
	Mapk (m3-dep)	100	0		Mapk (m3-dep) vs (no-m6A) genes	p-value = 0.006225	***	Mapk (m3-dep)	10	0
	Neurogenesis (m3-dep)	72.727	27.273		Neurogenesis (m3-dep) vs (no-m6A) genes	p-value = 0.008509	***	Neurogenesis (m3-dep)	60	24
	(m3-dep) genes	78.324	21.676		(m3-dep) genes vs (no-m6A) genes	p-value = 1.799e-11	****	(m3-dep) genes	271	75
	mapk (no-m6A)	100	0		mapk (no-m6A) vs (no-m6A) genes	p-value = 0.5069	ns	mapk (no-m6A)	2	0
	Neurogenesis (no-m6A)	66.6	33.3		Neurogenesis (no-m6A) vs (no-m6A) genes	p-value = 0.9393	ns	Neurogenesis (no-m6A)	16	8
	(no-m6A) genes	56.088	43.912					(no-m6A) genes	281	220

## Sheet: Fig 5
5D
Hsp70	Control			Mettl3 RNAi				Dnaj-1	Control			Mettl3 RNAi				stv	Control			Mettl3 RNAi
Basal	1	1	1	1.34686	1.44442	1.12858		Basal	1	1	1	1.81837	1.81837	1.36769		Basal	1	1	1	1.71832	1.48893	1.67981
HS 30 min	87.8189	97.2142	104.274	140.96	131.522	184.507		HS 30 min	1.20612	1.20612	0.844464	2.02801	2.02801	1.65662		HS 30 min	1.38344	1.05279	1.71014	2.03206	1.51602	2.4264
6 hr rec	221.81	172.137	426.386	251.076	300.84	534.764		6 hr rec	0.854912	0.854912	1.04576	1.39933	1.39933	1.78069		6 hr rec	1.38994	0.927271	1.90604	1.82028	1.67108	2.59794
24 hr rec	1.88602	2.61813	3.991	2.49553	2.57194	5.03865		24 hr rec	1.11049	1.11049	1.18511	1.51395	1.51395	1.7603		24 hr rec	0.481228	0.772021	1.01833	1.03877	1.60705	1.95341
Šídák's multiple comparisons test	Mean Diff.	95.00% CI of diff.	Below threshold?	Summary	Adjusted P Value			Šídák's multiple comparisons test	Mean Diff.	95.00% CI of diff.	Below threshold?	Summary	Adjusted P Value			Šídák's multiple comparisons test	Mean Diff.	95.00% CI of diff.	Below threshold?	Summary	Adjusted P Value
Control - Mettl3 RNAi								Control - Mettl3 RNAi								Control - Mettl3 RNAi
Basal	-0.3066	-53.21 to 52.59	No	ns	>0.9999			Basal	-0.6681	-1.065 to -0.2716	Yes	***	0.0009			Basal	-0.629	-0.9187 to -0.3394	Yes	***	0.0005
HS 30 min	-55.89	-108.8 to -2.994	Yes	*	0.0383			HS 30 min	-0.8186	-1.215 to -0.4221	Yes	***	0.0001			HS 30 min	-0.6094	-0.8990 to -0.3197	Yes	***	0.0006
6 hr rec	-88.78	-141.7 to -35.88	Yes	**	0.0027			6 hr rec	-0.6079	-1.004 to -0.2114	Yes	**	0.0022			6 hr rec	-0.622	-0.9117 to -0.3324	Yes	***	0.0005
24 hr rec	-0.537	-53.44 to 52.36	No	ns	>0.9999			24 hr rec	-0.4607	-0.8572 to -0.06420	Yes	*	0.0196			24 hr rec	-0.7759	-1.066 to -0.4862	Yes	***	0.0001
5e
Rpl32								DnaJ-1									Stv
minutes	mcherry RNAi			mettl3 RNAi				minutes	mcherry RNAi			mettl3 RNAi					minutes	mcherry RNAi			mettl3 RNAi
0	1	1.015	0.883	1	0.942	0.906		0	1.01466	1.04174	0.946713	1.01889	1.03814	1			0	1	0.845	0.854	1	0.975	1.1
30	0.383	0.351	0.331	0.339	0.334	0.318		30	0.631471	0.562836	0.524418	0.652504	0.669134	0.632637			30	0.37	0.352	0.407	0.552	0.522	0.484
60	0.263	0.273	0.271	0.276	0.277	0.27		60	0.442814	0.531364	0.264579	0.719085	0.728726	0.726205			60	0.37	0.233	0.376	0.415	0.332	0.501
120	0.353	0.312	0.26	0.38	0.365	0.339		120	0.345331	0.331953	0.308865	0.583955	0.540336	0.477618			120	0.201	0.217	0.247	0.486	0.361	0.396
240	0.274	0.256	0.256	0.267	0.304	0.288		240	0.202213	0.166541	0.155819	0.336483	0.394856	0.333138			240	0.196	0.295	0.22	0.349	0.373	0.357
5f
Rpl32			Dnaj-1			Stv
Control RNAi	Mettl3 RNAi		Control RNAi	Mettl3 RNAi		Control RNAi	Mettl3 RNAi
0.274	0.267		0.194	0.426		0.114	0.557
0.256	0.304		0.16	0.5		0.128	0.565
0.256	0.288		0.149	0.352		0.104	0.387
0.616	0.688		0.42	0.699		0.235	0.374
0.451	0.587		0.408	0.708		0.255	0.4
0.451	0.62		0.399	0.747		0.289	0.383
Column B	Mettl3 RNAi		Column D	Mettl3 RNAi		Column F	Mettl3 RNAi
vs.	vs.		vs.	vs.		vs.	vs.
Column A	Control RNAi		Column C	Control RNAi		Column E	Control RNAi
Unpaired t test			Unpaired t test			Unpaired t test
P value	0.4651		P value	0.0088		P value	0.0004
P value summary	ns		P value summary	**		P value summary	***
Significantly different (P < 0.05)?	No		Significantly different (P < 0.05)?	Yes		Significantly different (P < 0.05)?	Yes
One- or two-tailed P value?	Two-tailed		One- or two-tailed P value?	Two-tailed		One- or two-tailed P value?	Two-tailed
t, df	t=0.7595, df=10		t, df	t=3.248, df=10		t, df	t=5.163, df=10

## Sheet: Fig 6
6a
										DaGal4> Control RNAi	DaGal4> Mettl3 RNAi		ElavGS> UAS-Control	ElavGS> UAS-Mettl3
										1	1.80189		1	0.594631
										1.01598	1.61604		0.943681	0.515257
										0.883229	1.3736		0.838947	0.579533
										Column D	DaGal4> Control RNAi		Column F	Mettl3 Upreg. (brain)
										vs.	vs.		vs.	vs.
										Column C	DaGal4> Mettl3 RNAi		Column E	Control (brain)
										Unpaired t test			Unpaired t test
										P value	0.0085		P value	0.0024
										P value summary	**		P value summary	**
										Significantly different (P < 0.05)?	Yes		Significantly different (P < 0.05)?	Yes
										One- or two-tailed P value?	Two-tailed		One- or two-tailed P value?	Two-tailed
										t, df	t=4.820, df=4		t, df	t=6.864, df=4
6b
													Two-way ANOVA	Ordinary
													Alpha	0.05
					Šídák's multiple comparisons test	Mean Diff.	95.00% CI of diff.	Below threshold?	Summary	Adjusted P Value
													Source of Variation	% of total variation	P value	P value summary	Significant?
					Basal:Control vs. Basal:Mettl3 RNAi	-1.295	-2.298 to -0.2910	Yes	*	0.0125			Interaction	0.777	0.5119	ns	No
					Basal:Control vs. HS:Control	-1.066	-2.070 to -0.06246	Yes	*	0.0367			Row Factor	33.67	0.002	**	Yes
					Basal:Control vs. HS:Mettl3 RNAi	-2.08	-3.083 to -1.076	Yes	***	0.0006			Column Factor	52.35	0.0005	***	Yes
					Basal:Mettl3 RNAi vs. HS:Control	0.2285	-0.7751 to 1.232	No	ns	0.9732
					Basal:Mettl3 RNAi vs. HS:Mettl3 RNAi	-0.7849	-1.789 to 0.2187	No	ns	0.1498			ANOVA table	SS	DF	MS	F (DFn, DFd)	P value
					HS:Control vs. HS:Mettl3 RNAi	-1.013	-2.017 to -0.009788	Yes	*	0.0476			Interaction	0.0593	1	0.0593	F (1, 8) = 0.4710	P=0.5119
													Row Factor	2.57	1	2.57	F (1, 8) = 20.41	P=0.0020
													Column Factor	3.995	1	3.995	F (1, 8) = 31.74	P=0.0005
						Control			Mettl3 RNAi				Residual	1.007	8	0.1259
					Basal	1	1	1	2.41172	2.22037	2.25172
					HS	2.31123	1.59468	2.29239	2.85076	2.65818	3.72963
6c
						ElavGS>Control rnai	ElavGs> Ythdf rnai		ElavGS>UAS-Control	ElavGs> UAS-Ythdf
						1	1.42739		1	0.68333
						0.853514	1.39948		0.989931	0.760988
						0.882713	1.22383		1.00122	0.717138
						Column D	ElavGS>YTHDF RNAi (Brain)		Column D	UAS-YTH
						vs.	vs.		vs.	vs.
						Column C	ElavGS>Mcherry RNAi (Brain)		Column C	Control Brain
						Unpaired t test			Unpaired t test
						P value	0.0049		P value	0.0003
						P value summary	**		P value summary	***
						Significantly different (P < 0.05)?	Yes		Significantly different (P < 0.05)?	Yes
						One- or two-tailed P value?	Two-tailed		One- or two-tailed P value?	Two-tailed
						t, df	t=5.627, df=4		t, df	t=12.15, df=4
6d
						ElavGS>Control rnai	ElavGs> Ythdc1 rnai		ElavGS>UAS-Control	ElavGs> UAS-Ythdc1
						1	1.35941		1	0.882063
						1	1.43611		1	0.837539
						1	1.26396		1	0.679659
						Column B	ElavGs> Ythdc rnai		Column D	ElavGs> UAS-Ythdc
						vs.	vs.		vs.	vs.
						Column A	ElavGS>Control rnai		Column C	ElavGS>UAS-Control
						Unpaired t test			Unpaired t test
						P value	0.0021		P value	0.0311
						P value summary	**		P value summary	*
						Significantly different (P < 0.05)?	Yes		Significantly different (P < 0.05)?	Yes
						One- or two-tailed P value?	Two-tailed		One- or two-tailed P value?	Two-tailed
						t, df	t=7.092, df=4		t, df	t=3.261, df=4

## Sheet: Fig 7
7a
Normalized Read counts from Deseq2
Control RNAi (basal)	Mettl3 RNAi (basal)	Control RNAi (HS)	Mettl3 RNAi (HS)
5669.87	3075.04	7444.44	4207.01
5838.58	3812.5	7781.83	3880.22
6137.23	3085.72	8102.91	4058.13
4946.52	3936.41	7294.99	4213.94
6646.62	4114.12	8712.59	4738.77
6389.13	4113.13	8268.33	5209.83
Significance/p-value From RNA-seq data ( Supplementary Data 5)
7b
																	Two-way ANOVA	Ordinary
										Tukey's multiple comparisons test	Mean Diff.	95.00% CI of diff.	Below threshold?	Summary	Adjusted P Value		Alpha	0.05
										Basal:Control RNAi vs. Basal:Mettl3 RNAi	0.3619	0.09564 to 0.6281	Yes	**	0.0078		Source of Variation	% of total variation	P value	P value summary	Significant?
										Basal:Control RNAi vs. HS:Control RNAi	-0.6351	-0.9014 to -0.3689	Yes	****	<0.0001		Interaction	1.435	0.1837	ns	No
										Basal:Control RNAi vs. HS:Mettl3 RNAi	-0.09437	-0.3606 to 0.1719	No	ns	0.7232		Row Factor	53.39	<0.0001	****	Yes
										Basal:Mettl3 RNAi vs. HS:Control RNAi	-0.997	-1.263 to -0.7308	Yes	****	<0.0001		Column Factor	36.52	<0.0001	****	Yes
										Basal:Mettl3 RNAi vs. HS:Mettl3 RNAi	-0.4562	-0.7225 to -0.1900	Yes	**	0.0013
	Control RNAi				Mettl3 RNAi					HS:Control RNAi vs. HS:Mettl3 RNAi	0.5408	0.2746 to 0.8070	Yes	***	0.0003		ANOVA table	SS	DF	MS	F (DFn, DFd)	P value
Basal	1	1	1	1	0.617371	0.667695	0.611981	0.655489									Interaction	0.03201	1	0.03201	F (1, 12) = 1.990	P=0.1837
HS	1.89919	1.4471	1.67718	1.51713	1.30956	0.956871	1.02645	1.08461									Row Factor	1.191	1	1.191	F (1, 12) = 74.07	P<0.0001
																	Column Factor	0.8148	1	0.8148	F (1, 12) = 50.66	P<0.0001
																	Residual	0.193	12	0.01608
7c
DaGal4>Control rnai	DaGal4>Mettl3 rnai	DaGal4>Ythdc rnai							ElavGS>Control rnai	ElavGs> Ythdc rnai
40	73.3333	73.3333							20	60
40	66.6667	66.6667							55	70
40	73.3333	86.6667							40	85
46.6667	53.3333	73.3333							40	85
46.6667	66.6667	66.6667
55	80	80
Tukey's multiple comparisons test	Mean Diff.	95.00% CI of diff.	Below threshold?	Summary	Adjusted P Value				Column D	ElavGs> Ythdc rnai
DaGal4>Control rnai vs. DaGal4>Mettl3 rnai	-24.17	-35.77 to -12.56	Yes	***	0.0002	A-B			vs.	vs.
DaGal4>Control rnai vs. DaGal4>Ythdc rnai	-29.72	-41.33 to -18.11	Yes	****	<0.0001	A-C			Column C	ElavGS>Control rnai
DaGal4>Mettl3 rnai vs. DaGal4>Ythdc rnai	-5.556	-17.16 to 6.052	No	ns	0.4473	B-C
									Unpaired t test
ANOVA summary									P value	0.0085
F	25.01								P value summary	**
P value	<0.0001								Significantly different (P < 0.05)?	Yes
P value summary	****								One- or two-tailed P value?	Two-tailed
Significant diff. among means (P < 0.05)?	Yes								t, df	t=3.841, df=6
R squared	0.7693
Brown-Forsythe test
F (DFn, DFd)	0.2524 (2, 15)
P value	0.7802
P value summary	ns
Are SDs significantly different (P < 0.05)?	No
Bartlett's test
Bartlett's statistic (corrected)	0.7777
P value	0.6778
P value summary	ns
Are SDs significantly different (P < 0.05)?	No
ANOVA table	SS	DF	MS	F (DFn, DFd)	P value
Treatment (between columns)	2997	2	1498	F (2, 15) = 25.01	P<0.0001
Residual (within columns)	898.6	15	59.91
Total	3895	17
7d
ElavGS>UAS-Control	ElavGs> UAS-Ythdc
65	15
50	25
70	5
60	10
Column B	ElavGs> UAS-Ythdc
vs.	vs.
Column A	ElavGS>UAS-Control
Unpaired t test
P value	0.0002
P value summary	***
Significantly different (P < 0.05)?	Yes
One- or two-tailed P value?	Two-tailed
t, df	t=7.867, df=6
7g
Basal					HS
Basal					HS
Control	Ythdc RNAi				Control	Ythdc RNAi
1	1.47241				1	1.41371
1	1.80404				1	1.21298
1	2.30504				1	1.51249
Column B	Ythdc RNAi				Column D	Ythdc RNAi
vs.	vs.				vs.	vs.
Column A	Control				Column C	Control
Unpaired t test					Unpaired t test
P value	0.0237				P value	0.0126
P value summary	*				P value summary	*
Significantly different (P < 0.05)?	Yes				Significantly different (P < 0.05)?	Yes
One- or two-tailed P value?	Two-tailed				One- or two-tailed P value?	Two-tailed
t, df	t=3.556, df=4				t, df	t=4.309, df=4

## Sheet: Sup Fig 1
S1a
S1b
	DaGal4>Control RNAi	DaGal4>Mettl3 RNAi		DaGal4>Control RNAi	DaGal4>Mettl14 RNAi		DaGal4>Control RNAi	DaGal4>Ythdc1 RNAi			DaGS>Control RNAi RU	DaGS>YTHDF RNAi RU
	0.948246	0.0956781		0.860684	0.133838		1.129	0.281			1	0.480964
	1.00046	0.0968569		1.03806	0.132545		1	0.363			0.985549	0.279128
	1.05409	0.15283		1.11927	0.176111		0.932	0.365			0.946058	0.27605
	Column B	DaGal4>Mettl3 RNAi		Column D	DaGal4>Mettl14 RNAi		Column F	DaGal4>Ythdc1 RNAi			Column F	DaGal4>Ythdc1 RNAi
	vs.	vs.		vs.	vs.		vs.	vs.			vs.	vs.
	Column A	DaGal4>Control RNAi		Column C	DaGal4>Control RNAi		Column E	DaGal4>Control RNAi			Column E	DaGal4>Control RNAi
	Unpaired t test			Unpaired t test			Unpaired t test				Unpaired t test
	P value	<0.0001		P value	0.0004		P value	0.0004			P value	0.0004
	P value summary	****		P value summary	***		P value summary	***			P value summary	***
	Significantly different (P < 0.05)?	Yes		Significantly different (P < 0.05)?	Yes		Significantly different (P < 0.05)?	Yes			Significantly different (P < 0.05)?	Yes
	One- or two-tailed P value?	Two-tailed		One- or two-tailed P value?	Two-tailed		One- or two-tailed P value?	Two-tailed			One- or two-tailed P value?	Two-tailed
	t, df	t=24.67, df=4		t, df	t=11.05, df=4		t, df	t=10.68, df=4			t, df	t=10.68, df=4
S1c
	ElavGS> Control	ElavGS> UAS-mettl3		ElavGS> Control	ElavGS> UAS-Ythdc1		ElavGS> Control	ElavGS> UAS-Ythdf
	1	6.78022		1	5.66536		1	7.28
	0.421616	6.86694		1.01	4.84283		1.437	8.67
	0.930449	5.244		0.945	4.72324		1.182	9.215
	Column B	ElavGS> UAS-mettl3		Column D	ElavGS> UAS-Ythdc1		Column F	ElavGS> UAS-Ythdf
	vs.	vs.		vs.	vs.		vs.	vs.
	Column A	ElavGS> Control		Column C	ElavGS> Control		Column E	ElavGS> Control
	Unpaired t test			Unpaired t test			Unpaired t test
	P value	0.0006		P value	0.0002		P value	0.0003
	P value summary	***		P value summary	***		P value summary	***
	Significantly different (P < 0.05)?	Yes		Significantly different (P < 0.05)?	Yes		Significantly different (P < 0.05)?	Yes
	One- or two-tailed P value?	Two-tailed		One- or two-tailed P value?	Two-tailed		One- or two-tailed P value?	Two-tailed
	t, df	t=9.884, df=4		t, df	t=13.79, df=4		t, df	t=12.18, df=4
S1d
					Control Brains	mettl3 RNAi	Control Brains(HS)	mettl3 RNAi (HS)
					1	0.615342	1.27044	0.742006
					1.05403	0.677287	1.17312	0.836752
					1.10447	0.674143	1.10447	0.620353
					Column B	mettl3 RNAi	Column D	mettl3 RNAi (HS)
					vs.	vs.	vs.	vs.
					Column A	Control Brains	Column C	Control Brains(HS)
					Unpaired t test		Unpaired t test
					P value	0.0004	P value	0.0047
					P value summary	***	P value summary	**
					Significantly different (P < 0.05)?	Yes	Significantly different (P < 0.05)?	Yes
					One- or two-tailed P value?	Two-tailed	One- or two-tailed P value?	Two-tailed
					t, df	t=10.95, df=4	t, df	t=5.692, df=4
1e												Šídák's multiple comparisons test	Mean Diff.	95.00% CI of diff.	Below threshold?	Summary	Adjusted P Value
												200 ng
												Control vs. 30 Min HS	0.4606	0.005099 to 0.9160	Yes	*	0.0476
												Control vs. 30 Min HS 24 Hrs Rec	-0.1075	-0.5629 to 0.3480	No	ns	0.953
												30 Min HS vs. 30 Min HS 24 Hrs Rec	-0.568	-1.023 to -0.1126	Yes	*	0.018
												100 ng
												Control vs. 30 Min HS	0.5229	0.06740 to 0.9783	Yes	*	0.0267
	Control		30 Min HS		30 Min HS 24 Hrs Rec							Control vs. 30 Min HS 24 Hrs Rec	-0.009675	-0.4651 to 0.4458	No	ns	>0.9999
200 ng	1	1	0.60844	0.470435	1.28627	0.928674						30 Min HS vs. 30 Min HS 24 Hrs Rec	-0.5325	-0.9880 to -0.07708	Yes	*	0.0245
100 ng	0.809026	0.826945	0.238185	0.352051	0.872953	0.782368
1f												Šídák's multiple comparisons test	Mean Diff.	95.00% CI of diff.	Below threshold?	Summary	Adjusted P Value
												200 ng
												Control RNAi vs. Control RNAi 30 Min H.S	0.4999	0.04138 to 0.9584	Yes	*	0.032
												Control RNAi vs. mettl3 RNAi	-0.7222	-1.181 to -0.2637	Yes	**	0.0036
												Control RNAi vs. mettl3 RNAi 30 Min H.S	-0.09493	-0.5535 to 0.3636	No	ns	0.9831
												Control RNAi 30 Min H.S vs. mettl3 RNAi	-1.222	-1.681 to -0.7636	Yes	****	<0.0001
												Control RNAi 30 Min H.S vs. mettl3 RNAi 30 Min H.S	-0.5948	-1.053 to -0.1363	Yes	*	0.012
												mettl3 RNAi vs. mettl3 RNAi 30 Min H.S	0.6273	0.1688 to 1.086	Yes	**	0.0088
ng RNA	Control RNAi		Control RNAi 30 Min H.S		mettl3 RNAi		mettl3 RNAi 30 Min H.S
200 ng	1	1	0.532159	0.468009	1.62108	1.82335	0.904527	1.28533				100 ng
100 ng	0.73657	0.862321	0.493159	0.365562	1.49278	1.65745	0.822166	0.645993				Control RNAi vs. Control RNAi 30 Min H.S	0.3701	-0.08845 to 0.8286	No	ns	0.1321
												Control RNAi vs. mettl3 RNAi	-0.7757	-1.234 to -0.3171	Yes	**	0.0023
												Control RNAi vs. mettl3 RNAi 30 Min H.S	0.06537	-0.3932 to 0.5239	No	ns	0.9976
												Control RNAi 30 Min H.S vs. mettl3 RNAi	-1.146	-1.604 to -0.6872	Yes	***	0.0001
												Control RNAi 30 Min H.S vs. mettl3 RNAi 30 Min H.S	-0.3047	-0.7633 to 0.1538	No	ns	0.2663
												mettl3 RNAi vs. mettl3 RNAi 30 Min H.S	0.841	0.3825 to 1.300	Yes	**	0.0013

## Sheet: Sup Fig 2
S2a
													Control (Brain)	HS 30 min (Brain)	HS 30 min + 6hr rec (Brain)	HS 30 min + 24hr rec (Brain)			Dunnett's multiple comparisons test	Mean Diff.	95.00% CI of diff.	Below threshold?	Summary	Adjusted P Value	A-?
													1	7.70277	15.7741	0.284723			Control (Brain) vs. HS 30 min (Brain)	-9.085	-14.92 to -3.244	Yes	**	0.0053	B	HS 30 min (Brain)
													0.637163	9.45214	21.146	1.03831			Control (Brain) vs. HS 30 min + 6hr rec (Brain)	-19.44	-25.28 to -13.60	Yes	****	<0.0001	C	HS 30 min + 6hr rec (Brain)
													1.05405	12.79	24.0868	0.337694			Control (Brain) vs. HS 30 min + 24hr rec (Brain)	0.3435	-5.497 to 6.184	No	ns	0.9963	D	HS 30 min + 24hr rec (Brain)
																			Dunnett's multiple comparisons test	Mean Diff.	95.00% CI of diff.	Below threshold?	Summary	Adjusted P Value	E-?
													Control (Head)	HS 30 min (Head)	HS 30 min + 6hr rec (Head)	HS 30 min + 24hr rec (Head)			Control (Head) vs. HS 30 min (Head)	-21.4	-26.32 to -16.49	Yes	****	<0.0001	F	HS 30 min (Head)
													1	27.1143	19.0717	0.332164			Control (Head) vs. HS 30 min + 6hr rec (Head)	-18.57	-23.49 to -13.66	Yes	****	<0.0001	G	HS 30 min + 6hr rec (Head)
													1	19.4108	20.4168	1.08631			Control (Head) vs. HS 30 min + 24hr rec (Head)	0.1256	-4.790 to 5.041	No	ns	0.9996	H	HS 30 min + 24hr rec (Head)
													1.23906	20.9198	19.4672	1.44365
																			Dunnett's multiple comparisons test	Mean Diff.	95.00% CI of diff.	Below threshold?	Summary	Adjusted P Value	I-?
													Control (WF)	HS 30 min (WF)	HS 30 min + 6hr rec (WF)	HS 30 min + 24hr rec (WF)			Control (WF) vs. HS 30 min (WF)	-22.11	-25.71 to -18.51	Yes	****	<0.0001	J	HS 30 min (WF)
													1	23.917	23.9984	1.39743			Control (WF) vs. HS 30 min + 6hr rec (WF)	-21.06	-24.66 to -17.46	Yes	****	<0.0001	K	HS 30 min + 6hr rec (WF)
													1	23.3232	20.477	5.99851			Control (WF) vs. HS 30 min + 24hr rec (WF)	-2.593	-6.193 to 1.007	No	ns	0.1644	L	HS 30 min + 24hr rec (WF)
													1	22.101	21.7085	3.38162
S2b/c
																head cntrl	brain cntrl	head- brain cntrl						head HS	brain HS	head- brain HS
																0.940731	1	0.8837						1	0.508301	1.4371
																1.14759	1.15991	1.47662						0.831928	0.464703	1.5317
																Tukey's multiple comparisons test	Mean Diff.	95.00% CI of diff.	Below threshold?	Summary	Adjusted P Value			Tukey's multiple comparisons test	Mean Diff.	95.00% CI of diff.	Below threshold?	Summary	Adjusted P Value
																head cntrl vs. brain cntrl	-0.0358	-1.141 to 1.070	No	ns	0.99	A-B		head HS vs. brain HS	0.4295	0.09213 to 0.7668	Yes	*	0.0263	A-B
																head cntrl vs. head- brain cntrl	-0.136	-1.241 to 0.9695	No	ns	0.8703	A-C		head HS vs. head- brain HS	-0.5684	-0.9058 to -0.2311	Yes	*	0.012	A-C
																brain cntrl vs. head- brain cntrl	-0.1002	-1.206 to 1.005	No	ns	0.9258	B-C		brain HS vs. head- brain HS	-0.9979	-1.335 to -0.6606	Yes	**	0.0024	B-C
S2d
																				Control (Brain)	HS 30 min (Brain)	HS 30 min + 6hr rec (Brain)	HS 30 min + 24hr rec (Brain)		Dunnett's multiple comparisons test	Mean Diff.	95.00% CI of diff.	Below threshold?	Summary	Adjusted P Value	A-?
																				1	1.04102	1.21442	0.957968		Control (Brain) vs. HS 30 min (Brain)	-0.05612	-0.2981 to 0.1859	No	ns	0.8438	B	HS 30 min (Brain)
																				0.957968	1.07521	1.10616	1.00399		Control (Brain) vs. HS 30 min + 6hr rec (Brain)	-0.09474	-0.3367 to 0.1472	No	ns	0.5649	C	HS 30 min + 6hr rec (Brain)
																				1.1	1.11008	1.02161	0.701828		Control (Brain) vs. HS 30 min + 24hr rec (Brain)	0.1314	-0.1106 to 0.3734	No	ns	0.334	D	HS 30 min + 24hr rec (Brain)
																				Control (Head)	HS 30 min (Head)	HS 30 min + 6hr rec (Head)	HS 30 min + 24hr rec (Head)		Dunnett's multiple comparisons test	Mean Diff.	95.00% CI of diff.	Below threshold?	Summary	Adjusted P Value	E-?
																				1	1.4421	0.995061	0.774777		Control (Head) vs. HS 30 min (Head)	-0.4714	-0.7806 to -0.1622	Yes	**	0.0059	F	HS 30 min (Head)
																				0.975784	1.27911	0.910337	0.780602		Control (Head) vs. HS 30 min + 6hr rec (Head)	0.05946	-0.2498 to 0.3687	No	ns	0.9002	G	HS 30 min + 6hr rec (Head)
																				1.09491	1.76367	0.986924	0.695781		Control (Head) vs. HS 30 min + 24hr rec (Head)	0.2732	-0.03606 to 0.5824	No	ns	0.0823	H	HS 30 min + 24hr rec (Head)
																				Control (WF)	HS 30 min (WF)	HS 30 min + 6hr rec (WF)	HS 30 min + 24hr rec (WF)		Dunnett's multiple comparisons test	Mean Diff.	95.00% CI of diff.	Below threshold?	Summary	Adjusted P Value	I-?
																				1	1.36649	1.2104	1.11152		Control (WF) vs. HS 30 min (WF)	-0.4574	-0.8355 to -0.07930	Yes	*	0.0207	J	HS 30 min (WF)
																				0.876981	1.27561	1.37178	1.54391		Control (WF) vs. HS 30 min + 6hr rec (WF)	-0.3414	-0.7195 to 0.03672	No	ns	0.0757	K	HS 30 min + 6hr rec (WF)
																				0.956232	1.46333	1.27519	0.967073		Control (WF) vs. HS 30 min + 24hr rec (WF)	-0.2631	-0.6412 to 0.1150	No	ns	0.1818	L	HS 30 min + 24hr rec (WF)
S2e
																				Control (Brain)	HS 30 min (Brain)	HS 30 min + 6hr rec (Brain)	HS 30 min + 24hr rec (Brain)		Dunnett's multiple comparisons test	Mean Diff.	95.00% CI of diff.	Below threshold?	Summary	Adjusted P Value	A-?
																				1	1.03398	1.17176	1.21242		Control (Brain) vs. HS 30 min (Brain)	0.1394	-0.3676 to 0.6463	No	ns	0.7731	B	HS 30 min (Brain)
																				1.17867	1.00205	1.08509	0.850072		Control (Brain) vs. HS 30 min + 6hr rec (Brain)	0.1021	-0.4049 to 0.6091	No	ns	0.8882	C	HS 30 min + 6hr rec (Brain)
																				1.06348	0.788048	0.679	0.614695		Control (Brain) vs. HS 30 min + 24hr rec (Brain)	0.1883	-0.3186 to 0.6953	No	ns	0.6003	D	HS 30 min + 24hr rec (Brain)
																				Control (Head)	HS 30 min (Head)	HS 30 min + 6hr rec (Head)	HS 30 min + 24hr rec (Head)		Dunnett's multiple comparisons test	Mean Diff.	95.00% CI of diff.	Below threshold?	Summary	Adjusted P Value	E-?
																				1	1.63303	1.6793	1.24089		Control (Head) vs. HS 30 min (Head)	-0.5876	-1.131 to -0.04446	Yes	*	0.0353	F	HS 30 min (Head)
																				0.888622	1.36833	1.20684	0.900075		Control (Head) vs. HS 30 min + 6hr rec (Head)	-0.3542	-0.8973 to 0.1890	No	ns	0.2176	G	HS 30 min + 6hr rec (Head)
																				0.972959	1.62313	1.03795	0.690923		Control (Head) vs. HS 30 min + 24hr rec (Head)	0.009898	-0.5333 to 0.5531	No	ns	>0.9999	H	HS 30 min + 24hr rec (Head)
																				Control (WF)	HS 30 min (WF)	HS 30 min + 6hr rec (WF)	HS 30 min + 24hr rec (WF)		Dunnett's multiple comparisons test	Mean Diff.	95.00% CI of diff.	Below threshold?	Summary	Adjusted P Value	I-?
																				1	2.06897	2.3869	1.37218		Control (WF) vs. HS 30 min (WF)	-1.093	-1.914 to -0.2720	Yes	*	0.0126	J	HS 30 min (WF)
																				0.937678	1.6793	2.01484	1.56565		Control (WF) vs. HS 30 min + 6hr rec (WF)	-1.263	-2.084 to -0.4418	Yes	**	0.0056	K	HS 30 min + 6hr rec (WF)
																				1.31776	2.78602	2.6421	1.21142		Control (WF) vs. HS 30 min + 24hr rec (WF)	-0.2979	-1.119 to 0.5230	No	ns	0.6156	L	HS 30 min + 24hr rec (WF)
S2f
	Brain (Control)	Heads (Control)	WF (Control)	Brain (HS 30 min)	Heads (HS 30 min)	WF (HS 30 min)	Brain (HS + 6 hrs rec)	Heads (HS + 6 hrs rec)	WF (HS + 6 hrs rec)		Tukey's multiple comparisons test	Mean Diff.	95.00% CI of diff.	Below threshold?	Summary	Adjusted P Value			ANOVA summary
	1	0.303064	0.0968885	46.1645	43.2658	25.3197	0.427612	0.560707	10.8245		Brain (Control) vs. Heads (Control)	0.7305	-3.604 to 5.065	No	ns	0.9997	A-B		F	413.9
	1.08643	0.302403	0.099317	44.5604	40.8046	24.7724	0.412978	0.623248	8.77398		Brain (Control) vs. WF (Control)	0.9375	-3.397 to 5.272	No	ns	0.9983	A-C		P value	<0.0001
	0.97	0.31075	0.102497	49.1458	43.3412	26.5886	0.357698	0.476601	9.24481		Brain (Control) vs. Brain (HS 30 min)	-46.99	-51.33 to -42.66	Yes	****	<0.0001	A-D		P value summary	****
	1	0.31075	0.11262	51.1146	45.0673	26.5145					Brain (Control) vs. Heads (HS 30 min)	-41.94	-46.28 to -37.61	Yes	****	<0.0001	A-E		Significant diff. among means (P < 0.05)?	Yes
	0.97	0.326893	0.11009	54.8592	46.8184	28.3393					Brain (Control) vs. WF (HS 30 min)	-26.23	-30.57 to -21.90	Yes	****	<0.0001	A-F		R squared	0.9892
	1.207	0.296625	0.0873124	42.3318	38.5861	32.105					Brain (Control) vs. Brain (HS + 6 hrs rec)	0.6395	-4.670 to 5.949	No	ns	>0.9999	A-G
											Brain (Control) vs. Heads (HS + 6 hrs rec)	0.4854	-4.824 to 5.795	No	ns	>0.9999	A-H		Brown-Forsythe test
											Brain (Control) vs. WF (HS + 6 hrs rec)	-8.576	-13.88 to -3.266	Yes	***	0.0002	A-I		F (DFn, DFd)	5.309 (8, 36)
											Heads (Control) vs. WF (Control)	0.207	-4.128 to 4.542	No	ns	>0.9999	B-C		P value	0.0002
											Heads (Control) vs. Brain (HS 30 min)	-47.72	-52.06 to -43.39	Yes	****	<0.0001	B-D		P value summary	***
											Heads (Control) vs. Heads (HS 30 min)	-42.67	-47.01 to -38.34	Yes	****	<0.0001	B-E		Are SDs significantly different (P < 0.05)?	Yes
											Heads (Control) vs. WF (HS 30 min)	-26.96	-31.30 to -22.63	Yes	****	<0.0001	B-F
											Heads (Control) vs. Brain (HS + 6 hrs rec)	-0.09102	-5.400 to 5.218	No	ns	>0.9999	B-G		Bartlett's test
											Heads (Control) vs. Heads (HS + 6 hrs rec)	-0.2451	-5.554 to 5.064	No	ns	>0.9999	B-H		Bartlett's statistic (corrected)
											Heads (Control) vs. WF (HS + 6 hrs rec)	-9.306	-14.62 to -3.997	Yes	****	<0.0001	B-I		P value
											WF (Control) vs. Brain (HS 30 min)	-47.93	-52.26 to -43.59	Yes	****	<0.0001	C-D		P value summary
											WF (Control) vs. Heads (HS 30 min)	-42.88	-47.21 to -38.54	Yes	****	<0.0001	C-E		Are SDs significantly different (P < 0.05)?
											WF (Control) vs. WF (HS 30 min)	-27.17	-31.51 to -22.84	Yes	****	<0.0001	C-F
											WF (Control) vs. Brain (HS + 6 hrs rec)	-0.298	-5.607 to 5.011	No	ns	>0.9999	C-G		ANOVA table	SS	DF	MS	F (DFn, DFd)	P value
											WF (Control) vs. Heads (HS + 6 hrs rec)	-0.4521	-5.761 to 4.857	No	ns	>0.9999	C-H		Treatment (between columns)	17171	8	2146	F (8, 36) = 413.9	P<0.0001
											WF (Control) vs. WF (HS + 6 hrs rec)	-9.513	-14.82 to -4.204	Yes	****	<0.0001	C-I		Residual (within columns)	186.7	36	5.186
											Brain (HS 30 min) vs. Heads (HS 30 min)	5.049	0.7139 to 9.384	Yes	*	0.0126	D-E		Total	17357	44
											Brain (HS 30 min) vs. WF (HS 30 min)	20.76	16.42 to 25.09	Yes	****	<0.0001	D-F
											Brain (HS 30 min) vs. Brain (HS + 6 hrs rec)	47.63	42.32 to 52.94	Yes	****	<0.0001	D-G
											Brain (HS 30 min) vs. Heads (HS + 6 hrs rec)	47.48	42.17 to 52.78	Yes	****	<0.0001	D-H
											Brain (HS 30 min) vs. WF (HS + 6 hrs rec)	38.41	33.11 to 43.72	Yes	****	<0.0001	D-I
											Heads (HS 30 min) vs. WF (HS 30 min)	15.71	11.37 to 20.04	Yes	****	<0.0001	E-F
											Heads (HS 30 min) vs. Brain (HS + 6 hrs rec)	42.58	37.27 to 47.89	Yes	****	<0.0001	E-G
											Heads (HS 30 min) vs. Heads (HS + 6 hrs rec)	42.43	37.12 to 47.74	Yes	****	<0.0001	E-H
											Heads (HS 30 min) vs. WF (HS + 6 hrs rec)	33.37	28.06 to 38.68	Yes	****	<0.0001	E-I
											WF (HS 30 min) vs. Brain (HS + 6 hrs rec)	26.87	21.56 to 32.18	Yes	****	<0.0001	F-G
											WF (HS 30 min) vs. Heads (HS + 6 hrs rec)	26.72	21.41 to 32.03	Yes	****	<0.0001	F-H
											WF (HS 30 min) vs. WF (HS + 6 hrs rec)	17.66	12.35 to 22.97	Yes	****	<0.0001	F-I
											Brain (HS + 6 hrs rec) vs. Heads (HS + 6 hrs rec)	-0.1541	-6.285 to 5.976	No	ns	>0.9999	G-H
											Brain (HS + 6 hrs rec) vs. WF (HS + 6 hrs rec)	-9.215	-15.35 to -3.085	Yes	***	0.0005	G-I
											Heads (HS + 6 hrs rec) vs. WF (HS + 6 hrs rec)	-9.061	-15.19 to -2.930	Yes	***	0.0007	H-I
S2f
	Brain (Control)	Heads (Control)	WF (Control)	Brain (HS 30 min)	Heads (HS 30 min)	WF (HS 30 min)	Brain (HS + 6 hrs rec)	Heads (HS + 6 hrs rec)	WF (HS + 6 hrs rec)		Tukey's multiple comparisons test	Mean Diff.	95.00% CI of diff.	Below threshold?	Summary	Adjusted P Value			ANOVA summary
	1	0.725631	0.917101	6.89559	9.17806	4.22572	1	0.807	2.645		Brain (Control) vs. Heads (Control)	0.2738	-0.3074 to 0.8549	No	ns	0.8267	A-B		F	556.6
	1.05495	0.744614	0.9147	7.02289	8.27146	3.97	0.941	0.824	3.306		Brain (Control) vs. WF (Control)	0.07636	-0.5048 to 0.6575	No	ns	>0.9999	A-C		P value	<0.0001
	1	0.78	1.001	7.07	8.758	4.095	1.151	0.657	2.645		Brain (Control) vs. Brain (HS 30 min)	-6.021	-6.602 to -5.439	Yes	****	<0.0001	A-D		P value summary	****
	0.941	0.806	1.021	6.955	8.604	3.805	0.759	0.791	2.793		Brain (Control) vs. Heads (HS 30 min)	-7.723	-8.304 to -7.141	Yes	****	<0.0001	A-E		Significant diff. among means (P < 0.05)?	Yes
	1.151	0.669	0.857	7.695	9.613	4.945					Brain (Control) vs. WF (HS 30 min)	-3.245	-3.826 to -2.664	Yes	****	<0.0001	A-F		R squared	0.9913
	0.97	0.749	0.948	6.602	8.028	4.547					Brain (Control) vs. Brain (HS + 6 hrs rec)	0.05674	-0.5930 to 0.7065	No	ns	>0.9999	A-G
											Brain (Control) vs. Heads (HS + 6 hrs rec)	0.2497	-0.4000 to 0.8995	No	ns	0.9365	A-H		Brown-Forsythe test
											Brain (Control) vs. WF (HS + 6 hrs rec)	-1.828	-2.478 to -1.178	Yes	****	<0.0001	A-I		F (DFn, DFd)	2.952 (8, 39)
											Heads (Control) vs. WF (Control)	-0.1974	-0.7786 to 0.3837	No	ns	0.9684	B-C		P value	0.0111
											Heads (Control) vs. Brain (HS 30 min)	-6.294	-6.876 to -5.713	Yes	****	<0.0001	B-D		P value summary	*
											Heads (Control) vs. Heads (HS 30 min)	-7.996	-8.578 to -7.415	Yes	****	<0.0001	B-E		Are SDs significantly different (P < 0.05)?	Yes
											Heads (Control) vs. WF (HS 30 min)	-3.519	-4.100 to -2.938	Yes	****	<0.0001	B-F
											Heads (Control) vs. Brain (HS + 6 hrs rec)	-0.217	-0.8668 to 0.4327	No	ns	0.9714	B-G		Bartlett's test
											Heads (Control) vs. Heads (HS + 6 hrs rec)	-0.02404	-0.6738 to 0.6257	No	ns	>0.9999	B-H		Bartlett's statistic (corrected)	45.84
											Heads (Control) vs. WF (HS + 6 hrs rec)	-2.102	-2.751 to -1.452	Yes	****	<0.0001	B-I		P value	<0.0001
											WF (Control) vs. Brain (HS 30 min)	-6.097	-6.678 to -5.516	Yes	****	<0.0001	C-D		P value summary	****
											WF (Control) vs. Heads (HS 30 min)	-7.799	-8.380 to -7.218	Yes	****	<0.0001	C-E		Are SDs significantly different (P < 0.05)?	Yes
											WF (Control) vs. WF (HS 30 min)	-3.321	-3.903 to -2.740	Yes	****	<0.0001	C-F
											WF (Control) vs. Brain (HS + 6 hrs rec)	-0.01962	-0.6694 to 0.6301	No	ns	>0.9999	C-G		ANOVA table	SS	DF	MS	F (DFn, DFd)	P value
											WF (Control) vs. Heads (HS + 6 hrs rec)	0.1734	-0.4764 to 0.8231	No	ns	0.9931	C-H		Treatment (between columns)	418.9	8	52.36	F (8, 39) = 556.6	P<0.0001
											WF (Control) vs. WF (HS + 6 hrs rec)	-1.904	-2.554 to -1.254	Yes	****	<0.0001	C-I		Residual (within columns)	3.669	39	0.09408
											Brain (HS 30 min) vs. Heads (HS 30 min)	-1.702	-2.283 to -1.121	Yes	****	<0.0001	D-E		Total	422.6	47
											Brain (HS 30 min) vs. WF (HS 30 min)	2.775	2.194 to 3.357	Yes	****	<0.0001	D-F
											Brain (HS 30 min) vs. Brain (HS + 6 hrs rec)	6.077	5.428 to 6.727	Yes	****	<0.0001	D-G
											Brain (HS 30 min) vs. Heads (HS + 6 hrs rec)	6.27	5.621 to 6.920	Yes	****	<0.0001	D-H
											Brain (HS 30 min) vs. WF (HS + 6 hrs rec)	4.193	3.543 to 4.843	Yes	****	<0.0001	D-I
											Heads (HS 30 min) vs. WF (HS 30 min)	4.477	3.896 to 5.059	Yes	****	<0.0001	E-F
											Heads (HS 30 min) vs. Brain (HS + 6 hrs rec)	7.779	7.130 to 8.429	Yes	****	<0.0001	E-G
											Heads (HS 30 min) vs. Heads (HS + 6 hrs rec)	7.972	7.323 to 8.622	Yes	****	<0.0001	E-H
											Heads (HS 30 min) vs. WF (HS + 6 hrs rec)	5.895	5.245 to 6.545	Yes	****	<0.0001	E-I
											WF (HS 30 min) vs. Brain (HS + 6 hrs rec)	3.302	2.652 to 3.952	Yes	****	<0.0001	F-G
											WF (HS 30 min) vs. Heads (HS + 6 hrs rec)	3.495	2.845 to 4.145	Yes	****	<0.0001	F-H
											WF (HS 30 min) vs. WF (HS + 6 hrs rec)	1.417	0.7676 to 2.067	Yes	****	<0.0001	F-I
											Brain (HS + 6 hrs rec) vs. Heads (HS + 6 hrs rec)	0.193	-0.5188 to 0.9048	No	ns	0.9923	G-H
											Brain (HS + 6 hrs rec) vs. WF (HS + 6 hrs rec)	-1.885	-2.596 to -1.173	Yes	****	<0.0001	G-I
											Heads (HS + 6 hrs rec) vs. WF (HS + 6 hrs rec)	-2.078	-2.789 to -1.366	Yes	****	<0.0001	H-I
S2f
	Brain (Control)	Heads (Control)	WF (Control)	Brain (HS 30 min)	Heads (HS 30 min)	WF (HS 30 min)	Brain (HS + 6 hrs rec)	Heads (HS + 6 hrs rec)	WF (HS + 6 hrs rec)		Tukey's multiple comparisons test	Mean Diff.	95.00% CI of diff.	Below threshold?	Summary	Adjusted P Value			ANOVA summary
	1	0.968	1.616	19.373	22.409	4.011	0.605	0.873	4.017		Brain (Control) vs. Heads (Control)	0.2087	-2.866 to 3.284	No	ns	>0.9999	A-B		F	162.5
	1.17	1.082	1.268	18.546	17.939	4.414	0.568	0.793	4.045		Brain (Control) vs. WF (Control)	-0.279	-3.354 to 2.796	No	ns	>0.9999	A-C		P value	<0.0001
	1.42	0.914	1.543	16.28	22.565	5.724	0.543	0.791	3.681		Brain (Control) vs. Brain (HS 30 min)	-16.87	-19.94 to -13.79	Yes	****	<0.0001	A-D		P value summary	****
											Brain (Control) vs. Heads (HS 30 min)	-19.77	-22.85 to -16.70	Yes	****	<0.0001	A-E		Significant diff. among means (P < 0.05)?	Yes
											Brain (Control) vs. WF (HS 30 min)	-3.52	-6.595 to -0.4447	Yes	*	0.0181	A-F		R squared	0.9863
											Brain (Control) vs. Brain (HS + 6 hrs rec)	0.6247	-2.450 to 3.700	No	ns	0.9979	A-G
											Brain (Control) vs. Heads (HS + 6 hrs rec)	0.3777	-2.697 to 3.453	No	ns	>0.9999	A-H		Brown-Forsythe test
											Brain (Control) vs. WF (HS + 6 hrs rec)	-2.718	-5.793 to 0.3573	No	ns	0.1081	A-I		F (DFn, DFd)	0.9616 (8, 18)
											Heads (Control) vs. WF (Control)	-0.4877	-3.563 to 2.587	No	ns	0.9996	B-C		P value	0.4943
											Heads (Control) vs. Brain (HS 30 min)	-17.08	-20.15 to -14.00	Yes	****	<0.0001	B-D		P value summary	ns
											Heads (Control) vs. Heads (HS 30 min)	-19.98	-23.06 to -16.91	Yes	****	<0.0001	B-E		Are SDs significantly different (P < 0.05)?	No
											Heads (Control) vs. WF (HS 30 min)	-3.728	-6.803 to -0.6534	Yes	*	0.0111	B-F
											Heads (Control) vs. Brain (HS + 6 hrs rec)	0.416	-2.659 to 3.491	No	ns	0.9999	B-G		Bartlett's test
											Heads (Control) vs. Heads (HS + 6 hrs rec)	0.169	-2.906 to 3.244	No	ns	>0.9999	B-H		Bartlett's statistic (corrected)
											Heads (Control) vs. WF (HS + 6 hrs rec)	-2.926	-6.001 to 0.1486	No	ns	0.0693	B-I		P value
											WF (Control) vs. Brain (HS 30 min)	-16.59	-19.67 to -13.52	Yes	****	<0.0001	C-D		P value summary
											WF (Control) vs. Heads (HS 30 min)	-19.5	-22.57 to -16.42	Yes	****	<0.0001	C-E		Are SDs significantly different (P < 0.05)?
											WF (Control) vs. WF (HS 30 min)	-3.241	-6.316 to -0.1657	Yes	*	0.0344	C-F
											WF (Control) vs. Brain (HS + 6 hrs rec)	0.9037	-2.171 to 3.979	No	ns	0.9774	C-G		ANOVA table	SS	DF	MS	F (DFn, DFd)	P value
											WF (Control) vs. Heads (HS + 6 hrs rec)	0.6567	-2.418 to 3.732	No	ns	0.9971	C-H		Treatment (between columns)	1502	8	187.7	F (8, 18) = 162.5	P<0.0001
											WF (Control) vs. WF (HS + 6 hrs rec)	-2.439	-5.514 to 0.6363	No	ns	0.1887	C-I		Residual (within columns)	20.79	18	1.155
											Brain (HS 30 min) vs. Heads (HS 30 min)	-2.905	-5.980 to 0.1703	No	ns	0.0727	D-E		Total	1522	26
											Brain (HS 30 min) vs. WF (HS 30 min)	13.35	10.28 to 16.42	Yes	****	<0.0001	D-F
											Brain (HS 30 min) vs. Brain (HS + 6 hrs rec)	17.49	14.42 to 20.57	Yes	****	<0.0001	D-G
											Brain (HS 30 min) vs. Heads (HS + 6 hrs rec)	17.25	14.17 to 20.32	Yes	****	<0.0001	D-H
											Brain (HS 30 min) vs. WF (HS + 6 hrs rec)	14.15	11.08 to 17.23	Yes	****	<0.0001	D-I
											Heads (HS 30 min) vs. WF (HS 30 min)	16.25	13.18 to 19.33	Yes	****	<0.0001	E-F
											Heads (HS 30 min) vs. Brain (HS + 6 hrs rec)	20.4	17.32 to 23.47	Yes	****	<0.0001	E-G
											Heads (HS 30 min) vs. Heads (HS + 6 hrs rec)	20.15	17.08 to 23.23	Yes	****	<0.0001	E-H
											Heads (HS 30 min) vs. WF (HS + 6 hrs rec)	17.06	13.98 to 20.13	Yes	****	<0.0001	E-I
											WF (HS 30 min) vs. Brain (HS + 6 hrs rec)	4.144	1.069 to 7.219	Yes	**	0.0042	F-G
											WF (HS 30 min) vs. Heads (HS + 6 hrs rec)	3.897	0.8224 to 6.972	Yes	**	0.0075	F-H
											WF (HS 30 min) vs. WF (HS + 6 hrs rec)	0.802	-2.273 to 3.877	No	ns	0.9891	F-I
											Brain (HS + 6 hrs rec) vs. Heads (HS + 6 hrs rec)	-0.247	-3.322 to 2.828	No	ns	>0.9999	G-H
											Brain (HS + 6 hrs rec) vs. WF (HS + 6 hrs rec)	-3.342	-6.417 to -0.2674	Yes	*	0.0273	G-I
											Heads (HS + 6 hrs rec) vs. WF (HS + 6 hrs rec)	-3.095	-6.170 to -0.02040	Yes	*	0.0478	H-I

[truncated: 6 more sheets: stv antibody info, Sup Fig 3, Sup Fig 5, Sup Fig 7, Sup Fig 8, Sup Fig 9]
